# Supplementary material for: The Language of Inequality: Evidence Economic Inequality Increases Wealth Category Salience
Source: Pers Soc Psychol Bull. 2021 Aug 5;48(8):1204–19. doi: 10.1177/01461672211036627 (PMC9245161; doi:10.1177/01461672211036627)
Supplement: sj-do-1-psp-10.1177_01461672211036627 – Supplemental material for The Language of Inequality: Evidence Economic Inequality Increases Wealth Category Salience [file sj-do-1-psp-10.1177_01461672211036627.do]

// analyse with excel file "Study 1", sheet(sheet1)


xtmixed zProp Year_zero ztop10  if Country=="US" || Word: 
xtmixed zProp Year_zero zGDP if Country=="US" || Word: 
estimates store A
xtmixed zProp Year_zero ztop10 zGDP if Country=="US" || Word: 
estimates store B
lrtest A B

xtmixed zProp Year_zero ztop10 if Country=="UK" & ztop10!=. || Word: 
xtmixed zProp Year_zero zGDP if Country=="UK" & ztop10 !=. || Word: 
estimates store A
xtmixed zProp Year_zero ztop10 zGDP if Country=="UK" & ztop10 !=.|| Word: 
estimates store B
lrtest A B

xtmixed zProp Year_zero ztop10 zGDP zPov if Country=="US" || Word: 
xtmixed zProp Year_zero ztop10 zGDP zPov if Country=="UK" || Word: 


// for figure with sum of percentages

gen USWealthCatSum = USRich+ USPoor+ USUpperclass+ USmillionaire+ AU+ USloaded+ USprivileged+ USaffluent+ USprosperous+ USposh+ USflush+ USnewmoney+ USwelloff+ USwellheeled+ USwelltodo+ UShighclass+ USoldmoney+ USnouveauriche+ USimpoverished+ USdestitute+ USindigent+ USneedy+ USpenniless+ USpovertystricken+ USunderprivileged+ USinsolvent+ USbeggared+ USdeprived+ USdisadvantaged+ USdisenfranchised+ USlowerclass+ USbroke+ USimpecunious+ USpenurious+ UScashstrapped

gen UKWealthCatSum = UKRich+ UKPoor+ UKUpperclass+ UKmillionaire+ UKwealth+ UKloaded+ UKprivileged+ UKaffluent+ UKprosperous+ UKposh+ UKflush+ UKnewmoney+ UKwelloff+ UKwellheeled+ UKwelltodo+ UKhighclass+ UKoldmoney+ UKnouveauriche+ UKimpoverished+ UKdestitute+ UKindigent+ UKneedy+ UKpenniless+ UKpovertystricken+ UKunderprivileged+ UKinsolvent+ UKbeggared+ UKdeprived+ UKdisadvantaged+ UKdisenfranchised+ UKlowerclass+ UKbroke+ UKimpecunious+ UKpenurious+ UKcashstrapped
