# Supplementary material for: The Language of Inequality: Evidence Economic Inequality Increases Wealth Category Salience
Source: Pers Soc Psychol Bull. 2021 Aug 5;48(8):1204–19. doi: 10.1177/01461672211036627 (PMC9245161; doi:10.1177/01461672211036627)
Supplement: sj-do-2-psp-10.1177_01461672211036627 – Supplemental material for The Language of Inequality: Evidence Economic Inequality Increases Wealth Category Salience [file sj-do-2-psp-10.1177_01461672211036627.do]

// import excel file "study 2 data"

// correct mistaken hit entries
replace wordhits=. if region=="cana" & year==1977 & word=="impecunious"
replace wordhits=. if region=="austr" & year==1986 & word=="destitute"

// cleaning
drop if word=="The"
replace gini_disposable=gini_gross if region=="ire"
replace gini_disposable=gini_gross if region=="austr"
replace gini_disposable=gini_gross if region=="nz"
gen gini_consum=.
replace gini_consum=gini_gross if region=="india"
replace gini_gross=. if region=="ire"
replace gini_gross=. if region=="austr"
replace gini_gross=. if region=="nz"
replace gini_gross=. if region=="india"

gen anyGini=.
replace anyGini = gini_g
replace anyGini = gini_d if gini_g==.
replace anyGini = gini_c if gini_g==. & gini_d==.

// gen standardised economic vars
egen zYear = std(year)
egen zGini = std(gini_gross)
egen zGinid = std (gini_dispos)
egen zGinic = std (gini_consum)
egen zanyGini = std(anyGini)
egen zGDP = std(gdp)
egen zGDPgr = std(gdp_gr)
egen zGDPc = std (gdpp)
egen zGDPcgr = std (gdpp_gr)

// gen wealth word prevalence
gen prop_hits = wordhits/thehits
gen percent_hits = prop_hits*100

// gen time zeroed
gen year_zero = year-1975

// create GDP CRE
gen zGDP_cre =.
replace zGDP_cre = -.22959979 if region=="austr"
replace zGDP_cre = -.17460239 if region=="cana"
replace zGDP_cre = -.38967806 if region=="hkong"
replace zGDP_cre = -.17172536 if region=="india"
replace zGDP_cre = -.4011254 if region=="ire"
replace zGDP_cre = -.39749298 if region=="malay"
replace zGDP_cre = -.4118927 if region=="nz"
replace zGDP_cre = -.39350525 if region=="phlns"
replace zGDP_cre = -.36757005 if region=="safr"
replace zGDP_cre = -.40158215 if region=="singp"
replace zGDP_cre = .09664454 if region=="uk"
replace zGDP_cre = 2.3769736 if region=="usa"

// create GDP growth CRE
gen zGDPgr_cre =.
replace zGDPgr_cre = -0.23455991 if region=="austr"
replace zGDPgr_cre = -0.45529778 if region=="cana"
replace zGDPgr_cre = 0.14826286 if region=="hkong"
replace zGDPgr_cre = 0.76587709 if region=="india"
replace zGDPgr_cre = 0.32218963 if region=="ire"
replace zGDPgr_cre = 0.52166754 if region=="malay"
replace zGDPgr_cre = -0.45716927 if region=="nz"
replace zGDPgr_cre = 0.26125807 if region=="phlns"
replace zGDPgr_cre = -0.41726197 if region=="safr"
replace zGDPgr_cre = 0.67160709 if region=="singp"
replace zGDPgr_cre = -0.52145319 if region=="uk"
replace zGDPgr_cre = -0.3804377 if region=="usa"

// create GDPpc CRE
gen zGDPc_cre =.
replace zGDPc_cre = 0.63743547 if region=="austr"
replace zGDPc_cre = 0.32593555 if region=="cana"
replace zGDPc_cre = 0.20125198 if region=="hkong"
replace zGDPc_cre = -1.1922026 if region=="india"
replace zGDPc_cre = 0.5484818 if region=="ire"
replace zGDPc_cre = -0.91707677 if region=="malay"
replace zGDPc_cre = 0.11310843 if region=="nz"
replace zGDPc_cre = -1.1366066 if region=="phlns"
replace zGDPc_cre = -0.95279141 if region=="safr"
replace zGDPc_cre = 0.40397928 if region=="singp"
replace zGDPc_cre = 0.39899395 if region=="uk"
replace zGDPc_cre = 0.58913867 if region=="usa"

// create GDPpc growth CRE
gen zGDPcgr_cre =.
replace zGDPcgr_cre = -0.25318958 if region=="austr"
replace zGDPcgr_cre = -0.38792929 if region=="cana"
replace zGDPcgr_cre = 0.27646523 if region=="hkong"
replace zGDPcgr_cre = 0.67256097 if region=="india"
replace zGDPcgr_cre = 0.46734247 if region=="ire"
replace zGDPcgr_cre = 0.23930124 if region=="malay"
replace zGDPcgr_cre = -0.42240241 if region=="nz"
replace zGDPcgr_cre = 0.09206286 if region=="phlns"
replace zGDPcgr_cre = -0.50620883 if region=="safr"
replace zGDPcgr_cre = 0.39741782 if region=="singp"
replace zGDPcgr_cre = -0.24427343 if region=="uk"
replace zGDPcgr_cre = -0.27822128 if region=="usa"

// create Gross Gini CRE
gen zGini_cre=.
replace zGini_cre=-.91303697 if region=="cana"
replace zGini_cre=1.2401637 if region=="hkong"
replace zGini_cre=.36376168 if region=="malay"
replace zGini_cre=.62978665 if region=="phlns"
replace zGini_cre=3.4804253 if region=="safr"
replace zGini_cre=.65174297 if region=="singp"
replace zGini_cre= -.60988049 if region=="uk"
replace zGini_cre=.10245184 if region=="usa"

// create Disposable Gini CRE
gen zGinid_cre=.
replace zGinid_cre=-.50059687 if region=="austr"
replace zGinid_cre= -.68041207 if region=="cana"
replace zGinid_cre= -.45091755 if region=="ire"
replace zGinid_cre=-.09350683 if region=="nz"
replace zGinid_cre=2.3517344 if region=="singp"
replace zGinid_cre=.13363444 if region=="uk"

// create anyGini_cre
gen anyGini_cre=.
replace anyGini_cre=-.95537842  if region=="cana"
replace anyGini_cre=1.5546732 if region=="hkong"
replace anyGini_cre=.69166433 if region=="malay"
replace anyGini_cre=.9536239 if region=="phlns"
replace anyGini_cre=3.7606989 if region=="safr"
replace anyGini_cre=.97524467 if region=="singp"
replace anyGini_cre= -.26709857  if region=="uk"
replace anyGini_cre=.43434784  if region=="usa"
replace anyGini_cre=-.95537842 if region=="austr"
replace anyGini_cre= -.93159482 if region=="ire"
replace anyGini_cre=-.7604871 if region=="nz"
replace anyGini_cre=-.78486535 if region=="india"

// gen region ID
gen region_id=.
replace region_id = 1 if region=="austr"
replace region_id = 2 if region== "cana"
replace region_id = 3 if region=="hkong"
replace region_id = 4 if region=="india"
replace region_id = 5 if region=="ire"
replace region_id = 6 if region=="malay"
replace region_id = 7 if region=="nz"
replace region_id = 8 if region=="phlns"
replace region_id = 9 if region=="safr"
replace region_id = 10 if region=="singp"
replace region_id = 11 if region=="uk"
replace region_id = 12 if region=="usa"


// Paper, TABLE 3.
xtmixed percent_hits year_zero zanyGini anyGini_cre if thehits>10000  || region: || word: 
xtmixed percent_hits year_zero zGDP zGDP_cre if thehits>10000 & zanyGini!=. || region: || word: 
estimates store e0
xtmixed percent_hits year_zero zGDP zGDP_cre zanyGini anyGini_cre if thehits>10000  || region: || word: 
estimates store e1
lrtest e0 e1


// Supplementary Analyses.

// All Gini - rich only
drop if word!="rich"
xtset region_id year
xtreg percent_hits year_zero zanyGini if thehits>10000 ,fe
xtreg percent_hits year_zero zGDP zGDPgr zGDPc zGDPcgr  if thehits>10000 & zanyGini!=.,fe 
xtreg percent_hits year_zero zGDP zanyGini zGDPgr zGDPc zGDPcgr if thehits>10000 ,fe 

// All Gini - poor only
drop if word!="poor"
xtset region_id year
xtreg percent_hits year_zero zanyGini if thehits>10000 ,fe
xtreg percent_hits year_zero zGDP zGDPgr zGDPc zGDPcgr  if thehits>10000 & zanyGini!=.,fe 
xtreg percent_hits year_zero zGDP zanyGini zGDPgr zGDPc zGDPcgr if thehits>10000 ,fe 


// All words - Gross Gini
xtmixed percent_hits year_zero zGini zGini_cre if thehits>10000  || region: || word: 
xtmixed percent_hits year_zero zGDP zGDP_cre zGDPgr zGDPgr_cre zGDPc zGDPc_cre zGDPcgr zGDPcgr_cre if thehits>10000 & zGini!=. || region: || word: 
estimates store e0
xtmixed percent_hits year_zero zGDP zGDP_cre zGDPgr zGDPgr_cre zGDPc zGDPc_cre zGDPcgr zGDPcgr_cre zGini zGini_cre if thehits>10000  || region: || word: 
estimates store e1
lrtest e0 e1

// All words - Disposable Gini
xtmixed percent_hits year_zero zGinid zGinid_cre if thehits>10000  || region: || word:
xtmixed percent_hits year_zero zGDP zGDP_cre zGDPgr zGDPgr_cre zGDPc zGDPc_cre zGDPcgr zGDPcgr_cre if thehits>10000 & zGinid!=. || region: || word: 
estimates store e0
xtmixed percent_hits year_zero zGDP zGDP_cre zGDPgr zGDPgr_cre zGDPc zGDPc_cre zGDPcgr zGDPcgr_cre zGinid zGinid_cre if thehits>10000  || region: || word: 
estimates store e1
lrtest e0 e1
