# Supplementary material for: The Language of Inequality: Evidence Economic Inequality Increases Wealth Category Salience
Source: Pers Soc Psychol Bull. 2021 Aug 5;48(8):1204–19. doi: 10.1177/01461672211036627 (PMC9245161; doi:10.1177/01461672211036627)
Supplement: sj-sps-2-psp-10.1177_01461672211036627 – Supplemental material for The Language of Inequality: Evidence Economic Inequality Increases Wealth Category Salience [file sj-sps-2-psp-10.1177_01461672211036627.sps]

* Encoding: UTF-8.

* Select analytic data set

DATASET ACTIVATE DataSet1.
USE ALL.
COMPUTE filter_$=(INCLUDE = 1).
VARIABLE LABELS filter_$ 'INCLUDE = 1 (FILTER)'.
VALUE LABELS filter_$ 0 'Not Selected' 1 'Selected'.
FORMATS filter_$ (f1.0).
FILTER BY filter_$.
EXECUTE.

* Manipulation Check


T-TEST GROUPS=COND_UNEQUAL(0 1)
  /MISSING=ANALYSIS
  /VARIABLES=UNEQUAL
  /CRITERIA=CI(.95).

GLM group1_wealthy group2_wealthy  group3_wealthy BY COND_UNEQUAL
  /WSFACTOR=group 3 Polynomial 
  /METHOD=SSTYPE(3)
  /CRITERIA=ALPHA(.05)
  /WSDESIGN=group 
  /DESIGN=COND_UNEQUAL.

UNIANOVA group1_wealthy BY COND_UNEQUAL
  /METHOD=SSTYPE(3)
  /INTERCEPT=INCLUDE
  /CRITERIA=ALPHA(0.05)
  /DESIGN=COND_UNEQUAL.

UNIANOVA group3_wealthy BY COND_UNEQUAL
  /METHOD=SSTYPE(3)
  /INTERCEPT=INCLUDE
  /CRITERIA=ALPHA(0.05)
  /DESIGN=COND_UNEQUAL.

UNIANOVA group2_wealthy  BY COND_UNEQUAL
  /METHOD=SSTYPE(3)
  /INTERCEPT=INCLUDE
  /CRITERIA=ALPHA(0.05)
  /DESIGN=COND_UNEQUAL.

* Wealth references

CROSSTABS
  /TABLES=COND_UNEQUAL BY Own_Rich_FINAL Own_Middle_FINAL Own_Poor_FINAL
  /FORMAT=AVALUE TABLES
  /CELLS=COUNT
  /COUNT ROUND CELL.

CROSSTABS
  /TABLES=COND_UNEQUAL BY Own_Rich_FINAL Own_Middle_FINAL Own_Poor_FINAL
  /FORMAT=AVALUE TABLES
  /STATISTICS=CHISQ 
  /CELLS=COUNT
  /COUNT ROUND CELL.


LOGISTIC REGRESSION VARIABLES Other_Poor_FINAL
  /METHOD=ENTER COND_UNEQUAL CITIZEN2_WEALTHY 
  /CRITERIA=PIN(.05) POUT(.10) ITERATE(20) CUT(.5).

LOGISTIC REGRESSION VARIABLES Other_Rich_FINAL
  /METHOD=ENTER COND_UNEQUAL CITIZEN2_WEALTHY 
  /CRITERIA=PIN(.05) POUT(.10) ITERATE(20) CUT(.5).

LOGISTIC REGRESSION VARIABLES Other_Middle_FINAL
  /METHOD=ENTER COND_UNEQUAL CITIZEN2_WEALTHY 
  /CRITERIA=PIN(.05) POUT(.10) ITERATE(20) CUT(.5).

* With target gender as predictor

LOGISTIC REGRESSION VARIABLES Other_Rich_FINAL
  /METHOD=ENTER COND_UNEQUAL CITIZEN2_WEALTHY CITIZEN2_FEMALE 
  /CRITERIA=PIN(.05) POUT(.10) ITERATE(20) CUT(.5).

LOGISTIC REGRESSION VARIABLES Other_Poor_FINAL
  /METHOD=ENTER COND_UNEQUAL CITIZEN2_WEALTHY CITIZEN2_FEMALE 
  /CRITERIA=PIN(.05) POUT(.10) ITERATE(20) CUT(.5).

LOGISTIC REGRESSION VARIABLES Other_Middle_FINAL
  /METHOD=ENTER COND_UNEQUAL CITIZEN2_WEALTHY CITIZEN2_FEMALE 
  /CRITERIA=PIN(.05) POUT(.10) ITERATE(20) CUT(.5).

* LIWC analysis

T-TEST GROUPS=COND_UNEQUAL(0 1)
  /MISSING=ANALYSIS
  /VARIABLES=OL_posemo OL_negemo they
  /CRITERIA=CI(.95).


* Wealth attribute importance


T-TEST GROUPS=COND_UNEQUAL(0 1)
  /MISSING=ANALYSIS
  /VARIABLES=info_salary info_incomegr info_occupation info_education info_hobby info_age 
    info_politicalview info_religion info_ethnicity
  /CRITERIA=CI(.95).
