# Supplementary material for: The Language of Inequality: Evidence Economic Inequality Increases Wealth Category Salience
Source: Pers Soc Psychol Bull. 2021 Aug 5;48(8):1204–19. doi: 10.1177/01461672211036627 (PMC9245161; doi:10.1177/01461672211036627)
Supplement: sj-sps-3-psp-10.1177_01461672211036627 – Supplemental material for The Language of Inequality: Evidence Economic Inequality Increases Wealth Category Salience [file sj-sps-3-psp-10.1177_01461672211036627.sps]

* Encoding: UTF-8.

DATASET ACTIVATE DataSet1.
USE ALL.
COMPUTE filter_$=(INCLUDE = 1).
VARIABLE LABELS filter_$ 'INCLUDE = 1 (FILTER)'.
VALUE LABELS filter_$ 0 'Not Selected' 1 'Selected'.
FORMATS filter_$ (f1.0).
FILTER BY filter_$.
EXECUTE.


 * Manipulation Check scale construction

RELIABILITY
  /VARIABLES=gap_big gap_widened gap_worldsapart
  /SCALE('ALL VARIABLES') ALL
  /MODEL=ALPHA.

COMPUTE GAPzsize=mean(gap_big,gap_widened,gap_worldsapart).
EXECUTE.

* Manipulation Check t-test

T-TEST GROUPS=COND_UNEQUAL(0 1)
  /MISSING=ANALYSIS
  /VARIABLES=GAPsize
  /CRITERIA=CI(.95).

* Logistic regression own life

LOGISTIC REGRESSION VARIABLES YL_Poor_FINAL
  /METHOD=ENTER COND_UNEQUAL 
  /CRITERIA=PIN(.05) POUT(.10) ITERATE(20) CUT(.5).

LOGISTIC REGRESSION VARIABLES YL_Middle_FINAL
  /METHOD=ENTER COND_UNEQUAL 
  /CRITERIA=PIN(.05) POUT(.10) ITERATE(20) CUT(.5).

LOGISTIC REGRESSION VARIABLES YL_Rich_FINAL
  /METHOD=ENTER COND_UNEQUAL 
  /CRITERIA=PIN(.05) POUT(.10) ITERATE(20) CUT(.5).

* Logistic regression citizen life

LOGISTIC REGRESSION VARIABLES CL_Poor_FINAL
  /METHOD=ENTER COND_UNEQUAL Citizen_RICH 
  /CRITERIA=PIN(.05) POUT(.10) ITERATE(20) CUT(.5).

LOGISTIC REGRESSION VARIABLES CL_Middle_FINAL
  /METHOD=ENTER COND_UNEQUAL Citizen_RICH 
  /CRITERIA=PIN(.05) POUT(.10) ITERATE(20) CUT(.5).

LOGISTIC REGRESSION VARIABLES CL_Rich_FINAL
  /METHOD=ENTER COND_UNEQUAL Citizen_RICH 
  /CRITERIA=PIN(.05) POUT(.10) ITERATE(20) CUT(.5).

* t-test of attribute importance


T-TEST GROUPS=COND_UNEQUAL(0 1)
  /MISSING=ANALYSIS
  /VARIABLES=info_salary info_education info_occupation info_incomegr info_hobby info_age 
    info_politicalview info_religion info_ethnicity
  /CRITERIA=CI(.95).
