# Supplementary material for: The Language of Inequality: Evidence Economic Inequality Increases Wealth Category Salience
Source: Pers Soc Psychol Bull. 2021 Aug 5;48(8):1204–19. doi: 10.1177/01461672211036627 (PMC9245161; doi:10.1177/01461672211036627)
Supplement: sj-xlsx-1-psp-10.1177_01461672211036627 – Supplemental material for The Language of Inequality: Evidence Economic Inequality Increases Wealth Category Salience [file sj-xlsx-1-psp-10.1177_01461672211036627.xlsx]

## Sheet: Sheet1
Year	Country	Word	HighWealth	Proportion	top10%	GDPpc	_merge	Pov	Standardized values of Proportion	Standardized values of top10	Standardized values of GDPpc	Standardized values of Pov	Year_zero
1910	UK	Poor	0	0.000196954	0.471035	5917	1		6.93309	1.6604	-1.08624		0
1911	UK	Poor	0	0.000190367	0.471598	6068	1		6.68882	1.67035	-1.07357		1
1912	UK	Poor	0	0.000194015	0.471598	6161	1		6.8241	1.67035	-1.06576		2
1913	UK	Poor	0	0.000176762	0.480039	6393	1		6.18423	1.81959	-1.04629		3
1914	UK	Poor	0	0.000191631	0.456403	6362	1		6.73569	1.40171	-1.04889		4
1915	UK	Poor	0	0.000153804	0.45978	6793	1		5.3328	1.4614	-1.01271		5
1916	UK	Poor	0	0.000160559	0.448524	6876	1		5.58332	1.26241	-1.00574		6
1917	UK	Poor	0	0.000155365	0.397313	6881	1		5.39072	0.356997	-1.00532		7
1918	UK	Poor	0	0.000143099	0.3703	6888	1		4.93579	-0.120584	-1.00473		8
1919	UK	Poor	0	0.000159607	0.3873	6099	1		5.54803	0.179973	-1.07097		9
1920	UK	Poor	0	0.000160271	0.40755	5656	1		5.57266	0.53799	-1.10815		10
1921	UK	Poor	0	0.000152212	0.40805	5501	1		5.27377	0.54683	-1.12117		11
1922	UK	Poor	0	0.000174324	0.41795	6015	1		6.09382	0.72186	-1.07802		12
1923	UK	Poor	0	0.00017927	0.42015	6204	1		6.27725	0.760756	-1.06215		13
1924	UK	Poor	0	0.000182356	0.41775	6445	1		6.3917	0.718324	-1.04192		14
1925	UK	Poor	0	0.000198558	0.41515	6770	1		6.99257	0.672357	-1.01464		15
1926	UK	Poor	0	0.000189428	0.41395	6527	1		6.65399	0.651141	-1.03504		16
1927	UK	Poor	0	0.000192571	0.41215	7061	1		6.77054	0.619317	-0.990211		17
1928	UK	Poor	0	0.000171006	0.41265	7150	1		5.97079	0.628157	-0.98274		18
1929	UK	Poor	0	0.000208777	0.41055	7380	1		7.37158	0.59103	-0.963433		19
1930	UK	Poor	0	0.000183928	0.40535	7301	1		6.45002	0.499094	-0.970065		20
1931	UK	Poor	0	0.000188523	0.39895	6900	1		6.6204	0.385943	-1.00373		21
1932	UK	Poor	0	0.000190612	0.39595	6918	1		6.69789	0.332904	-1.00222		22
1933	UK	Poor	0	0.000170582	0.39475	7097	1		5.95504	0.311688	-0.987189		23
1934	UK	Poor	0	0.00017099	0.39505	7546	1		5.97018	0.316992	-0.949498		24
1935	UK	Poor	0	0.000173282	0.39685	7809	1		6.05519	0.348816	-0.92742		25
1936	UK	Poor	0	0.000163381	0.39755	8132	1		5.68797	0.361192	-0.900306		26
1937	UK	Poor	0	0.000151435	0.3837	8384	1		5.24496	0.116326	-0.879152		27
1938	UK	Poor	0	0.000159324	0.3833	8456	1		5.53754	0.109254	-0.873108		28
1939	UK	Poor	0	0.000150912	0.3789	8456	1		5.22554	0.0314627	-0.873108		29
1940	UK	Poor	0	0.000142981	0.3653	9264	1		4.93141	-0.208983	-0.80528		30
1941	UK	Poor	0	0.000147428	0.3519	10116	1		5.09634	-0.445893	-0.733758		31
1942	UK	Poor	0	0.000135788	0.3407	10336	1		4.66464	-0.643907	-0.71529		32
1943	UK	Poor	0	0.000136884	0.3365	10485	1		4.70532	-0.718162	-0.702783		33
1944	UK	Poor	0	0.000154011	0.3345	10034	1		5.34048	-0.753522	-0.740642		34
1945	UK	Poor	0	0.000160525	0.3365	9567	1		5.58206	-0.718162	-0.779844		35
1946	UK	Poor	0	0.000164	0.3415	9152	1		5.71096	-0.629763	-0.814682		36
1947	UK	Poor	0	0.000154106	0.3339	8967	1		5.34401	-0.76413	-0.830212		37
1948	UK	Poor	0	0.000157277	0.3291	9165	1		5.4616	-0.848993	-0.81359		38
1949	UK	Poor	0	0.000164247	0.3225	9457	1		5.72011	-0.96568	-0.789078		39
1950	UK	Poor	0	0.000166025		9441	1		5.78603		-0.790421		40
1951	UK	Poor	0	0.000151771	0.3167	9599	1		5.25742	-1.06822	-0.777158		41
1952	UK	Poor	0	0.000148371	0.3098	9507	1		5.13131	-1.19021	-0.784881		42
1953	UK	Poor	0	0.00014421	0.305	9957	1		4.97701	-1.27508	-0.747106		43
1954	UK	Poor	0	0.000145135	0.3063	10400	1		5.01131	-1.25209	-0.709918		44
1955	UK	Poor	0	0.000131582	0.3026	10779	1		4.50868	-1.31751	-0.678103		45
1956	UK	Poor	0	0.000147984	0.2971	10944	1		5.11698	-1.41475	-0.664252		46
1957	UK	Poor	0	0.000135459	0.2966	11127	1		4.65246	-1.42359	-0.64889		47
1958	UK	Poor	0	0.000145662	0.2972	11132	1		5.03085	-1.41298	-0.64847		48
1959	UK	Poor	0	0.000133419	0.2996	11525	3		4.57681	-1.37055	-0.615479		49
1960	UK	Poor	0	0.000137596	0.3023	12000	3		4.73172	-1.32281	-0.575605		50
1961	UK	Poor	0	0.000139966		12385	3	0.08	4.81959		-0.543287	-0.836616	51
1962	UK	Poor	0	0.000140672	0.2937	12426	3	0.076	4.84578	-1.47486	-0.539845	-0.939261	52
1963	UK	Poor	0	0.000148857	0.2994	12849	3	0.09	5.14936	-1.37408	-0.504336	-0.580001	53
1964	UK	Poor	0	0.000128436	0.2991	13513	3	0.077	4.392	-1.37939	-0.448596	-0.9136	54
1965	UK	Poor	0	0.000131229	0.2988	13802	3	0.079	4.49558	-1.38469	-0.424336	-0.862277	55
1966	UK	Poor	0	0.000140258	0.2894	14099	3	0.078	4.83042	-1.55088	-0.399404	-0.887938	56
1967	UK	Poor	0	0.00013223	0.2878	14440	3	0.066	4.53269	-1.57917	-0.370779	-1.19588	57
1968	UK	Poor	0	0.000139925	0.2855	14610	3	0.059	4.81809	-1.61983	-0.356508	-1.37551	58
1969	UK	Poor	0	0.000137379	0.2872	15241	3	0.068	4.72365	-1.58978	-0.303539	-1.14455	59
1970	UK	Poor	0	0.000129366	0.2882	15715	3	0.069	4.4265	-1.5721	-0.263749	-1.11889	60
1971	UK	Poor	0	0.000141048	0.2929	15703	3	0.073	4.85974	-1.489	-0.264756	-1.01625	61
1972	UK	Poor	0	0.000138914	0.289	16053	3	0.083	4.78058	-1.55795	-0.235375	-0.759631	62
1973	UK	Poor	0	0.000139232	0.2831	17116	3	0.067	4.79237	-1.66227	-0.146141	-1.17021	63
1974	UK	Poor	0	0.000133482	0.281	16824	3	0.064	4.57915	-1.69939	-0.170653	-1.2472	64
1975	UK	Poor	0	0.000124542	0.2782	16745	3	0.057	4.24758	-1.7489	-0.177285	-1.42683	65
1976	UK	Poor	0	0.00012495	0.2789	17398	3	0.048	4.26271	-1.73652	-0.122469	-1.65778	66
1977	UK	Poor	0	0.000126892	0.2796	18138	3	0.044	4.33473	-1.72415	-0.0603491	-1.76043	67
1978	UK	Poor	0	0.000138557	0.2778	19124	3	0.05	4.76736	-1.75597	0.022421	-1.60646	68
1979	UK	Poor	0	0.000135058	0.2837	20129	3	0.058	4.6376	-1.65166	0.106786	-1.40117	69
1980	UK	Poor	0	0.000133108		20593	3	0.07	4.56527		0.145737	-1.09323	70
1981	UK	Poor	0	0.000134856	0.3103	19975	3	0.051	4.6301	-1.18137	0.0938585	-1.5808	71
1982	UK	Poor	0	0.00013085	0.3123	19865	3	0.047	4.48151	-1.14601	0.0846245	-1.68344	72
1983	UK	Poor	0	0.000131347	0.3176	20105	3	0.048	4.49998	-1.05231	0.104771	-1.65778	73
1984	UK	Poor	0	0.000134805	0.3252	20270	3	0.046	4.62822	-0.917945	0.118622	-1.7091	74
1985	UK	Poor	0	0.0001358	0.3265	20712	3	0.055	4.66509	-0.894961	0.155726	-1.47815	75
1986	UK	Poor	0	0.000137445	0.3294	21303	3	0.071	4.72612	-0.843689	0.205338	-1.06757	76
1987	UK	Poor	0	0.000137941	0.3327	22246	3	0.083	4.74452	-0.785346	0.284498	-0.759631	77
1988	UK	Poor	0	0.000135186	0.3421	23075	3	0.114	4.64234	-0.619155	0.354089	0.0358737	78
1989	UK	Poor	0	0.000126095	0.3415	23642	3	0.127	4.3052	-0.629763	0.401686	0.369473	79
1990	UK	Poor	0	0.000127753	0.369	24002	3	0.132	4.36668	-0.143568	0.431906	0.49778	80
1991	UK	Poor	0	0.000137963	0.3765	23696	3	0.128	4.74533	-0.0109689	0.406219	0.395134	81
1992	UK	Poor	0	0.000133913	0.3764	23812	3	0.121	4.59511	-0.0127369	0.415957	0.215504	82
1993	UK	Poor	0	0.000135824	0.3834	24481	3	0.113	4.666	0.111022	0.472116	0.0102122	83
1994	UK	Poor	0	0.000138203	0.3833	25353	3	0.097	4.75424	0.109254	0.545316	-0.400371	84
1995	UK	Poor	0	0.000131029	0.3851	26500	3	0.093	4.48815	0.141078	0.641602	-0.503017	85
1996	UK	Poor	0	0.000125907	0.393	27775	3	0.105	4.29822	0.280748	0.748632	-0.195079	86
1997	UK	Poor	0	0.00012931	0.3894	29840	3	0.107	4.42441	0.217101	0.921979	-0.143756	87
1998	UK	Poor	0	0.000132622	0.3947	30978	3	0.106	4.54723	0.310804	1.01751	-0.169418	88
1999	UK	Poor	0	0.00012571	0.3897	32245	3	0.105	4.29091	0.222405	1.12387	-0.195079	89
2000	UK	Poor	0	0.000129887	0.3843	34390	3	0.104	4.44583	0.126934	1.30393	-0.220741	90
2001	UK	Poor	0	0.000131364	0.3933	35182	3	0.1	4.50058	0.286052	1.37041	-0.323387	91
2002	UK	Poor	0	0.000129154	0.3869	35384	3	0.1	4.41862	0.172901	1.38737	-0.323387	92
2003	UK	Poor	0	0.000129196	0.3775	35354	3	0.099	4.42017	0.00671092	1.38485	-0.349048	93
2004	UK	Poor	0	0.000130183	0.3954	36320	3	0.095	4.4568	0.32318	1.46594	-0.451694	94
2005	UK	Poor	0	0.000133162	0.4162	37724	3	0.098	4.56728	0.690921	1.5838	-0.37471	95
2006	UK	Poor	0	0.000158757	0.4199	38251	3	0.105	5.5165	0.756336	1.62804	-0.195079	96
2007	UK	Poor	0	0.000153692	0.4261	38071	3	0.107	5.32866	0.865951	1.61293	-0.143756	97
2008	UK	Poor	0	0.000156119	0.416767	37657	3	0.102	5.41865	0.700939	1.57818	-0.272064	98
1910	UK	Rich	1	9.69e-05	0.471035	5917	1		3.22244	1.6604	-1.08624		0
1911	UK	Rich	1	8.96e-05	0.471598	6068	1		2.95171	1.67035	-1.07357		1
1912	UK	Rich	1	8.59e-05	0.471598	6161	1		2.81449	1.67035	-1.06576		2
1913	UK	Rich	1	8.76e-05	0.480039	6393	1		2.87754	1.81959	-1.04629		3
1914	UK	Rich	1	9.1e-05	0.456403	6362	1		3.00363	1.40171	-1.04889		4
1915	UK	Rich	1	8.77e-05	0.45978	6793	1		2.88125	1.4614	-1.01271		5
1916	UK	Rich	1	9.12e-05	0.448524	6876	1		3.01105	1.26241	-1.00574		6
1917	UK	Rich	1	7.54e-05	0.397313	6881	1		2.42508	0.356997	-1.00532		7
1918	UK	Rich	1	7.61e-05	0.3703	6888	1		2.45104	-0.120584	-1.00473		8
1919	UK	Rich	1	8.42e-05	0.3873	6099	1		2.75144	0.179973	-1.07097		9
1920	UK	Rich	1	8.04e-05	0.40755	5656	1		2.61051	0.53799	-1.10815		10
1921	UK	Rich	1	8.68e-05	0.40805	5501	1		2.84787	0.54683	-1.12117		11
1922	UK	Rich	1	8.74e-05	0.41795	6015	1		2.87012	0.72186	-1.07802		12
1923	UK	Rich	1	8.64e-05	0.42015	6204	1		2.83303	0.760756	-1.06215		13
1924	UK	Rich	1	9.74e-05	0.41775	6445	1		3.24099	0.718324	-1.04192		14
1925	UK	Rich	1	9.34e-05	0.41515	6770	1		3.09264	0.672357	-1.01464		15
1926	UK	Rich	1	9.2e-05	0.41395	6527	1		3.04072	0.651141	-1.03504		16
1927	UK	Rich	1	9.51e-05	0.41215	7061	1		3.15569	0.619317	-0.990211		17
1928	UK	Rich	1	8.99e-05	0.41265	7150	1		2.96284	0.628157	-0.98274		18
1929	UK	Rich	1	8.53e-05	0.41055	7380	1		2.79224	0.59103	-0.963433		19
1930	UK	Rich	1	8.9e-05	0.40535	7301	1		2.92946	0.499094	-0.970065		20
1931	UK	Rich	1	8.83e-05	0.39895	6900	1		2.9035	0.385943	-1.00373		21
1932	UK	Rich	1	8.39e-05	0.39595	6918	1		2.74032	0.332904	-1.00222		22
1933	UK	Rich	1	8.71e-05	0.39475	7097	1		2.85899	0.311688	-0.987189		23
1934	UK	Rich	1	8.54e-05	0.39505	7546	1		2.79595	0.316992	-0.949498		24
1935	UK	Rich	1	8.55e-05	0.39685	7809	1		2.79966	0.348816	-0.92742		25
1936	UK	Rich	1	8.66e-05	0.39755	8132	1		2.84045	0.361192	-0.900306		26
1937	UK	Rich	1	7.54e-05	0.3837	8384	1		2.42508	0.116326	-0.879152		27
1938	UK	Rich	1	7.6e-05	0.3833	8456	1		2.44733	0.109254	-0.873108		28
1939	UK	Rich	1	8.71e-05	0.3789	8456	1		2.85899	0.0314627	-0.873108		29
1940	UK	Rich	1	7.49e-05	0.3653	9264	1		2.40654	-0.208983	-0.80528		30
1941	UK	Rich	1	8.79e-05	0.3519	10116	1		2.88866	-0.445893	-0.733758		31
1942	UK	Rich	1	7.56e-05	0.3407	10336	1		2.4325	-0.643907	-0.71529		32
1943	UK	Rich	1	7.63e-05	0.3365	10485	1		2.45846	-0.718162	-0.702783		33
1944	UK	Rich	1	8.93e-05	0.3345	10034	1		2.94058	-0.753522	-0.740642		34
1945	UK	Rich	1	7.94e-05	0.3365	9567	1		2.57343	-0.718162	-0.779844		35
1946	UK	Rich	1	8.06e-05	0.3415	9152	1		2.61793	-0.629763	-0.814682		36
1947	UK	Rich	1	8.22e-05	0.3339	8967	1		2.67727	-0.76413	-0.830212		37
1948	UK	Rich	1	8.11e-05	0.3291	9165	1		2.63648	-0.848993	-0.81359		38
1949	UK	Rich	1	8.14e-05	0.3225	9457	1		2.6476	-0.96568	-0.789078		39
1950	UK	Rich	1	8.82e-05		9441	1		2.89979		-0.790421		40
1951	UK	Rich	1	8e-05	0.3167	9599	1		2.59568	-1.06822	-0.777158		41
1952	UK	Rich	1	8.04e-05	0.3098	9507	1		2.61051	-1.19021	-0.784881		42
1953	UK	Rich	1	7.81e-05	0.305	9957	1		2.52522	-1.27508	-0.747106		43
1954	UK	Rich	1	8.08e-05	0.3063	10400	1		2.62535	-1.25209	-0.709918		44
1955	UK	Rich	1	7.61e-05	0.3026	10779	1		2.45104	-1.31751	-0.678103		45
1956	UK	Rich	1	7.82e-05	0.2971	10944	1		2.52892	-1.41475	-0.664252		46
1957	UK	Rich	1	7.67e-05	0.2966	11127	1		2.47329	-1.42359	-0.64889		47
1958	UK	Rich	1	7.42e-05	0.2972	11132	1		2.38058	-1.41298	-0.64847		48
1959	UK	Rich	1	7.95e-05	0.2996	11525	3		2.57714	-1.37055	-0.615479		49
1960	UK	Rich	1	7.21e-05	0.3023	12000	3		2.3027	-1.32281	-0.575605		50
1961	UK	Rich	1	7.51e-05		12385	3	0.08	2.41396		-0.543287	-0.836616	51
1962	UK	Rich	1	7.31e-05	0.2937	12426	3	0.076	2.33978	-1.47486	-0.539845	-0.939261	52
1963	UK	Rich	1	7.36e-05	0.2994	12849	3	0.09	2.35833	-1.37408	-0.504336	-0.580001	53
1964	UK	Rich	1	7.4e-05	0.2991	13513	3	0.077	2.37316	-1.37939	-0.448596	-0.9136	54
1965	UK	Rich	1	7.16e-05	0.2988	13802	3	0.079	2.28415	-1.38469	-0.424336	-0.862277	55
1966	UK	Rich	1	7.64e-05	0.2894	14099	3	0.078	2.46217	-1.55088	-0.399404	-0.887938	56
1967	UK	Rich	1	7.35e-05	0.2878	14440	3	0.066	2.35462	-1.57917	-0.370779	-1.19588	57
1968	UK	Rich	1	7.31e-05	0.2855	14610	3	0.059	2.33978	-1.61983	-0.356508	-1.37551	58
1969	UK	Rich	1	6.83e-05	0.2872	15241	3	0.068	2.16177	-1.58978	-0.303539	-1.14455	59
1970	UK	Rich	1	6.93e-05	0.2882	15715	3	0.069	2.19886	-1.5721	-0.263749	-1.11889	60
1971	UK	Rich	1	7.13e-05	0.2929	15703	3	0.073	2.27303	-1.489	-0.264756	-1.01625	61
1972	UK	Rich	1	6.73e-05	0.289	16053	3	0.083	2.12468	-1.55795	-0.235375	-0.759631	62
1973	UK	Rich	1	7.1e-05	0.2831	17116	3	0.067	2.2619	-1.66227	-0.146141	-1.17021	63
1974	UK	Rich	1	6.89e-05	0.281	16824	3	0.064	2.18402	-1.69939	-0.170653	-1.2472	64
1975	UK	Rich	1	6.72e-05	0.2782	16745	3	0.057	2.12097	-1.7489	-0.177285	-1.42683	65
1976	UK	Rich	1	6.74e-05	0.2789	17398	3	0.048	2.12839	-1.73652	-0.122469	-1.65778	66
1977	UK	Rich	1	6.81e-05	0.2796	18138	3	0.044	2.15435	-1.72415	-0.0603491	-1.76043	67
1978	UK	Rich	1	6.88e-05	0.2778	19124	3	0.05	2.18031	-1.75597	0.022421	-1.60646	68
1979	UK	Rich	1	6.42e-05	0.2837	20129	3	0.058	2.00971	-1.65166	0.106786	-1.40117	69
1980	UK	Rich	1	6.7e-05		20593	3	0.07	2.11356		0.145737	-1.09323	70
1981	UK	Rich	1	6.66e-05	0.3103	19975	3	0.051	2.09872	-1.18137	0.0938585	-1.5808	71
1982	UK	Rich	1	6.92e-05	0.3123	19865	3	0.047	2.19515	-1.14601	0.0846245	-1.68344	72
1983	UK	Rich	1	6.65e-05	0.3176	20105	3	0.048	2.09501	-1.05231	0.104771	-1.65778	73
1984	UK	Rich	1	6.67e-05	0.3252	20270	3	0.046	2.10243	-0.917945	0.118622	-1.7091	74
1985	UK	Rich	1	6.51e-05	0.3265	20712	3	0.055	2.04309	-0.894961	0.155726	-1.47815	75
1986	UK	Rich	1	6.51e-05	0.3294	21303	3	0.071	2.04309	-0.843689	0.205338	-1.06757	76
1987	UK	Rich	1	6.36e-05	0.3327	22246	3	0.083	1.98746	-0.785346	0.284498	-0.759631	77
1988	UK	Rich	1	6.66e-05	0.3421	23075	3	0.114	2.09872	-0.619155	0.354089	0.0358737	78
1989	UK	Rich	1	6.18e-05	0.3415	23642	3	0.127	1.92071	-0.629763	0.401686	0.369473	79
1990	UK	Rich	1	6.43e-05	0.369	24002	3	0.132	2.01342	-0.143568	0.431906	0.49778	80
1991	UK	Rich	1	6.6e-05	0.3765	23696	3	0.128	2.07647	-0.0109689	0.406219	0.395134	81
1992	UK	Rich	1	6.73e-05	0.3764	23812	3	0.121	2.12468	-0.0127369	0.415957	0.215504	82
1993	UK	Rich	1	6.79e-05	0.3834	24481	3	0.113	2.14693	0.111022	0.472116	0.0102122	83
1994	UK	Rich	1	6.77e-05	0.3833	25353	3	0.097	2.13952	0.109254	0.545316	-0.400371	84
1995	UK	Rich	1	6.47e-05	0.3851	26500	3	0.093	2.02826	0.141078	0.641602	-0.503017	85
1996	UK	Rich	1	6.66e-05	0.393	27775	3	0.105	2.09872	0.280748	0.748632	-0.195079	86
1997	UK	Rich	1	7.05e-05	0.3894	29840	3	0.107	2.24336	0.217101	0.921979	-0.143756	87
1998	UK	Rich	1	6.45e-05	0.3947	30978	3	0.106	2.02084	0.310804	1.01751	-0.169418	88
1999	UK	Rich	1	6.51e-05	0.3897	32245	3	0.105	2.04309	0.222405	1.12387	-0.195079	89
2000	UK	Rich	1	6.37e-05	0.3843	34390	3	0.104	1.99117	0.126934	1.30393	-0.220741	90
2001	UK	Rich	1	6.31e-05	0.3933	35182	3	0.1	1.96892	0.286052	1.37041	-0.323387	91
2002	UK	Rich	1	6.25e-05	0.3869	35384	3	0.1	1.94667	0.172901	1.38737	-0.323387	92
2003	UK	Rich	1	6.39e-05	0.3775	35354	3	0.099	1.99859	0.00671092	1.38485	-0.349048	93
2004	UK	Rich	1	6.69e-05	0.3954	36320	3	0.095	2.10985	0.32318	1.46594	-0.451694	94
2005	UK	Rich	1	6.46e-05	0.4162	37724	3	0.098	2.02455	0.690921	1.5838	-0.37471	95
2006	UK	Rich	1	7.15e-05	0.4199	38251	3	0.105	2.28045	0.756336	1.62804	-0.195079	96
2007	UK	Rich	1	7.45e-05	0.4261	38071	3	0.107	2.3917	0.865951	1.61293	-0.143756	97
2008	UK	Rich	1	7.64e-05	0.416767	37657	3	0.102	2.46217	0.700939	1.57818	-0.272064	98
1910	UK	Upper class	1	3.49969e-07	0.471035	5917	1		-0.358258	1.6604	-1.08624		0
1911	UK	Upper class	1	3.52321e-07	0.471598	6068	1		-0.358171	1.67035	-1.07357		1
1912	UK	Upper class	1	3.57691e-07	0.471598	6161	1		-0.357972	1.67035	-1.06576		2
1913	UK	Upper class	1	3.60291e-07	0.480039	6393	1		-0.357876	1.81959	-1.04629		3
1914	UK	Upper class	1	3.77262e-07	0.456403	6362	1		-0.357246	1.40171	-1.04889		4
1915	UK	Upper class	1	3.67127e-07	0.45978	6793	1		-0.357622	1.4614	-1.01271		5
1916	UK	Upper class	1	2.57024e-07	0.448524	6876	1		-0.361705	1.26241	-1.00574		6
1917	UK	Upper class	1	3.25428e-07	0.397313	6881	1		-0.359168	0.356997	-1.00532		7
1918	UK	Upper class	1	2.36799e-07	0.3703	6888	1		-0.362455	-0.120584	-1.00473		8
1919	UK	Upper class	1	3.80609e-07	0.3873	6099	1		-0.357122	0.179973	-1.07097		9
1920	UK	Upper class	1	3.75849e-07	0.40755	5656	1		-0.357299	0.53799	-1.10815		10
1921	UK	Upper class	1	4.07328e-07	0.40805	5501	1		-0.356131	0.54683	-1.12117		11
1922	UK	Upper class	1	2.23423e-07	0.41795	6015	1		-0.362951	0.72186	-1.07802		12
1923	UK	Upper class	1	3.38313e-07	0.42015	6204	1		-0.358691	0.760756	-1.06215		13
1924	UK	Upper class	1	3.97334e-07	0.41775	6445	1		-0.356502	0.718324	-1.04192		14
1925	UK	Upper class	1	4.29784e-07	0.41515	6770	1		-0.355298	0.672357	-1.01464		15
1926	UK	Upper class	1	5.96036e-07	0.41395	6527	1		-0.349133	0.651141	-1.03504		16
1927	UK	Upper class	1	4.94996e-07	0.41215	7061	1		-0.35288	0.619317	-0.990211		17
1928	UK	Upper class	1	4.17499e-07	0.41265	7150	1		-0.355754	0.628157	-0.98274		18
1929	UK	Upper class	1	2.9755e-07	0.41055	7380	1		-0.360202	0.59103	-0.963433		19
1930	UK	Upper class	1	5.64718e-07	0.40535	7301	1		-0.350294	0.499094	-0.970065		20
1931	UK	Upper class	1	3.31389e-07	0.39895	6900	1		-0.358947	0.385943	-1.00373		21
1932	UK	Upper class	1	3.11183e-07	0.39595	6918	1		-0.359697	0.332904	-1.00222		22
1933	UK	Upper class	1	3.80924e-07	0.39475	7097	1		-0.35711	0.311688	-0.987189		23
1934	UK	Upper class	1	3.67764e-07	0.39505	7546	1		-0.357598	0.316992	-0.949498		24
1935	UK	Upper class	1	3.5393e-07	0.39685	7809	1		-0.358111	0.348816	-0.92742		25
1936	UK	Upper class	1	3.88312e-07	0.39755	8132	1		-0.356836	0.361192	-0.900306		26
1937	UK	Upper class	1	4.74756e-07	0.3837	8384	1		-0.35363	0.116326	-0.879152		27
1938	UK	Upper class	1	6.69098e-07	0.3833	8456	1		-0.346423	0.109254	-0.873108		28
1939	UK	Upper class	1	6.57109e-07	0.3789	8456	1		-0.346868	0.0314627	-0.873108		29
1940	UK	Upper class	1	6.96851e-07	0.3653	9264	1		-0.345394	-0.208983	-0.80528		30
1941	UK	Upper class	1	8.42051e-07	0.3519	10116	1		-0.340009	-0.445893	-0.733758		31
1942	UK	Upper class	1	9.68519e-07	0.3407	10336	1		-0.335318	-0.643907	-0.71529		32
1943	UK	Upper class	1	4.36359e-07	0.3365	10485	1		-0.355054	-0.718162	-0.702783		33
1944	UK	Upper class	1	1.01753e-06	0.3345	10034	1		-0.333501	-0.753522	-0.740642		34
1945	UK	Upper class	1	5.229e-07	0.3365	9567	1		-0.351845	-0.718162	-0.779844		35
1946	UK	Upper class	1	6.29532e-07	0.3415	9152	1		-0.34789	-0.629763	-0.814682		36
1947	UK	Upper class	1	6.71163e-07	0.3339	8967	1		-0.346346	-0.76413	-0.830212		37
1948	UK	Upper class	1	5.26689e-07	0.3291	9165	1		-0.351704	-0.848993	-0.81359		38
1949	UK	Upper class	1	5.75731e-07	0.3225	9457	1		-0.349886	-0.96568	-0.789078		39
1950	UK	Upper class	1	5.17008e-07		9441	1		-0.352063		-0.790421		40
1951	UK	Upper class	1	5.6577e-07	0.3167	9599	1		-0.350255	-1.06822	-0.777158		41
1952	UK	Upper class	1	5.61093e-07	0.3098	9507	1		-0.350428	-1.19021	-0.784881		42
1953	UK	Upper class	1	9.93506e-07	0.305	9957	1		-0.334392	-1.27508	-0.747106		43
1954	UK	Upper class	1	6.49266e-07	0.3063	10400	1		-0.347158	-1.25209	-0.709918		44
1955	UK	Upper class	1	7.34746e-07	0.3026	10779	1		-0.343988	-1.31751	-0.678103		45
1956	UK	Upper class	1	7.55755e-07	0.2971	10944	1		-0.343209	-1.41475	-0.664252		46
1957	UK	Upper class	1	5.89066e-07	0.2966	11127	1		-0.349391	-1.42359	-0.64889		47
1958	UK	Upper class	1	5.4278e-07	0.2972	11132	1		-0.351108	-1.41298	-0.64847		48
1959	UK	Upper class	1	5.75331e-07	0.2996	11525	3		-0.3499	-1.37055	-0.615479		49
1960	UK	Upper class	1	7.9344e-07	0.3023	12000	3		-0.341812	-1.32281	-0.575605		50
1961	UK	Upper class	1	7.65023e-07		12385	3	0.08	-0.342865		-0.543287	-0.836616	51
1962	UK	Upper class	1	6.91407e-07	0.2937	12426	3	0.076	-0.345596	-1.47486	-0.539845	-0.939261	52
1963	UK	Upper class	1	8.57392e-07	0.2994	12849	3	0.09	-0.33944	-1.37408	-0.504336	-0.580001	53
1964	UK	Upper class	1	7.7139e-07	0.2991	13513	3	0.077	-0.342629	-1.37939	-0.448596	-0.9136	54
1965	UK	Upper class	1	8.35195e-07	0.2988	13802	3	0.079	-0.340263	-1.38469	-0.424336	-0.862277	55
1966	UK	Upper class	1	6.16523e-07	0.2894	14099	3	0.078	-0.348373	-1.55088	-0.399404	-0.887938	56
1967	UK	Upper class	1	9.68292e-07	0.2878	14440	3	0.066	-0.335327	-1.57917	-0.370779	-1.19588	57
1968	UK	Upper class	1	7.91909e-07	0.2855	14610	3	0.059	-0.341868	-1.61983	-0.356508	-1.37551	58
1969	UK	Upper class	1	8.19021e-07	0.2872	15241	3	0.068	-0.340863	-1.58978	-0.303539	-1.14455	59
1970	UK	Upper class	1	8.20553e-07	0.2882	15715	3	0.069	-0.340806	-1.5721	-0.263749	-1.11889	60
1971	UK	Upper class	1	8.76865e-07	0.2929	15703	3	0.073	-0.338718	-1.489	-0.264756	-1.01625	61
1972	UK	Upper class	1	8.45208e-07	0.289	16053	3	0.083	-0.339892	-1.55795	-0.235375	-0.759631	62
1973	UK	Upper class	1	1.04515e-06	0.2831	17116	3	0.067	-0.332477	-1.66227	-0.146141	-1.17021	63
1974	UK	Upper class	1	7.97731e-07	0.281	16824	3	0.064	-0.341652	-1.69939	-0.170653	-1.2472	64
1975	UK	Upper class	1	9.05709e-07	0.2782	16745	3	0.057	-0.337648	-1.7489	-0.177285	-1.42683	65
1976	UK	Upper class	1	8.66993e-07	0.2789	17398	3	0.048	-0.339084	-1.73652	-0.122469	-1.65778	66
1977	UK	Upper class	1	1.07393e-06	0.2796	18138	3	0.044	-0.331409	-1.72415	-0.0603491	-1.76043	67
1978	UK	Upper class	1	9.98297e-07	0.2778	19124	3	0.05	-0.334214	-1.75597	0.022421	-1.60646	68
1979	UK	Upper class	1	9.01188e-07	0.2837	20129	3	0.058	-0.337816	-1.65166	0.106786	-1.40117	69
1980	UK	Upper class	1	7.4538e-07		20593	3	0.07	-0.343594		0.145737	-1.09323	70
1981	UK	Upper class	1	1.04036e-06	0.3103	19975	3	0.051	-0.332654	-1.18137	0.0938585	-1.5808	71
1982	UK	Upper class	1	9.59542e-07	0.3123	19865	3	0.047	-0.335651	-1.14601	0.0846245	-1.68344	72
1983	UK	Upper class	1	7.56719e-07	0.3176	20105	3	0.048	-0.343173	-1.05231	0.104771	-1.65778	73
1984	UK	Upper class	1	9.53141e-07	0.3252	20270	3	0.046	-0.335889	-0.917945	0.118622	-1.7091	74
1985	UK	Upper class	1	8.43643e-07	0.3265	20712	3	0.055	-0.33995	-0.894961	0.155726	-1.47815	75
1986	UK	Upper class	1	1.00196e-06	0.3294	21303	3	0.071	-0.334078	-0.843689	0.205338	-1.06757	76
1987	UK	Upper class	1	8.32229e-07	0.3327	22246	3	0.083	-0.340373	-0.785346	0.284498	-0.759631	77
1988	UK	Upper class	1	8.25319e-07	0.3421	23075	3	0.114	-0.340629	-0.619155	0.354089	0.0358737	78
1989	UK	Upper class	1	8.81567e-07	0.3415	23642	3	0.127	-0.338543	-0.629763	0.401686	0.369473	79
1990	UK	Upper class	1	1.12095e-06	0.369	24002	3	0.132	-0.329665	-0.143568	0.431906	0.49778	80
1991	UK	Upper class	1	8.57689e-07	0.3765	23696	3	0.128	-0.339429	-0.0109689	0.406219	0.395134	81
1992	UK	Upper class	1	8.62293e-07	0.3764	23812	3	0.121	-0.339258	-0.0127369	0.415957	0.215504	82
1993	UK	Upper class	1	9.06252e-07	0.3834	24481	3	0.113	-0.337628	0.111022	0.472116	0.0102122	83
1994	UK	Upper class	1	8.28034e-07	0.3833	25353	3	0.097	-0.340529	0.109254	0.545316	-0.400371	84
1995	UK	Upper class	1	7.98431e-07	0.3851	26500	3	0.093	-0.341626	0.141078	0.641602	-0.503017	85
1996	UK	Upper class	1	1.05624e-06	0.393	27775	3	0.105	-0.332065	0.280748	0.748632	-0.195079	86
1997	UK	Upper class	1	8.4868e-07	0.3894	29840	3	0.107	-0.339763	0.217101	0.921979	-0.143756	87
1998	UK	Upper class	1	9.53358e-07	0.3947	30978	3	0.106	-0.335881	0.310804	1.01751	-0.169418	88
1999	UK	Upper class	1	9.21742e-07	0.3897	32245	3	0.105	-0.337053	0.222405	1.12387	-0.195079	89
2000	UK	Upper class	1	1.03423e-06	0.3843	34390	3	0.104	-0.332882	0.126934	1.30393	-0.220741	90
2001	UK	Upper class	1	8.85468e-07	0.3933	35182	3	0.1	-0.338399	0.286052	1.37041	-0.323387	91
2002	UK	Upper class	1	9.11695e-07	0.3869	35384	3	0.1	-0.337426	0.172901	1.38737	-0.323387	92
2003	UK	Upper class	1	9.93408e-07	0.3775	35354	3	0.099	-0.334395	0.00671092	1.38485	-0.349048	93
2004	UK	Upper class	1	8.38394e-07	0.3954	36320	3	0.095	-0.340144	0.32318	1.46594	-0.451694	94
2005	UK	Upper class	1	8.83175e-07	0.4162	37724	3	0.098	-0.338484	0.690921	1.5838	-0.37471	95
2006	UK	Upper class	1	8.71339e-07	0.4199	38251	3	0.105	-0.338923	0.756336	1.62804	-0.195079	96
2007	UK	Upper class	1	8.40029e-07	0.4261	38071	3	0.107	-0.340084	0.865951	1.61293	-0.143756	97
2008	UK	Upper class	1	7.93547e-07	0.416767	37657	3	0.102	-0.341808	0.700939	1.57818	-0.272064	98
1910	UK	Wealth	1	5.5e-05	0.471035	5917	1		1.66852	1.6604	-1.08624		0
1911	UK	Wealth	1	5.22e-05	0.471598	6068	1		1.56468	1.67035	-1.07357		1
1912	UK	Wealth	1	5.55e-05	0.471598	6161	1		1.68706	1.67035	-1.06576		2
1913	UK	Wealth	1	5.12e-05	0.480039	6393	1		1.52759	1.81959	-1.04629		3
1914	UK	Wealth	1	6.01e-05	0.456403	6362	1		1.85766	1.40171	-1.04889		4
1915	UK	Wealth	1	5.61e-05	0.45978	6793	1		1.70931	1.4614	-1.01271		5
1916	UK	Wealth	1	5.91e-05	0.448524	6876	1		1.82057	1.26241	-1.00574		6
1917	UK	Wealth	1	5.98e-05	0.397313	6881	1		1.84653	0.356997	-1.00532		7
1918	UK	Wealth	1	6.34e-05	0.3703	6888	1		1.98004	-0.120584	-1.00473		8
1919	UK	Wealth	1	5.75e-05	0.3873	6099	1		1.76123	0.179973	-1.07097		9
1920	UK	Wealth	1	5.76e-05	0.40755	5656	1		1.76494	0.53799	-1.10815		10
1921	UK	Wealth	1	5.53e-05	0.40805	5501	1		1.67964	0.54683	-1.12117		11
1922	UK	Wealth	1	5.58e-05	0.41795	6015	1		1.69819	0.72186	-1.07802		12
1923	UK	Wealth	1	5.21e-05	0.42015	6204	1		1.56097	0.760756	-1.06215		13
1924	UK	Wealth	1	6.35e-05	0.41775	6445	1		1.98375	0.718324	-1.04192		14
1925	UK	Wealth	1	6.33e-05	0.41515	6770	1		1.97634	0.672357	-1.01464		15
1926	UK	Wealth	1	6.49e-05	0.41395	6527	1		2.03567	0.651141	-1.03504		16
1927	UK	Wealth	1	5.97e-05	0.41215	7061	1		1.84283	0.619317	-0.990211		17
1928	UK	Wealth	1	5.89e-05	0.41265	7150	1		1.81316	0.628157	-0.98274		18
1929	UK	Wealth	1	5.82e-05	0.41055	7380	1		1.7872	0.59103	-0.963433		19
1930	UK	Wealth	1	5.67e-05	0.40535	7301	1		1.73157	0.499094	-0.970065		20
1931	UK	Wealth	1	5.82e-05	0.39895	6900	1		1.7872	0.385943	-1.00373		21
1932	UK	Wealth	1	5.63e-05	0.39595	6918	1		1.71673	0.332904	-1.00222		22
1933	UK	Wealth	1	5.94e-05	0.39475	7097	1		1.8317	0.311688	-0.987189		23
1934	UK	Wealth	1	5.57e-05	0.39505	7546	1		1.69448	0.316992	-0.949498		24
1935	UK	Wealth	1	5.76e-05	0.39685	7809	1		1.76494	0.348816	-0.92742		25
1936	UK	Wealth	1	5.53e-05	0.39755	8132	1		1.67964	0.361192	-0.900306		26
1937	UK	Wealth	1	5.63e-05	0.3837	8384	1		1.71673	0.116326	-0.879152		27
1938	UK	Wealth	1	5.46e-05	0.3833	8456	1		1.65368	0.109254	-0.873108		28
1939	UK	Wealth	1	5.4e-05	0.3789	8456	1		1.63143	0.0314627	-0.873108		29
1940	UK	Wealth	1	5.26e-05	0.3653	9264	1		1.57951	-0.208983	-0.80528		30
1941	UK	Wealth	1	5.87e-05	0.3519	10116	1		1.80574	-0.445893	-0.733758		31
1942	UK	Wealth	1	6.96e-05	0.3407	10336	1		2.20998	-0.643907	-0.71529		32
1943	UK	Wealth	1	4.61e-05	0.3365	10485	1		1.33845	-0.718162	-0.702783		33
1944	UK	Wealth	1	5.6e-05	0.3345	10034	1		1.70561	-0.753522	-0.740642		34
1945	UK	Wealth	1	4.91e-05	0.3365	9567	1		1.44971	-0.718162	-0.779844		35
1946	UK	Wealth	1	5.65e-05	0.3415	9152	1		1.72415	-0.629763	-0.814682		36
1947	UK	Wealth	1	5.05e-05	0.3339	8967	1		1.50163	-0.76413	-0.830212		37
1948	UK	Wealth	1	4.97e-05	0.3291	9165	1		1.47196	-0.848993	-0.81359		38
1949	UK	Wealth	1	4.83e-05	0.3225	9457	1		1.42004	-0.96568	-0.789078		39
1950	UK	Wealth	1	4.74e-05		9441	1		1.38666		-0.790421		40
1951	UK	Wealth	1	4.65e-05	0.3167	9599	1		1.35328	-1.06822	-0.777158		41
1952	UK	Wealth	1	5.31e-05	0.3098	9507	1		1.59805	-1.19021	-0.784881		42
1953	UK	Wealth	1	4.71e-05	0.305	9957	1		1.37554	-1.27508	-0.747106		43
1954	UK	Wealth	1	5.61e-05	0.3063	10400	1		1.70931	-1.25209	-0.709918		44
1955	UK	Wealth	1	3.9e-05	0.3026	10779	1		1.07513	-1.31751	-0.678103		45
1956	UK	Wealth	1	4.5e-05	0.2971	10944	1		1.29765	-1.41475	-0.664252		46
1957	UK	Wealth	1	4.56e-05	0.2966	11127	1		1.31991	-1.42359	-0.64889		47
1958	UK	Wealth	1	4.58e-05	0.2972	11132	1		1.32732	-1.41298	-0.64847		48
1959	UK	Wealth	1	4.61e-05	0.2996	11525	3		1.33845	-1.37055	-0.615479		49
1960	UK	Wealth	1	4.78e-05	0.3023	12000	3		1.4015	-1.32281	-0.575605		50
1961	UK	Wealth	1	4.76e-05		12385	3	0.08	1.39408		-0.543287	-0.836616	51
1962	UK	Wealth	1	4.7e-05	0.2937	12426	3	0.076	1.37183	-1.47486	-0.539845	-0.939261	52
1963	UK	Wealth	1	4.44e-05	0.2994	12849	3	0.09	1.2754	-1.37408	-0.504336	-0.580001	53
1964	UK	Wealth	1	4.46e-05	0.2991	13513	3	0.077	1.28282	-1.37939	-0.448596	-0.9136	54
1965	UK	Wealth	1	4.44e-05	0.2988	13802	3	0.079	1.2754	-1.38469	-0.424336	-0.862277	55
1966	UK	Wealth	1	4.44e-05	0.2894	14099	3	0.078	1.2754	-1.55088	-0.399404	-0.887938	56
1967	UK	Wealth	1	4.55e-05	0.2878	14440	3	0.066	1.3162	-1.57917	-0.370779	-1.19588	57
1968	UK	Wealth	1	4.54e-05	0.2855	14610	3	0.059	1.31249	-1.61983	-0.356508	-1.37551	58
1969	UK	Wealth	1	4.55e-05	0.2872	15241	3	0.068	1.3162	-1.58978	-0.303539	-1.14455	59
1970	UK	Wealth	1	4.11e-05	0.2882	15715	3	0.069	1.15302	-1.5721	-0.263749	-1.11889	60
1971	UK	Wealth	1	4.29e-05	0.2929	15703	3	0.073	1.21977	-1.489	-0.264756	-1.01625	61
1972	UK	Wealth	1	4.39e-05	0.289	16053	3	0.083	1.25686	-1.55795	-0.235375	-0.759631	62
1973	UK	Wealth	1	4.53e-05	0.2831	17116	3	0.067	1.30878	-1.66227	-0.146141	-1.17021	63
1974	UK	Wealth	1	4.55e-05	0.281	16824	3	0.064	1.3162	-1.69939	-0.170653	-1.2472	64
1975	UK	Wealth	1	4.63e-05	0.2782	16745	3	0.057	1.34587	-1.7489	-0.177285	-1.42683	65
1976	UK	Wealth	1	4.46e-05	0.2789	17398	3	0.048	1.28282	-1.73652	-0.122469	-1.65778	66
1977	UK	Wealth	1	4.52e-05	0.2796	18138	3	0.044	1.30507	-1.72415	-0.0603491	-1.76043	67
1978	UK	Wealth	1	4.83e-05	0.2778	19124	3	0.05	1.42004	-1.75597	0.022421	-1.60646	68
1979	UK	Wealth	1	4.32e-05	0.2837	20129	3	0.058	1.2309	-1.65166	0.106786	-1.40117	69
1980	UK	Wealth	1	4.43e-05		20593	3	0.07	1.27169		0.145737	-1.09323	70
1981	UK	Wealth	1	4.81e-05	0.3103	19975	3	0.051	1.41262	-1.18137	0.0938585	-1.5808	71
1982	UK	Wealth	1	4.16e-05	0.3123	19865	3	0.047	1.17156	-1.14601	0.0846245	-1.68344	72
1983	UK	Wealth	1	4.57e-05	0.3176	20105	3	0.048	1.32361	-1.05231	0.104771	-1.65778	73
1984	UK	Wealth	1	4.15e-05	0.3252	20270	3	0.046	1.16785	-0.917945	0.118622	-1.7091	74
1985	UK	Wealth	1	4.05e-05	0.3265	20712	3	0.055	1.13076	-0.894961	0.155726	-1.47815	75
1986	UK	Wealth	1	4.56e-05	0.3294	21303	3	0.071	1.31991	-0.843689	0.205338	-1.06757	76
1987	UK	Wealth	1	4.58e-05	0.3327	22246	3	0.083	1.32732	-0.785346	0.284498	-0.759631	77
1988	UK	Wealth	1	4.79e-05	0.3421	23075	3	0.114	1.4052	-0.619155	0.354089	0.0358737	78
1989	UK	Wealth	1	4.25e-05	0.3415	23642	3	0.127	1.20494	-0.629763	0.401686	0.369473	79
1990	UK	Wealth	1	4.38e-05	0.369	24002	3	0.132	1.25315	-0.143568	0.431906	0.49778	80
1991	UK	Wealth	1	4.5e-05	0.3765	23696	3	0.128	1.29765	-0.0109689	0.406219	0.395134	81
1992	UK	Wealth	1	4.81e-05	0.3764	23812	3	0.121	1.41262	-0.0127369	0.415957	0.215504	82
1993	UK	Wealth	1	5.11e-05	0.3834	24481	3	0.113	1.52388	0.111022	0.472116	0.0102122	83
1994	UK	Wealth	1	4.74e-05	0.3833	25353	3	0.097	1.38666	0.109254	0.545316	-0.400371	84
1995	UK	Wealth	1	4.95e-05	0.3851	26500	3	0.093	1.46454	0.141078	0.641602	-0.503017	85
1996	UK	Wealth	1	4.63e-05	0.393	27775	3	0.105	1.34587	0.280748	0.748632	-0.195079	86
1997	UK	Wealth	1	4.81e-05	0.3894	29840	3	0.107	1.41262	0.217101	0.921979	-0.143756	87
1998	UK	Wealth	1	4.69e-05	0.3947	30978	3	0.106	1.36812	0.310804	1.01751	-0.169418	88
1999	UK	Wealth	1	4.67e-05	0.3897	32245	3	0.105	1.3607	0.222405	1.12387	-0.195079	89
2000	UK	Wealth	1	5.33e-05	0.3843	34390	3	0.104	1.60547	0.126934	1.30393	-0.220741	90
2001	UK	Wealth	1	4.64e-05	0.3933	35182	3	0.1	1.34957	0.286052	1.37041	-0.323387	91
2002	UK	Wealth	1	4.71e-05	0.3869	35384	3	0.1	1.37554	0.172901	1.38737	-0.323387	92
2003	UK	Wealth	1	4.9e-05	0.3775	35354	3	0.099	1.446	0.00671092	1.38485	-0.349048	93
2004	UK	Wealth	1	4.7e-05	0.3954	36320	3	0.095	1.37183	0.32318	1.46594	-0.451694	94
2005	UK	Wealth	1	4.8e-05	0.4162	37724	3	0.098	1.40891	0.690921	1.5838	-0.37471	95
2006	UK	Wealth	1	5.27e-05	0.4199	38251	3	0.105	1.58322	0.756336	1.62804	-0.195079	96
2007	UK	Wealth	1	5.07e-05	0.4261	38071	3	0.107	1.50905	0.865951	1.61293	-0.143756	97
2008	UK	Wealth	1	4.76646e-05	0.416767	37657	3	0.102	1.39647	0.700939	1.57818	-0.272064	98
1910	UK	affluent	1	7.52379e-07	0.471035	5917	1		-0.343334	1.6604	-1.08624		0
1911	UK	affluent	1	6.9245e-07	0.471598	6068	1		-0.345557	1.67035	-1.07357		1
1912	UK	affluent	1	5.18109e-07	0.471598	6161	1		-0.352023	1.67035	-1.06576		2
1913	UK	affluent	1	5.2704e-07	0.480039	6393	1		-0.351691	1.81959	-1.04629		3
1914	UK	affluent	1	6.24408e-07	0.456403	6362	1		-0.34808	1.40171	-1.04889		4
1915	UK	affluent	1	4.25198e-07	0.45978	6793	1		-0.355468	1.4614	-1.01271		5
1916	UK	affluent	1	5.81492e-07	0.448524	6876	1		-0.349672	1.26241	-1.00574		6
1917	UK	affluent	1	6.06557e-07	0.397313	6881	1		-0.348742	0.356997	-1.00532		7
1918	UK	affluent	1	3.93467e-07	0.3703	6888	1		-0.356645	-0.120584	-1.00473		8
1919	UK	affluent	1	4.37747e-07	0.3873	6099	1		-0.355003	0.179973	-1.07097		9
1920	UK	affluent	1	9.44935e-07	0.40755	5656	1		-0.336193	0.53799	-1.10815		10
1921	UK	affluent	1	5.01767e-07	0.40805	5501	1		-0.352629	0.54683	-1.12117		11
1922	UK	affluent	1	6.21544e-07	0.41795	6015	1		-0.348187	0.72186	-1.07802		12
1923	UK	affluent	1	5.29881e-07	0.42015	6204	1		-0.351586	0.760756	-1.06215		13
1924	UK	affluent	1	6.06904e-07	0.41775	6445	1		-0.34873	0.718324	-1.04192		14
1925	UK	affluent	1	5.09935e-07	0.41515	6770	1		-0.352326	0.672357	-1.01464		15
1926	UK	affluent	1	1.06702e-06	0.41395	6527	1		-0.331665	0.651141	-1.03504		16
1927	UK	affluent	1	7.12261e-07	0.41215	7061	1		-0.344822	0.619317	-0.990211		17
1928	UK	affluent	1	5.97129e-07	0.41265	7150	1		-0.349092	0.628157	-0.98274		18
1929	UK	affluent	1	7.02905e-07	0.41055	7380	1		-0.345169	0.59103	-0.963433		19
1930	UK	affluent	1	4.13799e-07	0.40535	7301	1		-0.355891	0.499094	-0.970065		20
1931	UK	affluent	1	4.097e-07	0.39895	6900	1		-0.356043	0.385943	-1.00373		21
1932	UK	affluent	1	4.57216e-07	0.39595	6918	1		-0.354281	0.332904	-1.00222		22
1933	UK	affluent	1	4.90229e-07	0.39475	7097	1		-0.353057	0.311688	-0.987189		23
1934	UK	affluent	1	4.64158e-07	0.39505	7546	1		-0.354023	0.316992	-0.949498		24
1935	UK	affluent	1	4.15583e-07	0.39685	7809	1		-0.355825	0.348816	-0.92742		25
1936	UK	affluent	1	5.44361e-07	0.39755	8132	1		-0.351049	0.361192	-0.900306		26
1937	UK	affluent	1	5.02702e-07	0.3837	8384	1		-0.352594	0.116326	-0.879152		27
1938	UK	affluent	1	3.88474e-07	0.3833	8456	1		-0.35683	0.109254	-0.873108		28
1939	UK	affluent	1	3.83157e-07	0.3789	8456	1		-0.357028	0.0314627	-0.873108		29
1940	UK	affluent	1	3.35466e-07	0.3653	9264	1		-0.358796	-0.208983	-0.80528		30
1941	UK	affluent	1	3.79157e-07	0.3519	10116	1		-0.357176	-0.445893	-0.733758		31
1942	UK	affluent	1	4.19203e-07	0.3407	10336	1		-0.355691	-0.643907	-0.71529		32
1943	UK	affluent	1	2.89573e-07	0.3365	10485	1		-0.360498	-0.718162	-0.702783		33
1944	UK	affluent	1	3.14552e-07	0.3345	10034	1		-0.359572	-0.753522	-0.740642		34
1945	UK	affluent	1	4.37151e-07	0.3365	9567	1		-0.355025	-0.718162	-0.779844		35
1946	UK	affluent	1	3.01928e-07	0.3415	9152	1		-0.36004	-0.629763	-0.814682		36
1947	UK	affluent	1	3.32489e-07	0.3339	8967	1		-0.358907	-0.76413	-0.830212		37
1948	UK	affluent	1	3.59381e-07	0.3291	9165	1		-0.357909	-0.848993	-0.81359		38
1949	UK	affluent	1	3.95476e-07	0.3225	9457	1		-0.356571	-0.96568	-0.789078		39
1950	UK	affluent	1	4.44701e-07		9441	1		-0.354745		-0.790421		40
1951	UK	affluent	1	4.69638e-07	0.3167	9599	1		-0.35382	-1.06822	-0.777158		41
1952	UK	affluent	1	3.46069e-07	0.3098	9507	1		-0.358403	-1.19021	-0.784881		42
1953	UK	affluent	1	4.41148e-07	0.305	9957	1		-0.354877	-1.27508	-0.747106		43
1954	UK	affluent	1	4.70184e-07	0.3063	10400	1		-0.3538	-1.25209	-0.709918		44
1955	UK	affluent	1	3.77285e-07	0.3026	10779	1		-0.357245	-1.31751	-0.678103		45
1956	UK	affluent	1	4.11759e-07	0.2971	10944	1		-0.355967	-1.41475	-0.664252		46
1957	UK	affluent	1	4.294e-07	0.2966	11127	1		-0.355312	-1.42359	-0.64889		47
1958	UK	affluent	1	4.15386e-07	0.2972	11132	1		-0.355832	-1.41298	-0.64847		48
1959	UK	affluent	1	9.70212e-07	0.2996	11525	3		-0.335256	-1.37055	-0.615479		49
1960	UK	affluent	1	1.71906e-06	0.3023	12000	3		-0.307484	-1.32281	-0.575605		50
1961	UK	affluent	1	1.8826e-06		12385	3	0.08	-0.301419		-0.543287	-0.836616	51
1962	UK	affluent	1	1.8931e-06	0.2937	12426	3	0.076	-0.301029	-1.47486	-0.539845	-0.939261	52
1963	UK	affluent	1	2.19583e-06	0.2994	12849	3	0.09	-0.289802	-1.37408	-0.504336	-0.580001	53
1964	UK	affluent	1	1.98396e-06	0.2991	13513	3	0.077	-0.297659	-1.37939	-0.448596	-0.9136	54
1965	UK	affluent	1	1.80852e-06	0.2988	13802	3	0.079	-0.304166	-1.38469	-0.424336	-0.862277	55
1966	UK	affluent	1	1.8771e-06	0.2894	14099	3	0.078	-0.301622	-1.55088	-0.399404	-0.887938	56
1967	UK	affluent	1	1.98747e-06	0.2878	14440	3	0.066	-0.297529	-1.57917	-0.370779	-1.19588	57
1968	UK	affluent	1	2.11055e-06	0.2855	14610	3	0.059	-0.292965	-1.61983	-0.356508	-1.37551	58
1969	UK	affluent	1	2.14657e-06	0.2872	15241	3	0.068	-0.291629	-1.58978	-0.303539	-1.14455	59
1970	UK	affluent	1	2.46079e-06	0.2882	15715	3	0.069	-0.279975	-1.5721	-0.263749	-1.11889	60
1971	UK	affluent	1	2.44261e-06	0.2929	15703	3	0.073	-0.28065	-1.489	-0.264756	-1.01625	61
1972	UK	affluent	1	2.83203e-06	0.289	16053	3	0.083	-0.266208	-1.55795	-0.235375	-0.759631	62
1973	UK	affluent	1	2.85689e-06	0.2831	17116	3	0.067	-0.265285	-1.66227	-0.146141	-1.17021	63
1974	UK	affluent	1	2.67124e-06	0.281	16824	3	0.064	-0.27217	-1.69939	-0.170653	-1.2472	64
1975	UK	affluent	1	2.60086e-06	0.2782	16745	3	0.057	-0.274781	-1.7489	-0.177285	-1.42683	65
1976	UK	affluent	1	2.64198e-06	0.2789	17398	3	0.048	-0.273256	-1.73652	-0.122469	-1.65778	66
1977	UK	affluent	1	2.62148e-06	0.2796	18138	3	0.044	-0.274016	-1.72415	-0.0603491	-1.76043	67
1978	UK	affluent	1	2.35984e-06	0.2778	19124	3	0.05	-0.283719	-1.75597	0.022421	-1.60646	68
1979	UK	affluent	1	2.87484e-06	0.2837	20129	3	0.058	-0.26462	-1.65166	0.106786	-1.40117	69
1980	UK	affluent	1	2.5533e-06		20593	3	0.07	-0.276545		0.145737	-1.09323	70
1981	UK	affluent	1	2.70415e-06	0.3103	19975	3	0.051	-0.27095	-1.18137	0.0938585	-1.5808	71
1982	UK	affluent	1	2.7057e-06	0.3123	19865	3	0.047	-0.270893	-1.14601	0.0846245	-1.68344	72
1983	UK	affluent	1	2.58949e-06	0.3176	20105	3	0.048	-0.275202	-1.05231	0.104771	-1.65778	73
1984	UK	affluent	1	2.58437e-06	0.3252	20270	3	0.046	-0.275392	-0.917945	0.118622	-1.7091	74
1985	UK	affluent	1	2.80247e-06	0.3265	20712	3	0.055	-0.267304	-0.894961	0.155726	-1.47815	75
1986	UK	affluent	1	2.79298e-06	0.3294	21303	3	0.071	-0.267656	-0.843689	0.205338	-1.06757	76
1987	UK	affluent	1	2.97048e-06	0.3327	22246	3	0.083	-0.261073	-0.785346	0.284498	-0.759631	77
1988	UK	affluent	1	2.89175e-06	0.3421	23075	3	0.114	-0.263993	-0.619155	0.354089	0.0358737	78
1989	UK	affluent	1	2.81634e-06	0.3415	23642	3	0.127	-0.266789	-0.629763	0.401686	0.369473	79
1990	UK	affluent	1	2.8247e-06	0.369	24002	3	0.132	-0.266479	-0.143568	0.431906	0.49778	80
1991	UK	affluent	1	2.66035e-06	0.3765	23696	3	0.128	-0.272574	-0.0109689	0.406219	0.395134	81
1992	UK	affluent	1	2.93779e-06	0.3764	23812	3	0.121	-0.262285	-0.0127369	0.415957	0.215504	82
1993	UK	affluent	1	3.03758e-06	0.3834	24481	3	0.113	-0.258584	0.111022	0.472116	0.0102122	83
1994	UK	affluent	1	3.12582e-06	0.3833	25353	3	0.097	-0.255312	0.109254	0.545316	-0.400371	84
1995	UK	affluent	1	2.88125e-06	0.3851	26500	3	0.093	-0.264382	0.141078	0.641602	-0.503017	85
1996	UK	affluent	1	3.43651e-06	0.393	27775	3	0.105	-0.24379	0.280748	0.748632	-0.195079	86
1997	UK	affluent	1	3.32917e-06	0.3894	29840	3	0.107	-0.24777	0.217101	0.921979	-0.143756	87
1998	UK	affluent	1	3.50938e-06	0.3947	30978	3	0.106	-0.241087	0.310804	1.01751	-0.169418	88
1999	UK	affluent	1	3.68927e-06	0.3897	32245	3	0.105	-0.234415	0.222405	1.12387	-0.195079	89
2000	UK	affluent	1	3.78367e-06	0.3843	34390	3	0.104	-0.230914	0.126934	1.30393	-0.220741	90
2001	UK	affluent	1	4.35976e-06	0.3933	35182	3	0.1	-0.209549	0.286052	1.37041	-0.323387	91
2002	UK	affluent	1	4.23069e-06	0.3869	35384	3	0.1	-0.214336	0.172901	1.38737	-0.323387	92
2003	UK	affluent	1	4.45021e-06	0.3775	35354	3	0.099	-0.206195	0.00671092	1.38485	-0.349048	93
2004	UK	affluent	1	4.02283e-06	0.3954	36320	3	0.095	-0.222045	0.32318	1.46594	-0.451694	94
2005	UK	affluent	1	4.56738e-06	0.4162	37724	3	0.098	-0.20185	0.690921	1.5838	-0.37471	95
2006	UK	affluent	1	4.36484e-06	0.4199	38251	3	0.105	-0.209361	0.756336	1.62804	-0.195079	96
2007	UK	affluent	1	4.24034e-06	0.4261	38071	3	0.107	-0.213978	0.865951	1.61293	-0.143756	97
2008	UK	affluent	1	3.63613e-06	0.416767	37657	3	0.102	-0.236386	0.700939	1.57818	-0.272064	98
1910	UK	beggared	0	1.7501e-07	0.471035	5917	1		-0.364747	1.6604	-1.08624		0
1911	UK	beggared	0	1.56942e-07	0.471598	6068	1		-0.365417	1.67035	-1.07357		1
1912	UK	beggared	0	2.26831e-07	0.471598	6161	1		-0.362825	1.67035	-1.06576		2
1913	UK	beggared	0	1.96452e-07	0.480039	6393	1		-0.363952	1.81959	-1.04629		3
1914	UK	beggared	0	1.61296e-07	0.456403	6362	1		-0.365256	1.40171	-1.04889		4
1915	UK	beggared	0	1.33219e-07	0.45978	6793	1		-0.366297	1.4614	-1.01271		5
1916	UK	beggared	0	1.07117e-07	0.448524	6876	1		-0.367265	1.26241	-1.00574		6
1917	UK	beggared	0	1.33978e-07	0.397313	6881	1		-0.366269	0.356997	-1.00532		7
1918	UK	beggared	0	1.62219e-07	0.3703	6888	1		-0.365221	-0.120584	-1.00473		8
1919	UK	beggared	0	1.64676e-07	0.3873	6099	1		-0.36513	0.179973	-1.07097		9
1920	UK	beggared	0	1.407e-07	0.40755	5656	1		-0.366019	0.53799	-1.10815		10
1921	UK	beggared	0	1.34975e-07	0.40805	5501	1		-0.366232	0.54683	-1.12117		11
1922	UK	beggared	0	1.99478e-07	0.41795	6015	1		-0.36384	0.72186	-1.07802		12
1923	UK	beggared	0	1.95539e-07	0.42015	6204	1		-0.363986	0.760756	-1.06215		13
1924	UK	beggared	0	2.27745e-07	0.41775	6445	1		-0.362791	0.718324	-1.04192		14
1925	UK	beggared	0	2.27308e-07	0.41515	6770	1		-0.362807	0.672357	-1.01464		15
1926	UK	beggared	0	1.89549e-07	0.41395	6527	1		-0.364208	0.651141	-1.03504		16
1927	UK	beggared	0	1.36094e-07	0.41215	7061	1		-0.36619	0.619317	-0.990211		17
1928	UK	beggared	0	1.44934e-07	0.41265	7150	1		-0.365862	0.628157	-0.98274		18
1929	UK	beggared	0	1.69271e-07	0.41055	7380	1		-0.36496	0.59103	-0.963433		19
1930	UK	beggared	0	1.88453e-07	0.40535	7301	1		-0.364248	0.499094	-0.970065		20
1931	UK	beggared	0	1.62718e-07	0.39895	6900	1		-0.365203	0.385943	-1.00373		21
1932	UK	beggared	0	1.41183e-07	0.39595	6918	1		-0.366001	0.332904	-1.00222		22
1933	UK	beggared	0	1.87722e-07	0.39475	7097	1		-0.364276	0.311688	-0.987189		23
1934	UK	beggared	0	1.14374e-07	0.39505	7546	1		-0.366996	0.316992	-0.949498		24
1935	UK	beggared	0	1.87068e-07	0.39685	7809	1		-0.3643	0.348816	-0.92742		25
1936	UK	beggared	0	1.3103e-07	0.39755	8132	1		-0.366378	0.361192	-0.900306		26
1937	UK	beggared	0	1.59136e-07	0.3837	8384	1		-0.365336	0.116326	-0.879152		27
1938	UK	beggared	0	1.65596e-07	0.3833	8456	1		-0.365096	0.109254	-0.873108		28
1939	UK	beggared	0	1.16252e-07	0.3789	8456	1		-0.366926	0.0314627	-0.873108		29
1940	UK	beggared	0	1.12349e-07	0.3653	9264	1		-0.367071	-0.208983	-0.80528		30
1941	UK	beggared	0	1.03769e-07	0.3519	10116	1		-0.367389	-0.445893	-0.733758		31
1942	UK	beggared	0	9.24713e-08	0.3407	10336	1		-0.367808	-0.643907	-0.71529		32
1943	UK	beggared	0	1.02316e-07	0.3365	10485	1		-0.367443	-0.718162	-0.702783		33
1944	UK	beggared	0	1.51522e-07	0.3345	10034	1		-0.365618	-0.753522	-0.740642		34
1945	UK	beggared	0	8.11852e-08	0.3365	9567	1		-0.368227	-0.718162	-0.779844		35
1946	UK	beggared	0	1.18773e-07	0.3415	9152	1		-0.366833	-0.629763	-0.814682		36
1947	UK	beggared	0	9.55905e-08	0.3339	8967	1		-0.367692	-0.76413	-0.830212		37
1948	UK	beggared	0	1.26166e-07	0.3291	9165	1		-0.366558	-0.848993	-0.81359		38
1949	UK	beggared	0	1.1745e-07	0.3225	9457	1		-0.366882	-0.96568	-0.789078		39
1950	UK	beggared	0	1.34985e-07		9441	1		-0.366231		-0.790421		40
1951	UK	beggared	0	9.71665e-08	0.3167	9599	1		-0.367634	-1.06822	-0.777158		41
1952	UK	beggared	0	8.34493e-08	0.3098	9507	1		-0.368143	-1.19021	-0.784881		42
1953	UK	beggared	0	1.13655e-07	0.305	9957	1		-0.367022	-1.27508	-0.747106		43
1954	UK	beggared	0	9.90745e-08	0.3063	10400	1		-0.367563	-1.25209	-0.709918		44
1955	UK	beggared	0	9.01105e-08	0.3026	10779	1		-0.367896	-1.31751	-0.678103		45
1956	UK	beggared	0	1.17766e-07	0.2971	10944	1		-0.36687	-1.41475	-0.664252		46
1957	UK	beggared	0	9.12278e-08	0.2966	11127	1		-0.367854	-1.42359	-0.64889		47
1958	UK	beggared	0	8.30773e-08	0.2972	11132	1		-0.368156	-1.41298	-0.64847		48
1959	UK	beggared	0	8.38753e-08	0.2996	11525	3		-0.368127	-1.37055	-0.615479		49
1960	UK	beggared	0	7.11476e-08	0.3023	12000	3		-0.368599	-1.32281	-0.575605		50
1961	UK	beggared	0	9.43902e-08		12385	3	0.08	-0.367737		-0.543287	-0.836616	51
1962	UK	beggared	0	6.88285e-08	0.2937	12426	3	0.076	-0.368685	-1.47486	-0.539845	-0.939261	52
1963	UK	beggared	0	8.31209e-08	0.2994	12849	3	0.09	-0.368155	-1.37408	-0.504336	-0.580001	53
1964	UK	beggared	0	6.54252e-08	0.2991	13513	3	0.077	-0.368811	-1.37939	-0.448596	-0.9136	54
1965	UK	beggared	0	8.54744e-08	0.2988	13802	3	0.079	-0.368068	-1.38469	-0.424336	-0.862277	55
1966	UK	beggared	0	9.44712e-08	0.2894	14099	3	0.078	-0.367734	-1.55088	-0.399404	-0.887938	56
1967	UK	beggared	0	9.18321e-08	0.2878	14440	3	0.066	-0.367832	-1.57917	-0.370779	-1.19588	57
1968	UK	beggared	0	7.58341e-08	0.2855	14610	3	0.059	-0.368425	-1.61983	-0.356508	-1.37551	58
1969	UK	beggared	0	9.79483e-08	0.2872	15241	3	0.068	-0.367605	-1.58978	-0.303539	-1.14455	59
1970	UK	beggared	0	7.72861e-08	0.2882	15715	3	0.069	-0.368371	-1.5721	-0.263749	-1.11889	60
1971	UK	beggared	0	7.25222e-08	0.2929	15703	3	0.073	-0.368548	-1.489	-0.264756	-1.01625	61
1972	UK	beggared	0	8.02352e-08	0.289	16053	3	0.083	-0.368262	-1.55795	-0.235375	-0.759631	62
1973	UK	beggared	0	6.71273e-08	0.2831	17116	3	0.067	-0.368748	-1.66227	-0.146141	-1.17021	63
1974	UK	beggared	0	6.96535e-08	0.281	16824	3	0.064	-0.368654	-1.69939	-0.170653	-1.2472	64
1975	UK	beggared	0	7.50193e-08	0.2782	16745	3	0.057	-0.368455	-1.7489	-0.177285	-1.42683	65
1976	UK	beggared	0	5.03348e-08	0.2789	17398	3	0.048	-0.369371	-1.73652	-0.122469	-1.65778	66
1977	UK	beggared	0	5.82818e-08	0.2796	18138	3	0.044	-0.369076	-1.72415	-0.0603491	-1.76043	67
1978	UK	beggared	0	5.18104e-08	0.2778	19124	3	0.05	-0.369316	-1.75597	0.022421	-1.60646	68
1979	UK	beggared	0	4.98048e-08	0.2837	20129	3	0.058	-0.36939	-1.65166	0.106786	-1.40117	69
1980	UK	beggared	0	5.33475e-08		20593	3	0.07	-0.369259		0.145737	-1.09323	70
1981	UK	beggared	0	4.94073e-08	0.3103	19975	3	0.051	-0.369405	-1.18137	0.0938585	-1.5808	71
1982	UK	beggared	0	7.08891e-08	0.3123	19865	3	0.047	-0.368608	-1.14601	0.0846245	-1.68344	72
1983	UK	beggared	0	5.24077e-08	0.3176	20105	3	0.048	-0.369294	-1.05231	0.104771	-1.65778	73
1984	UK	beggared	0	5.70866e-08	0.3252	20270	3	0.046	-0.36912	-0.917945	0.118622	-1.7091	74
1985	UK	beggared	0	4.65944e-08	0.3265	20712	3	0.055	-0.369509	-0.894961	0.155726	-1.47815	75
1986	UK	beggared	0	7.67778e-08	0.3294	21303	3	0.071	-0.36839	-0.843689	0.205338	-1.06757	76
1987	UK	beggared	0	4.99687e-08	0.3327	22246	3	0.083	-0.369384	-0.785346	0.284498	-0.759631	77
1988	UK	beggared	0	5.03499e-08	0.3421	23075	3	0.114	-0.36937	-0.619155	0.354089	0.0358737	78
1989	UK	beggared	0	5.61463e-08	0.3415	23642	3	0.127	-0.369155	-0.629763	0.401686	0.369473	79
1990	UK	beggared	0	5.98983e-08	0.369	24002	3	0.132	-0.369016	-0.143568	0.431906	0.49778	80
1991	UK	beggared	0	6.96038e-08	0.3765	23696	3	0.128	-0.368656	-0.0109689	0.406219	0.395134	81
1992	UK	beggared	0	6.30635e-08	0.3764	23812	3	0.121	-0.368899	-0.0127369	0.415957	0.215504	82
1993	UK	beggared	0	9.12339e-08	0.3834	24481	3	0.113	-0.367854	0.111022	0.472116	0.0102122	83
1994	UK	beggared	0	7.04341e-08	0.3833	25353	3	0.097	-0.368625	0.109254	0.545316	-0.400371	84
1995	UK	beggared	0	5.67575e-08	0.3851	26500	3	0.093	-0.369132	0.141078	0.641602	-0.503017	85
1996	UK	beggared	0	6.79169e-08	0.393	27775	3	0.105	-0.368719	0.280748	0.748632	-0.195079	86
1997	UK	beggared	0	4.95958e-08	0.3894	29840	3	0.107	-0.369398	0.217101	0.921979	-0.143756	87
1998	UK	beggared	0	9.17379e-08	0.3947	30978	3	0.106	-0.367835	0.310804	1.01751	-0.169418	88
1999	UK	beggared	0	8.13811e-08	0.3897	32245	3	0.105	-0.368219	0.222405	1.12387	-0.195079	89
2000	UK	beggared	0	7.26159e-08	0.3843	34390	3	0.104	-0.368544	0.126934	1.30393	-0.220741	90
2001	UK	beggared	0	6.52798e-08	0.3933	35182	3	0.1	-0.368816	0.286052	1.37041	-0.323387	91
2002	UK	beggared	0	6.07439e-08	0.3869	35384	3	0.1	-0.368985	0.172901	1.38737	-0.323387	92
2003	UK	beggared	0	6.24947e-08	0.3775	35354	3	0.099	-0.36892	0.00671092	1.38485	-0.349048	93
2004	UK	beggared	0	6.51508e-08	0.3954	36320	3	0.095	-0.368821	0.32318	1.46594	-0.451694	94
2005	UK	beggared	0	7.64126e-08	0.4162	37724	3	0.098	-0.368404	0.690921	1.5838	-0.37471	95
2006	UK	beggared	0	8.82761e-08	0.4199	38251	3	0.105	-0.367964	0.756336	1.62804	-0.195079	96
2007	UK	beggared	0	8.25415e-08	0.4261	38071	3	0.107	-0.368176	0.865951	1.61293	-0.143756	97
2008	UK	beggared	0	9.94018e-08	0.416767	37657	3	0.102	-0.367551	0.700939	1.57818	-0.272064	98
1910	UK	broke	0	3.06246e-05	0.471035	5917	1		0.764519	1.6604	-1.08624		0
1911	UK	broke	0	2.97633e-05	0.471598	6068	1		0.732579	1.67035	-1.07357		1
1912	UK	broke	0	2.95236e-05	0.471598	6161	1		0.723687	1.67035	-1.06576		2
1913	UK	broke	0	2.88958e-05	0.480039	6393	1		0.700407	1.81959	-1.04629		3
1914	UK	broke	0	2.9819e-05	0.456403	6362	1		0.734646	1.40171	-1.04889		4
1915	UK	broke	0	3.87813e-05	0.45978	6793	1		1.06703	1.4614	-1.01271		5
1916	UK	broke	0	3.53302e-05	0.448524	6876	1		0.939035	1.26241	-1.00574		6
1917	UK	broke	0	3.43237e-05	0.397313	6881	1		0.901706	0.356997	-1.00532		7
1918	UK	broke	0	3.33705e-05	0.3703	6888	1		0.866355	-0.120584	-1.00473		8
1919	UK	broke	0	3.12149e-05	0.3873	6099	1		0.786412	0.179973	-1.07097		9
1920	UK	broke	0	3.06737e-05	0.40755	5656	1		0.766343	0.53799	-1.10815		10
1921	UK	broke	0	2.74041e-05	0.40805	5501	1		0.645085	0.54683	-1.12117		11
1922	UK	broke	0	3.00135e-05	0.41795	6015	1		0.741858	0.72186	-1.07802		12
1923	UK	broke	0	3.15102e-05	0.42015	6204	1		0.797364	0.760756	-1.06215		13
1924	UK	broke	0	3.31257e-05	0.41775	6445	1		0.857277	0.718324	-1.04192		14
1925	UK	broke	0	3.32162e-05	0.41515	6770	1		0.860633	0.672357	-1.01464		15
1926	UK	broke	0	3.66661e-05	0.41395	6527	1		0.988579	0.651141	-1.03504		16
1927	UK	broke	0	3.54203e-05	0.41215	7061	1		0.942377	0.619317	-0.990211		17
1928	UK	broke	0	3.23667e-05	0.41265	7150	1		0.82913	0.628157	-0.98274		18
1929	UK	broke	0	3.42865e-05	0.41055	7380	1		0.900327	0.59103	-0.963433		19
1930	UK	broke	0	3.14308e-05	0.40535	7301	1		0.794418	0.499094	-0.970065		20
1931	UK	broke	0	3.0437e-05	0.39895	6900	1		0.757562	0.385943	-1.00373		21
1932	UK	broke	0	3.37221e-05	0.39595	6918	1		0.879398	0.332904	-1.00222		22
1933	UK	broke	0	3.10291e-05	0.39475	7097	1		0.779522	0.311688	-0.987189		23
1934	UK	broke	0	3.35637e-05	0.39505	7546	1		0.873523	0.316992	-0.949498		24
1935	UK	broke	0	3.16436e-05	0.39685	7809	1		0.802314	0.348816	-0.92742		25
1936	UK	broke	0	3.19948e-05	0.39755	8132	1		0.815337	0.361192	-0.900306		26
1937	UK	broke	0	3.09367e-05	0.3837	8384	1		0.776097	0.116326	-0.879152		27
1938	UK	broke	0	2.96354e-05	0.3833	8456	1		0.727836	0.109254	-0.873108		28
1939	UK	broke	0	3.16419e-05	0.3789	8456	1		0.802248	0.0314627	-0.873108		29
1940	UK	broke	0	3.42618e-05	0.3653	9264	1		0.899413	-0.208983	-0.80528		30
1941	UK	broke	0	3.25775e-05	0.3519	10116	1		0.836949	-0.445893	-0.733758		31
1942	UK	broke	0	3.20547e-05	0.3407	10336	1		0.817557	-0.643907	-0.71529		32
1943	UK	broke	0	3.06195e-05	0.3365	10485	1		0.764331	-0.718162	-0.702783		33
1944	UK	broke	0	3.26559e-05	0.3345	10034	1		0.839855	-0.753522	-0.740642		34
1945	UK	broke	0	3.04054e-05	0.3365	9567	1		0.756392	-0.718162	-0.779844		35
1946	UK	broke	0	2.83502e-05	0.3415	9152	1		0.68017	-0.629763	-0.814682		36
1947	UK	broke	0	2.80683e-05	0.3339	8967	1		0.669716	-0.76413	-0.830212		37
1948	UK	broke	0	2.81455e-05	0.3291	9165	1		0.672578	-0.848993	-0.81359		38
1949	UK	broke	0	2.84413e-05	0.3225	9457	1		0.683549	-0.96568	-0.789078		39
1950	UK	broke	0	2.77147e-05		9441	1		0.656603		-0.790421		40
1951	UK	broke	0	2.73498e-05	0.3167	9599	1		0.643071	-1.06822	-0.777158		41
1952	UK	broke	0	2.69091e-05	0.3098	9507	1		0.626727	-1.19021	-0.784881		42
1953	UK	broke	0	2.64318e-05	0.305	9957	1		0.609026	-1.27508	-0.747106		43
1954	UK	broke	0	2.62749e-05	0.3063	10400	1		0.603206	-1.25209	-0.709918		44
1955	UK	broke	0	2.54263e-05	0.3026	10779	1		0.571735	-1.31751	-0.678103		45
1956	UK	broke	0	2.62475e-05	0.2971	10944	1		0.60219	-1.41475	-0.664252		46
1957	UK	broke	0	2.65599e-05	0.2966	11127	1		0.613775	-1.42359	-0.64889		47
1958	UK	broke	0	2.47225e-05	0.2972	11132	1		0.545634	-1.41298	-0.64847		48
1959	UK	broke	0	2.49239e-05	0.2996	11525	3		0.553101	-1.37055	-0.615479		49
1960	UK	broke	0	2.42003e-05	0.3023	12000	3		0.526268	-1.32281	-0.575605		50
1961	UK	broke	0	2.5443e-05		12385	3	0.08	0.572355		-0.543287	-0.836616	51
1962	UK	broke	0	2.42346e-05	0.2937	12426	3	0.076	0.527538	-1.47486	-0.539845	-0.939261	52
1963	UK	broke	0	2.61526e-05	0.2994	12849	3	0.09	0.598669	-1.37408	-0.504336	-0.580001	53
1964	UK	broke	0	2.53414e-05	0.2991	13513	3	0.077	0.568585	-1.37939	-0.448596	-0.9136	54
1965	UK	broke	0	2.58321e-05	0.2988	13802	3	0.079	0.586786	-1.38469	-0.424336	-0.862277	55
1966	UK	broke	0	2.25227e-05	0.2894	14099	3	0.078	0.464049	-1.55088	-0.399404	-0.887938	56
1967	UK	broke	0	2.50558e-05	0.2878	14440	3	0.066	0.557993	-1.57917	-0.370779	-1.19588	57
1968	UK	broke	0	2.46549e-05	0.2855	14610	3	0.059	0.543128	-1.61983	-0.356508	-1.37551	58
1969	UK	broke	0	2.28572e-05	0.2872	15241	3	0.068	0.476455	-1.58978	-0.303539	-1.14455	59
1970	UK	broke	0	2.21486e-05	0.2882	15715	3	0.069	0.450178	-1.5721	-0.263749	-1.11889	60
1971	UK	broke	0	2.08473e-05	0.2929	15703	3	0.073	0.401916	-1.489	-0.264756	-1.01625	61
1972	UK	broke	0	2.07544e-05	0.289	16053	3	0.083	0.398468	-1.55795	-0.235375	-0.759631	62
1973	UK	broke	0	2.23255e-05	0.2831	17116	3	0.067	0.456737	-1.66227	-0.146141	-1.17021	63
1974	UK	broke	0	1.97554e-05	0.281	16824	3	0.064	0.361421	-1.69939	-0.170653	-1.2472	64
1975	UK	broke	0	2.23103e-05	0.2782	16745	3	0.057	0.456171	-1.7489	-0.177285	-1.42683	65
1976	UK	broke	0	1.94005e-05	0.2789	17398	3	0.048	0.348257	-1.73652	-0.122469	-1.65778	66
1977	UK	broke	0	1.83966e-05	0.2796	18138	3	0.044	0.311028	-1.72415	-0.0603491	-1.76043	67
1978	UK	broke	0	1.99285e-05	0.2778	19124	3	0.05	0.36784	-1.75597	0.022421	-1.60646	68
1979	UK	broke	0	1.95063e-05	0.2837	20129	3	0.058	0.352183	-1.65166	0.106786	-1.40117	69
1980	UK	broke	0	1.89979e-05		20593	3	0.07	0.333329		0.145737	-1.09323	70
1981	UK	broke	0	1.97828e-05	0.3103	19975	3	0.051	0.362437	-1.18137	0.0938585	-1.5808	71
1982	UK	broke	0	2.02266e-05	0.3123	19865	3	0.047	0.378897	-1.14601	0.0846245	-1.68344	72
1983	UK	broke	0	1.97185e-05	0.3176	20105	3	0.048	0.360054	-1.05231	0.104771	-1.65778	73
1984	UK	broke	0	2.0325e-05	0.3252	20270	3	0.046	0.382544	-0.917945	0.118622	-1.7091	74
1985	UK	broke	0	1.99089e-05	0.3265	20712	3	0.055	0.367114	-0.894961	0.155726	-1.47815	75
1986	UK	broke	0	2.17774e-05	0.3294	21303	3	0.071	0.436411	-0.843689	0.205338	-1.06757	76
1987	UK	broke	0	2.18188e-05	0.3327	22246	3	0.083	0.437945	-0.785346	0.284498	-0.759631	77
1988	UK	broke	0	2.04841e-05	0.3421	23075	3	0.114	0.388446	-0.619155	0.354089	0.0358737	78
1989	UK	broke	0	2.13737e-05	0.3415	23642	3	0.127	0.421438	-0.629763	0.401686	0.369473	79
1990	UK	broke	0	2.1513e-05	0.369	24002	3	0.132	0.426603	-0.143568	0.431906	0.49778	80
1991	UK	broke	0	2.17738e-05	0.3765	23696	3	0.128	0.436275	-0.0109689	0.406219	0.395134	81
1992	UK	broke	0	2.06441e-05	0.3764	23812	3	0.121	0.394378	-0.0127369	0.415957	0.215504	82
1993	UK	broke	0	2.06995e-05	0.3834	24481	3	0.113	0.396432	0.111022	0.472116	0.0102122	83
1994	UK	broke	0	2.03433e-05	0.3833	25353	3	0.097	0.383224	0.109254	0.545316	-0.400371	84
1995	UK	broke	0	2.10418e-05	0.3851	26500	3	0.093	0.409128	0.141078	0.641602	-0.503017	85
1996	UK	broke	0	2.0838e-05	0.393	27775	3	0.105	0.40157	0.280748	0.748632	-0.195079	86
1997	UK	broke	0	2.05849e-05	0.3894	29840	3	0.107	0.392185	0.217101	0.921979	-0.143756	87
1998	UK	broke	0	2.29361e-05	0.3947	30978	3	0.106	0.479381	0.310804	1.01751	-0.169418	88
1999	UK	broke	0	2.05965e-05	0.3897	32245	3	0.105	0.392614	0.222405	1.12387	-0.195079	89
2000	UK	broke	0	2.11642e-05	0.3843	34390	3	0.104	0.41367	0.126934	1.30393	-0.220741	90
2001	UK	broke	0	2.1321e-05	0.3933	35182	3	0.1	0.419485	0.286052	1.37041	-0.323387	91
2002	UK	broke	0	2.02807e-05	0.3869	35384	3	0.1	0.380903	0.172901	1.38737	-0.323387	92
2003	UK	broke	0	2.10722e-05	0.3775	35354	3	0.099	0.410255	0.00671092	1.38485	-0.349048	93
2004	UK	broke	0	2.30126e-05	0.3954	36320	3	0.095	0.482219	0.32318	1.46594	-0.451694	94
2005	UK	broke	0	2.19875e-05	0.4162	37724	3	0.098	0.444201	0.690921	1.5838	-0.37471	95
2006	UK	broke	0	2.26667e-05	0.4199	38251	3	0.105	0.469389	0.756336	1.62804	-0.195079	96
2007	UK	broke	0	2.33614e-05	0.4261	38071	3	0.107	0.495153	0.865951	1.61293	-0.143756	97
2008	UK	broke	0	2.98716e-05	0.416767	37657	3	0.102	0.736595	0.700939	1.57818	-0.272064	98
1910	UK	cash-strapped	0	0	0.471035	5917	1		-0.371237	1.6604	-1.08624		0
1911	UK	cash-strapped	0	0	0.471598	6068	1		-0.371237	1.67035	-1.07357		1
1912	UK	cash-strapped	0	0	0.471598	6161	1		-0.371237	1.67035	-1.06576		2
1913	UK	cash-strapped	0	0	0.480039	6393	1		-0.371237	1.81959	-1.04629		3
1914	UK	cash-strapped	0	0	0.456403	6362	1		-0.371237	1.40171	-1.04889		4
1915	UK	cash-strapped	0	0	0.45978	6793	1		-0.371237	1.4614	-1.01271		5
1916	UK	cash-strapped	0	0	0.448524	6876	1		-0.371237	1.26241	-1.00574		6
1917	UK	cash-strapped	0	0	0.397313	6881	1		-0.371237	0.356997	-1.00532		7
1918	UK	cash-strapped	0	0	0.3703	6888	1		-0.371237	-0.120584	-1.00473		8
1919	UK	cash-strapped	0	0	0.3873	6099	1		-0.371237	0.179973	-1.07097		9
1920	UK	cash-strapped	0	0	0.40755	5656	1		-0.371237	0.53799	-1.10815		10
1921	UK	cash-strapped	0	0	0.40805	5501	1		-0.371237	0.54683	-1.12117		11
1922	UK	cash-strapped	0	0	0.41795	6015	1		-0.371237	0.72186	-1.07802		12
1923	UK	cash-strapped	0	0	0.42015	6204	1		-0.371237	0.760756	-1.06215		13
1924	UK	cash-strapped	0	0	0.41775	6445	1		-0.371237	0.718324	-1.04192		14
1925	UK	cash-strapped	0	0	0.41515	6770	1		-0.371237	0.672357	-1.01464		15
1926	UK	cash-strapped	0	0	0.41395	6527	1		-0.371237	0.651141	-1.03504		16
1927	UK	cash-strapped	0	0	0.41215	7061	1		-0.371237	0.619317	-0.990211		17
1928	UK	cash-strapped	0	0	0.41265	7150	1		-0.371237	0.628157	-0.98274		18
1929	UK	cash-strapped	0	0	0.41055	7380	1		-0.371237	0.59103	-0.963433		19
1930	UK	cash-strapped	0	0	0.40535	7301	1		-0.371237	0.499094	-0.970065		20
1931	UK	cash-strapped	0	0	0.39895	6900	1		-0.371237	0.385943	-1.00373		21
1932	UK	cash-strapped	0	0	0.39595	6918	1		-0.371237	0.332904	-1.00222		22
1933	UK	cash-strapped	0	0	0.39475	7097	1		-0.371237	0.311688	-0.987189		23
1934	UK	cash-strapped	0	0	0.39505	7546	1		-0.371237	0.316992	-0.949498		24
1935	UK	cash-strapped	0	3.36051e-09	0.39685	7809	1		-0.371113	0.348816	-0.92742		25
1936	UK	cash-strapped	0	0	0.39755	8132	1		-0.371237	0.361192	-0.900306		26
1937	UK	cash-strapped	0	0	0.3837	8384	1		-0.371237	0.116326	-0.879152		27
1938	UK	cash-strapped	0	0	0.3833	8456	1		-0.371237	0.109254	-0.873108		28
1939	UK	cash-strapped	0	0	0.3789	8456	1		-0.371237	0.0314627	-0.873108		29
1940	UK	cash-strapped	0	0	0.3653	9264	1		-0.371237	-0.208983	-0.80528		30
1941	UK	cash-strapped	0	3.99112e-09	0.3519	10116	1		-0.371089	-0.445893	-0.733758		31
1942	UK	cash-strapped	0	0	0.3407	10336	1		-0.371237	-0.643907	-0.71529		32
1943	UK	cash-strapped	0	0	0.3365	10485	1		-0.371237	-0.718162	-0.702783		33
1944	UK	cash-strapped	0	0	0.3345	10034	1		-0.371237	-0.753522	-0.740642		34
1945	UK	cash-strapped	0	0	0.3365	9567	1		-0.371237	-0.718162	-0.779844		35
1946	UK	cash-strapped	0	0	0.3415	9152	1		-0.371237	-0.629763	-0.814682		36
1947	UK	cash-strapped	0	0	0.3339	8967	1		-0.371237	-0.76413	-0.830212		37
1948	UK	cash-strapped	0	0	0.3291	9165	1		-0.371237	-0.848993	-0.81359		38
1949	UK	cash-strapped	0	0	0.3225	9457	1		-0.371237	-0.96568	-0.789078		39
1950	UK	cash-strapped	0	0		9441	1		-0.371237		-0.790421		40
1951	UK	cash-strapped	0	0	0.3167	9599	1		-0.371237	-1.06822	-0.777158		41
1952	UK	cash-strapped	0	0	0.3098	9507	1		-0.371237	-1.19021	-0.784881		42
1953	UK	cash-strapped	0	0	0.305	9957	1		-0.371237	-1.27508	-0.747106		43
1954	UK	cash-strapped	0	0	0.3063	10400	1		-0.371237	-1.25209	-0.709918		44
1955	UK	cash-strapped	0	0	0.3026	10779	1		-0.371237	-1.31751	-0.678103		45
1956	UK	cash-strapped	0	0	0.2971	10944	1		-0.371237	-1.41475	-0.664252		46
1957	UK	cash-strapped	0	0	0.2966	11127	1		-0.371237	-1.42359	-0.64889		47
1958	UK	cash-strapped	0	0	0.2972	11132	1		-0.371237	-1.41298	-0.64847		48
1959	UK	cash-strapped	0	0	0.2996	11525	3		-0.371237	-1.37055	-0.615479		49
1960	UK	cash-strapped	0	0	0.3023	12000	3		-0.371237	-1.32281	-0.575605		50
1961	UK	cash-strapped	0	0		12385	3	0.08	-0.371237		-0.543287	-0.836616	51
1962	UK	cash-strapped	0	0	0.2937	12426	3	0.076	-0.371237	-1.47486	-0.539845	-0.939261	52
1963	UK	cash-strapped	0	0	0.2994	12849	3	0.09	-0.371237	-1.37408	-0.504336	-0.580001	53
1964	UK	cash-strapped	0	0	0.2991	13513	3	0.077	-0.371237	-1.37939	-0.448596	-0.9136	54
1965	UK	cash-strapped	0	0	0.2988	13802	3	0.079	-0.371237	-1.38469	-0.424336	-0.862277	55
1966	UK	cash-strapped	0	0	0.2894	14099	3	0.078	-0.371237	-1.55088	-0.399404	-0.887938	56
1967	UK	cash-strapped	0	0	0.2878	14440	3	0.066	-0.371237	-1.57917	-0.370779	-1.19588	57
1968	UK	cash-strapped	0	0	0.2855	14610	3	0.059	-0.371237	-1.61983	-0.356508	-1.37551	58
1969	UK	cash-strapped	0	0	0.2872	15241	3	0.068	-0.371237	-1.58978	-0.303539	-1.14455	59
1970	UK	cash-strapped	0	0	0.2882	15715	3	0.069	-0.371237	-1.5721	-0.263749	-1.11889	60
1971	UK	cash-strapped	0	0	0.2929	15703	3	0.073	-0.371237	-1.489	-0.264756	-1.01625	61
1972	UK	cash-strapped	0	5.53346e-10	0.289	16053	3	0.083	-0.371217	-1.55795	-0.235375	-0.759631	62
1973	UK	cash-strapped	0	0	0.2831	17116	3	0.067	-0.371237	-1.66227	-0.146141	-1.17021	63
1974	UK	cash-strapped	0	0	0.281	16824	3	0.064	-0.371237	-1.69939	-0.170653	-1.2472	64
1975	UK	cash-strapped	0	0	0.2782	16745	3	0.057	-0.371237	-1.7489	-0.177285	-1.42683	65
1976	UK	cash-strapped	0	5.99223e-10	0.2789	17398	3	0.048	-0.371215	-1.73652	-0.122469	-1.65778	66
1977	UK	cash-strapped	0	0	0.2796	18138	3	0.044	-0.371237	-1.72415	-0.0603491	-1.76043	67
1978	UK	cash-strapped	0	6.16791e-10	0.2778	19124	3	0.05	-0.371215	-1.75597	0.022421	-1.60646	68
1979	UK	cash-strapped	0	1.10677e-09	0.2837	20129	3	0.058	-0.371196	-1.65166	0.106786	-1.40117	69
1980	UK	cash-strapped	0	7.94537e-09		20593	3	0.07	-0.370943		0.145737	-1.09323	70
1981	UK	cash-strapped	0	7.23034e-09	0.3103	19975	3	0.051	-0.370969	-1.18137	0.0938585	-1.5808	71
1982	UK	cash-strapped	0	1.31056e-08	0.3123	19865	3	0.047	-0.370751	-1.14601	0.0846245	-1.68344	72
1983	UK	cash-strapped	0	1.82048e-08	0.3176	20105	3	0.048	-0.370562	-1.05231	0.104771	-1.65778	73
1984	UK	cash-strapped	0	2.50754e-08	0.3252	20270	3	0.046	-0.370307	-0.917945	0.118622	-1.7091	74
1985	UK	cash-strapped	0	1.51825e-08	0.3265	20712	3	0.055	-0.370674	-0.894961	0.155726	-1.47815	75
1986	UK	cash-strapped	0	2.99993e-08	0.3294	21303	3	0.071	-0.370125	-0.843689	0.205338	-1.06757	76
1987	UK	cash-strapped	0	2.44528e-08	0.3327	22246	3	0.083	-0.370331	-0.785346	0.284498	-0.759631	77
1988	UK	cash-strapped	0	4.98309e-08	0.3421	23075	3	0.114	-0.369389	-0.619155	0.354089	0.0358737	78
1989	UK	cash-strapped	0	3.35875e-08	0.3415	23642	3	0.127	-0.369992	-0.629763	0.401686	0.369473	79
1990	UK	cash-strapped	0	6.63873e-08	0.369	24002	3	0.132	-0.368775	-0.143568	0.431906	0.49778	80
1991	UK	cash-strapped	0	6.26966e-08	0.3765	23696	3	0.128	-0.368912	-0.0109689	0.406219	0.395134	81
1992	UK	cash-strapped	0	8.24676e-08	0.3764	23812	3	0.121	-0.368179	-0.0127369	0.415957	0.215504	82
1993	UK	cash-strapped	0	8.56585e-08	0.3834	24481	3	0.113	-0.368061	0.111022	0.472116	0.0102122	83
1994	UK	cash-strapped	0	7.33486e-08	0.3833	25353	3	0.097	-0.368517	0.109254	0.545316	-0.400371	84
1995	UK	cash-strapped	0	1.14899e-07	0.3851	26500	3	0.093	-0.366976	0.141078	0.641602	-0.503017	85
1996	UK	cash-strapped	0	1.27344e-07	0.393	27775	3	0.105	-0.366515	0.280748	0.748632	-0.195079	86
1997	UK	cash-strapped	0	1.49234e-07	0.3894	29840	3	0.107	-0.365703	0.217101	0.921979	-0.143756	87
1998	UK	cash-strapped	0	1.56115e-07	0.3947	30978	3	0.106	-0.365448	0.310804	1.01751	-0.169418	88
1999	UK	cash-strapped	0	1.6748e-07	0.3897	32245	3	0.105	-0.365026	0.222405	1.12387	-0.195079	89
2000	UK	cash-strapped	0	1.61562e-07	0.3843	34390	3	0.104	-0.365246	0.126934	1.30393	-0.220741	90
2001	UK	cash-strapped	0	1.56385e-07	0.3933	35182	3	0.1	-0.365438	0.286052	1.37041	-0.323387	91
2002	UK	cash-strapped	0	1.86261e-07	0.3869	35384	3	0.1	-0.36433	0.172901	1.38737	-0.323387	92
2003	UK	cash-strapped	0	1.99263e-07	0.3775	35354	3	0.099	-0.363847	0.00671092	1.38485	-0.349048	93
2004	UK	cash-strapped	0	1.34278e-07	0.3954	36320	3	0.095	-0.366258	0.32318	1.46594	-0.451694	94
2005	UK	cash-strapped	0	1.41675e-07	0.4162	37724	3	0.098	-0.365983	0.690921	1.5838	-0.37471	95
2006	UK	cash-strapped	0	1.66887e-07	0.4199	38251	3	0.105	-0.365048	0.756336	1.62804	-0.195079	96
2007	UK	cash-strapped	0	1.75024e-07	0.4261	38071	3	0.107	-0.364746	0.865951	1.61293	-0.143756	97
2008	UK	cash-strapped	0	1.37844e-07	0.416767	37657	3	0.102	-0.366125	0.700939	1.57818	-0.272064	98
1910	UK	deprived	0	1.37195e-05	0.471035	5917	1		0.137569	1.6604	-1.08624		0
1911	UK	deprived	0	1.43895e-05	0.471598	6068	1		0.162419	1.67035	-1.07357		1
1912	UK	deprived	0	1.34627e-05	0.471598	6161	1		0.128047	1.67035	-1.06576		2
1913	UK	deprived	0	1.27366e-05	0.480039	6393	1		0.101119	1.81959	-1.04629		3
1914	UK	deprived	0	1.28277e-05	0.456403	6362	1		0.104497	1.40171	-1.04889		4
1915	UK	deprived	0	1.32322e-05	0.45978	6793	1		0.119498	1.4614	-1.01271		5
1916	UK	deprived	0	1.33077e-05	0.448524	6876	1		0.1223	1.26241	-1.00574		6
1917	UK	deprived	0	1.53166e-05	0.397313	6881	1		0.196801	0.356997	-1.00532		7
1918	UK	deprived	0	1.32579e-05	0.3703	6888	1		0.120452	-0.120584	-1.00473		8
1919	UK	deprived	0	1.33888e-05	0.3873	6099	1		0.125307	0.179973	-1.07097		9
1920	UK	deprived	0	1.32751e-05	0.40755	5656	1		0.121088	0.53799	-1.10815		10
1921	UK	deprived	0	1.22464e-05	0.40805	5501	1		0.0829381	0.54683	-1.12117		11
1922	UK	deprived	0	1.24516e-05	0.41795	6015	1		0.0905467	0.72186	-1.07802		12
1923	UK	deprived	0	1.26128e-05	0.42015	6204	1		0.0965265	0.760756	-1.06215		13
1924	UK	deprived	0	1.30678e-05	0.41775	6445	1		0.113402	0.718324	-1.04192		14
1925	UK	deprived	0	1.40861e-05	0.41515	6770	1		0.151165	0.672357	-1.01464		15
1926	UK	deprived	0	1.49448e-05	0.41395	6527	1		0.183011	0.651141	-1.03504		16
1927	UK	deprived	0	1.24988e-05	0.41215	7061	1		0.0923002	0.619317	-0.990211		17
1928	UK	deprived	0	1.27851e-05	0.41265	7150	1		0.102918	0.628157	-0.98274		18
1929	UK	deprived	0	1.30061e-05	0.41055	7380	1		0.111114	0.59103	-0.963433		19
1930	UK	deprived	0	1.27739e-05	0.40535	7301	1		0.102502	0.499094	-0.970065		20
1931	UK	deprived	0	1.20092e-05	0.39895	6900	1		0.07414	0.385943	-1.00373		21
1932	UK	deprived	0	1.24686e-05	0.39595	6918	1		0.0911807	0.332904	-1.00222		22
1933	UK	deprived	0	1.40158e-05	0.39475	7097	1		0.148557	0.311688	-0.987189		23
1934	UK	deprived	0	1.33562e-05	0.39505	7546	1		0.124097	0.316992	-0.949498		24
1935	UK	deprived	0	1.17696e-05	0.39685	7809	1		0.065256	0.348816	-0.92742		25
1936	UK	deprived	0	1.19738e-05	0.39755	8132	1		0.0728292	0.361192	-0.900306		26
1937	UK	deprived	0	1.27657e-05	0.3837	8384	1		0.102197	0.116326	-0.879152		27
1938	UK	deprived	0	1.25884e-05	0.3833	8456	1		0.0956227	0.109254	-0.873108		28
1939	UK	deprived	0	1.21934e-05	0.3789	8456	1		0.0809728	0.0314627	-0.873108		29
1940	UK	deprived	0	1.37588e-05	0.3653	9264	1		0.13903	-0.208983	-0.80528		30
1941	UK	deprived	0	1.32984e-05	0.3519	10116	1		0.121954	-0.445893	-0.733758		31
1942	UK	deprived	0	1.42673e-05	0.3407	10336	1		0.157886	-0.643907	-0.71529		32
1943	UK	deprived	0	1.33841e-05	0.3365	10485	1		0.125131	-0.718162	-0.702783		33
1944	UK	deprived	0	1.30136e-05	0.3345	10034	1		0.111393	-0.753522	-0.740642		34
1945	UK	deprived	0	1.24026e-05	0.3365	9567	1		0.0887311	-0.718162	-0.779844		35
1946	UK	deprived	0	1.19395e-05	0.3415	9152	1		0.0715557	-0.629763	-0.814682		36
1947	UK	deprived	0	1.23062e-05	0.3339	8967	1		0.0851574	-0.76413	-0.830212		37
1948	UK	deprived	0	1.17028e-05	0.3291	9165	1		0.0627789	-0.848993	-0.81359		38
1949	UK	deprived	0	1.1478e-05	0.3225	9457	1		0.0544408	-0.96568	-0.789078		39
1950	UK	deprived	0	1.34895e-05		9441	1		0.129041		-0.790421		40
1951	UK	deprived	0	1.05502e-05	0.3167	9599	1		0.0200337	-1.06822	-0.777158		41
1952	UK	deprived	0	1.11577e-05	0.3098	9507	1		0.0425607	-1.19021	-0.784881		42
1953	UK	deprived	0	1.21678e-05	0.305	9957	1		0.0800223	-1.27508	-0.747106		43
1954	UK	deprived	0	1.014e-05	0.3063	10400	1		0.00482021	-1.25209	-0.709918		44
1955	UK	deprived	0	1.0484e-05	0.3026	10779	1		0.0175763	-1.31751	-0.678103		45
1956	UK	deprived	0	1.02753e-05	0.2971	10944	1		0.00983822	-1.41475	-0.664252		46
1957	UK	deprived	0	1.11786e-05	0.2966	11127	1		0.0433357	-1.42359	-0.64889		47
1958	UK	deprived	0	1.00273e-05	0.2972	11132	1		0.000638576	-1.41298	-0.64847		48
1959	UK	deprived	0	9.97955e-06	0.2996	11525	3		-0.0011311	-1.37055	-0.615479		49
1960	UK	deprived	0	9.97895e-06	0.3023	12000	3		-0.00115319	-1.32281	-0.575605		50
1961	UK	deprived	0	1.07898e-05		12385	3	0.08	0.0289171		-0.543287	-0.836616	51
1962	UK	deprived	0	1.06324e-05	0.2937	12426	3	0.076	0.0230817	-1.47486	-0.539845	-0.939261	52
1963	UK	deprived	0	1.09427e-05	0.2994	12849	3	0.09	0.034587	-1.37408	-0.504336	-0.580001	53
1964	UK	deprived	0	1.1865e-05	0.2991	13513	3	0.077	0.0687931	-1.37939	-0.448596	-0.9136	54
1965	UK	deprived	0	1.13186e-05	0.2988	13802	3	0.079	0.048529	-1.38469	-0.424336	-0.862277	55
1966	UK	deprived	0	1.12092e-05	0.2894	14099	3	0.078	0.0444729	-1.55088	-0.399404	-0.887938	56
1967	UK	deprived	0	1.15047e-05	0.2878	14440	3	0.066	0.0554298	-1.57917	-0.370779	-1.19588	57
1968	UK	deprived	0	1.22472e-05	0.2855	14610	3	0.059	0.0829683	-1.61983	-0.356508	-1.37551	58
1969	UK	deprived	0	1.3151e-05	0.2872	15241	3	0.068	0.116486	-1.58978	-0.303539	-1.14455	59
1970	UK	deprived	0	1.23905e-05	0.2882	15715	3	0.069	0.0882827	-1.5721	-0.263749	-1.11889	60
1971	UK	deprived	0	1.22974e-05	0.2929	15703	3	0.073	0.08483	-1.489	-0.264756	-1.01625	61
1972	UK	deprived	0	1.20176e-05	0.289	16053	3	0.083	0.074452	-1.55795	-0.235375	-0.759631	62
1973	UK	deprived	0	1.30767e-05	0.2831	17116	3	0.067	0.113733	-1.66227	-0.146141	-1.17021	63
1974	UK	deprived	0	1.21316e-05	0.281	16824	3	0.064	0.0786815	-1.69939	-0.170653	-1.2472	64
1975	UK	deprived	0	1.2045e-05	0.2782	16745	3	0.057	0.07547	-1.7489	-0.177285	-1.42683	65
1976	UK	deprived	0	1.17394e-05	0.2789	17398	3	0.048	0.064135	-1.73652	-0.122469	-1.65778	66
1977	UK	deprived	0	1.27024e-05	0.2796	18138	3	0.044	0.0998506	-1.72415	-0.0603491	-1.76043	67
1978	UK	deprived	0	1.30408e-05	0.2778	19124	3	0.05	0.1124	-1.75597	0.022421	-1.60646	68
1979	UK	deprived	0	1.23809e-05	0.2837	20129	3	0.058	0.0879272	-1.65166	0.106786	-1.40117	69
1980	UK	deprived	0	1.12529e-05		20593	3	0.07	0.0460933		0.145737	-1.09323	70
1981	UK	deprived	0	1.10516e-05	0.3103	19975	3	0.051	0.0386264	-1.18137	0.0938585	-1.5808	71
1982	UK	deprived	0	1.13435e-05	0.3123	19865	3	0.047	0.0494512	-1.14601	0.0846245	-1.68344	72
1983	UK	deprived	0	1.09935e-05	0.3176	20105	3	0.048	0.0364721	-1.05231	0.104771	-1.65778	73
1984	UK	deprived	0	1.02196e-05	0.3252	20270	3	0.046	0.00777047	-0.917945	0.118622	-1.7091	74
1985	UK	deprived	0	9.95027e-06	0.3265	20712	3	0.055	-0.00221704	-0.894961	0.155726	-1.47815	75
1986	UK	deprived	0	1.02277e-05	0.3294	21303	3	0.071	0.00807252	-0.843689	0.205338	-1.06757	76
1987	UK	deprived	0	1.01862e-05	0.3327	22246	3	0.083	0.00653204	-0.785346	0.284498	-0.759631	77
1988	UK	deprived	0	9.88572e-06	0.3421	23075	3	0.114	-0.00461102	-0.619155	0.354089	0.0358737	78
1989	UK	deprived	0	9.15486e-06	0.3415	23642	3	0.127	-0.031716	-0.629763	0.401686	0.369473	79
1990	UK	deprived	0	9.93513e-06	0.369	24002	3	0.132	-0.00277847	-0.143568	0.431906	0.49778	80
1991	UK	deprived	0	9.92944e-06	0.3765	23696	3	0.128	-0.00298969	-0.0109689	0.406219	0.395134	81
1992	UK	deprived	0	9.49833e-06	0.3764	23812	3	0.121	-0.018978	-0.0127369	0.415957	0.215504	82
1993	UK	deprived	0	9.75645e-06	0.3834	24481	3	0.113	-0.00940509	0.111022	0.472116	0.0102122	83
1994	UK	deprived	0	9.85689e-06	0.3833	25353	3	0.097	-0.00568033	0.109254	0.545316	-0.400371	84
1995	UK	deprived	0	9.66815e-06	0.3851	26500	3	0.093	-0.0126799	0.141078	0.641602	-0.503017	85
1996	UK	deprived	0	1.01084e-05	0.393	27775	3	0.105	0.00364924	0.280748	0.748632	-0.195079	86
1997	UK	deprived	0	9.87134e-06	0.3894	29840	3	0.107	-0.00514415	0.217101	0.921979	-0.143756	87
1998	UK	deprived	0	1.07144e-05	0.3947	30978	3	0.106	0.0261228	0.310804	1.01751	-0.169418	88
1999	UK	deprived	0	1.02442e-05	0.3897	32245	3	0.105	0.00868327	0.222405	1.12387	-0.195079	89
2000	UK	deprived	0	1.02576e-05	0.3843	34390	3	0.104	0.00918119	0.126934	1.30393	-0.220741	90
2001	UK	deprived	0	1.11933e-05	0.3933	35182	3	0.1	0.0438841	0.286052	1.37041	-0.323387	91
2002	UK	deprived	0	1.04786e-05	0.3869	35384	3	0.1	0.0173783	0.172901	1.38737	-0.323387	92
2003	UK	deprived	0	1.0861e-05	0.3775	35354	3	0.099	0.0315587	0.00671092	1.38485	-0.349048	93
2004	UK	deprived	0	1.03584e-05	0.3954	36320	3	0.095	0.0129178	0.32318	1.46594	-0.451694	94
2005	UK	deprived	0	1.06315e-05	0.4162	37724	3	0.098	0.0230483	0.690921	1.5838	-0.37471	95
2006	UK	deprived	0	1.052e-05	0.4199	38251	3	0.105	0.0189123	0.756336	1.62804	-0.195079	96
2007	UK	deprived	0	1.0224e-05	0.4261	38071	3	0.107	0.00793477	0.865951	1.61293	-0.143756	97
2008	UK	deprived	0	8.92859e-06	0.416767	37657	3	0.102	-0.0401076	0.700939	1.57818	-0.272064	98
1910	UK	destitute	0	8.29089e-06	0.471035	5917	1		-0.0637576	1.6604	-1.08624		0
1911	UK	destitute	0	5.14098e-06	0.471598	6068	1		-0.180577	1.67035	-1.07357		1
1912	UK	destitute	0	4.70307e-06	0.471598	6161	1		-0.196817	1.67035	-1.06576		2
1913	UK	destitute	0	4.61556e-06	0.480039	6393	1		-0.200063	1.81959	-1.04629		3
1914	UK	destitute	0	4.37523e-06	0.456403	6362	1		-0.208976	1.40171	-1.04889		4
1915	UK	destitute	0	4.02488e-06	0.45978	6793	1		-0.221969	1.4614	-1.01271		5
1916	UK	destitute	0	3.50731e-06	0.448524	6876	1		-0.241164	1.26241	-1.00574		6
1917	UK	destitute	0	3.52079e-06	0.397313	6881	1		-0.240664	0.356997	-1.00532		7
1918	UK	destitute	0	3.06835e-06	0.3703	6888	1		-0.257443	-0.120584	-1.00473		8
1919	UK	destitute	0	3.24142e-06	0.3873	6099	1		-0.251025	0.179973	-1.07097		9
1920	UK	destitute	0	3.51203e-06	0.40755	5656	1		-0.240989	0.53799	-1.10815		10
1921	UK	destitute	0	3.58803e-06	0.40805	5501	1		-0.23817	0.54683	-1.12117		11
1922	UK	destitute	0	3.39538e-06	0.41795	6015	1		-0.245315	0.72186	-1.07802		12
1923	UK	destitute	0	3.86925e-06	0.42015	6204	1		-0.227741	0.760756	-1.06215		13
1924	UK	destitute	0	3.9968e-06	0.41775	6445	1		-0.22301	0.718324	-1.04192		14
1925	UK	destitute	0	4.42145e-06	0.41515	6770	1		-0.207262	0.672357	-1.01464		15
1926	UK	destitute	0	4.61852e-06	0.41395	6527	1		-0.199953	0.651141	-1.03504		16
1927	UK	destitute	0	4.15833e-06	0.41215	7061	1		-0.21702	0.619317	-0.990211		17
1928	UK	destitute	0	3.71805e-06	0.41265	7150	1		-0.233348	0.628157	-0.98274		18
1929	UK	destitute	0	4.402e-06	0.41055	7380	1		-0.207983	0.59103	-0.963433		19
1930	UK	destitute	0	3.92859e-06	0.40535	7301	1		-0.22554	0.499094	-0.970065		20
1931	UK	destitute	0	3.86842e-06	0.39895	6900	1		-0.227771	0.385943	-1.00373		21
1932	UK	destitute	0	3.91295e-06	0.39595	6918	1		-0.22612	0.332904	-1.00222		22
1933	UK	destitute	0	3.3216e-06	0.39475	7097	1		-0.248051	0.311688	-0.987189		23
1934	UK	destitute	0	3.95201e-06	0.39505	7546	1		-0.224671	0.316992	-0.949498		24
1935	UK	destitute	0	3.77609e-06	0.39685	7809	1		-0.231196	0.348816	-0.92742		25
1936	UK	destitute	0	3.58788e-06	0.39755	8132	1		-0.238175	0.361192	-0.900306		26
1937	UK	destitute	0	3.58531e-06	0.3837	8384	1		-0.238271	0.116326	-0.879152		27
1938	UK	destitute	0	3.24318e-06	0.3833	8456	1		-0.250959	0.109254	-0.873108		28
1939	UK	destitute	0	3.51247e-06	0.3789	8456	1		-0.240972	0.0314627	-0.873108		29
1940	UK	destitute	0	2.69006e-06	0.3653	9264	1		-0.271473	-0.208983	-0.80528		30
1941	UK	destitute	0	2.43658e-06	0.3519	10116	1		-0.280873	-0.445893	-0.733758		31
1942	UK	destitute	0	2.21109e-06	0.3407	10336	1		-0.289236	-0.643907	-0.71529		32
1943	UK	destitute	0	2.31466e-06	0.3365	10485	1		-0.285395	-0.718162	-0.702783		33
1944	UK	destitute	0	2.31503e-06	0.3345	10034	1		-0.285381	-0.753522	-0.740642		34
1945	UK	destitute	0	2.29192e-06	0.3365	9567	1		-0.286238	-0.718162	-0.779844		35
1946	UK	destitute	0	2.73844e-06	0.3415	9152	1		-0.269678	-0.629763	-0.814682		36
1947	UK	destitute	0	2.76485e-06	0.3339	8967	1		-0.268699	-0.76413	-0.830212		37
1948	UK	destitute	0	2.58066e-06	0.3291	9165	1		-0.27553	-0.848993	-0.81359		38
1949	UK	destitute	0	2.8812e-06	0.3225	9457	1		-0.264384	-0.96568	-0.789078		39
1950	UK	destitute	0	2.56622e-06		9441	1		-0.276065		-0.790421		40
1951	UK	destitute	0	2.27574e-06	0.3167	9599	1		-0.286838	-1.06822	-0.777158		41
1952	UK	destitute	0	2.04042e-06	0.3098	9507	1		-0.295566	-1.19021	-0.784881		42
1953	UK	destitute	0	2.45999e-06	0.305	9957	1		-0.280005	-1.27508	-0.747106		43
1954	UK	destitute	0	2.11331e-06	0.3063	10400	1		-0.292862	-1.25209	-0.709918		44
1955	UK	destitute	0	1.73484e-06	0.3026	10779	1		-0.306898	-1.31751	-0.678103		45
1956	UK	destitute	0	2.26976e-06	0.2971	10944	1		-0.28706	-1.41475	-0.664252		46
1957	UK	destitute	0	2.20126e-06	0.2966	11127	1		-0.2896	-1.42359	-0.64889		47
1958	UK	destitute	0	1.88962e-06	0.2972	11132	1		-0.301158	-1.41298	-0.64847		48
1959	UK	destitute	0	1.89687e-06	0.2996	11525	3		-0.300889	-1.37055	-0.615479		49
1960	UK	destitute	0	2.14595e-06	0.3023	12000	3		-0.291652	-1.32281	-0.575605		50
1961	UK	destitute	0	2.1189e-06		12385	3	0.08	-0.292655		-0.543287	-0.836616	51
1962	UK	destitute	0	2.27766e-06	0.2937	12426	3	0.076	-0.286767	-1.47486	-0.539845	-0.939261	52
1963	UK	destitute	0	2.46253e-06	0.2994	12849	3	0.09	-0.279911	-1.37408	-0.504336	-0.580001	53
1964	UK	destitute	0	2.23839e-06	0.2991	13513	3	0.077	-0.288223	-1.37939	-0.448596	-0.9136	54
1965	UK	destitute	0	2.57013e-06	0.2988	13802	3	0.079	-0.27592	-1.38469	-0.424336	-0.862277	55
1966	UK	destitute	0	2.43109e-06	0.2894	14099	3	0.078	-0.281077	-1.55088	-0.399404	-0.887938	56
1967	UK	destitute	0	2.36609e-06	0.2878	14440	3	0.066	-0.283488	-1.57917	-0.370779	-1.19588	57
1968	UK	destitute	0	2.34593e-06	0.2855	14610	3	0.059	-0.284235	-1.61983	-0.356508	-1.37551	58
1969	UK	destitute	0	3.00841e-06	0.2872	15241	3	0.068	-0.259666	-1.58978	-0.303539	-1.14455	59
1970	UK	destitute	0	2.04911e-06	0.2882	15715	3	0.069	-0.295243	-1.5721	-0.263749	-1.11889	60
1971	UK	destitute	0	2.37729e-06	0.2929	15703	3	0.073	-0.283072	-1.489	-0.264756	-1.01625	61
1972	UK	destitute	0	1.86588e-06	0.289	16053	3	0.083	-0.302038	-1.55795	-0.235375	-0.759631	62
1973	UK	destitute	0	2.0616e-06	0.2831	17116	3	0.067	-0.29478	-1.66227	-0.146141	-1.17021	63
1974	UK	destitute	0	1.61632e-06	0.281	16824	3	0.064	-0.311294	-1.69939	-0.170653	-1.2472	64
1975	UK	destitute	0	1.5441e-06	0.2782	16745	3	0.057	-0.313972	-1.7489	-0.177285	-1.42683	65
1976	UK	destitute	0	1.51544e-06	0.2789	17398	3	0.048	-0.315035	-1.73652	-0.122469	-1.65778	66
1977	UK	destitute	0	1.37293e-06	0.2796	18138	3	0.044	-0.32032	-1.72415	-0.0603491	-1.76043	67
1978	UK	destitute	0	1.78191e-06	0.2778	19124	3	0.05	-0.305153	-1.75597	0.022421	-1.60646	68
1979	UK	destitute	0	1.76696e-06	0.2837	20129	3	0.058	-0.305707	-1.65166	0.106786	-1.40117	69
1980	UK	destitute	0	1.87567e-06		20593	3	0.07	-0.301675		0.145737	-1.09323	70
1981	UK	destitute	0	1.75637e-06	0.3103	19975	3	0.051	-0.3061	-1.18137	0.0938585	-1.5808	71
1982	UK	destitute	0	1.54765e-06	0.3123	19865	3	0.047	-0.313841	-1.14601	0.0846245	-1.68344	72
1983	UK	destitute	0	1.54244e-06	0.3176	20105	3	0.048	-0.314034	-1.05231	0.104771	-1.65778	73
1984	UK	destitute	0	1.87426e-06	0.3252	20270	3	0.046	-0.301728	-0.917945	0.118622	-1.7091	74
1985	UK	destitute	0	1.5706e-06	0.3265	20712	3	0.055	-0.312989	-0.894961	0.155726	-1.47815	75
1986	UK	destitute	0	1.81318e-06	0.3294	21303	3	0.071	-0.303993	-0.843689	0.205338	-1.06757	76
1987	UK	destitute	0	1.71116e-06	0.3327	22246	3	0.083	-0.307776	-0.785346	0.284498	-0.759631	77
1988	UK	destitute	0	1.6413e-06	0.3421	23075	3	0.114	-0.310367	-0.619155	0.354089	0.0358737	78
1989	UK	destitute	0	1.8042e-06	0.3415	23642	3	0.127	-0.304326	-0.629763	0.401686	0.369473	79
1990	UK	destitute	0	1.62075e-06	0.369	24002	3	0.132	-0.31113	-0.143568	0.431906	0.49778	80
1991	UK	destitute	0	1.84849e-06	0.3765	23696	3	0.128	-0.302684	-0.0109689	0.406219	0.395134	81
1992	UK	destitute	0	1.89384e-06	0.3764	23812	3	0.121	-0.301001	-0.0127369	0.415957	0.215504	82
1993	UK	destitute	0	1.79275e-06	0.3834	24481	3	0.113	-0.304751	0.111022	0.472116	0.0102122	83
1994	UK	destitute	0	1.7866e-06	0.3833	25353	3	0.097	-0.304979	0.109254	0.545316	-0.400371	84
1995	UK	destitute	0	2.24584e-06	0.3851	26500	3	0.093	-0.287947	0.141078	0.641602	-0.503017	85
1996	UK	destitute	0	1.97093e-06	0.393	27775	3	0.105	-0.298143	0.280748	0.748632	-0.195079	86
1997	UK	destitute	0	1.82655e-06	0.3894	29840	3	0.107	-0.303497	0.217101	0.921979	-0.143756	87
1998	UK	destitute	0	2.44232e-06	0.3947	30978	3	0.106	-0.28066	0.310804	1.01751	-0.169418	88
1999	UK	destitute	0	2.09468e-06	0.3897	32245	3	0.105	-0.293553	0.222405	1.12387	-0.195079	89
2000	UK	destitute	0	1.96688e-06	0.3843	34390	3	0.104	-0.298293	0.126934	1.30393	-0.220741	90
2001	UK	destitute	0	1.95696e-06	0.3933	35182	3	0.1	-0.298661	0.286052	1.37041	-0.323387	91
2002	UK	destitute	0	1.82418e-06	0.3869	35384	3	0.1	-0.303585	0.172901	1.38737	-0.323387	92
2003	UK	destitute	0	2.15231e-06	0.3775	35354	3	0.099	-0.291416	0.00671092	1.38485	-0.349048	93
2004	UK	destitute	0	2.13377e-06	0.3954	36320	3	0.095	-0.292104	0.32318	1.46594	-0.451694	94
2005	UK	destitute	0	1.94344e-06	0.4162	37724	3	0.098	-0.299162	0.690921	1.5838	-0.37471	95
2006	UK	destitute	0	1.96398e-06	0.4199	38251	3	0.105	-0.2984	0.756336	1.62804	-0.195079	96
2007	UK	destitute	0	1.99576e-06	0.4261	38071	3	0.107	-0.297222	0.865951	1.61293	-0.143756	97
2008	UK	destitute	0	1.77303e-06	0.416767	37657	3	0.102	-0.305482	0.700939	1.57818	-0.272064	98
1910	UK	disadvantaged	0	2.39889e-08	0.471035	5917	1		-0.370348	1.6604	-1.08624		0
1911	UK	disadvantaged	0	4.11158e-08	0.471598	6068	1		-0.369713	1.67035	-1.07357		1
1912	UK	disadvantaged	0	4.87154e-08	0.471598	6161	1		-0.369431	1.67035	-1.06576		2
1913	UK	disadvantaged	0	2.27081e-08	0.480039	6393	1		-0.370395	1.81959	-1.04629		3
1914	UK	disadvantaged	0	1.14821e-08	0.456403	6362	1		-0.370812	1.40171	-1.04889		4
1915	UK	disadvantaged	0	3.31323e-08	0.45978	6793	1		-0.370009	1.4614	-1.01271		5
1916	UK	disadvantaged	0	2.75443e-08	0.448524	6876	1		-0.370216	1.26241	-1.00574		6
1917	UK	disadvantaged	0	3.16676e-08	0.397313	6881	1		-0.370063	0.356997	-1.00532		7
1918	UK	disadvantaged	0	2.5886e-08	0.3703	6888	1		-0.370277	-0.120584	-1.00473		8
1919	UK	disadvantaged	0	3.19625e-08	0.3873	6099	1		-0.370052	0.179973	-1.07097		9
1920	UK	disadvantaged	0	2.24463e-08	0.40755	5656	1		-0.370405	0.53799	-1.10815		10
1921	UK	disadvantaged	0	1.45264e-08	0.40805	5501	1		-0.370699	0.54683	-1.12117		11
1922	UK	disadvantaged	0	1.21633e-08	0.41795	6015	1		-0.370786	0.72186	-1.07802		12
1923	UK	disadvantaged	0	1.51974e-08	0.42015	6204	1		-0.370674	0.760756	-1.06215		13
1924	UK	disadvantaged	0	2.62783e-08	0.41775	6445	1		-0.370263	0.718324	-1.04192		14
1925	UK	disadvantaged	0	3.72142e-08	0.41515	6770	1		-0.369857	0.672357	-1.01464		15
1926	UK	disadvantaged	0	3.14373e-08	0.41395	6527	1		-0.370072	0.651141	-1.03504		16
1927	UK	disadvantaged	0	1.98678e-08	0.41215	7061	1		-0.370501	0.619317	-0.990211		17
1928	UK	disadvantaged	0	2.02908e-08	0.41265	7150	1		-0.370485	0.628157	-0.98274		18
1929	UK	disadvantaged	0	1.81703e-08	0.41055	7380	1		-0.370564	0.59103	-0.963433		19
1930	UK	disadvantaged	0	2.69218e-08	0.40535	7301	1		-0.370239	0.499094	-0.970065		20
1931	UK	disadvantaged	0	6.29563e-08	0.39895	6900	1		-0.368903	0.385943	-1.00373		21
1932	UK	disadvantaged	0	4.2355e-08	0.39595	6918	1		-0.369667	0.332904	-1.00222		22
1933	UK	disadvantaged	0	3.58704e-08	0.39475	7097	1		-0.369907	0.311688	-0.987189		23
1934	UK	disadvantaged	0	2.55398e-08	0.39505	7546	1		-0.37029	0.316992	-0.949498		24
1935	UK	disadvantaged	0	8.06521e-08	0.39685	7809	1		-0.368246	0.348816	-0.92742		25
1936	UK	disadvantaged	0	1.33161e-07	0.39755	8132	1		-0.366299	0.361192	-0.900306		26
1937	UK	disadvantaged	0	1.47544e-08	0.3837	8384	1		-0.37069	0.116326	-0.879152		27
1938	UK	disadvantaged	0	2.39541e-08	0.3833	8456	1		-0.370349	0.109254	-0.873108		28
1939	UK	disadvantaged	0	2.37249e-08	0.3789	8456	1		-0.370358	0.0314627	-0.873108		29
1940	UK	disadvantaged	0	3.00653e-08	0.3653	9264	1		-0.370122	-0.208983	-0.80528		30
1941	UK	disadvantaged	0	4.33037e-07	0.3519	10116	1		-0.355178	-0.445893	-0.733758		31
1942	UK	disadvantaged	0	7.19221e-08	0.3407	10336	1		-0.36857	-0.643907	-0.71529		32
1943	UK	disadvantaged	0	6.37061e-08	0.3365	10485	1		-0.368875	-0.718162	-0.702783		33
1944	UK	disadvantaged	0	1.16998e-07	0.3345	10034	1		-0.366898	-0.753522	-0.740642		34
1945	UK	disadvantaged	0	8.89914e-08	0.3365	9567	1		-0.367937	-0.718162	-0.779844		35
1946	UK	disadvantaged	0	4.10711e-08	0.3415	9152	1		-0.369714	-0.629763	-0.814682		36
1947	UK	disadvantaged	0	5.29904e-08	0.3339	8967	1		-0.369272	-0.76413	-0.830212		37
1948	UK	disadvantaged	0	5.83038e-08	0.3291	9165	1		-0.369075	-0.848993	-0.81359		38
1949	UK	disadvantaged	0	3.21153e-08	0.3225	9457	1		-0.370046	-0.96568	-0.789078		39
1950	UK	disadvantaged	0	5.84936e-08		9441	1		-0.369068		-0.790421		40
1951	UK	disadvantaged	0	5.19926e-08	0.3167	9599	1		-0.369309	-1.06822	-0.777158		41
1952	UK	disadvantaged	0	6.2996e-08	0.3098	9507	1		-0.368901	-1.19021	-0.784881		42
1953	UK	disadvantaged	0	4.79875e-08	0.305	9957	1		-0.369458	-1.27508	-0.747106		43
1954	UK	disadvantaged	0	4.7858e-08	0.3063	10400	1		-0.369463	-1.25209	-0.709918		44
1955	UK	disadvantaged	0	7.41096e-08	0.3026	10779	1		-0.368489	-1.31751	-0.678103		45
1956	UK	disadvantaged	0	8.38768e-08	0.2971	10944	1		-0.368127	-1.41475	-0.664252		46
1957	UK	disadvantaged	0	5.19055e-08	0.2966	11127	1		-0.369312	-1.42359	-0.64889		47
1958	UK	disadvantaged	0	7.28885e-08	0.2972	11132	1		-0.368534	-1.41298	-0.64847		48
1959	UK	disadvantaged	0	3.06468e-08	0.2996	11525	3		-0.370101	-1.37055	-0.615479		49
1960	UK	disadvantaged	0	8.74099e-08	0.3023	12000	3		-0.367996	-1.32281	-0.575605		50
1961	UK	disadvantaged	0	8.91824e-08		12385	3	0.08	-0.36793		-0.543287	-0.836616	51
1962	UK	disadvantaged	0	7.5143e-08	0.2937	12426	3	0.076	-0.368451	-1.47486	-0.539845	-0.939261	52
1963	UK	disadvantaged	0	1.2498e-07	0.2994	12849	3	0.09	-0.366602	-1.37408	-0.504336	-0.580001	53
1964	UK	disadvantaged	0	1.23581e-07	0.2991	13513	3	0.077	-0.366654	-1.37939	-0.448596	-0.9136	54
1965	UK	disadvantaged	0	1.4678e-07	0.2988	13802	3	0.079	-0.365794	-1.38469	-0.424336	-0.862277	55
1966	UK	disadvantaged	0	2.76226e-07	0.2894	14099	3	0.078	-0.360993	-1.55088	-0.399404	-0.887938	56
1967	UK	disadvantaged	0	4.41204e-07	0.2878	14440	3	0.066	-0.354875	-1.57917	-0.370779	-1.19588	57
1968	UK	disadvantaged	0	1.09319e-06	0.2855	14610	3	0.059	-0.330695	-1.61983	-0.356508	-1.37551	58
1969	UK	disadvantaged	0	1.0624e-06	0.2872	15241	3	0.068	-0.331837	-1.58978	-0.303539	-1.14455	59
1970	UK	disadvantaged	0	1.32881e-06	0.2882	15715	3	0.069	-0.321957	-1.5721	-0.263749	-1.11889	60
1971	UK	disadvantaged	0	1.30489e-06	0.2929	15703	3	0.073	-0.322844	-1.489	-0.264756	-1.01625	61
1972	UK	disadvantaged	0	1.78952e-06	0.289	16053	3	0.083	-0.30487	-1.55795	-0.235375	-0.759631	62
1973	UK	disadvantaged	0	2.64755e-06	0.2831	17116	3	0.067	-0.273049	-1.66227	-0.146141	-1.17021	63
1974	UK	disadvantaged	0	3.15882e-06	0.281	16824	3	0.064	-0.254088	-1.69939	-0.170653	-1.2472	64
1975	UK	disadvantaged	0	2.76213e-06	0.2782	16745	3	0.057	-0.2688	-1.7489	-0.177285	-1.42683	65
1976	UK	disadvantaged	0	3.22322e-06	0.2789	17398	3	0.048	-0.251699	-1.73652	-0.122469	-1.65778	66
1977	UK	disadvantaged	0	3.82737e-06	0.2796	18138	3	0.044	-0.229294	-1.72415	-0.0603491	-1.76043	67
1978	UK	disadvantaged	0	3.56998e-06	0.2778	19124	3	0.05	-0.238839	-1.75597	0.022421	-1.60646	68
1979	UK	disadvantaged	0	4.40496e-06	0.2837	20129	3	0.058	-0.207873	-1.65166	0.106786	-1.40117	69
1980	UK	disadvantaged	0	3.53739e-06		20593	3	0.07	-0.240048		0.145737	-1.09323	70
1981	UK	disadvantaged	0	3.45249e-06	0.3103	19975	3	0.051	-0.243197	-1.18137	0.0938585	-1.5808	71
1982	UK	disadvantaged	0	5.21422e-06	0.3123	19865	3	0.047	-0.17786	-1.14601	0.0846245	-1.68344	72
1983	UK	disadvantaged	0	4.72718e-06	0.3176	20105	3	0.048	-0.195923	-1.05231	0.104771	-1.65778	73
1984	UK	disadvantaged	0	3.88936e-06	0.3252	20270	3	0.046	-0.226995	-0.917945	0.118622	-1.7091	74
1985	UK	disadvantaged	0	4.70499e-06	0.3265	20712	3	0.055	-0.196746	-0.894961	0.155726	-1.47815	75
1986	UK	disadvantaged	0	4.59396e-06	0.3294	21303	3	0.071	-0.200864	-0.843689	0.205338	-1.06757	76
1987	UK	disadvantaged	0	4.67899e-06	0.3327	22246	3	0.083	-0.19771	-0.785346	0.284498	-0.759631	77
1988	UK	disadvantaged	0	4.27404e-06	0.3421	23075	3	0.114	-0.212729	-0.619155	0.354089	0.0358737	78
1989	UK	disadvantaged	0	4.64059e-06	0.3415	23642	3	0.127	-0.199134	-0.629763	0.401686	0.369473	79
1990	UK	disadvantaged	0	4.81882e-06	0.369	24002	3	0.132	-0.192524	-0.143568	0.431906	0.49778	80
1991	UK	disadvantaged	0	4.27452e-06	0.3765	23696	3	0.128	-0.21271	-0.0109689	0.406219	0.395134	81
1992	UK	disadvantaged	0	4.86462e-06	0.3764	23812	3	0.121	-0.190826	-0.0127369	0.415957	0.215504	82
1993	UK	disadvantaged	0	5.25457e-06	0.3834	24481	3	0.113	-0.176364	0.111022	0.472116	0.0102122	83
1994	UK	disadvantaged	0	4.9469e-06	0.3833	25353	3	0.097	-0.187774	0.109254	0.545316	-0.400371	84
1995	UK	disadvantaged	0	5.2083e-06	0.3851	26500	3	0.093	-0.17808	0.141078	0.641602	-0.503017	85
1996	UK	disadvantaged	0	5.51557e-06	0.393	27775	3	0.105	-0.166684	0.280748	0.748632	-0.195079	86
1997	UK	disadvantaged	0	5.82862e-06	0.3894	29840	3	0.107	-0.155075	0.217101	0.921979	-0.143756	87
1998	UK	disadvantaged	0	5.80564e-06	0.3947	30978	3	0.106	-0.155927	0.310804	1.01751	-0.169418	88
1999	UK	disadvantaged	0	6.19086e-06	0.3897	32245	3	0.105	-0.14164	0.222405	1.12387	-0.195079	89
2000	UK	disadvantaged	0	6.88462e-06	0.3843	34390	3	0.104	-0.115911	0.126934	1.30393	-0.220741	90
2001	UK	disadvantaged	0	6.57856e-06	0.3933	35182	3	0.1	-0.127262	0.286052	1.37041	-0.323387	91
2002	UK	disadvantaged	0	7.23659e-06	0.3869	35384	3	0.1	-0.102858	0.172901	1.38737	-0.323387	92
2003	UK	disadvantaged	0	6.85184e-06	0.3775	35354	3	0.099	-0.117127	0.00671092	1.38485	-0.349048	93
2004	UK	disadvantaged	0	5.91741e-06	0.3954	36320	3	0.095	-0.151782	0.32318	1.46594	-0.451694	94
2005	UK	disadvantaged	0	7.44449e-06	0.4162	37724	3	0.098	-0.0951474	0.690921	1.5838	-0.37471	95
2006	UK	disadvantaged	0	6.49989e-06	0.4199	38251	3	0.105	-0.130179	0.756336	1.62804	-0.195079	96
2007	UK	disadvantaged	0	6.87083e-06	0.4261	38071	3	0.107	-0.116423	0.865951	1.61293	-0.143756	97
2008	UK	disadvantaged	0	5.62444e-06	0.416767	37657	3	0.102	-0.162647	0.700939	1.57818	-0.272064	98
1910	UK	disenfranchised	0	2.94409e-08	0.471035	5917	1		-0.370146	1.6604	-1.08624		0
1911	UK	disenfranchised	0	2.3065e-08	0.471598	6068	1		-0.370382	1.67035	-1.07357		1
1912	UK	disenfranchised	0	2.79099e-08	0.471598	6161	1		-0.370202	1.67035	-1.06576		2
1913	UK	disenfranchised	0	2.58767e-08	0.480039	6393	1		-0.370278	1.81959	-1.04629		3
1914	UK	disenfranchised	0	3.00722e-08	0.456403	6362	1		-0.370122	1.40171	-1.04889		4
1915	UK	disenfranchised	0	1.79467e-08	0.45978	6793	1		-0.370572	1.4614	-1.01271		5
1916	UK	disenfranchised	0	1.07117e-08	0.448524	6876	1		-0.37084	1.26241	-1.00574		6
1917	UK	disenfranchised	0	5.68394e-08	0.397313	6881	1		-0.369129	0.356997	-1.00532		7
1918	UK	disenfranchised	0	1.46687e-08	0.3703	6888	1		-0.370693	-0.120584	-1.00473		8
1919	UK	disenfranchised	0	1.45916e-08	0.3873	6099	1		-0.370696	0.179973	-1.07097		9
1920	UK	disenfranchised	0	3.01109e-08	0.40755	5656	1		-0.370121	0.53799	-1.10815		10
1921	UK	disenfranchised	0	2.36055e-08	0.40805	5501	1		-0.370362	0.54683	-1.12117		11
1922	UK	disenfranchised	0	2.85837e-08	0.41795	6015	1		-0.370177	0.72186	-1.07802		12
1923	UK	disenfranchised	0	1.01316e-08	0.42015	6204	1		-0.370862	0.760756	-1.06215		13
1924	UK	disenfranchised	0	1.25135e-08	0.41775	6445	1		-0.370773	0.718324	-1.04192		14
1925	UK	disenfranchised	0	2.31331e-08	0.41515	6770	1		-0.37038	0.672357	-1.01464		15
1926	UK	disenfranchised	0	1.84926e-08	0.41395	6527	1		-0.370552	0.651141	-1.03504		16
1927	UK	disenfranchised	0	2.38414e-08	0.41215	7061	1		-0.370353	0.619317	-0.990211		17
1928	UK	disenfranchised	0	2.99531e-08	0.41265	7150	1		-0.370127	0.628157	-0.98274		18
1929	UK	disenfranchised	0	2.96463e-08	0.41055	7380	1		-0.370138	0.59103	-0.963433		19
1930	UK	disenfranchised	0	2.09392e-08	0.40535	7301	1		-0.370461	0.499094	-0.970065		20
1931	UK	disenfranchised	0	1.35598e-08	0.39895	6900	1		-0.370735	0.385943	-1.00373		21
1932	UK	disenfranchised	0	2.28065e-08	0.39595	6918	1		-0.370392	0.332904	-1.00222		22
1933	UK	disenfranchised	0	3.22833e-08	0.39475	7097	1		-0.37004	0.311688	-0.987189		23
1934	UK	disenfranchised	0	3.33128e-08	0.39505	7546	1		-0.370002	0.316992	-0.949498		24
1935	UK	disenfranchised	0	1.90429e-08	0.39685	7809	1		-0.370531	0.348816	-0.92742		25
1936	UK	disenfranchised	0	6.17866e-08	0.39755	8132	1		-0.368946	0.361192	-0.900306		26
1937	UK	disenfranchised	0	3.5832e-08	0.3837	8384	1		-0.369909	0.116326	-0.879152		27
1938	UK	disenfranchised	0	2.18712e-08	0.3833	8456	1		-0.370426	0.109254	-0.873108		28
1939	UK	disenfranchised	0	3.9146e-08	0.3789	8456	1		-0.369786	0.0314627	-0.873108		29
1940	UK	disenfranchised	0	3.00653e-08	0.3653	9264	1		-0.370122	-0.208983	-0.80528		30
1941	UK	disenfranchised	0	3.59201e-08	0.3519	10116	1		-0.369905	-0.445893	-0.733758		31
1942	UK	disenfranchised	0	5.75377e-08	0.3407	10336	1		-0.369104	-0.643907	-0.71529		32
1943	UK	disenfranchised	0	9.65245e-08	0.3365	10485	1		-0.367658	-0.718162	-0.702783		33
1944	UK	disenfranchised	0	6.71301e-08	0.3345	10034	1		-0.368748	-0.753522	-0.740642		34
1945	UK	disenfranchised	0	4.99601e-08	0.3365	9567	1		-0.369385	-0.718162	-0.779844		35
1946	UK	disenfranchised	0	2.66407e-08	0.3415	9152	1		-0.370249	-0.629763	-0.814682		36
1947	UK	disenfranchised	0	4.36391e-08	0.3339	8967	1		-0.369619	-0.76413	-0.830212		37
1948	UK	disenfranchised	0	4.87458e-08	0.3291	9165	1		-0.36943	-0.848993	-0.81359		38
1949	UK	disenfranchised	0	3.85383e-08	0.3225	9457	1		-0.369808	-0.96568	-0.789078		39
1950	UK	disenfranchised	0	4.34952e-08		9441	1		-0.369624		-0.790421		40
1951	UK	disenfranchised	0	3.23888e-08	0.3167	9599	1		-0.370036	-1.06822	-0.777158		41
1952	UK	disenfranchised	0	2.94527e-08	0.3098	9507	1		-0.370145	-1.19021	-0.784881		42
1953	UK	disenfranchised	0	3.03079e-08	0.305	9957	1		-0.370113	-1.27508	-0.747106		43
1954	UK	disenfranchised	0	5.03769e-08	0.3063	10400	1		-0.369369	-1.25209	-0.709918		44
1955	UK	disenfranchised	0	5.474e-08	0.3026	10779	1		-0.369207	-1.31751	-0.678103		45
1956	UK	disenfranchised	0	5.08344e-08	0.2971	10944	1		-0.369352	-1.41475	-0.664252		46
1957	UK	disenfranchised	0	4.4041e-08	0.2966	11127	1		-0.369604	-1.42359	-0.64889		47
1958	UK	disenfranchised	0	3.60524e-08	0.2972	11132	1		-0.3699	-1.41298	-0.64847		48
1959	UK	disenfranchised	0	5.64545e-08	0.2996	11525	3		-0.369144	-1.37055	-0.615479		49
1960	UK	disenfranchised	0	7.45355e-08	0.3023	12000	3		-0.368473	-1.32281	-0.575605		50
1961	UK	disenfranchised	0	6.37947e-08		12385	3	0.08	-0.368872		-0.543287	-0.836616	51
1962	UK	disenfranchised	0	7.70374e-08	0.2937	12426	3	0.076	-0.36838	-1.47486	-0.539845	-0.939261	52
1963	UK	disenfranchised	0	7.3553e-08	0.2994	12849	3	0.09	-0.36851	-1.37408	-0.504336	-0.580001	53
1964	UK	disenfranchised	0	8.60221e-08	0.2991	13513	3	0.077	-0.368047	-1.37939	-0.448596	-0.9136	54
1965	UK	disenfranchised	0	5.95374e-08	0.2988	13802	3	0.079	-0.369029	-1.38469	-0.424336	-0.862277	55
1966	UK	disenfranchised	0	7.08534e-08	0.2894	14099	3	0.078	-0.36861	-1.55088	-0.399404	-0.887938	56
1967	UK	disenfranchised	0	8.20845e-08	0.2878	14440	3	0.066	-0.368193	-1.57917	-0.370779	-1.19588	57
1968	UK	disenfranchised	0	8.27281e-08	0.2855	14610	3	0.059	-0.368169	-1.61983	-0.356508	-1.37551	58
1969	UK	disenfranchised	0	8.44739e-08	0.2872	15241	3	0.068	-0.368105	-1.58978	-0.303539	-1.14455	59
1970	UK	disenfranchised	0	9.89262e-08	0.2882	15715	3	0.069	-0.367569	-1.5721	-0.263749	-1.11889	60
1971	UK	disenfranchised	0	9.51533e-08	0.2929	15703	3	0.073	-0.367709	-1.489	-0.264756	-1.01625	61
1972	UK	disenfranchised	0	1.16203e-07	0.289	16053	3	0.083	-0.366928	-1.55795	-0.235375	-0.759631	62
1973	UK	disenfranchised	0	1.20602e-07	0.2831	17116	3	0.067	-0.366765	-1.66227	-0.146141	-1.17021	63
1974	UK	disenfranchised	0	1.53595e-07	0.281	16824	3	0.064	-0.365541	-1.69939	-0.170653	-1.2472	64
1975	UK	disenfranchised	0	1.25229e-07	0.2782	16745	3	0.057	-0.366593	-1.7489	-0.177285	-1.42683	65
1976	UK	disenfranchised	0	1.53401e-07	0.2789	17398	3	0.048	-0.365548	-1.73652	-0.122469	-1.65778	66
1977	UK	disenfranchised	0	1.62228e-07	0.2796	18138	3	0.044	-0.365221	-1.72415	-0.0603491	-1.76043	67
1978	UK	disenfranchised	0	1.27676e-07	0.2778	19124	3	0.05	-0.366502	-1.75597	0.022421	-1.60646	68
1979	UK	disenfranchised	0	1.70996e-07	0.2837	20129	3	0.058	-0.364896	-1.65166	0.106786	-1.40117	69
1980	UK	disenfranchised	0	1.30531e-07		20593	3	0.07	-0.366396		0.145737	-1.09323	70
1981	UK	disenfranchised	0	2.0727e-07	0.3103	19975	3	0.051	-0.363551	-1.18137	0.0938585	-1.5808	71
1982	UK	disenfranchised	0	2.15646e-07	0.3123	19865	3	0.047	-0.36324	-1.14601	0.0846245	-1.68344	72
1983	UK	disenfranchised	0	2.04666e-07	0.3176	20105	3	0.048	-0.363647	-1.05231	0.104771	-1.65778	73
1984	UK	disenfranchised	0	2.46486e-07	0.3252	20270	3	0.046	-0.362096	-0.917945	0.118622	-1.7091	74
1985	UK	disenfranchised	0	2.1046e-07	0.3265	20712	3	0.055	-0.363432	-0.894961	0.155726	-1.47815	75
1986	UK	disenfranchised	0	2.39486e-07	0.3294	21303	3	0.071	-0.362356	-0.843689	0.205338	-1.06757	76
1987	UK	disenfranchised	0	2.53033e-07	0.3327	22246	3	0.083	-0.361853	-0.785346	0.284498	-0.759631	77
1988	UK	disenfranchised	0	3.04176e-07	0.3421	23075	3	0.114	-0.359957	-0.619155	0.354089	0.0358737	78
1989	UK	disenfranchised	0	3.3387e-07	0.3415	23642	3	0.127	-0.358855	-0.629763	0.401686	0.369473	79
1990	UK	disenfranchised	0	3.32935e-07	0.369	24002	3	0.132	-0.35889	-0.143568	0.431906	0.49778	80
1991	UK	disenfranchised	0	3.39518e-07	0.3765	23696	3	0.128	-0.358646	-0.0109689	0.406219	0.395134	81
1992	UK	disenfranchised	0	4.02151e-07	0.3764	23812	3	0.121	-0.356323	-0.0127369	0.415957	0.215504	82
1993	UK	disenfranchised	0	4.34375e-07	0.3834	24481	3	0.113	-0.355128	0.111022	0.472116	0.0102122	83
1994	UK	disenfranchised	0	4.66322e-07	0.3833	25353	3	0.097	-0.353943	0.109254	0.545316	-0.400371	84
1995	UK	disenfranchised	0	5.0528e-07	0.3851	26500	3	0.093	-0.352498	0.141078	0.641602	-0.503017	85
1996	UK	disenfranchised	0	6.46998e-07	0.393	27775	3	0.105	-0.347243	0.280748	0.748632	-0.195079	86
1997	UK	disenfranchised	0	6.05426e-07	0.3894	29840	3	0.107	-0.348784	0.217101	0.921979	-0.143756	87
1998	UK	disenfranchised	0	6.16817e-07	0.3947	30978	3	0.106	-0.348362	0.310804	1.01751	-0.169418	88
1999	UK	disenfranchised	0	5.77924e-07	0.3897	32245	3	0.105	-0.349804	0.222405	1.12387	-0.195079	89
2000	UK	disenfranchised	0	7.51176e-07	0.3843	34390	3	0.104	-0.343379	0.126934	1.30393	-0.220741	90
2001	UK	disenfranchised	0	7.29915e-07	0.3933	35182	3	0.1	-0.344167	0.286052	1.37041	-0.323387	91
2002	UK	disenfranchised	0	8.43907e-07	0.3869	35384	3	0.1	-0.33994	0.172901	1.38737	-0.323387	92
2003	UK	disenfranchised	0	8.27483e-07	0.3775	35354	3	0.099	-0.340549	0.00671092	1.38485	-0.349048	93
2004	UK	disenfranchised	0	7.73857e-07	0.3954	36320	3	0.095	-0.342538	0.32318	1.46594	-0.451694	94
2005	UK	disenfranchised	0	7.74949e-07	0.4162	37724	3	0.098	-0.342497	0.690921	1.5838	-0.37471	95
2006	UK	disenfranchised	0	7.97062e-07	0.4199	38251	3	0.105	-0.341677	0.756336	1.62804	-0.195079	96
2007	UK	disenfranchised	0	9.04643e-07	0.4261	38071	3	0.107	-0.337687	0.865951	1.61293	-0.143756	97
2008	UK	disenfranchised	0	8.07571e-07	0.416767	37657	3	0.102	-0.341287	0.700939	1.57818	-0.272064	98
1910	UK	flush	1	4.17952e-06	0.471035	5917	1		-0.216234	1.6604	-1.08624		0
1911	UK	flush	1	3.60916e-06	0.471598	6068	1		-0.237386	1.67035	-1.07357		1
1912	UK	flush	1	3.83837e-06	0.471598	6161	1		-0.228886	1.67035	-1.06576		2
1913	UK	flush	1	3.61746e-06	0.480039	6393	1		-0.237079	1.81959	-1.04629		3
1914	UK	flush	1	3.15539e-06	0.456403	6362	1		-0.254215	1.40171	-1.04889		4
1915	UK	flush	1	3.29321e-06	0.45978	6793	1		-0.249104	1.4614	-1.01271		5
1916	UK	flush	1	3.29155e-06	0.448524	6876	1		-0.249166	1.26241	-1.00574		6
1917	UK	flush	1	3.21792e-06	0.397313	6881	1		-0.251896	0.356997	-1.00532		7
1918	UK	flush	1	3.511e-06	0.3703	6888	1		-0.241027	-0.120584	-1.00473		8
1919	UK	flush	1	3.09758e-06	0.3873	6099	1		-0.256359	0.179973	-1.07097		9
1920	UK	flush	1	4.05293e-06	0.40755	5656	1		-0.220929	0.53799	-1.10815		10
1921	UK	flush	1	3.33987e-06	0.40805	5501	1		-0.247373	0.54683	-1.12117		11
1922	UK	flush	1	3.57236e-06	0.41795	6015	1		-0.238751	0.72186	-1.07802		12
1923	UK	flush	1	3.77705e-06	0.42015	6204	1		-0.23116	0.760756	-1.06215		13
1924	UK	flush	1	3.94925e-06	0.41775	6445	1		-0.224774	0.718324	-1.04192		14
1925	UK	flush	1	3.94269e-06	0.41515	6770	1		-0.225017	0.672357	-1.01464		15
1926	UK	flush	1	3.21308e-06	0.41395	6527	1		-0.252076	0.651141	-1.03504		16
1927	UK	flush	1	3.60998e-06	0.41215	7061	1		-0.237356	0.619317	-0.990211		17
1928	UK	flush	1	3.83303e-06	0.41265	7150	1		-0.229084	0.628157	-0.98274		18
1929	UK	flush	1	3.56999e-06	0.41055	7380	1		-0.238839	0.59103	-0.963433		19
1930	UK	flush	1	3.444e-06	0.40535	7301	1		-0.243512	0.499094	-0.970065		20
1931	UK	flush	1	3.92847e-06	0.39895	6900	1		-0.225544	0.385943	-1.00373		21
1932	UK	flush	1	3.89014e-06	0.39595	6918	1		-0.226966	0.332904	-1.00222		22
1933	UK	flush	1	4.21357e-06	0.39475	7097	1		-0.214971	0.311688	-0.987189		23
1934	UK	flush	1	4.20518e-06	0.39505	7546	1		-0.215282	0.316992	-0.949498		24
1935	UK	flush	1	4.01693e-06	0.39685	7809	1		-0.222264	0.348816	-0.92742		25
1936	UK	flush	1	4.31015e-06	0.39755	8132	1		-0.211389	0.361192	-0.900306		26
1937	UK	flush	1	4.09328e-06	0.3837	8384	1		-0.219432	0.116326	-0.879152		27
1938	UK	flush	1	4.35132e-06	0.3833	8456	1		-0.209862	0.109254	-0.873108		28
1939	UK	flush	1	3.8197e-06	0.3789	8456	1		-0.229578	0.0314627	-0.873108		29
1940	UK	flush	1	4.26137e-06	0.3653	9264	1		-0.213198	-0.208983	-0.80528		30
1941	UK	flush	1	3.75166e-06	0.3519	10116	1		-0.232102	-0.445893	-0.733758		31
1942	UK	flush	1	4.09134e-06	0.3407	10336	1		-0.219504	-0.643907	-0.71529		32
1943	UK	flush	1	4.56754e-06	0.3365	10485	1		-0.201844	-0.718162	-0.702783		33
1944	UK	flush	1	4.75665e-06	0.3345	10034	1		-0.19483	-0.753522	-0.740642		34
1945	UK	flush	1	4.15293e-06	0.3365	9567	1		-0.21722	-0.718162	-0.779844		35
1946	UK	flush	1	4.24586e-06	0.3415	9152	1		-0.213773	-0.629763	-0.814682		36
1947	UK	flush	1	4.47925e-06	0.3339	8967	1		-0.205118	-0.76413	-0.830212		37
1948	UK	flush	1	4.95105e-06	0.3291	9165	1		-0.187621	-0.848993	-0.81359		38
1949	UK	flush	1	5.42931e-06	0.3225	9457	1		-0.169883	-0.96568	-0.789078		39
1950	UK	flush	1	5.15718e-06		9441	1		-0.179976		-0.790421		40
1951	UK	flush	1	5.2325e-06	0.3167	9599	1		-0.177182	-1.06822	-0.777158		41
1952	UK	flush	1	4.91369e-06	0.3098	9507	1		-0.189006	-1.19021	-0.784881		42
1953	UK	flush	1	4.98059e-06	0.305	9957	1		-0.186525	-1.27508	-0.747106		43
1954	UK	flush	1	5.02761e-06	0.3063	10400	1		-0.184781	-1.25209	-0.709918		44
1955	UK	flush	1	5.05629e-06	0.3026	10779	1		-0.183717	-1.31751	-0.678103		45
1956	UK	flush	1	5.38929e-06	0.2971	10944	1		-0.171368	-1.41475	-0.664252		46
1957	UK	flush	1	4.92788e-06	0.2966	11127	1		-0.18848	-1.42359	-0.64889		47
1958	UK	flush	1	4.56298e-06	0.2972	11132	1		-0.202013	-1.41298	-0.64847		48
1959	UK	flush	1	5.18253e-06	0.2996	11525	3		-0.179036	-1.37055	-0.615479		49
1960	UK	flush	1	4.66389e-06	0.3023	12000	3		-0.19827	-1.32281	-0.575605		50
1961	UK	flush	1	4.40509e-06		12385	3	0.08	-0.207868		-0.543287	-0.836616	51
1962	UK	flush	1	4.68918e-06	0.2937	12426	3	0.076	-0.197332	-1.47486	-0.539845	-0.939261	52
1963	UK	flush	1	4.29657e-06	0.2994	12849	3	0.09	-0.211893	-1.37408	-0.504336	-0.580001	53
1964	UK	flush	1	3.98549e-06	0.2991	13513	3	0.077	-0.22343	-1.37939	-0.448596	-0.9136	54
1965	UK	flush	1	4.34564e-06	0.2988	13802	3	0.079	-0.210073	-1.38469	-0.424336	-0.862277	55
1966	UK	flush	1	4.00784e-06	0.2894	14099	3	0.078	-0.222601	-1.55088	-0.399404	-0.887938	56
1967	UK	flush	1	4.18067e-06	0.2878	14440	3	0.066	-0.216191	-1.57917	-0.370779	-1.19588	57
1968	UK	flush	1	3.76955e-06	0.2855	14610	3	0.059	-0.231438	-1.61983	-0.356508	-1.37551	58
1969	UK	flush	1	3.76764e-06	0.2872	15241	3	0.068	-0.231509	-1.58978	-0.303539	-1.14455	59
1970	UK	flush	1	3.68552e-06	0.2882	15715	3	0.069	-0.234555	-1.5721	-0.263749	-1.11889	60
1971	UK	flush	1	3.7367e-06	0.2929	15703	3	0.073	-0.232657	-1.489	-0.264756	-1.01625	61
1972	UK	flush	1	4.39025e-06	0.289	16053	3	0.083	-0.208419	-1.55795	-0.235375	-0.759631	62
1973	UK	flush	1	3.84389e-06	0.2831	17116	3	0.067	-0.228681	-1.66227	-0.146141	-1.17021	63
1974	UK	flush	1	3.2124e-06	0.281	16824	3	0.064	-0.252101	-1.69939	-0.170653	-1.2472	64
1975	UK	flush	1	3.47333e-06	0.2782	16745	3	0.057	-0.242424	-1.7489	-0.177285	-1.42683	65
1976	UK	flush	1	3.59953e-06	0.2789	17398	3	0.048	-0.237743	-1.73652	-0.122469	-1.65778	66
1977	UK	flush	1	3.49811e-06	0.2796	18138	3	0.044	-0.241505	-1.72415	-0.0603491	-1.76043	67
1978	UK	flush	1	3.59466e-06	0.2778	19124	3	0.05	-0.237924	-1.75597	0.022421	-1.60646	68
1979	UK	flush	1	3.37621e-06	0.2837	20129	3	0.058	-0.246026	-1.65166	0.106786	-1.40117	69
1980	UK	flush	1	3.3013e-06		20593	3	0.07	-0.248804		0.145737	-1.09323	70
1981	UK	flush	1	3.34102e-06	0.3103	19975	3	0.051	-0.247331	-1.18137	0.0938585	-1.5808	71
1982	UK	flush	1	3.44617e-06	0.3123	19865	3	0.047	-0.243431	-1.14601	0.0846245	-1.68344	72
1983	UK	flush	1	3.45946e-06	0.3176	20105	3	0.048	-0.242938	-1.05231	0.104771	-1.65778	73
1984	UK	flush	1	3.34197e-06	0.3252	20270	3	0.046	-0.247296	-0.917945	0.118622	-1.7091	74
1985	UK	flush	1	3.39773e-06	0.3265	20712	3	0.055	-0.245228	-0.894961	0.155726	-1.47815	75
1986	UK	flush	1	3.40771e-06	0.3294	21303	3	0.071	-0.244857	-0.843689	0.205338	-1.06757	76
1987	UK	flush	1	3.62699e-06	0.3327	22246	3	0.083	-0.236725	-0.785346	0.284498	-0.759631	77
1988	UK	flush	1	3.37085e-06	0.3421	23075	3	0.114	-0.246224	-0.619155	0.354089	0.0358737	78
1989	UK	flush	1	3.5312e-06	0.3415	23642	3	0.127	-0.240278	-0.629763	0.401686	0.369473	79
1990	UK	flush	1	3.49457e-06	0.369	24002	3	0.132	-0.241636	-0.143568	0.431906	0.49778	80
1991	UK	flush	1	3.16618e-06	0.3765	23696	3	0.128	-0.253815	-0.0109689	0.406219	0.395134	81
1992	UK	flush	1	3.63391e-06	0.3764	23812	3	0.121	-0.236468	-0.0127369	0.415957	0.215504	82
1993	UK	flush	1	3.24336e-06	0.3834	24481	3	0.113	-0.250952	0.111022	0.472116	0.0102122	83
1994	UK	flush	1	3.12873e-06	0.3833	25353	3	0.097	-0.255204	0.109254	0.545316	-0.400371	84
1995	UK	flush	1	3.17426e-06	0.3851	26500	3	0.093	-0.253515	0.141078	0.641602	-0.503017	85
1996	UK	flush	1	3.12418e-06	0.393	27775	3	0.105	-0.255373	0.280748	0.748632	-0.195079	86
1997	UK	flush	1	3.41094e-06	0.3894	29840	3	0.107	-0.244738	0.217101	0.921979	-0.143756	87
1998	UK	flush	1	3.18266e-06	0.3947	30978	3	0.106	-0.253204	0.310804	1.01751	-0.169418	88
1999	UK	flush	1	2.85227e-06	0.3897	32245	3	0.105	-0.265457	0.222405	1.12387	-0.195079	89
2000	UK	flush	1	3.07523e-06	0.3843	34390	3	0.104	-0.257188	0.126934	1.30393	-0.220741	90
2001	UK	flush	1	3.1033e-06	0.3933	35182	3	0.1	-0.256147	0.286052	1.37041	-0.323387	91
2002	UK	flush	1	2.92718e-06	0.3869	35384	3	0.1	-0.262679	0.172901	1.38737	-0.323387	92
2003	UK	flush	1	3.15353e-06	0.3775	35354	3	0.099	-0.254284	0.00671092	1.38485	-0.349048	93
2004	UK	flush	1	3.22236e-06	0.3954	36320	3	0.095	-0.251731	0.32318	1.46594	-0.451694	94
2005	UK	flush	1	3.16801e-06	0.4162	37724	3	0.098	-0.253747	0.690921	1.5838	-0.37471	95
2006	UK	flush	1	3.70824e-06	0.4199	38251	3	0.105	-0.233712	0.756336	1.62804	-0.195079	96
2007	UK	flush	1	3.51705e-06	0.4261	38071	3	0.107	-0.240802	0.865951	1.61293	-0.143756	97
2008	UK	flush	1	4.18366e-06	0.416767	37657	3	0.102	-0.21608	0.700939	1.57818	-0.272064	98
1910	UK	high-class	1	2.78326e-06	0.471035	5917	1		-0.268016	1.6604	-1.08624		0
1911	UK	high-class	1	3.22609e-06	0.471598	6068	1		-0.251593	1.67035	-1.07357		1
1912	UK	high-class	1	3.23551e-06	0.471598	6161	1		-0.251244	1.67035	-1.06576		2
1913	UK	high-class	1	3.62643e-06	0.480039	6393	1		-0.236746	1.81959	-1.04629		3
1914	UK	high-class	1	3.07283e-06	0.456403	6362	1		-0.257277	1.40171	-1.04889		4
1915	UK	high-class	1	3.4713e-06	0.45978	6793	1		-0.242499	1.4614	-1.01271		5
1916	UK	high-class	1	3.24717e-06	0.448524	6876	1		-0.250811	1.26241	-1.00574		6
1917	UK	high-class	1	3.5013e-06	0.397313	6881	1		-0.241386	0.356997	-1.00532		7
1918	UK	high-class	1	3.58089e-06	0.3703	6888	1		-0.238435	-0.120584	-1.00473		8
1919	UK	high-class	1	3.31437e-06	0.3873	6099	1		-0.248319	0.179973	-1.07097		9
1920	UK	high-class	1	3.40199e-06	0.40755	5656	1		-0.24507	0.53799	-1.10815		10
1921	UK	high-class	1	3.41553e-06	0.40805	5501	1		-0.244568	0.54683	-1.12117		11
1922	UK	high-class	1	3.33152e-06	0.41795	6015	1		-0.247683	0.72186	-1.07802		12
1923	UK	high-class	1	2.75781e-06	0.42015	6204	1		-0.26896	0.760756	-1.06215		13
1924	UK	high-class	1	2.72544e-06	0.41775	6445	1		-0.270161	0.718324	-1.04192		14
1925	UK	high-class	1	2.47525e-06	0.41515	6770	1		-0.279439	0.672357	-1.01464		15
1926	UK	high-class	1	1.83169e-06	0.41395	6527	1		-0.303307	0.651141	-1.03504		16
1927	UK	high-class	1	2.18943e-06	0.41215	7061	1		-0.290039	0.619317	-0.990211		17
1928	UK	high-class	1	2.09382e-06	0.41265	7150	1		-0.293585	0.628157	-0.98274		18
1929	UK	high-class	1	1.79504e-06	0.41055	7380	1		-0.304666	0.59103	-0.963433		19
1930	UK	high-class	1	1.95333e-06	0.40535	7301	1		-0.298795	0.499094	-0.970065		20
1931	UK	high-class	1	1.82476e-06	0.39895	6900	1		-0.303563	0.385943	-1.00373		21
1932	UK	high-class	1	1.72678e-06	0.39595	6918	1		-0.307197	0.332904	-1.00222		22
1933	UK	high-class	1	1.78037e-06	0.39475	7097	1		-0.30521	0.311688	-0.987189		23
1934	UK	high-class	1	1.65453e-06	0.39505	7546	1		-0.309877	0.316992	-0.949498		24
1935	UK	high-class	1	1.90093e-06	0.39685	7809	1		-0.300739	0.348816	-0.92742		25
1936	UK	high-class	1	1.76838e-06	0.39755	8132	1		-0.305655	0.361192	-0.900306		26
1937	UK	high-class	1	1.50389e-06	0.3837	8384	1		-0.315463	0.116326	-0.879152		27
1938	UK	high-class	1	1.37893e-06	0.3833	8456	1		-0.320098	0.109254	-0.873108		28
1939	UK	high-class	1	1.3713e-06	0.3789	8456	1		-0.320381	0.0314627	-0.873108		29
1940	UK	high-class	1	1.20894e-06	0.3653	9264	1		-0.326402	-0.208983	-0.80528		30
1941	UK	high-class	1	1.09357e-06	0.3519	10116	1		-0.330681	-0.445893	-0.733758		31
1942	UK	high-class	1	1.21035e-06	0.3407	10336	1		-0.32635	-0.643907	-0.71529		32
1943	UK	high-class	1	1.19497e-06	0.3365	10485	1		-0.32692	-0.718162	-0.702783		33
1944	UK	high-class	1	1.40398e-06	0.3345	10034	1		-0.319169	-0.753522	-0.740642		34
1945	UK	high-class	1	1.38795e-06	0.3365	9567	1		-0.319763	-0.718162	-0.779844		35
1946	UK	high-class	1	1.30206e-06	0.3415	9152	1		-0.322948	-0.629763	-0.814682		36
1947	UK	high-class	1	1.3258e-06	0.3339	8967	1		-0.322068	-0.76413	-0.830212		37
1948	UK	high-class	1	1.36297e-06	0.3291	9165	1		-0.32069	-0.848993	-0.81359		38
1949	UK	high-class	1	1.31581e-06	0.3225	9457	1		-0.322439	-0.96568	-0.789078		39
1950	UK	high-class	1	1.15787e-06		9441	1		-0.328296		-0.790421		40
1951	UK	high-class	1	1.2572e-06	0.3167	9599	1		-0.324612	-1.06822	-0.777158		41
1952	UK	high-class	1	1.09548e-06	0.3098	9507	1		-0.33061	-1.19021	-0.784881		42
1953	UK	high-class	1	8.99976e-07	0.305	9957	1		-0.337861	-1.27508	-0.747106		43
1954	UK	high-class	1	1.10157e-06	0.3063	10400	1		-0.330384	-1.25209	-0.709918		44
1955	UK	high-class	1	1.09143e-06	0.3026	10779	1		-0.33076	-1.31751	-0.678103		45
1956	UK	high-class	1	8.46393e-07	0.2971	10944	1		-0.339848	-1.41475	-0.664252		46
1957	UK	high-class	1	9.95642e-07	0.2966	11127	1		-0.334313	-1.42359	-0.64889		47
1958	UK	high-class	1	8.35475e-07	0.2972	11132	1		-0.340253	-1.41298	-0.64847		48
1959	UK	high-class	1	1.02425e-06	0.2996	11525	3		-0.333252	-1.37055	-0.615479		49
1960	UK	high-class	1	7.57552e-07	0.3023	12000	3		-0.343143	-1.32281	-0.575605		50
1961	UK	high-class	1	6.80911e-07		12385	3	0.08	-0.345985		-0.543287	-0.836616	51
1962	UK	high-class	1	7.59008e-07	0.2937	12426	3	0.076	-0.343089	-1.47486	-0.539845	-0.939261	52
1963	UK	high-class	1	6.18922e-07	0.2994	12849	3	0.09	-0.348284	-1.37408	-0.504336	-0.580001	53
1964	UK	high-class	1	6.906e-07	0.2991	13513	3	0.077	-0.345626	-1.37939	-0.448596	-0.9136	54
1965	UK	high-class	1	6.27206e-07	0.2988	13802	3	0.079	-0.347977	-1.38469	-0.424336	-0.862277	55
1966	UK	high-class	1	5.85311e-07	0.2894	14099	3	0.078	-0.34953	-1.55088	-0.399404	-0.887938	56
1967	UK	high-class	1	5.98191e-07	0.2878	14440	3	0.066	-0.349053	-1.57917	-0.370779	-1.19588	57
1968	UK	high-class	1	5.76635e-07	0.2855	14610	3	0.059	-0.349852	-1.61983	-0.356508	-1.37551	58
1969	UK	high-class	1	7.16215e-07	0.2872	15241	3	0.068	-0.344676	-1.58978	-0.303539	-1.14455	59
1970	UK	high-class	1	5.42033e-07	0.2882	15715	3	0.069	-0.351135	-1.5721	-0.263749	-1.11889	60
1971	UK	high-class	1	4.78338e-07	0.2929	15703	3	0.073	-0.353498	-1.489	-0.264756	-1.01625	61
1972	UK	high-class	1	5.19039e-07	0.289	16053	3	0.083	-0.351988	-1.55795	-0.235375	-0.759631	62
1973	UK	high-class	1	4.57376e-07	0.2831	17116	3	0.067	-0.354275	-1.66227	-0.146141	-1.17021	63
1974	UK	high-class	1	4.44116e-07	0.281	16824	3	0.064	-0.354767	-1.69939	-0.170653	-1.2472	64
1975	UK	high-class	1	4.02859e-07	0.2782	16745	3	0.057	-0.356297	-1.7489	-0.177285	-1.42683	65
1976	UK	high-class	1	3.97285e-07	0.2789	17398	3	0.048	-0.356504	-1.73652	-0.122469	-1.65778	66
1977	UK	high-class	1	4.37414e-07	0.2796	18138	3	0.044	-0.355015	-1.72415	-0.0603491	-1.76043	67
1978	UK	high-class	1	3.94746e-07	0.2778	19124	3	0.05	-0.356598	-1.75597	0.022421	-1.60646	68
1979	UK	high-class	1	3.58595e-07	0.2837	20129	3	0.058	-0.357938	-1.65166	0.106786	-1.40117	69
1980	UK	high-class	1	4.841e-07		20593	3	0.07	-0.353284		0.145737	-1.09323	70
1981	UK	high-class	1	3.7899e-07	0.3103	19975	3	0.051	-0.357182	-1.18137	0.0938585	-1.5808	71
1982	UK	high-class	1	3.69338e-07	0.3123	19865	3	0.047	-0.35754	-1.14601	0.0846245	-1.68344	72
1983	UK	high-class	1	3.39823e-07	0.3176	20105	3	0.048	-0.358635	-1.05231	0.104771	-1.65778	73
1984	UK	high-class	1	3.51056e-07	0.3252	20270	3	0.046	-0.358218	-0.917945	0.118622	-1.7091	74
1985	UK	high-class	1	3.61761e-07	0.3265	20712	3	0.055	-0.357821	-0.894961	0.155726	-1.47815	75
1986	UK	high-class	1	4.25583e-07	0.3294	21303	3	0.071	-0.355454	-0.843689	0.205338	-1.06757	76
1987	UK	high-class	1	3.71044e-07	0.3327	22246	3	0.083	-0.357477	-0.785346	0.284498	-0.759631	77
1988	UK	high-class	1	4.27715e-07	0.3421	23075	3	0.114	-0.355375	-0.619155	0.354089	0.0358737	78
1989	UK	high-class	1	3.89515e-07	0.3415	23642	3	0.127	-0.356792	-0.629763	0.401686	0.369473	79
1990	UK	high-class	1	3.76361e-07	0.369	24002	3	0.132	-0.35728	-0.143568	0.431906	0.49778	80
1991	UK	high-class	1	3.45362e-07	0.3765	23696	3	0.128	-0.358429	-0.0109689	0.406219	0.395134	81
1992	UK	high-class	1	4.0021e-07	0.3764	23812	3	0.121	-0.356395	-0.0127369	0.415957	0.215504	82
1993	UK	high-class	1	3.47702e-07	0.3834	24481	3	0.113	-0.358342	0.111022	0.472116	0.0102122	83
1994	UK	high-class	1	4.05603e-07	0.3833	25353	3	0.097	-0.356195	0.109254	0.545316	-0.400371	84
1995	UK	high-class	1	3.92688e-07	0.3851	26500	3	0.093	-0.356674	0.141078	0.641602	-0.503017	85
1996	UK	high-class	1	3.4584e-07	0.393	27775	3	0.105	-0.358411	0.280748	0.748632	-0.195079	86
1997	UK	high-class	1	2.94894e-07	0.3894	29840	3	0.107	-0.360301	0.217101	0.921979	-0.143756	87
1998	UK	high-class	1	3.92703e-07	0.3947	30978	3	0.106	-0.356673	0.310804	1.01751	-0.169418	88
1999	UK	high-class	1	3.69557e-07	0.3897	32245	3	0.105	-0.357532	0.222405	1.12387	-0.195079	89
2000	UK	high-class	1	3.82189e-07	0.3843	34390	3	0.104	-0.357063	0.126934	1.30393	-0.220741	90
2001	UK	high-class	1	3.86658e-07	0.3933	35182	3	0.1	-0.356898	0.286052	1.37041	-0.323387	91
2002	UK	high-class	1	3.91427e-07	0.3869	35384	3	0.1	-0.356721	0.172901	1.38737	-0.323387	92
2003	UK	high-class	1	3.8184e-07	0.3775	35354	3	0.099	-0.357076	0.00671092	1.38485	-0.349048	93
2004	UK	high-class	1	4.04057e-07	0.3954	36320	3	0.095	-0.356252	0.32318	1.46594	-0.451694	94
2005	UK	high-class	1	4.50277e-07	0.4162	37724	3	0.098	-0.354538	0.690921	1.5838	-0.37471	95
2006	UK	high-class	1	4.04975e-07	0.4199	38251	3	0.105	-0.356218	0.756336	1.62804	-0.195079	96
2007	UK	high-class	1	3.61797e-07	0.4261	38071	3	0.107	-0.35782	0.865951	1.61293	-0.143756	97
2008	UK	high-class	1	4.21771e-07	0.416767	37657	3	0.102	-0.355595	0.700939	1.57818	-0.272064	98
1910	UK	impecunious	0	5.16306e-07	0.471035	5917	1		-0.352089	1.6604	-1.08624		0
1911	UK	impecunious	0	5.03919e-07	0.471598	6068	1		-0.352549	1.67035	-1.07357		1
1912	UK	impecunious	0	5.27243e-07	0.471598	6161	1		-0.351684	1.67035	-1.06576		2
1913	UK	impecunious	0	3.95544e-07	0.480039	6393	1		-0.356568	1.81959	-1.04629		3
1914	UK	impecunious	0	4.09529e-07	0.456403	6362	1		-0.356049	1.40171	-1.04889		4
1915	UK	impecunious	0	3.74809e-07	0.45978	6793	1		-0.357337	1.4614	-1.01271		5
1916	UK	impecunious	0	3.32827e-07	0.448524	6876	1		-0.358894	1.26241	-1.00574		6
1917	UK	impecunious	0	3.98687e-07	0.397313	6881	1		-0.356452	0.356997	-1.00532		7
1918	UK	impecunious	0	3.90878e-07	0.3703	6888	1		-0.356741	-0.120584	-1.00473		8
1919	UK	impecunious	0	4.01616e-07	0.3873	6099	1		-0.356343	0.179973	-1.07097		9
1920	UK	impecunious	0	3.78303e-07	0.40755	5656	1		-0.357208	0.53799	-1.10815		10
1921	UK	impecunious	0	3.64977e-07	0.40805	5501	1		-0.357702	0.54683	-1.12117		11
1922	UK	impecunious	0	4.62813e-07	0.41795	6015	1		-0.354073	0.72186	-1.07802		12
1923	UK	impecunious	0	4.38697e-07	0.42015	6204	1		-0.354968	0.760756	-1.06215		13
1924	UK	impecunious	0	4.32966e-07	0.41775	6445	1		-0.35518	0.718324	-1.04192		14
1925	UK	impecunious	0	4.82779e-07	0.41515	6770	1		-0.353333	0.672357	-1.01464		15
1926	UK	impecunious	0	4.25329e-07	0.41395	6527	1		-0.355464	0.651141	-1.03504		16
1927	UK	impecunious	0	4.97688e-07	0.41215	7061	1		-0.35278	0.619317	-0.990211		17
1928	UK	impecunious	0	4.31904e-07	0.41265	7150	1		-0.35522	0.628157	-0.98274		18
1929	UK	impecunious	0	4.05485e-07	0.41055	7380	1		-0.356199	0.59103	-0.963433		19
1930	UK	impecunious	0	4.00836e-07	0.40535	7301	1		-0.356372	0.499094	-0.970065		20
1931	UK	impecunious	0	4.17449e-07	0.39895	6900	1		-0.355756	0.385943	-1.00373		21
1932	UK	impecunious	0	5.37582e-07	0.39595	6918	1		-0.3513	0.332904	-1.00222		22
1933	UK	impecunious	0	4.65119e-07	0.39475	7097	1		-0.353988	0.311688	-0.987189		23
1934	UK	impecunious	0	5.4633e-07	0.39505	7546	1		-0.350976	0.316992	-0.949498		24
1935	UK	impecunious	0	4.33505e-07	0.39685	7809	1		-0.35516	0.348816	-0.92742		25
1936	UK	impecunious	0	4.36767e-07	0.39755	8132	1		-0.355039	0.361192	-0.900306		26
1937	UK	impecunious	0	4.86894e-07	0.3837	8384	1		-0.35318	0.116326	-0.879152		27
1938	UK	impecunious	0	4.46797e-07	0.3833	8456	1		-0.354667	0.109254	-0.873108		28
1939	UK	impecunious	0	4.13999e-07	0.3789	8456	1		-0.355884	0.0314627	-0.873108		29
1940	UK	impecunious	0	4.28827e-07	0.3653	9264	1		-0.355334	-0.208983	-0.80528		30
1941	UK	impecunious	0	4.8093e-07	0.3519	10116	1		-0.353401	-0.445893	-0.733758		31
1942	UK	impecunious	0	4.10984e-07	0.3407	10336	1		-0.355996	-0.643907	-0.71529		32
1943	UK	impecunious	0	3.61001e-07	0.3365	10485	1		-0.357849	-0.718162	-0.702783		33
1944	UK	impecunious	0	3.39486e-07	0.3345	10034	1		-0.358647	-0.753522	-0.740642		34
1945	UK	impecunious	0	2.84148e-07	0.3365	9567	1		-0.360699	-0.718162	-0.779844		35
1946	UK	impecunious	0	3.34119e-07	0.3415	9152	1		-0.358846	-0.629763	-0.814682		36
1947	UK	impecunious	0	3.27293e-07	0.3339	8967	1		-0.359099	-0.76413	-0.830212		37
1948	UK	impecunious	0	3.39309e-07	0.3291	9165	1		-0.358654	-0.848993	-0.81359		38
1949	UK	impecunious	0	4.71635e-07	0.3225	9457	1		-0.353746	-0.96568	-0.789078		39
1950	UK	impecunious	0	3.46462e-07		9441	1		-0.358388		-0.790421		40
1951	UK	impecunious	0	4.13384e-07	0.3167	9599	1		-0.355906	-1.06822	-0.777158		41
1952	UK	impecunious	0	3.82067e-07	0.3098	9507	1		-0.357068	-1.19021	-0.784881		42
1953	UK	impecunious	0	3.99054e-07	0.305	9957	1		-0.356438	-1.27508	-0.747106		43
1954	UK	impecunious	0	4.37439e-07	0.3063	10400	1		-0.355014	-1.25209	-0.709918		44
1955	UK	impecunious	0	3.68021e-07	0.3026	10779	1		-0.357589	-1.31751	-0.678103		45
1956	UK	impecunious	0	3.95661e-07	0.2971	10944	1		-0.356564	-1.41475	-0.664252		46
1957	UK	impecunious	0	3.39745e-07	0.2966	11127	1		-0.358637	-1.42359	-0.64889		47
1958	UK	impecunious	0	3.68361e-07	0.2972	11132	1		-0.357576	-1.41298	-0.64847		48
1959	UK	impecunious	0	3.48405e-07	0.2996	11525	3		-0.358316	-1.37055	-0.615479		49
1960	UK	impecunious	0	3.8894e-07	0.3023	12000	3		-0.356813	-1.32281	-0.575605		50
1961	UK	impecunious	0	3.1637e-07		12385	3	0.08	-0.359504		-0.543287	-0.836616	51
1962	UK	impecunious	0	4.18023e-07	0.2937	12426	3	0.076	-0.355734	-1.47486	-0.539845	-0.939261	52
1963	UK	impecunious	0	3.77333e-07	0.2994	12849	3	0.09	-0.357243	-1.37408	-0.504336	-0.580001	53
1964	UK	impecunious	0	3.1077e-07	0.2991	13513	3	0.077	-0.359712	-1.37939	-0.448596	-0.9136	54
1965	UK	impecunious	0	3.31877e-07	0.2988	13802	3	0.079	-0.358929	-1.38469	-0.424336	-0.862277	55
1966	UK	impecunious	0	3.13193e-07	0.2894	14099	3	0.078	-0.359622	-1.55088	-0.399404	-0.887938	56
1967	UK	impecunious	0	3.46807e-07	0.2878	14440	3	0.066	-0.358376	-1.57917	-0.370779	-1.19588	57
1968	UK	impecunious	0	3.24018e-07	0.2855	14610	3	0.059	-0.359221	-1.61983	-0.356508	-1.37551	58
1969	UK	impecunious	0	3.2494e-07	0.2872	15241	3	0.068	-0.359187	-1.58978	-0.303539	-1.14455	59
1970	UK	impecunious	0	2.91111e-07	0.2882	15715	3	0.069	-0.360441	-1.5721	-0.263749	-1.11889	60
1971	UK	impecunious	0	2.66429e-07	0.2929	15703	3	0.073	-0.361357	-1.489	-0.264756	-1.01625	61
1972	UK	impecunious	0	2.811e-07	0.289	16053	3	0.083	-0.360812	-1.55795	-0.235375	-0.759631	62
1973	UK	impecunious	0	3.04917e-07	0.2831	17116	3	0.067	-0.359929	-1.66227	-0.146141	-1.17021	63
1974	UK	impecunious	0	2.99451e-07	0.281	16824	3	0.064	-0.360132	-1.69939	-0.170653	-1.2472	64
1975	UK	impecunious	0	2.91807e-07	0.2782	16745	3	0.057	-0.360415	-1.7489	-0.177285	-1.42683	65
1976	UK	impecunious	0	3.18188e-07	0.2789	17398	3	0.048	-0.359437	-1.73652	-0.122469	-1.65778	66
1977	UK	impecunious	0	3.31665e-07	0.2796	18138	3	0.044	-0.358937	-1.72415	-0.0603491	-1.76043	67
1978	UK	impecunious	0	3.07779e-07	0.2778	19124	3	0.05	-0.359823	-1.75597	0.022421	-1.60646	68
1979	UK	impecunious	0	3.07683e-07	0.2837	20129	3	0.058	-0.359827	-1.65166	0.106786	-1.40117	69
1980	UK	impecunious	0	3.07032e-07		20593	3	0.07	-0.359851		0.145737	-1.09323	70
1981	UK	impecunious	0	2.92226e-07	0.3103	19975	3	0.051	-0.3604	-1.18137	0.0938585	-1.5808	71
1982	UK	impecunious	0	3.07981e-07	0.3123	19865	3	0.047	-0.359816	-1.14601	0.0846245	-1.68344	72
1983	UK	impecunious	0	2.87415e-07	0.3176	20105	3	0.048	-0.360578	-1.05231	0.104771	-1.65778	73
1984	UK	impecunious	0	2.81165e-07	0.3252	20270	3	0.046	-0.36081	-0.917945	0.118622	-1.7091	74
1985	UK	impecunious	0	2.94749e-07	0.3265	20712	3	0.055	-0.360306	-0.894961	0.155726	-1.47815	75
1986	UK	impecunious	0	3.23382e-07	0.3294	21303	3	0.071	-0.359244	-0.843689	0.205338	-1.06757	76
1987	UK	impecunious	0	2.7536e-07	0.3327	22246	3	0.083	-0.361025	-0.785346	0.284498	-0.759631	77
1988	UK	impecunious	0	3.09886e-07	0.3421	23075	3	0.114	-0.359745	-0.619155	0.354089	0.0358737	78
1989	UK	impecunious	0	3.04794e-07	0.3415	23642	3	0.127	-0.359934	-0.629763	0.401686	0.369473	79
1990	UK	impecunious	0	2.63553e-07	0.369	24002	3	0.132	-0.361463	-0.143568	0.431906	0.49778	80
1991	UK	impecunious	0	2.87448e-07	0.3765	23696	3	0.128	-0.360577	-0.0109689	0.406219	0.395134	81
1992	UK	impecunious	0	2.70688e-07	0.3764	23812	3	0.121	-0.361199	-0.0127369	0.415957	0.215504	82
1993	UK	impecunious	0	2.45318e-07	0.3834	24481	3	0.113	-0.362139	0.111022	0.472116	0.0102122	83
1994	UK	impecunious	0	3.19139e-07	0.3833	25353	3	0.097	-0.359402	0.109254	0.545316	-0.400371	84
1995	UK	impecunious	0	2.59792e-07	0.3851	26500	3	0.093	-0.361603	0.141078	0.641602	-0.503017	85
1996	UK	impecunious	0	2.77923e-07	0.393	27775	3	0.105	-0.36093	0.280748	0.748632	-0.195079	86
1997	UK	impecunious	0	2.75681e-07	0.3894	29840	3	0.107	-0.361013	0.217101	0.921979	-0.143756	87
1998	UK	impecunious	0	2.85273e-07	0.3947	30978	3	0.106	-0.360658	0.310804	1.01751	-0.169418	88
1999	UK	impecunious	0	2.74415e-07	0.3897	32245	3	0.105	-0.36106	0.222405	1.12387	-0.195079	89
2000	UK	impecunious	0	2.74829e-07	0.3843	34390	3	0.104	-0.361045	0.126934	1.30393	-0.220741	90
2001	UK	impecunious	0	2.67217e-07	0.3933	35182	3	0.1	-0.361327	0.286052	1.37041	-0.323387	91
2002	UK	impecunious	0	2.6653e-07	0.3869	35384	3	0.1	-0.361353	0.172901	1.38737	-0.323387	92
2003	UK	impecunious	0	2.72556e-07	0.3775	35354	3	0.099	-0.361129	0.00671092	1.38485	-0.349048	93
2004	UK	impecunious	0	3.44106e-07	0.3954	36320	3	0.095	-0.358476	0.32318	1.46594	-0.451694	94
2005	UK	impecunious	0	2.45963e-07	0.4162	37724	3	0.098	-0.362116	0.690921	1.5838	-0.37471	95
2006	UK	impecunious	0	2.64828e-07	0.4199	38251	3	0.105	-0.361416	0.756336	1.62804	-0.195079	96
2007	UK	impecunious	0	2.81967e-07	0.4261	38071	3	0.107	-0.36078	0.865951	1.61293	-0.143756	97
2008	UK	impecunious	0	2.4164e-07	0.416767	37657	3	0.102	-0.362276	0.700939	1.57818	-0.272064	98
1910	UK	impoverished	0	1.79426e-06	0.471035	5917	1		-0.304695	1.6604	-1.08624		0
1911	UK	impoverished	0	1.69728e-06	0.471598	6068	1		-0.308291	1.67035	-1.07357		1
1912	UK	impoverished	0	1.77355e-06	0.471598	6161	1		-0.305463	1.67035	-1.06576		2
1913	UK	impoverished	0	1.69096e-06	0.480039	6393	1		-0.308526	1.81959	-1.04629		3
1914	UK	impoverished	0	1.57852e-06	0.456403	6362	1		-0.312696	1.40171	-1.04889		4
1915	UK	impoverished	0	1.80295e-06	0.45978	6793	1		-0.304372	1.4614	-1.01271		5
1916	UK	impoverished	0	1.79268e-06	0.448524	6876	1		-0.304753	1.26241	-1.00574		6
1917	UK	impoverished	0	1.72223e-06	0.397313	6881	1		-0.307366	0.356997	-1.00532		7
1918	UK	impoverished	0	1.69122e-06	0.3703	6888	1		-0.308516	-0.120584	-1.00473		8
1919	UK	impoverished	0	1.9921e-06	0.3873	6099	1		-0.297358	0.179973	-1.07097		9
1920	UK	impoverished	0	2.24573e-06	0.40755	5656	1		-0.287951	0.53799	-1.10815		10
1921	UK	impoverished	0	2.65289e-06	0.40805	5501	1		-0.272851	0.54683	-1.12117		11
1922	UK	impoverished	0	2.30555e-06	0.41795	6015	1		-0.285733	0.72186	-1.07802		12
1923	UK	impoverished	0	2.24516e-06	0.42015	6204	1		-0.287973	0.760756	-1.06215		13
1924	UK	impoverished	0	2.02843e-06	0.41775	6445	1		-0.29601	0.718324	-1.04192		14
1925	UK	impoverished	0	2.13831e-06	0.41515	6770	1		-0.291935	0.672357	-1.01464		15
1926	UK	impoverished	0	2.53163e-06	0.41395	6527	1		-0.277348	0.651141	-1.03504		16
1927	UK	impoverished	0	2.32354e-06	0.41215	7061	1		-0.285066	0.619317	-0.990211		17
1928	UK	impoverished	0	2.03488e-06	0.41265	7150	1		-0.295771	0.628157	-0.98274		18
1929	UK	impoverished	0	2.12019e-06	0.41055	7380	1		-0.292607	0.59103	-0.963433		19
1930	UK	impoverished	0	2.08395e-06	0.40535	7301	1		-0.293951	0.499094	-0.970065		20
1931	UK	impoverished	0	2.11921e-06	0.39895	6900	1		-0.292644	0.385943	-1.00373		21
1932	UK	impoverished	0	2.23721e-06	0.39595	6918	1		-0.288267	0.332904	-1.00222		22
1933	UK	impoverished	0	2.37103e-06	0.39475	7097	1		-0.283304	0.311688	-0.987189		23
1934	UK	impoverished	0	2.45404e-06	0.39505	7546	1		-0.280226	0.316992	-0.949498		24
1935	UK	impoverished	0	2.23026e-06	0.39685	7809	1		-0.288525	0.348816	-0.92742		25
1936	UK	impoverished	0	2.16679e-06	0.39755	8132	1		-0.290879	0.361192	-0.900306		26
1937	UK	impoverished	0	2.51878e-06	0.3837	8384	1		-0.277825	0.116326	-0.879152		27
1938	UK	impoverished	0	2.41104e-06	0.3833	8456	1		-0.281821	0.109254	-0.873108		28
1939	UK	impoverished	0	2.33216e-06	0.3789	8456	1		-0.284746	0.0314627	-0.873108		29
1940	UK	impoverished	0	2.53498e-06	0.3653	9264	1		-0.277224	-0.208983	-0.80528		30
1941	UK	impoverished	0	2.74789e-06	0.3519	10116	1		-0.269328	-0.445893	-0.733758		31
1942	UK	impoverished	0	2.6118e-06	0.3407	10336	1		-0.274375	-0.643907	-0.71529		32
1943	UK	impoverished	0	2.60809e-06	0.3365	10485	1		-0.274513	-0.718162	-0.702783		33
1944	UK	impoverished	0	2.66027e-06	0.3345	10034	1		-0.272577	-0.753522	-0.740642		34
1945	UK	impoverished	0	2.23259e-06	0.3365	9567	1		-0.288438	-0.718162	-0.779844		35
1946	UK	impoverished	0	2.13237e-06	0.3415	9152	1		-0.292155	-0.629763	-0.814682		36
1947	UK	impoverished	0	2.41678e-06	0.3339	8967	1		-0.281608	-0.76413	-0.830212		37
1948	UK	impoverished	0	2.13048e-06	0.3291	9165	1		-0.292225	-0.848993	-0.81359		38
1949	UK	impoverished	0	2.47287e-06	0.3225	9457	1		-0.279527	-0.96568	-0.789078		39
1950	UK	impoverished	0	2.02178e-06		9441	1		-0.296257		-0.790421		40
1951	UK	impoverished	0	1.93736e-06	0.3167	9599	1		-0.299387	-1.06822	-0.777158		41
1952	UK	impoverished	0	1.99133e-06	0.3098	9507	1		-0.297386	-1.19021	-0.784881		42
1953	UK	impoverished	0	1.96749e-06	0.305	9957	1		-0.29827	-1.27508	-0.747106		43
1954	UK	impoverished	0	2.05706e-06	0.3063	10400	1		-0.294949	-1.25209	-0.709918		44
1955	UK	impoverished	0	1.86453e-06	0.3026	10779	1		-0.302089	-1.31751	-0.678103		45
1956	UK	impoverished	0	1.89358e-06	0.2971	10944	1		-0.301011	-1.41475	-0.664252		46
1957	UK	impoverished	0	2.0888e-06	0.2966	11127	1		-0.293771	-1.42359	-0.64889		47
1958	UK	impoverished	0	1.89824e-06	0.2972	11132	1		-0.300839	-1.41298	-0.64847		48
1959	UK	impoverished	0	1.9743e-06	0.2996	11525	3		-0.298018	-1.37055	-0.615479		49
1960	UK	impoverished	0	2.087e-06	0.3023	12000	3		-0.293838	-1.32281	-0.575605		50
1961	UK	impoverished	0	2.08244e-06		12385	3	0.08	-0.294007		-0.543287	-0.836616	51
1962	UK	impoverished	0	2.12484e-06	0.2937	12426	3	0.076	-0.292434	-1.47486	-0.539845	-0.939261	52
1963	UK	impoverished	0	2.38061e-06	0.2994	12849	3	0.09	-0.282949	-1.37408	-0.504336	-0.580001	53
1964	UK	impoverished	0	2.22325e-06	0.2991	13513	3	0.077	-0.288785	-1.37939	-0.448596	-0.9136	54
1965	UK	impoverished	0	2.19168e-06	0.2988	13802	3	0.079	-0.289956	-1.38469	-0.424336	-0.862277	55
1966	UK	impoverished	0	2.08042e-06	0.2894	14099	3	0.078	-0.294082	-1.55088	-0.399404	-0.887938	56
1967	UK	impoverished	0	2.27887e-06	0.2878	14440	3	0.066	-0.286722	-1.57917	-0.370779	-1.19588	57
1968	UK	impoverished	0	2.10169e-06	0.2855	14610	3	0.059	-0.293293	-1.61983	-0.356508	-1.37551	58
1969	UK	impoverished	0	2.40258e-06	0.2872	15241	3	0.068	-0.282134	-1.58978	-0.303539	-1.14455	59
1970	UK	impoverished	0	2.2109e-06	0.2882	15715	3	0.069	-0.289243	-1.5721	-0.263749	-1.11889	60
1971	UK	impoverished	0	2.34026e-06	0.2929	15703	3	0.073	-0.284446	-1.489	-0.264756	-1.01625	61
1972	UK	impoverished	0	2.32959e-06	0.289	16053	3	0.083	-0.284841	-1.55795	-0.235375	-0.759631	62
1973	UK	impoverished	0	2.63276e-06	0.2831	17116	3	0.067	-0.273598	-1.66227	-0.146141	-1.17021	63
1974	UK	impoverished	0	2.23606e-06	0.281	16824	3	0.064	-0.28831	-1.69939	-0.170653	-1.2472	64
1975	UK	impoverished	0	2.52112e-06	0.2782	16745	3	0.057	-0.277738	-1.7489	-0.177285	-1.42683	65
1976	UK	impoverished	0	2.4658e-06	0.2789	17398	3	0.048	-0.279789	-1.73652	-0.122469	-1.65778	66
1977	UK	impoverished	0	2.47968e-06	0.2796	18138	3	0.044	-0.279275	-1.72415	-0.0603491	-1.76043	67
1978	UK	impoverished	0	2.73917e-06	0.2778	19124	3	0.05	-0.269651	-1.75597	0.022421	-1.60646	68
1979	UK	impoverished	0	2.59317e-06	0.2837	20129	3	0.058	-0.275066	-1.65166	0.106786	-1.40117	69
1980	UK	impoverished	0	2.5113e-06		20593	3	0.07	-0.278102		0.145737	-1.09323	70
1981	UK	impoverished	0	2.56496e-06	0.3103	19975	3	0.051	-0.276112	-1.18137	0.0938585	-1.5808	71
1982	UK	impoverished	0	2.86654e-06	0.3123	19865	3	0.047	-0.264928	-1.14601	0.0846245	-1.68344	72
1983	UK	impoverished	0	2.74451e-06	0.3176	20105	3	0.048	-0.269453	-1.05231	0.104771	-1.65778	73
1984	UK	impoverished	0	2.76203e-06	0.3252	20270	3	0.046	-0.268803	-0.917945	0.118622	-1.7091	74
1985	UK	impoverished	0	2.87472e-06	0.3265	20712	3	0.055	-0.264624	-0.894961	0.155726	-1.47815	75
1986	UK	impoverished	0	3.05637e-06	0.3294	21303	3	0.071	-0.257888	-0.843689	0.205338	-1.06757	76
1987	UK	impoverished	0	3.09966e-06	0.3327	22246	3	0.083	-0.256282	-0.785346	0.284498	-0.759631	77
1988	UK	impoverished	0	3.24524e-06	0.3421	23075	3	0.114	-0.250883	-0.619155	0.354089	0.0358737	78
1989	UK	impoverished	0	2.9913e-06	0.3415	23642	3	0.127	-0.260301	-0.629763	0.401686	0.369473	79
1990	UK	impoverished	0	3.29241e-06	0.369	24002	3	0.132	-0.249134	-0.143568	0.431906	0.49778	80
1991	UK	impoverished	0	3.53439e-06	0.3765	23696	3	0.128	-0.24016	-0.0109689	0.406219	0.395134	81
1992	UK	impoverished	0	3.47819e-06	0.3764	23812	3	0.121	-0.242244	-0.0127369	0.415957	0.215504	82
1993	UK	impoverished	0	3.54849e-06	0.3834	24481	3	0.113	-0.239636	0.111022	0.472116	0.0102122	83
1994	UK	impoverished	0	3.5115e-06	0.3833	25353	3	0.097	-0.241008	0.109254	0.545316	-0.400371	84
1995	UK	impoverished	0	3.52496e-06	0.3851	26500	3	0.093	-0.240509	0.141078	0.641602	-0.503017	85
1996	UK	impoverished	0	3.59021e-06	0.393	27775	3	0.105	-0.238089	0.280748	0.748632	-0.195079	86
1997	UK	impoverished	0	3.76123e-06	0.3894	29840	3	0.107	-0.231747	0.217101	0.921979	-0.143756	87
1998	UK	impoverished	0	3.73631e-06	0.3947	30978	3	0.106	-0.232671	0.310804	1.01751	-0.169418	88
1999	UK	impoverished	0	3.77223e-06	0.3897	32245	3	0.105	-0.231339	0.222405	1.12387	-0.195079	89
2000	UK	impoverished	0	4.03036e-06	0.3843	34390	3	0.104	-0.221766	0.126934	1.30393	-0.220741	90
2001	UK	impoverished	0	3.8551e-06	0.3933	35182	3	0.1	-0.228265	0.286052	1.37041	-0.323387	91
2002	UK	impoverished	0	4.2059e-06	0.3869	35384	3	0.1	-0.215255	0.172901	1.38737	-0.323387	92
2003	UK	impoverished	0	4.19238e-06	0.3775	35354	3	0.099	-0.215757	0.00671092	1.38485	-0.349048	93
2004	UK	impoverished	0	4.41527e-06	0.3954	36320	3	0.095	-0.207491	0.32318	1.46594	-0.451694	94
2005	UK	impoverished	0	4.51556e-06	0.4162	37724	3	0.098	-0.203771	0.690921	1.5838	-0.37471	95
2006	UK	impoverished	0	4.15252e-06	0.4199	38251	3	0.105	-0.217235	0.756336	1.62804	-0.195079	96
2007	UK	impoverished	0	4.47652e-06	0.4261	38071	3	0.107	-0.205219	0.865951	1.61293	-0.143756	97
2008	UK	impoverished	0	3.98211e-06	0.416767	37657	3	0.102	-0.223555	0.700939	1.57818	-0.272064	98
1910	UK	indigent	0	1.06969e-06	0.471035	5917	1		-0.331567	1.6604	-1.08624		0
1911	UK	indigent	0	7.21532e-07	0.471598	6068	1		-0.344478	1.67035	-1.07357		1
1912	UK	indigent	0	6.86075e-07	0.471598	6161	1		-0.345793	1.67035	-1.06576		2
1913	UK	indigent	0	6.31074e-07	0.480039	6393	1		-0.347833	1.81959	-1.04629		3
1914	UK	indigent	0	6.62682e-07	0.456403	6362	1		-0.346661	1.40171	-1.04889		4
1915	UK	indigent	0	4.79728e-07	0.45978	6793	1		-0.353446	1.4614	-1.01271		5
1916	UK	indigent	0	4.52951e-07	0.448524	6876	1		-0.354439	1.26241	-1.00574		6
1917	UK	indigent	0	4.61211e-07	0.397313	6881	1		-0.354133	0.356997	-1.00532		7
1918	UK	indigent	0	5.27211e-07	0.3703	6888	1		-0.351685	-0.120584	-1.00473		8
1919	UK	indigent	0	5.41973e-07	0.3873	6099	1		-0.351138	0.179973	-1.07097		9
1920	UK	indigent	0	4.92724e-07	0.40755	5656	1		-0.352964	0.53799	-1.10815		10
1921	UK	indigent	0	5.01767e-07	0.40805	5501	1		-0.352629	0.54683	-1.12117		11
1922	UK	indigent	0	4.84099e-07	0.41795	6015	1		-0.353284	0.72186	-1.07802		12
1923	UK	indigent	0	6.42341e-07	0.42015	6204	1		-0.347415	0.760756	-1.06215		13
1924	UK	indigent	0	6.33182e-07	0.41775	6445	1		-0.347755	0.718324	-1.04192		14
1925	UK	indigent	0	8.14689e-07	0.41515	6770	1		-0.341024	0.672357	-1.01464		15
1926	UK	indigent	0	8.26617e-07	0.41395	6527	1		-0.340581	0.651141	-1.03504		16
1927	UK	indigent	0	6.83452e-07	0.41215	7061	1		-0.345891	0.619317	-0.990211		17
1928	UK	indigent	0	6.65731e-07	0.41265	7150	1		-0.346548	0.628157	-0.98274		18
1929	UK	indigent	0	6.57958e-07	0.41055	7380	1		-0.346836	0.59103	-0.963433		19
1930	UK	indigent	0	7.59794e-07	0.40535	7301	1		-0.343059	0.499094	-0.970065		20
1931	UK	indigent	0	6.46997e-07	0.39895	6900	1		-0.347243	0.385943	-1.00373		21
1932	UK	indigent	0	6.27722e-07	0.39595	6918	1		-0.347957	0.332904	-1.00222		22
1933	UK	indigent	0	7.70018e-07	0.39475	7097	1		-0.34268	0.311688	-0.987189		23
1934	UK	indigent	0	7.23998e-07	0.39505	7546	1		-0.344387	0.316992	-0.949498		24
1935	UK	indigent	0	6.30655e-07	0.39685	7809	1		-0.347849	0.348816	-0.92742		25
1936	UK	indigent	0	6.88175e-07	0.39755	8132	1		-0.345715	0.361192	-0.900306		26
1937	UK	indigent	0	8.24137e-07	0.3837	8384	1		-0.340673	0.116326	-0.879152		27
1938	UK	indigent	0	7.5091e-07	0.3833	8456	1		-0.343389	0.109254	-0.873108		28
1939	UK	indigent	0	7.60382e-07	0.3789	8456	1		-0.343038	0.0314627	-0.873108		29
1940	UK	indigent	0	5.33264e-07	0.3653	9264	1		-0.351461	-0.208983	-0.80528		30
1941	UK	indigent	0	5.20842e-07	0.3519	10116	1		-0.351921	-0.445893	-0.733758		31
1942	UK	indigent	0	4.45917e-07	0.3407	10336	1		-0.3547	-0.643907	-0.71529		32
1943	UK	indigent	0	4.84553e-07	0.3365	10485	1		-0.353267	-0.718162	-0.702783		33
1944	UK	indigent	0	4.91009e-07	0.3345	10034	1		-0.353028	-0.753522	-0.740642		34
1945	UK	indigent	0	4.65253e-07	0.3365	9567	1		-0.353983	-0.718162	-0.779844		35
1946	UK	indigent	0	4.58442e-07	0.3415	9152	1		-0.354235	-0.629763	-0.814682		36
1947	UK	indigent	0	4.94577e-07	0.3339	8967	1		-0.352895	-0.76413	-0.830212		37
1948	UK	indigent	0	6.00243e-07	0.3291	9165	1		-0.348977	-0.848993	-0.81359		38
1949	UK	indigent	0	5.7991e-07	0.3225	9457	1		-0.349731	-0.96568	-0.789078		39
1950	UK	indigent	0	5.31692e-07		9441	1		-0.351519		-0.790421		40
1951	UK	indigent	0	4.11679e-07	0.3167	9599	1		-0.35597	-1.06822	-0.777158		41
1952	UK	indigent	0	4.27882e-07	0.3098	9507	1		-0.355369	-1.19021	-0.784881		42
1953	UK	indigent	0	5.48909e-07	0.305	9957	1		-0.35088	-1.27508	-0.747106		43
1954	UK	indigent	0	5.55825e-07	0.3063	10400	1		-0.350624	-1.25209	-0.709918		44
1955	UK	indigent	0	4.94345e-07	0.3026	10779	1		-0.352904	-1.31751	-0.678103		45
1956	UK	indigent	0	4.56662e-07	0.2971	10944	1		-0.354301	-1.41475	-0.664252		46
1957	UK	indigent	0	4.5378e-07	0.2966	11127	1		-0.354408	-1.42359	-0.64889		47
1958	UK	indigent	0	3.87955e-07	0.2972	11132	1		-0.35685	-1.41298	-0.64847		48
1959	UK	indigent	0	4.15344e-07	0.2996	11525	3		-0.355834	-1.37055	-0.615479		49
1960	UK	indigent	0	5.11585e-07	0.3023	12000	3		-0.352265	-1.32281	-0.575605		50
1961	UK	indigent	0	5.01895e-07		12385	3	0.08	-0.352624		-0.543287	-0.836616	51
1962	UK	indigent	0	4.54016e-07	0.2937	12426	3	0.076	-0.3544	-1.47486	-0.539845	-0.939261	52
1963	UK	indigent	0	5.23841e-07	0.2994	12849	3	0.09	-0.35181	-1.37408	-0.504336	-0.580001	53
1964	UK	indigent	0	5.44605e-07	0.2991	13513	3	0.077	-0.35104	-1.37939	-0.448596	-0.9136	54
1965	UK	indigent	0	5.52931e-07	0.2988	13802	3	0.079	-0.350731	-1.38469	-0.424336	-0.862277	55
1966	UK	indigent	0	5.04189e-07	0.2894	14099	3	0.078	-0.352539	-1.55088	-0.399404	-0.887938	56
1967	UK	indigent	0	4.93533e-07	0.2878	14440	3	0.066	-0.352934	-1.57917	-0.370779	-1.19588	57
1968	UK	indigent	0	4.95876e-07	0.2855	14610	3	0.059	-0.352847	-1.61983	-0.356508	-1.37551	58
1969	UK	indigent	0	6.25003e-07	0.2872	15241	3	0.068	-0.348058	-1.58978	-0.303539	-1.14455	59
1970	UK	indigent	0	5.3482e-07	0.2882	15715	3	0.069	-0.351403	-1.5721	-0.263749	-1.11889	60
1971	UK	indigent	0	5.67834e-07	0.2929	15703	3	0.073	-0.350178	-1.489	-0.264756	-1.01625	61
1972	UK	indigent	0	4.2663e-07	0.289	16053	3	0.083	-0.355415	-1.55795	-0.235375	-0.759631	62
1973	UK	indigent	0	5.74564e-07	0.2831	17116	3	0.067	-0.349929	-1.66227	-0.146141	-1.17021	63
1974	UK	indigent	0	4.49474e-07	0.281	16824	3	0.064	-0.354568	-1.69939	-0.170653	-1.2472	64
1975	UK	indigent	0	3.79231e-07	0.2782	16745	3	0.057	-0.357173	-1.7489	-0.177285	-1.42683	65
1976	UK	indigent	0	4.14063e-07	0.2789	17398	3	0.048	-0.355881	-1.73652	-0.122469	-1.65778	66
1977	UK	indigent	0	4.34409e-07	0.2796	18138	3	0.044	-0.355127	-1.72415	-0.0603491	-1.76043	67
1978	UK	indigent	0	4.37305e-07	0.2778	19124	3	0.05	-0.355019	-1.75597	0.022421	-1.60646	68
1979	UK	indigent	0	4.85873e-07	0.2837	20129	3	0.058	-0.353218	-1.65166	0.106786	-1.40117	69
1980	UK	indigent	0	4.404e-07		20593	3	0.07	-0.354905		0.145737	-1.09323	70
1981	UK	indigent	0	4.18757e-07	0.3103	19975	3	0.051	-0.355707	-1.18137	0.0938585	-1.5808	71
1982	UK	indigent	0	4.56312e-07	0.3123	19865	3	0.047	-0.354314	-1.14601	0.0846245	-1.68344	72
1983	UK	indigent	0	8.95896e-07	0.3176	20105	3	0.048	-0.338012	-1.05231	0.104771	-1.65778	73
1984	UK	indigent	0	4.1828e-07	0.3252	20270	3	0.046	-0.355725	-0.917945	0.118622	-1.7091	74
1985	UK	indigent	0	4.21444e-07	0.3265	20712	3	0.055	-0.355608	-0.894961	0.155726	-1.47815	75
1986	UK	indigent	0	4.17447e-07	0.3294	21303	3	0.071	-0.355756	-0.843689	0.205338	-1.06757	76
1987	UK	indigent	0	4.39087e-07	0.3327	22246	3	0.083	-0.354953	-0.785346	0.284498	-0.759631	77
1988	UK	indigent	0	3.94494e-07	0.3421	23075	3	0.114	-0.356607	-0.619155	0.354089	0.0358737	78
1989	UK	indigent	0	4.39646e-07	0.3415	23642	3	0.127	-0.354933	-0.629763	0.401686	0.369473	79
1990	UK	indigent	0	4.72697e-07	0.369	24002	3	0.132	-0.353707	-0.143568	0.431906	0.49778	80
1991	UK	indigent	0	4.8457e-07	0.3765	23696	3	0.128	-0.353266	-0.0109689	0.406219	0.395134	81
1992	UK	indigent	0	4.24951e-07	0.3764	23812	3	0.121	-0.355478	-0.0127369	0.415957	0.215504	82
1993	UK	indigent	0	5.5602e-07	0.3834	24481	3	0.113	-0.350617	0.111022	0.472116	0.0102122	83
1994	UK	indigent	0	5.67359e-07	0.3833	25353	3	0.097	-0.350196	0.109254	0.545316	-0.400371	84
1995	UK	indigent	0	5.86494e-07	0.3851	26500	3	0.093	-0.349486	0.141078	0.641602	-0.503017	85
1996	UK	indigent	0	4.96419e-07	0.393	27775	3	0.105	-0.352827	0.280748	0.748632	-0.195079	86
1997	UK	indigent	0	4.45021e-07	0.3894	29840	3	0.107	-0.354733	0.217101	0.921979	-0.143756	87
1998	UK	indigent	0	5.12203e-07	0.3947	30978	3	0.106	-0.352242	0.310804	1.01751	-0.169418	88
1999	UK	indigent	0	5.61411e-07	0.3897	32245	3	0.105	-0.350417	0.222405	1.12387	-0.195079	89
2000	UK	indigent	0	5.3159e-07	0.3843	34390	3	0.104	-0.351523	0.126934	1.30393	-0.220741	90
2001	UK	indigent	0	5.62052e-07	0.3933	35182	3	0.1	-0.350393	0.286052	1.37041	-0.323387	91
2002	UK	indigent	0	5.20972e-07	0.3869	35384	3	0.1	-0.351916	0.172901	1.38737	-0.323387	92
2003	UK	indigent	0	5.23189e-07	0.3775	35354	3	0.099	-0.351834	0.00671092	1.38485	-0.349048	93
2004	UK	indigent	0	6.56402e-07	0.3954	36320	3	0.095	-0.346894	0.32318	1.46594	-0.451694	94
2005	UK	indigent	0	5.18491e-07	0.4162	37724	3	0.098	-0.352008	0.690921	1.5838	-0.37471	95
2006	UK	indigent	0	4.48468e-07	0.4199	38251	3	0.105	-0.354605	0.756336	1.62804	-0.195079	96
2007	UK	indigent	0	5.32604e-07	0.4261	38071	3	0.107	-0.351485	0.865951	1.61293	-0.143756	97
2008	UK	indigent	0	4.66804e-07	0.416767	37657	3	0.102	-0.353925	0.700939	1.57818	-0.272064	98
1910	UK	insolvent	0	1.97418e-06	0.471035	5917	1		-0.298022	1.6604	-1.08624		0
1911	UK	insolvent	0	2.24633e-06	0.471598	6068	1		-0.287929	1.67035	-1.07357		1
1912	UK	insolvent	0	1.68829e-06	0.471598	6161	1		-0.308625	1.67035	-1.06576		2
1913	UK	insolvent	0	2.07859e-06	0.480039	6393	1		-0.29415	1.81959	-1.04629		3
1914	UK	insolvent	0	2.58293e-06	0.456403	6362	1		-0.275446	1.40171	-1.04889		4
1915	UK	insolvent	0	2.78173e-06	0.45978	6793	1		-0.268073	1.4614	-1.01271		5
1916	UK	insolvent	0	4.21275e-06	0.448524	6876	1		-0.215001	1.26241	-1.00574		6
1917	UK	insolvent	0	1.37145e-06	0.397313	6881	1		-0.320375	0.356997	-1.00532		7
1918	UK	insolvent	0	1.28653e-06	0.3703	6888	1		-0.323524	-0.120584	-1.00473		8
1919	UK	insolvent	0	1.30629e-06	0.3873	6099	1		-0.322792	0.179973	-1.07097		9
1920	UK	insolvent	0	2.25996e-06	0.40755	5656	1		-0.287423	0.53799	-1.10815		10
1921	UK	insolvent	0	2.41986e-06	0.40805	5501	1		-0.281493	0.54683	-1.12117		11
1922	UK	insolvent	0	1.50399e-06	0.41795	6015	1		-0.31546	0.72186	-1.07802		12
1923	UK	insolvent	0	2.45691e-06	0.42015	6204	1		-0.280119	0.760756	-1.06215		13
1924	UK	insolvent	0	1.75564e-06	0.41775	6445	1		-0.306127	0.718324	-1.04192		14
1925	UK	insolvent	0	2.57884e-06	0.41515	6770	1		-0.275597	0.672357	-1.01464		15
1926	UK	insolvent	0	1.38509e-06	0.41395	6527	1		-0.319869	0.651141	-1.03504		16
1927	UK	insolvent	0	1.40565e-06	0.41215	7061	1		-0.319107	0.619317	-0.990211		17
1928	UK	insolvent	0	1.30827e-06	0.41265	7150	1		-0.322718	0.628157	-0.98274		18
1929	UK	insolvent	0	1.38668e-06	0.41055	7380	1		-0.31981	0.59103	-0.963433		19
1930	UK	insolvent	0	1.8267e-06	0.40535	7301	1		-0.303492	0.499094	-0.970065		20
1931	UK	insolvent	0	1.37826e-06	0.39895	6900	1		-0.320123	0.385943	-1.00373		21
1932	UK	insolvent	0	1.99503e-06	0.39595	6918	1		-0.297249	0.332904	-1.00222		22
1933	UK	insolvent	0	1.31166e-06	0.39475	7097	1		-0.322593	0.311688	-0.987189		23
1934	UK	insolvent	0	1.2137e-06	0.39505	7546	1		-0.326226	0.316992	-0.949498		24
1935	UK	insolvent	0	1.4663e-06	0.39685	7809	1		-0.316858	0.348816	-0.92742		25
1936	UK	insolvent	0	1.43068e-06	0.39755	8132	1		-0.318179	0.361192	-0.900306		26
1937	UK	insolvent	0	1.18562e-06	0.3837	8384	1		-0.327267	0.116326	-0.879152		27
1938	UK	insolvent	0	1.18208e-06	0.3833	8456	1		-0.327398	0.109254	-0.873108		28
1939	UK	insolvent	0	1.51721e-06	0.3789	8456	1		-0.31497	0.0314627	-0.873108		29
1940	UK	insolvent	0	6.59855e-07	0.3653	9264	1		-0.346766	-0.208983	-0.80528		30
1941	UK	insolvent	0	8.82038e-07	0.3519	10116	1		-0.338526	-0.445893	-0.733758		31
1942	UK	insolvent	0	6.74013e-07	0.3407	10336	1		-0.346241	-0.643907	-0.71529		32
1943	UK	insolvent	0	7.91501e-07	0.3365	10485	1		-0.341883	-0.718162	-0.702783		33
1944	UK	insolvent	0	5.94581e-07	0.3345	10034	1		-0.349187	-0.753522	-0.740642		34
1945	UK	insolvent	0	5.93276e-07	0.3365	9567	1		-0.349235	-0.718162	-0.779844		35
1946	UK	insolvent	0	6.12736e-07	0.3415	9152	1		-0.348513	-0.629763	-0.814682		36
1947	UK	insolvent	0	6.82641e-07	0.3339	8967	1		-0.345921	-0.76413	-0.830212		37
1948	UK	insolvent	0	4.82679e-07	0.3291	9165	1		-0.353337	-0.848993	-0.81359		38
1949	UK	insolvent	0	6.55151e-07	0.3225	9457	1		-0.34694	-0.96568	-0.789078		39
1950	UK	insolvent	0	8.87153e-07		9441	1		-0.338336		-0.790421		40
1951	UK	insolvent	0	8.88988e-07	0.3167	9599	1		-0.338268	-1.06822	-0.777158		41
1952	UK	insolvent	0	1.12738e-06	0.3098	9507	1		-0.329427	-1.19021	-0.784881		42
1953	UK	insolvent	0	9.10078e-07	0.305	9957	1		-0.337486	-1.27508	-0.747106		43
1954	UK	insolvent	0	6.55739e-07	0.3063	10400	1		-0.346918	-1.25209	-0.709918		44
1955	UK	insolvent	0	6.78776e-07	0.3026	10779	1		-0.346064	-1.31751	-0.678103		45
1956	UK	insolvent	0	5.73582e-07	0.2971	10944	1		-0.349965	-1.41475	-0.664252		46
1957	UK	insolvent	0	6.65334e-07	0.2966	11127	1		-0.346563	-1.42359	-0.64889		47
1958	UK	insolvent	0	8.5742e-07	0.2972	11132	1		-0.339439	-1.41298	-0.64847		48
1959	UK	insolvent	0	1.18474e-06	0.2996	11525	3		-0.3273	-1.37055	-0.615479		49
1960	UK	insolvent	0	1.2732e-06	0.3023	12000	3		-0.324019	-1.32281	-0.575605		50
1961	UK	insolvent	0	9.05494e-07		12385	3	0.08	-0.337656		-0.543287	-0.836616	51
1962	UK	insolvent	0	6.09353e-07	0.2937	12426	3	0.076	-0.348639	-1.47486	-0.539845	-0.939261	52
1963	UK	insolvent	0	7.70214e-07	0.2994	12849	3	0.09	-0.342673	-1.37408	-0.504336	-0.580001	53
1964	UK	insolvent	0	7.76016e-07	0.2991	13513	3	0.077	-0.342458	-1.37939	-0.448596	-0.9136	54
1965	UK	insolvent	0	7.11501e-07	0.2988	13802	3	0.079	-0.34485	-1.38469	-0.424336	-0.862277	55
1966	UK	insolvent	0	7.88116e-07	0.2894	14099	3	0.078	-0.342009	-1.55088	-0.399404	-0.887938	56
1967	UK	insolvent	0	6.51546e-07	0.2878	14440	3	0.066	-0.347074	-1.57917	-0.370779	-1.19588	57
1968	UK	insolvent	0	6.23908e-07	0.2855	14610	3	0.059	-0.348099	-1.61983	-0.356508	-1.37551	58
1969	UK	insolvent	0	5.99609e-07	0.2872	15241	3	0.068	-0.349	-1.58978	-0.303539	-1.14455	59
1970	UK	insolvent	0	9.72259e-07	0.2882	15715	3	0.069	-0.33518	-1.5721	-0.263749	-1.11889	60
1971	UK	insolvent	0	9.47418e-07	0.2929	15703	3	0.073	-0.336101	-1.489	-0.264756	-1.01625	61
1972	UK	insolvent	0	6.66782e-07	0.289	16053	3	0.083	-0.346509	-1.55795	-0.235375	-0.759631	62
1973	UK	insolvent	0	1.25665e-06	0.2831	17116	3	0.067	-0.324633	-1.66227	-0.146141	-1.17021	63
1974	UK	insolvent	0	9.15021e-07	0.281	16824	3	0.064	-0.337303	-1.69939	-0.170653	-1.2472	64
1975	UK	insolvent	0	1.00951e-06	0.2782	16745	3	0.057	-0.333798	-1.7489	-0.177285	-1.42683	65
1976	UK	insolvent	0	1.00729e-06	0.2789	17398	3	0.048	-0.33388	-1.73652	-0.122469	-1.65778	66
1977	UK	insolvent	0	1.01002e-06	0.2796	18138	3	0.044	-0.333779	-1.72415	-0.0603491	-1.76043	67
1978	UK	insolvent	0	9.06682e-07	0.2778	19124	3	0.05	-0.337612	-1.75597	0.022421	-1.60646	68
1979	UK	insolvent	0	1.01436e-06	0.2837	20129	3	0.058	-0.333618	-1.65166	0.106786	-1.40117	69
1980	UK	insolvent	0	9.89766e-07		20593	3	0.07	-0.334531		0.145737	-1.09323	70
1981	UK	insolvent	0	1.13336e-06	0.3103	19975	3	0.051	-0.329205	-1.18137	0.0938585	-1.5808	71
1982	UK	insolvent	0	1.38561e-06	0.3123	19865	3	0.047	-0.31985	-1.14601	0.0846245	-1.68344	72
1983	UK	insolvent	0	1.09339e-06	0.3176	20105	3	0.048	-0.330687	-1.05231	0.104771	-1.65778	73
1984	UK	insolvent	0	1.76062e-06	0.3252	20270	3	0.046	-0.305942	-0.917945	0.118622	-1.7091	74
1985	UK	insolvent	0	1.41982e-06	0.3265	20712	3	0.055	-0.318581	-0.894961	0.155726	-1.47815	75
1986	UK	insolvent	0	1.31387e-06	0.3294	21303	3	0.071	-0.322511	-0.843689	0.205338	-1.06757	76
1987	UK	insolvent	0	1.49853e-06	0.3327	22246	3	0.083	-0.315662	-0.785346	0.284498	-0.759631	77
1988	UK	insolvent	0	1.18037e-06	0.3421	23075	3	0.114	-0.327462	-0.619155	0.354089	0.0358737	78
1989	UK	insolvent	0	1.1119e-06	0.3415	23642	3	0.127	-0.330001	-0.629763	0.401686	0.369473	79
1990	UK	insolvent	0	1.20545e-06	0.369	24002	3	0.132	-0.326531	-0.143568	0.431906	0.49778	80
1991	UK	insolvent	0	1.96325e-06	0.3765	23696	3	0.128	-0.298427	-0.0109689	0.406219	0.395134	81
1992	UK	insolvent	0	1.40826e-06	0.3764	23812	3	0.121	-0.31901	-0.0127369	0.415957	0.215504	82
1993	UK	insolvent	0	1.50435e-06	0.3834	24481	3	0.113	-0.315447	0.111022	0.472116	0.0102122	83
1994	UK	insolvent	0	1.38828e-06	0.3833	25353	3	0.097	-0.319751	0.109254	0.545316	-0.400371	84
1995	UK	insolvent	0	1.53153e-06	0.3851	26500	3	0.093	-0.314438	0.141078	0.641602	-0.503017	85
1996	UK	insolvent	0	1.68675e-06	0.393	27775	3	0.105	-0.308682	0.280748	0.748632	-0.195079	86
1997	UK	insolvent	0	1.55221e-06	0.3894	29840	3	0.107	-0.313671	0.217101	0.921979	-0.143756	87
1998	UK	insolvent	0	1.64484e-06	0.3947	30978	3	0.106	-0.310236	0.310804	1.01751	-0.169418	88
1999	UK	insolvent	0	1.48923e-06	0.3897	32245	3	0.105	-0.316007	0.222405	1.12387	-0.195079	89
2000	UK	insolvent	0	1.59338e-06	0.3843	34390	3	0.104	-0.312145	0.126934	1.30393	-0.220741	90
2001	UK	insolvent	0	1.6571e-06	0.3933	35182	3	0.1	-0.309781	0.286052	1.37041	-0.323387	91
2002	UK	insolvent	0	1.94288e-06	0.3869	35384	3	0.1	-0.299183	0.172901	1.38737	-0.323387	92
2003	UK	insolvent	0	1.71746e-06	0.3775	35354	3	0.099	-0.307543	0.00671092	1.38485	-0.349048	93
2004	UK	insolvent	0	1.71778e-06	0.3954	36320	3	0.095	-0.307531	0.32318	1.46594	-0.451694	94
2005	UK	insolvent	0	1.38625e-06	0.4162	37724	3	0.098	-0.319826	0.690921	1.5838	-0.37471	95
2006	UK	insolvent	0	1.30513e-06	0.4199	38251	3	0.105	-0.322835	0.756336	1.62804	-0.195079	96
2007	UK	insolvent	0	1.52009e-06	0.4261	38071	3	0.107	-0.314863	0.865951	1.61293	-0.143756	97
2008	UK	insolvent	0	1.13955e-06	0.416767	37657	3	0.102	-0.328975	0.700939	1.57818	-0.272064	98
1910	UK	loaded	1	1.28079e-05	0.471035	5917	1		0.103762	1.6604	-1.08624		0
1911	UK	loaded	1	1.21989e-05	0.471598	6068	1		0.081175	1.67035	-1.07357		1
1912	UK	loaded	1	1.19145e-05	0.471598	6161	1		0.0706281	1.67035	-1.06576		2
1913	UK	loaded	1	1.17258e-05	0.480039	6393	1		0.0636326	1.81959	-1.04629		3
1914	UK	loaded	1	1.28474e-05	0.456403	6362	1		0.105227	1.40171	-1.04889		4
1915	UK	loaded	1	1.25323e-05	0.45978	6793	1		0.0935409	1.4614	-1.01271		5
1916	UK	loaded	1	1.39856e-05	0.448524	6876	1		0.14744	1.26241	-1.00574		6
1917	UK	loaded	1	1.27085e-05	0.397313	6881	1		0.100075	0.356997	-1.00532		7
1918	UK	loaded	1	1.31345e-05	0.3703	6888	1		0.115876	-0.120584	-1.00473		8
1919	UK	loaded	1	1.31818e-05	0.3873	6099	1		0.117627	0.179973	-1.07097		9
1920	UK	loaded	1	1.40514e-05	0.40755	5656	1		0.149879	0.53799	-1.10815		10
1921	UK	loaded	1	1.45513e-05	0.40805	5501	1		0.168417	0.54683	-1.12117		11
1922	UK	loaded	1	1.47699e-05	0.41795	6015	1		0.176525	0.72186	-1.07802		12
1923	UK	loaded	1	1.35631e-05	0.42015	6204	1		0.131771	0.760756	-1.06215		13
1924	UK	loaded	1	1.39863e-05	0.41775	6445	1		0.147466	0.718324	-1.04192		14
1925	UK	loaded	1	1.38336e-05	0.41515	6770	1		0.141803	0.672357	-1.01464		15
1926	UK	loaded	1	1.32249e-05	0.41395	6527	1		0.119229	0.651141	-1.03504		16
1927	UK	loaded	1	1.42482e-05	0.41215	7061	1		0.157178	0.619317	-0.990211		17
1928	UK	loaded	1	1.32035e-05	0.41265	7150	1		0.118434	0.628157	-0.98274		18
1929	UK	loaded	1	1.33246e-05	0.41055	7380	1		0.122925	0.59103	-0.963433		19
1930	UK	loaded	1	1.3441e-05	0.40535	7301	1		0.127241	0.499094	-0.970065		20
1931	UK	loaded	1	1.53836e-05	0.39895	6900	1		0.199287	0.385943	-1.00373		21
1932	UK	loaded	1	1.48318e-05	0.39595	6918	1		0.178823	0.332904	-1.00222		22
1933	UK	loaded	1	1.47188e-05	0.39475	7097	1		0.174632	0.311688	-0.987189		23
1934	UK	loaded	1	1.40669e-05	0.39505	7546	1		0.150453	0.316992	-0.949498		24
1935	UK	loaded	1	1.46473e-05	0.39685	7809	1		0.17198	0.348816	-0.92742		25
1936	UK	loaded	1	1.56224e-05	0.39755	8132	1		0.208143	0.361192	-0.900306		26
1937	UK	loaded	1	1.46416e-05	0.3837	8384	1		0.171768	0.116326	-0.879152		27
1938	UK	loaded	1	1.50661e-05	0.3833	8456	1		0.187512	0.109254	-0.873108		28
1939	UK	loaded	1	1.43049e-05	0.3789	8456	1		0.159281	0.0314627	-0.873108		29
1940	UK	loaded	1	1.4713e-05	0.3653	9264	1		0.174417	-0.208983	-0.80528		30
1941	UK	loaded	1	1.63237e-05	0.3519	10116	1		0.234151	-0.445893	-0.733758		31
1942	UK	loaded	1	1.67784e-05	0.3407	10336	1		0.251014	-0.643907	-0.71529		32
1943	UK	loaded	1	1.83242e-05	0.3365	10485	1		0.308343	-0.718162	-0.702783		33
1944	UK	loaded	1	1.93507e-05	0.3345	10034	1		0.346413	-0.753522	-0.740642		34
1945	UK	loaded	1	1.66914e-05	0.3365	9567	1		0.247786	-0.718162	-0.779844		35
1946	UK	loaded	1	2.22306e-05	0.3415	9152	1		0.453216	-0.629763	-0.814682		36
1947	UK	loaded	1	1.78255e-05	0.3339	8967	1		0.289849	-0.76413	-0.830212		37
1948	UK	loaded	1	1.86754e-05	0.3291	9165	1		0.321367	-0.848993	-0.81359		38
1949	UK	loaded	1	1.93371e-05	0.3225	9457	1		0.345906	-0.96568	-0.789078		39
1950	UK	loaded	1	1.65552e-05		9441	1		0.242736		-0.790421		40
1951	UK	loaded	1	2.04348e-05	0.3167	9599	1		0.386617	-1.06822	-0.777158		41
1952	UK	loaded	1	2.03027e-05	0.3098	9507	1		0.381719	-1.19021	-0.784881		42
1953	UK	loaded	1	1.88456e-05	0.305	9957	1		0.32768	-1.27508	-0.747106		43
1954	UK	loaded	1	2.12825e-05	0.3063	10400	1		0.418057	-1.25209	-0.709918		44
1955	UK	loaded	1	1.93855e-05	0.3026	10779	1		0.347704	-1.31751	-0.678103		45
1956	UK	loaded	1	2.14335e-05	0.2971	10944	1		0.423655	-1.41475	-0.664252		46
1957	UK	loaded	1	2.0958e-05	0.2966	11127	1		0.406022	-1.42359	-0.64889		47
1958	UK	loaded	1	2.34317e-05	0.2972	11132	1		0.497762	-1.41298	-0.64847		48
1959	UK	loaded	1	2.15947e-05	0.2996	11525	3		0.429633	-1.37055	-0.615479		49
1960	UK	loaded	1	2.08456e-05	0.3023	12000	3		0.401851	-1.32281	-0.575605		50
1961	UK	loaded	1	1.99612e-05		12385	3	0.08	0.369054		-0.543287	-0.836616	51
1962	UK	loaded	1	1.9894e-05	0.2937	12426	3	0.076	0.36656	-1.47486	-0.539845	-0.939261	52
1963	UK	loaded	1	1.97511e-05	0.2994	12849	3	0.09	0.36126	-1.37408	-0.504336	-0.580001	53
1964	UK	loaded	1	2.31581e-05	0.2991	13513	3	0.077	0.487615	-1.37939	-0.448596	-0.9136	54
1965	UK	loaded	1	1.76749e-05	0.2988	13802	3	0.079	0.284264	-1.38469	-0.424336	-0.862277	55
1966	UK	loaded	1	1.76379e-05	0.2894	14099	3	0.078	0.282889	-1.55088	-0.399404	-0.887938	56
1967	UK	loaded	1	1.76118e-05	0.2878	14440	3	0.066	0.28192	-1.57917	-0.370779	-1.19588	57
1968	UK	loaded	1	1.70277e-05	0.2855	14610	3	0.059	0.26026	-1.61983	-0.356508	-1.37551	58
1969	UK	loaded	1	1.68419e-05	0.2872	15241	3	0.068	0.25337	-1.58978	-0.303539	-1.14455	59
1970	UK	loaded	1	1.67886e-05	0.2882	15715	3	0.069	0.251393	-1.5721	-0.263749	-1.11889	60
1971	UK	loaded	1	1.58788e-05	0.2929	15703	3	0.073	0.21765	-1.489	-0.264756	-1.01625	61
1972	UK	loaded	1	1.62595e-05	0.289	16053	3	0.083	0.231771	-1.55795	-0.235375	-0.759631	62
1973	UK	loaded	1	1.57607e-05	0.2831	17116	3	0.067	0.213271	-1.66227	-0.146141	-1.17021	63
1974	UK	loaded	1	1.34729e-05	0.281	16824	3	0.064	0.128425	-1.69939	-0.170653	-1.2472	64
1975	UK	loaded	1	1.47936e-05	0.2782	16745	3	0.057	0.177404	-1.7489	-0.177285	-1.42683	65
1976	UK	loaded	1	1.37504e-05	0.2789	17398	3	0.048	0.138716	-1.73652	-0.122469	-1.65778	66
1977	UK	loaded	1	1.31062e-05	0.2796	18138	3	0.044	0.114825	-1.72415	-0.0603491	-1.76043	67
1978	UK	loaded	1	1.53254e-05	0.2778	19124	3	0.05	0.197127	-1.75597	0.022421	-1.60646	68
1979	UK	loaded	1	1.40173e-05	0.2837	20129	3	0.058	0.148614	-1.65166	0.106786	-1.40117	69
1980	UK	loaded	1	1.40775e-05		20593	3	0.07	0.150847		0.145737	-1.09323	70
1981	UK	loaded	1	1.44083e-05	0.3103	19975	3	0.051	0.163114	-1.18137	0.0938585	-1.5808	71
1982	UK	loaded	1	1.49755e-05	0.3123	19865	3	0.047	0.18415	-1.14601	0.0846245	-1.68344	72
1983	UK	loaded	1	1.39912e-05	0.3176	20105	3	0.048	0.147647	-1.05231	0.104771	-1.65778	73
1984	UK	loaded	1	1.34186e-05	0.3252	20270	3	0.046	0.12641	-0.917945	0.118622	-1.7091	74
1985	UK	loaded	1	1.32726e-05	0.3265	20712	3	0.055	0.120997	-0.894961	0.155726	-1.47815	75
1986	UK	loaded	1	1.36883e-05	0.3294	21303	3	0.071	0.136414	-0.843689	0.205338	-1.06757	76
1987	UK	loaded	1	1.47562e-05	0.3327	22246	3	0.083	0.176018	-0.785346	0.284498	-0.759631	77
1988	UK	loaded	1	1.30661e-05	0.3421	23075	3	0.114	0.113337	-0.619155	0.354089	0.0358737	78
1989	UK	loaded	1	1.3624e-05	0.3415	23642	3	0.127	0.134029	-0.629763	0.401686	0.369473	79
1990	UK	loaded	1	1.39269e-05	0.369	24002	3	0.132	0.14526	-0.143568	0.431906	0.49778	80
1991	UK	loaded	1	1.34559e-05	0.3765	23696	3	0.128	0.127793	-0.0109689	0.406219	0.395134	81
1992	UK	loaded	1	1.21324e-05	0.3764	23812	3	0.121	0.078712	-0.0127369	0.415957	0.215504	82
1993	UK	loaded	1	1.22583e-05	0.3834	24481	3	0.113	0.0833792	0.111022	0.472116	0.0102122	83
1994	UK	loaded	1	1.19354e-05	0.3833	25353	3	0.097	0.0714052	0.109254	0.545316	-0.400371	84
1995	UK	loaded	1	1.29264e-05	0.3851	26500	3	0.093	0.108157	0.141078	0.641602	-0.503017	85
1996	UK	loaded	1	1.15646e-05	0.393	27775	3	0.105	0.0576543	0.280748	0.748632	-0.195079	86
1997	UK	loaded	1	1.26912e-05	0.3894	29840	3	0.107	0.0994326	0.217101	0.921979	-0.143756	87
1998	UK	loaded	1	1.05764e-05	0.3947	30978	3	0.106	0.0210045	0.310804	1.01751	-0.169418	88
1999	UK	loaded	1	1.00559e-05	0.3897	32245	3	0.105	0.00169928	0.222405	1.12387	-0.195079	89
2000	UK	loaded	1	1.01162e-05	0.3843	34390	3	0.104	0.00393679	0.126934	1.30393	-0.220741	90
2001	UK	loaded	1	1.18935e-05	0.3933	35182	3	0.1	0.06985	0.286052	1.37041	-0.323387	91
2002	UK	loaded	1	9.41841e-06	0.3869	35384	3	0.1	-0.0219418	0.172901	1.38737	-0.323387	92
2003	UK	loaded	1	9.99065e-06	0.3775	35354	3	0.099	-0.000719392	0.00671092	1.38485	-0.349048	93
2004	UK	loaded	1	9.71481e-06	0.3954	36320	3	0.095	-0.0109494	0.32318	1.46594	-0.451694	94
2005	UK	loaded	1	9.51551e-06	0.4162	37724	3	0.098	-0.0183409	0.690921	1.5838	-0.37471	95
2006	UK	loaded	1	9.75548e-06	0.4199	38251	3	0.105	-0.00944118	0.756336	1.62804	-0.195079	96
2007	UK	loaded	1	9.44197e-06	0.4261	38071	3	0.107	-0.0210682	0.865951	1.61293	-0.143756	97
2008	UK	loaded	1	1.05813e-05	0.416767	37657	3	0.102	0.0211875	0.700939	1.57818	-0.272064	98
1910	UK	lower-class	0	8.34159e-08	0.471035	5917	1		-0.368144	1.6604	-1.08624		0
1911	UK	lower-class	0	1.12818e-07	0.471598	6068	1		-0.367053	1.67035	-1.07357		1
1912	UK	lower-class	0	9.08339e-08	0.471598	6161	1		-0.367869	1.67035	-1.06576		2
1913	UK	lower-class	0	6.65401e-08	0.480039	6393	1		-0.36877	1.81959	-1.04629		3
1914	UK	lower-class	0	9.07633e-08	0.456403	6362	1		-0.367871	1.40171	-1.04889		4
1915	UK	lower-class	0	7.45476e-08	0.45978	6793	1		-0.368473	1.4614	-1.01271		5
1916	UK	lower-class	0	1.13238e-07	0.448524	6876	1		-0.367038	1.26241	-1.00574		6
1917	UK	lower-class	0	8.03871e-08	0.397313	6881	1		-0.368256	0.356997	-1.00532		7
1918	UK	lower-class	0	5.09091e-08	0.3703	6888	1		-0.369349	-0.120584	-1.00473		8
1919	UK	lower-class	0	6.94837e-08	0.3873	6099	1		-0.368661	0.179973	-1.07097		9
1920	UK	lower-class	0	5.25572e-08	0.40755	5656	1		-0.369288	0.53799	-1.10815		10
1921	UK	lower-class	0	4.66057e-08	0.40805	5501	1		-0.369509	0.54683	-1.12117		11
1922	UK	lower-class	0	3.58817e-08	0.41795	6015	1		-0.369907	0.72186	-1.07802		12
1923	UK	lower-class	0	7.29473e-08	0.42015	6204	1		-0.368532	0.760756	-1.06215		13
1924	UK	lower-class	0	8.6343e-08	0.41775	6445	1		-0.368035	0.718324	-1.04192		14
1925	UK	lower-class	0	5.12952e-08	0.41515	6770	1		-0.369335	0.672357	-1.01464		15
1926	UK	lower-class	0	5.73269e-08	0.41395	6527	1		-0.369111	0.651141	-1.03504		16
1927	UK	lower-class	0	5.06629e-08	0.41215	7061	1		-0.369359	0.619317	-0.990211		17
1928	UK	lower-class	0	4.73452e-08	0.41265	7150	1		-0.369482	0.628157	-0.98274		18
1929	UK	lower-class	0	4.3035e-08	0.41055	7380	1		-0.369641	0.59103	-0.963433		19
1930	UK	lower-class	0	6.38147e-08	0.40535	7301	1		-0.368871	0.499094	-0.970065		20
1931	UK	lower-class	0	5.13336e-08	0.39895	6900	1		-0.369334	0.385943	-1.00373		21
1932	UK	lower-class	0	6.62475e-08	0.39595	6918	1		-0.368781	0.332904	-1.00222		22
1933	UK	lower-class	0	9.80457e-08	0.39475	7097	1		-0.367601	0.311688	-0.987189		23
1934	UK	lower-class	0	7.10673e-08	0.39505	7546	1		-0.368602	0.316992	-0.949498		24
1935	UK	lower-class	0	4.59269e-08	0.39685	7809	1		-0.369534	0.348816	-0.92742		25
1936	UK	lower-class	0	7.67006e-08	0.39755	8132	1		-0.368393	0.361192	-0.900306		26
1937	UK	lower-class	0	6.11252e-08	0.3837	8384	1		-0.368971	0.116326	-0.879152		27
1938	UK	lower-class	0	5.51987e-08	0.3833	8456	1		-0.36919	0.109254	-0.873108		28
1939	UK	lower-class	0	5.10085e-08	0.3789	8456	1		-0.369346	0.0314627	-0.873108		29
1940	UK	lower-class	0	6.01307e-08	0.3653	9264	1		-0.369007	-0.208983	-0.80528		30
1941	UK	lower-class	0	1.19734e-07	0.3519	10116	1		-0.366797	-0.445893	-0.733758		31
1942	UK	lower-class	0	8.42516e-08	0.3407	10336	1		-0.368113	-0.643907	-0.71529		32
1943	UK	lower-class	0	8.3011e-08	0.3365	10485	1		-0.368159	-0.718162	-0.702783		33
1944	UK	lower-class	0	1.78374e-07	0.3345	10034	1		-0.364622	-0.753522	-0.740642		34
1945	UK	lower-class	0	6.40114e-08	0.3365	9567	1		-0.368863	-0.718162	-0.779844		35
1946	UK	lower-class	0	6.88218e-08	0.3415	9152	1		-0.368685	-0.629763	-0.814682		36
1947	UK	lower-class	0	5.71465e-08	0.3339	8967	1		-0.369118	-0.76413	-0.830212		37
1948	UK	lower-class	0	7.55082e-08	0.3291	9165	1		-0.368437	-0.848993	-0.81359		38
1949	UK	lower-class	0	9.17579e-08	0.3225	9457	1		-0.367834	-0.96568	-0.789078		39
1950	UK	lower-class	0	1.16237e-07		9441	1		-0.366927		-0.790421		40
1951	UK	lower-class	0	1.04838e-07	0.3167	9599	1		-0.367349	-1.06822	-0.777158		41
1952	UK	lower-class	0	7.44498e-08	0.3098	9507	1		-0.368476	-1.19021	-0.784881		42
1953	UK	lower-class	0	1.43962e-07	0.305	9957	1		-0.365898	-1.27508	-0.747106		43
1954	UK	lower-class	0	1.06631e-07	0.3063	10400	1		-0.367283	-1.25209	-0.709918		44
1955	UK	lower-class	0	9.51634e-08	0.3026	10779	1		-0.367708	-1.31751	-0.678103		45
1956	UK	lower-class	0	1.93171e-07	0.2971	10944	1		-0.364073	-1.41475	-0.664252		46
1957	UK	lower-class	0	1.20326e-07	0.2966	11127	1		-0.366775	-1.42359	-0.64889		47
1958	UK	lower-class	0	1.24616e-07	0.2972	11132	1		-0.366616	-1.41298	-0.64847		48
1959	UK	lower-class	0	1.39523e-07	0.2996	11525	3		-0.366063	-1.37055	-0.615479		49
1960	UK	lower-class	0	1.38907e-07	0.3023	12000	3		-0.366086	-1.32281	-0.575605		50
1961	UK	lower-class	0	3.04001e-07		12385	3	0.08	-0.359963		-0.543287	-0.836616	51
1962	UK	lower-class	0	2.7342e-07	0.2937	12426	3	0.076	-0.361097	-1.47486	-0.539845	-0.939261	52
1963	UK	lower-class	0	3.64177e-07	0.2994	12849	3	0.09	-0.357731	-1.37408	-0.504336	-0.580001	53
1964	UK	lower-class	0	1.56294e-07	0.2991	13513	3	0.077	-0.365441	-1.37939	-0.448596	-0.9136	54
1965	UK	lower-class	0	2.76466e-07	0.2988	13802	3	0.079	-0.360984	-1.38469	-0.424336	-0.862277	55
1966	UK	lower-class	0	2.19235e-07	0.2894	14099	3	0.078	-0.363107	-1.55088	-0.399404	-0.887938	56
1967	UK	lower-class	0	5.66896e-07	0.2878	14440	3	0.066	-0.350213	-1.57917	-0.370779	-1.19588	57
1968	UK	lower-class	0	2.47692e-07	0.2855	14610	3	0.059	-0.362051	-1.61983	-0.356508	-1.37551	58
1969	UK	lower-class	0	5.24464e-07	0.2872	15241	3	0.068	-0.351787	-1.58978	-0.303539	-1.14455	59
1970	UK	lower-class	0	5.89435e-07	0.2882	15715	3	0.069	-0.349377	-1.5721	-0.263749	-1.11889	60
1971	UK	lower-class	0	6.85104e-07	0.2929	15703	3	0.073	-0.345829	-1.489	-0.264756	-1.01625	61
1972	UK	lower-class	0	5.45046e-07	0.289	16053	3	0.083	-0.351024	-1.55795	-0.235375	-0.759631	62
1973	UK	lower-class	0	7.01992e-07	0.2831	17116	3	0.067	-0.345203	-1.66227	-0.146141	-1.17021	63
1974	UK	lower-class	0	4.95909e-07	0.281	16824	3	0.064	-0.352846	-1.69939	-0.170653	-1.2472	64
1975	UK	lower-class	0	5.52898e-07	0.2782	16745	3	0.057	-0.350732	-1.7489	-0.177285	-1.42683	65
1976	UK	lower-class	0	7.1727e-07	0.2789	17398	3	0.048	-0.344636	-1.73652	-0.122469	-1.65778	66
1977	UK	lower-class	0	6.8436e-07	0.2796	18138	3	0.044	-0.345857	-1.72415	-0.0603491	-1.76043	67
1978	UK	lower-class	0	5.40309e-07	0.2778	19124	3	0.05	-0.351199	-1.75597	0.022421	-1.60646	68
1979	UK	lower-class	0	7.52606e-07	0.2837	20129	3	0.058	-0.343326	-1.65166	0.106786	-1.40117	69
1980	UK	lower-class	0	4.71047e-07		20593	3	0.07	-0.353768		0.145737	-1.09323	70
1981	UK	lower-class	0	6.15181e-07	0.3103	19975	3	0.051	-0.348423	-1.18137	0.0938585	-1.5808	71
1982	UK	lower-class	0	6.16557e-07	0.3123	19865	3	0.047	-0.348372	-1.14601	0.0846245	-1.68344	72
1983	UK	lower-class	0	5.16906e-07	0.3176	20105	3	0.048	-0.352067	-1.05231	0.104771	-1.65778	73
1984	UK	lower-class	0	4.09743e-07	0.3252	20270	3	0.046	-0.356041	-0.917945	0.118622	-1.7091	74
1985	UK	lower-class	0	4.99451e-07	0.3265	20712	3	0.055	-0.352715	-0.894961	0.155726	-1.47815	75
1986	UK	lower-class	0	3.76262e-07	0.3294	21303	3	0.071	-0.357283	-0.843689	0.205338	-1.06757	76
1987	UK	lower-class	0	4.81614e-07	0.3327	22246	3	0.083	-0.353376	-0.785346	0.284498	-0.759631	77
1988	UK	lower-class	0	5.38796e-07	0.3421	23075	3	0.114	-0.351255	-0.619155	0.354089	0.0358737	78
1989	UK	lower-class	0	5.38403e-07	0.3415	23642	3	0.127	-0.35127	-0.629763	0.401686	0.369473	79
1990	UK	lower-class	0	6.26436e-07	0.369	24002	3	0.132	-0.348005	-0.143568	0.431906	0.49778	80
1991	UK	lower-class	0	6.00399e-07	0.3765	23696	3	0.128	-0.348971	-0.0109689	0.406219	0.395134	81
1992	UK	lower-class	0	5.89401e-07	0.3764	23812	3	0.121	-0.349379	-0.0127369	0.415957	0.215504	82
1993	UK	lower-class	0	4.96718e-07	0.3834	24481	3	0.113	-0.352816	0.111022	0.472116	0.0102122	83
1994	UK	lower-class	0	5.96504e-07	0.3833	25353	3	0.097	-0.349115	0.109254	0.545316	-0.400371	84
1995	UK	lower-class	0	5.78188e-07	0.3851	26500	3	0.093	-0.349795	0.141078	0.641602	-0.503017	85
1996	UK	lower-class	0	5.60761e-07	0.393	27775	3	0.105	-0.350441	0.280748	0.748632	-0.195079	86
1997	UK	lower-class	0	6.27319e-07	0.3894	29840	3	0.107	-0.347972	0.217101	0.921979	-0.143756	87
1998	UK	lower-class	0	6.76366e-07	0.3947	30978	3	0.106	-0.346153	0.310804	1.01751	-0.169418	88
1999	UK	lower-class	0	5.24063e-07	0.3897	32245	3	0.105	-0.351802	0.222405	1.12387	-0.195079	89
2000	UK	lower-class	0	6.86203e-07	0.3843	34390	3	0.104	-0.345789	0.126934	1.30393	-0.220741	90
2001	UK	lower-class	0	7.19872e-07	0.3933	35182	3	0.1	-0.34454	0.286052	1.37041	-0.323387	91
2002	UK	lower-class	0	6.19836e-07	0.3869	35384	3	0.1	-0.34825	0.172901	1.38737	-0.323387	92
2003	UK	lower-class	0	6.93004e-07	0.3775	35354	3	0.099	-0.345536	0.00671092	1.38485	-0.349048	93
2004	UK	lower-class	0	6.19391e-07	0.3954	36320	3	0.095	-0.348266	0.32318	1.46594	-0.451694	94
2005	UK	lower-class	0	6.11301e-07	0.4162	37724	3	0.098	-0.348566	0.690921	1.5838	-0.37471	95
2006	UK	lower-class	0	6.18899e-07	0.4199	38251	3	0.105	-0.348285	0.756336	1.62804	-0.195079	96
2007	UK	lower-class	0	7.52212e-07	0.4261	38071	3	0.107	-0.343341	0.865951	1.61293	-0.143756	97
2008	UK	lower-class	0	5.12661e-07	0.416767	37657	3	0.102	-0.352225	0.700939	1.57818	-0.272064	98
1910	UK	millionaire	1	1.83679e-06	0.471035	5917	1		-0.303118	1.6604	-1.08624		0
1911	UK	millionaire	1	1.76647e-06	0.471598	6068	1		-0.305725	1.67035	-1.07357		1
1912	UK	millionaire	1	2.02372e-06	0.471598	6161	1		-0.296185	1.67035	-1.06576		2
1913	UK	millionaire	1	2.0432e-06	0.480039	6393	1		-0.295462	1.81959	-1.04629		3
1914	UK	millionaire	1	1.71138e-06	0.456403	6362	1		-0.307768	1.40171	-1.04889		4
1915	UK	millionaire	1	1.47991e-06	0.45978	6793	1		-0.316353	1.4614	-1.01271		5
1916	UK	millionaire	1	1.3841e-06	0.448524	6876	1		-0.319906	1.26241	-1.00574		6
1917	UK	millionaire	1	1.56958e-06	0.397313	6881	1		-0.313027	0.356997	-1.00532		7
1918	UK	millionaire	1	1.63427e-06	0.3703	6888	1		-0.310628	-0.120584	-1.00473		8
1919	UK	millionaire	1	1.74821e-06	0.3873	6099	1		-0.306402	0.179973	-1.07097		9
1920	UK	millionaire	1	1.55482e-06	0.40755	5656	1		-0.313575	0.53799	-1.10815		10
1921	UK	millionaire	1	1.43993e-06	0.40805	5501	1		-0.317835	0.54683	-1.12117		11
1922	UK	millionaire	1	1.8847e-06	0.41795	6015	1		-0.301341	0.72186	-1.07802		12
1923	UK	millionaire	1	1.6636e-06	0.42015	6204	1		-0.30954	0.760756	-1.06215		13
1924	UK	millionaire	1	1.79318e-06	0.41775	6445	1		-0.304735	0.718324	-1.04192		14
1925	UK	millionaire	1	1.82148e-06	0.41515	6770	1		-0.303685	0.672357	-1.01464		15
1926	UK	millionaire	1	1.62087e-06	0.41395	6527	1		-0.311125	0.651141	-1.03504		16
1927	UK	millionaire	1	1.79208e-06	0.41215	7061	1		-0.304776	0.619317	-0.990211		17
1928	UK	millionaire	1	1.76337e-06	0.41265	7150	1		-0.30584	0.628157	-0.98274		18
[truncated: 4,931 more rows]
