# Supplementary material for: The Language of Inequality: Evidence Economic Inequality Increases Wealth Category Salience
Source: Pers Soc Psychol Bull. 2021 Aug 5;48(8):1204–19. doi: 10.1177/01461672211036627 (PMC9245161; doi:10.1177/01461672211036627)
Supplement: sj-xlsx-2-psp-10.1177_01461672211036627 – Supplemental material for The Language of Inequality: Evidence Economic Inequality Increases Wealth Category Salience [file sj-xlsx-2-psp-10.1177_01461672211036627.xlsx]

## Sheet: Sheet1
Region	Year	Word	WordHits	TheHits	GDP	GDP_ct	GDP_gr	GDPP	GDPP_ct	GDPP_gr	Gini_gross	Gini_disposable
usa	1975	The	6947	6947	1688923000000	5.45114e+12	-0.197679	7820.07	25239.9	-1.17688	0.359
usa	1976	The	6111	6111	1877587000000	5.74474e+12	5.38609	8611.4	26347.8	4.38943	0.359
usa	1977	The	6043	6043	2085951000000	6.0095e+12	4.6086	9471.31	27286.3	3.56175	0.362
usa	1978	The	7064	7064	2356571000000	6.34373e+12	5.56168	10587.3	28500.2	4.44909	0.363
usa	1979	The	30875	30875	2632143000000	6.54518e+12	3.17569	11695.6	29082.6	2.04333	0.366
usa	1980	The	90770	90770	2862505000000	6.52917e+12	-0.244596	12597.7	28734.4	-1.19726	0.367
usa	1981	The	120855	120855	3210956000000	6.69857e+12	2.59447	13993.2	29192	1.59252	0.373
usa	1982	The	121188	121188	3344991000000	6.57057e+12	-1.91089	14439	28362.5	-2.84155	0.384
usa	1983	The	116618	116618	3638137000000	6.87495e+12	4.63246	15561.4	29406.3	3.68008	0.389
usa	1984	The	228948	228948	4040693000000	7.37401e+12	7.25909	17134.3	31269	6.33443	0.389
usa	1985	The	344633	344633	4346734000000	7686570948200	4.23874	18269.4	32306.8	3.31913	0.394
usa	1986	The	485101	485101	4590155000000	7.95649e+12	3.51161	19115.1	33133.7	2.5594	0.397
usa	1987	The	722532	722532	4870217000000	8.23193e+12	3.46175	20100.9	33975.7	2.5411	0.399
usa	1988	The	800995	800995	5252629000000	8.578e+12	4.20397	21483.2	35084	3.26208	0.402
usa	1989	The	937180	937180	5657693000000	8.89371e+12	3.68052	22922.4	36033.3	2.70597	0.408
usa	1990	The	1081495	1081495	5979589000000	9.06441e+12	1.91937	23954.5	36312.4	0.774516	0.406
usa	1991	The	1146447	1146447	6174043000000	9.0577e+12	-0.0740845	24405.2	35803.9	-1.40047	0.406
usa	1992	The	1298370	1298370	6539299000000	9.37974e+12	3.5554	25493	36566.2	2.12911	0.413
usa	1993	The	1370243	1370243	6878718000000	9.63729e+12	2.74586	26464.9	37078	1.39986	0.436
usa	1994	The	1657013	1657013	7308755000000	1.00264e+13	4.03764	27776.6	38105	2.76962	0.436
usa	1995	The	1708816	1708816	7664060000000	1.0299e+13	2.71898	28782.2	38677.7	1.50307	0.433
usa	1996	The	1838187	1838187	8100201000000	1.069e+13	3.79588	30068.2	39681.5	2.59531	0.437
usa	1997	The	2052033	2052033	8608515000000	1.11696e+13	4.48703	31572.7	40965.8	3.23659	0.44
usa	1998	The	2558625	2558625	9089168000000	1.16667e+13	4.44991	32949.2	42292.9	3.23939	0.439
usa	1999	The	2793281	2793281	9660624000000	1.22133e+13	4.6852	34620.9	43768.9	3.48993	0.441
usa	2000	The	2787162	2787162	10284779000000	1.27131e+13	4.09218	36449.9	45055.8	2.94029	0.442
usa	2001	The	2725369	2725369	10621824000000	1.28371e+13	0.975982	37273.6	45047.5	-0.0184898	0.446
usa	2002	The	2734901	2734901	10977514000000	13066422980900	1.78613	38166	45428.6	0.846126	0.443
usa	2003	The	2812477	2812477	11510670000000	13433168199500	2.80678	39677.2	46304	1.92696	0.445
usa	2004	The	3223188	3223188	12274928000000	1.39417e+13	3.78574	41921.8	47614.3	2.82965	0.447
usa	2005	The	3874445	3874445	13093726000000	14408093840400	3.34522	44307.9	48755.6	2.39705	0.45
usa	2006	The	4357399	4357399	13855888000000	14792303791800	2.66663	46437.1	49575.4	1.68142	0.452
usa	2007	The	4532114	4532114	14477635000000	15055395304800	1.77857	48061.5	49979.5	0.815188	0.444
usa	2008	The	4491922	4491922	14718582000000	15011490541400	-0.291621	48401.4	49364.6	-1.23028	0.45
usa	2009	The	5150227	5150227	14418739000000	14594842181900	-2.77553	47001.6	47575.6	-3.62412	0.456
usa	2010	The	5856157	5856157	14964372000000	14964372000000	2.53192	48373.9	48373.9	1.6779	0.456
usa	2011	The	6206203	6206203	15517926000000	15204019634600	1.60145	49790.7	48783.5	0.846717	0.463
usa	2012	The	5349531	5349531	16155255000000	1.55422e+13	2.22403	51450.1	49497.6	1.46385	0.463
usa	2013	The	5949501	5949501	16691517000000	1.58029e+13	1.67733	52787	49976.6	0.967811	0.459
usa	2014	The	5955437	5955437	17393103000000	1.61775e+13	2.37046	54598.6	50782.5	1.61254	0.456051
usa	2015	The	5141250	5141250	18120714000000	1.66404e+13	2.86159	56469	51855.9	2.11371	0.454086
usa	2016	The	4551174	4551174	18624475000000	16887543468524	1.48528	57638.2	52262.8	0.784618	0.456051
usa	1975	Upper class	4	6947	1688923000000	5.45114e+12	-0.197679	7820.07	25239.9	-1.17688	0.359
usa	1976	Upper class	6	6111	1877587000000	5.74474e+12	5.38609	8611.4	26347.8	4.38943	0.359
usa	1977	Upper class	6	6043	2085951000000	6.0095e+12	4.6086	9471.31	27286.3	3.56175	0.362
usa	1978	Upper class	6	7064	2356571000000	6.34373e+12	5.56168	10587.3	28500.2	4.44909	0.363
usa	1979	Upper class	4	30875	2632143000000	6.54518e+12	3.17569	11695.6	29082.6	2.04333	0.366
usa	1980	Upper class	60	90770	2862505000000	6.52917e+12	-0.244596	12597.7	28734.4	-1.19726	0.367
usa	1981	Upper class	109	120855	3210956000000	6.69857e+12	2.59447	13993.2	29192	1.59252	0.373
usa	1982	Upper class	94	121188	3344991000000	6.57057e+12	-1.91089	14439	28362.5	-2.84155	0.384
usa	1983	Upper class	66	116618	3638137000000	6.87495e+12	4.63246	15561.4	29406.3	3.68008	0.389
usa	1984	Upper class	172	228948	4040693000000	7.37401e+12	7.25909	17134.3	31269	6.33443	0.389
usa	1985	Upper class	220	344633	4346734000000	7686570948200	4.23874	18269.4	32306.8	3.31913	0.394
usa	1986	Upper class	285	485101	4590155000000	7.95649e+12	3.51161	19115.1	33133.7	2.5594	0.397
usa	1987	Upper class	386	722532	4870217000000	8.23193e+12	3.46175	20100.9	33975.7	2.5411	0.399
usa	1988	Upper class	480	800995	5252629000000	8.578e+12	4.20397	21483.2	35084	3.26208	0.402
usa	1989	Upper class	529	937180	5657693000000	8.89371e+12	3.68052	22922.4	36033.3	2.70597	0.408
usa	1990	Upper class	595	1081495	5979589000000	9.06441e+12	1.91937	23954.5	36312.4	0.774516	0.406
usa	1991	Upper class	587	1146447	6174043000000	9.0577e+12	-0.0740845	24405.2	35803.9	-1.40047	0.406
usa	1992	Upper class	628	1298370	6539299000000	9.37974e+12	3.5554	25493	36566.2	2.12911	0.413
usa	1993	Upper class	617	1370243	6878718000000	9.63729e+12	2.74586	26464.9	37078	1.39986	0.436
usa	1994	Upper class	748	1657013	7308755000000	1.00264e+13	4.03764	27776.6	38105	2.76962	0.436
usa	1995	Upper class	737	1708816	7664060000000	1.0299e+13	2.71898	28782.2	38677.7	1.50307	0.433
usa	1996	Upper class	738	1838187	8100201000000	1.069e+13	3.79588	30068.2	39681.5	2.59531	0.437
usa	1997	Upper class	865	2052033	8608515000000	1.11696e+13	4.48703	31572.7	40965.8	3.23659	0.44
usa	1998	Upper class	950	2558625	9089168000000	1.16667e+13	4.44991	32949.2	42292.9	3.23939	0.439
usa	1999	Upper class	1200	2793281	9660624000000	1.22133e+13	4.6852	34620.9	43768.9	3.48993	0.441
usa	2000	Upper class	1167	2787162	10284779000000	1.27131e+13	4.09218	36449.9	45055.8	2.94029	0.442
usa	2001	Upper class	1024	2725369	10621824000000	1.28371e+13	0.975982	37273.6	45047.5	-0.0184898	0.446
usa	2002	Upper class	1133	2734901	10977514000000	13066422980900	1.78613	38166	45428.6	0.846126	0.443
usa	2003	Upper class	1156	2812477	11510670000000	13433168199500	2.80678	39677.2	46304	1.92696	0.445
usa	2004	Upper class	1173	3223188	12274928000000	1.39417e+13	3.78574	41921.8	47614.3	2.82965	0.447
usa	2005	Upper class	1132	3874445	13093726000000	14408093840400	3.34522	44307.9	48755.6	2.39705	0.45
usa	2006	Upper class	1289	4357399	13855888000000	14792303791800	2.66663	46437.1	49575.4	1.68142	0.452
usa	2007	Upper class	1269	4532114	14477635000000	15055395304800	1.77857	48061.5	49979.5	0.815188	0.444
usa	2008	Upper class	1181	4491922	14718582000000	15011490541400	-0.291621	48401.4	49364.6	-1.23028	0.45
usa	2009	Upper class	986	5150227	14418739000000	14594842181900	-2.77553	47001.6	47575.6	-3.62412	0.456
usa	2010	Upper class	1164	5856157	14964372000000	14964372000000	2.53192	48373.9	48373.9	1.6779	0.456
usa	2011	Upper class	1215	6206203	15517926000000	15204019634600	1.60145	49790.7	48783.5	0.846717	0.463
usa	2012	Upper class	1489	5349531	16155255000000	1.55422e+13	2.22403	51450.1	49497.6	1.46385	0.463
usa	2013	Upper class	1255	5949501	16691517000000	1.58029e+13	1.67733	52787	49976.6	0.967811	0.459
usa	2014	Upper class	1338	5955437	17393103000000	1.61775e+13	2.37046	54598.6	50782.5	1.61254	0.456051
usa	2015	Upper class	1327	5141250	18120714000000	1.66404e+13	2.86159	56469	51855.9	2.11371	0.454086
usa	2016	Upper class	1236	4551174	18624475000000	16887543468524	1.48528	57638.2	52262.8	0.784618	0.456051
usa	1975	millionaire	40	6947	1688923000000	5.45114e+12	-0.197679	7820.07	25239.9	-1.17688	0.359
usa	1976	millionaire	30	6111	1877587000000	5.74474e+12	5.38609	8611.4	26347.8	4.38943	0.359
usa	1977	millionaire	35	6043	2085951000000	6.0095e+12	4.6086	9471.31	27286.3	3.56175	0.362
usa	1978	millionaire	31	7064	2356571000000	6.34373e+12	5.56168	10587.3	28500.2	4.44909	0.363
usa	1979	millionaire	32	30875	2632143000000	6.54518e+12	3.17569	11695.6	29082.6	2.04333	0.366
usa	1980	millionaire	135	90770	2862505000000	6.52917e+12	-0.244596	12597.7	28734.4	-1.19726	0.367
usa	1981	millionaire	232	120855	3210956000000	6.69857e+12	2.59447	13993.2	29192	1.59252	0.373
usa	1982	millionaire	288	121188	3344991000000	6.57057e+12	-1.91089	14439	28362.5	-2.84155	0.384
usa	1983	millionaire	188	116618	3638137000000	6.87495e+12	4.63246	15561.4	29406.3	3.68008	0.389
usa	1984	millionaire	478	228948	4040693000000	7.37401e+12	7.25909	17134.3	31269	6.33443	0.389
usa	1985	millionaire	778	344633	4346734000000	7686570948200	4.23874	18269.4	32306.8	3.31913	0.394
usa	1986	millionaire	1319	485101	4590155000000	7.95649e+12	3.51161	19115.1	33133.7	2.5594	0.397
usa	1987	millionaire	1932	722532	4870217000000	8.23193e+12	3.46175	20100.9	33975.7	2.5411	0.399
usa	1988	millionaire	2224	800995	5252629000000	8.578e+12	4.20397	21483.2	35084	3.26208	0.402
usa	1989	millionaire	1952	937180	5657693000000	8.89371e+12	3.68052	22922.4	36033.3	2.70597	0.408
usa	1990	millionaire	2417	1081495	5979589000000	9.06441e+12	1.91937	23954.5	36312.4	0.774516	0.406
usa	1991	millionaire	2113	1146447	6174043000000	9.0577e+12	-0.0740845	24405.2	35803.9	-1.40047	0.406
usa	1992	millionaire	2762	1298370	6539299000000	9.37974e+12	3.5554	25493	36566.2	2.12911	0.413
usa	1993	millionaire	2604	1370243	6878718000000	9.63729e+12	2.74586	26464.9	37078	1.39986	0.436
usa	1994	millionaire	3430	1657013	7308755000000	1.00264e+13	4.03764	27776.6	38105	2.76962	0.436
usa	1995	millionaire	3119	1708816	7664060000000	1.0299e+13	2.71898	28782.2	38677.7	1.50307	0.433
usa	1996	millionaire	4157	1838187	8100201000000	1.069e+13	3.79588	30068.2	39681.5	2.59531	0.437
usa	1997	millionaire	4418	2052033	8608515000000	1.11696e+13	4.48703	31572.7	40965.8	3.23659	0.44
usa	1998	millionaire	6499	2558625	9089168000000	1.16667e+13	4.44991	32949.2	42292.9	3.23939	0.439
usa	1999	millionaire	6805	2793281	9660624000000	1.22133e+13	4.6852	34620.9	43768.9	3.48993	0.441
usa	2000	millionaire	13221	2787162	10284779000000	1.27131e+13	4.09218	36449.9	45055.8	2.94029	0.442
usa	2001	millionaire	8301	2725369	10621824000000	1.28371e+13	0.975982	37273.6	45047.5	-0.0184898	0.446
usa	2002	millionaire	5447	2734901	10977514000000	13066422980900	1.78613	38166	45428.6	0.846126	0.443
usa	2003	millionaire	6876	2812477	11510670000000	13433168199500	2.80678	39677.2	46304	1.92696	0.445
usa	2004	millionaire	5467	3223188	12274928000000	1.39417e+13	3.78574	41921.8	47614.3	2.82965	0.447
usa	2005	millionaire	4270	3874445	13093726000000	14408093840400	3.34522	44307.9	48755.6	2.39705	0.45
usa	2006	millionaire	4915	4357399	13855888000000	14792303791800	2.66663	46437.1	49575.4	1.68142	0.452
usa	2007	millionaire	4555	4532114	14477635000000	15055395304800	1.77857	48061.5	49979.5	0.815188	0.444
usa	2008	millionaire	5311	4491922	14718582000000	15011490541400	-0.291621	48401.4	49364.6	-1.23028	0.45
usa	2009	millionaire	7700	5150227	14418739000000	14594842181900	-2.77553	47001.6	47575.6	-3.62412	0.456
usa	2010	millionaire	5381	5856157	14964372000000	14964372000000	2.53192	48373.9	48373.9	1.6779	0.456
usa	2011	millionaire	6030	6206203	15517926000000	15204019634600	1.60145	49790.7	48783.5	0.846717	0.463
usa	2012	millionaire	6120	5349531	16155255000000	1.55422e+13	2.22403	51450.1	49497.6	1.46385	0.463
usa	2013	millionaire	3873	5949501	16691517000000	1.58029e+13	1.67733	52787	49976.6	0.967811	0.459
usa	2014	millionaire	3782	5955437	17393103000000	1.61775e+13	2.37046	54598.6	50782.5	1.61254	0.456051
usa	2015	millionaire	3862	5141250	18120714000000	1.66404e+13	2.86159	56469	51855.9	2.11371	0.454086
usa	2016	millionaire	3033	4551174	18624475000000	16887543468524	1.48528	57638.2	52262.8	0.784618	0.456051
usa	1975	rich	284	6947	1688923000000	5.45114e+12	-0.197679	7820.07	25239.9	-1.17688	0.359
usa	1976	rich	208	6111	1877587000000	5.74474e+12	5.38609	8611.4	26347.8	4.38943	0.359
usa	1977	rich	176	6043	2085951000000	6.0095e+12	4.6086	9471.31	27286.3	3.56175	0.362
usa	1978	rich	144	7064	2356571000000	6.34373e+12	5.56168	10587.3	28500.2	4.44909	0.363
usa	1979	rich	179	30875	2632143000000	6.54518e+12	3.17569	11695.6	29082.6	2.04333	0.366
usa	1980	rich	1856	90770	2862505000000	6.52917e+12	-0.244596	12597.7	28734.4	-1.19726	0.367
usa	1981	rich	2978	120855	3210956000000	6.69857e+12	2.59447	13993.2	29192	1.59252	0.373
usa	1982	rich	2759	121188	3344991000000	6.57057e+12	-1.91089	14439	28362.5	-2.84155	0.384
usa	1983	rich	2604	116618	3638137000000	6.87495e+12	4.63246	15561.4	29406.3	3.68008	0.389
usa	1984	rich	6537	228948	4040693000000	7.37401e+12	7.25909	17134.3	31269	6.33443	0.389
usa	1985	rich	9350	344633	4346734000000	7686570948200	4.23874	18269.4	32306.8	3.31913	0.394
usa	1986	rich	13810	485101	4590155000000	7.95649e+12	3.51161	19115.1	33133.7	2.5594	0.397
usa	1987	rich	18995	722532	4870217000000	8.23193e+12	3.46175	20100.9	33975.7	2.5411	0.399
usa	1988	rich	22216	800995	5252629000000	8.578e+12	4.20397	21483.2	35084	3.26208	0.402
usa	1989	rich	24953	937180	5657693000000	8.89371e+12	3.68052	22922.4	36033.3	2.70597	0.408
usa	1990	rich	30409	1081495	5979589000000	9.06441e+12	1.91937	23954.5	36312.4	0.774516	0.406
usa	1991	rich	31404	1146447	6174043000000	9.0577e+12	-0.0740845	24405.2	35803.9	-1.40047	0.406
usa	1992	rich	36598	1298370	6539299000000	9.37974e+12	3.5554	25493	36566.2	2.12911	0.413
usa	1993	rich	36004	1370243	6878718000000	9.63729e+12	2.74586	26464.9	37078	1.39986	0.436
usa	1994	rich	43707	1657013	7308755000000	1.00264e+13	4.03764	27776.6	38105	2.76962	0.436
usa	1995	rich	49399	1708816	7664060000000	1.0299e+13	2.71898	28782.2	38677.7	1.50307	0.433
usa	1996	rich	52865	1838187	8100201000000	1.069e+13	3.79588	30068.2	39681.5	2.59531	0.437
usa	1997	rich	57667	2052033	8608515000000	1.11696e+13	4.48703	31572.7	40965.8	3.23659	0.44
usa	1998	rich	60646	2558625	9089168000000	1.16667e+13	4.44991	32949.2	42292.9	3.23939	0.439
usa	1999	rich	73768	2793281	9660624000000	1.22133e+13	4.6852	34620.9	43768.9	3.48993	0.441
usa	2000	rich	86573	2787162	10284779000000	1.27131e+13	4.09218	36449.9	45055.8	2.94029	0.442
usa	2001	rich	78165	2725369	10621824000000	1.28371e+13	0.975982	37273.6	45047.5	-0.0184898	0.446
usa	2002	rich	72954	2734901	10977514000000	13066422980900	1.78613	38166	45428.6	0.846126	0.443
usa	2003	rich	75240	2812477	11510670000000	13433168199500	2.80678	39677.2	46304	1.92696	0.445
usa	2004	rich	80408	3223188	12274928000000	1.39417e+13	3.78574	41921.8	47614.3	2.82965	0.447
usa	2005	rich	92160	3874445	13093726000000	14408093840400	3.34522	44307.9	48755.6	2.39705	0.45
usa	2006	rich	100288	4357399	13855888000000	14792303791800	2.66663	46437.1	49575.4	1.68142	0.452
usa	2007	rich	106153	4532114	14477635000000	15055395304800	1.77857	48061.5	49979.5	0.815188	0.444
usa	2008	rich	106186	4491922	14718582000000	15011490541400	-0.291621	48401.4	49364.6	-1.23028	0.45
usa	2009	rich	104978	5150227	14418739000000	14594842181900	-2.77553	47001.6	47575.6	-3.62412	0.456
usa	2010	rich	120211	5856157	14964372000000	14964372000000	2.53192	48373.9	48373.9	1.6779	0.456
usa	2011	rich	136265	6206203	15517926000000	15204019634600	1.60145	49790.7	48783.5	0.846717	0.463
usa	2012	rich	135628	5349531	16155255000000	1.55422e+13	2.22403	51450.1	49497.6	1.46385	0.463
usa	2013	rich	126161	5949501	16691517000000	1.58029e+13	1.67733	52787	49976.6	0.967811	0.459
usa	2014	rich	122547	5955437	17393103000000	1.61775e+13	2.37046	54598.6	50782.5	1.61254	0.456051
usa	2015	rich	114351	5141250	18120714000000	1.66404e+13	2.86159	56469	51855.9	2.11371	0.454086
usa	2016	rich	106420	4551174	18624475000000	16887543468524	1.48528	57638.2	52262.8	0.784618	0.456051
usa	1975	wealth	162	6947	1688923000000	5.45114e+12	-0.197679	7820.07	25239.9	-1.17688	0.359
usa	1976	wealth	107	6111	1877587000000	5.74474e+12	5.38609	8611.4	26347.8	4.38943	0.359
usa	1977	wealth	49	6043	2085951000000	6.0095e+12	4.6086	9471.31	27286.3	3.56175	0.362
usa	1978	wealth	74	7064	2356571000000	6.34373e+12	5.56168	10587.3	28500.2	4.44909	0.363
usa	1979	wealth	85	30875	2632143000000	6.54518e+12	3.17569	11695.6	29082.6	2.04333	0.366
usa	1980	wealth	590	90770	2862505000000	6.52917e+12	-0.244596	12597.7	28734.4	-1.19726	0.367
usa	1981	wealth	850	120855	3210956000000	6.69857e+12	2.59447	13993.2	29192	1.59252	0.373
usa	1982	wealth	748	121188	3344991000000	6.57057e+12	-1.91089	14439	28362.5	-2.84155	0.384
usa	1983	wealth	645	116618	3638137000000	6.87495e+12	4.63246	15561.4	29406.3	3.68008	0.389
usa	1984	wealth	1478	228948	4040693000000	7.37401e+12	7.25909	17134.3	31269	6.33443	0.389
usa	1985	wealth	2176	344633	4346734000000	7686570948200	4.23874	18269.4	32306.8	3.31913	0.394
usa	1986	wealth	3589	485101	4590155000000	7.95649e+12	3.51161	19115.1	33133.7	2.5594	0.397
usa	1987	wealth	4657	722532	4870217000000	8.23193e+12	3.46175	20100.9	33975.7	2.5411	0.399
usa	1988	wealth	5164	800995	5252629000000	8.578e+12	4.20397	21483.2	35084	3.26208	0.402
usa	1989	wealth	5873	937180	5657693000000	8.89371e+12	3.68052	22922.4	36033.3	2.70597	0.408
usa	1990	wealth	7515	1081495	5979589000000	9.06441e+12	1.91937	23954.5	36312.4	0.774516	0.406
usa	1991	wealth	7722	1146447	6174043000000	9.0577e+12	-0.0740845	24405.2	35803.9	-1.40047	0.406
usa	1992	wealth	8516	1298370	6539299000000	9.37974e+12	3.5554	25493	36566.2	2.12911	0.413
usa	1993	wealth	8160	1370243	6878718000000	9.63729e+12	2.74586	26464.9	37078	1.39986	0.436
usa	1994	wealth	10188	1657013	7308755000000	1.00264e+13	4.03764	27776.6	38105	2.76962	0.436
usa	1995	wealth	11162	1708816	7664060000000	1.0299e+13	2.71898	28782.2	38677.7	1.50307	0.433
usa	1996	wealth	12562	1838187	8100201000000	1.069e+13	3.79588	30068.2	39681.5	2.59531	0.437
usa	1997	wealth	15854	2052033	8608515000000	1.11696e+13	4.48703	31572.7	40965.8	3.23659	0.44
usa	1998	wealth	19868	2558625	9089168000000	1.16667e+13	4.44991	32949.2	42292.9	3.23939	0.439
usa	1999	wealth	23643	2793281	9660624000000	1.22133e+13	4.6852	34620.9	43768.9	3.48993	0.441
usa	2000	wealth	28229	2787162	10284779000000	1.27131e+13	4.09218	36449.9	45055.8	2.94029	0.442
usa	2001	wealth	26032	2725369	10621824000000	1.28371e+13	0.975982	37273.6	45047.5	-0.0184898	0.446
usa	2002	wealth	26370	2734901	10977514000000	13066422980900	1.78613	38166	45428.6	0.846126	0.443
usa	2003	wealth	28483	2812477	11510670000000	13433168199500	2.80678	39677.2	46304	1.92696	0.445
usa	2004	wealth	30775	3223188	12274928000000	1.39417e+13	3.78574	41921.8	47614.3	2.82965	0.447
usa	2005	wealth	35929	3874445	13093726000000	14408093840400	3.34522	44307.9	48755.6	2.39705	0.45
usa	2006	wealth	40216	4357399	13855888000000	14792303791800	2.66663	46437.1	49575.4	1.68142	0.452
usa	2007	wealth	44508	4532114	14477635000000	15055395304800	1.77857	48061.5	49979.5	0.815188	0.444
usa	2008	wealth	51194	4491922	14718582000000	15011490541400	-0.291621	48401.4	49364.6	-1.23028	0.45
usa	2009	wealth	55083	5150227	14418739000000	14594842181900	-2.77553	47001.6	47575.6	-3.62412	0.456
usa	2010	wealth	63315	5856157	14964372000000	14964372000000	2.53192	48373.9	48373.9	1.6779	0.456
usa	2011	wealth	69204	6206203	15517926000000	15204019634600	1.60145	49790.7	48783.5	0.846717	0.463
usa	2012	wealth	69665	5349531	16155255000000	1.55422e+13	2.22403	51450.1	49497.6	1.46385	0.463
usa	2013	wealth	80607	5949501	16691517000000	1.58029e+13	1.67733	52787	49976.6	0.967811	0.459
usa	2014	wealth	100670	5955437	17393103000000	1.61775e+13	2.37046	54598.6	50782.5	1.61254	0.456051
usa	2015	wealth	77126	5141250	18120714000000	1.66404e+13	2.86159	56469	51855.9	2.11371	0.454086
usa	2016	wealth	80111	4551174	18624475000000	16887543468524	1.48528	57638.2	52262.8	0.784618	0.456051
usa	1975	loaded	64	6947	1688923000000	5.45114e+12	-0.197679	7820.07	25239.9	-1.17688	0.359
usa	1976	loaded	43	6111	1877587000000	5.74474e+12	5.38609	8611.4	26347.8	4.38943	0.359
usa	1977	loaded	32	6043	2085951000000	6.0095e+12	4.6086	9471.31	27286.3	3.56175	0.362
usa	1978	loaded	26	7064	2356571000000	6.34373e+12	5.56168	10587.3	28500.2	4.44909	0.363
usa	1979	loaded	47	30875	2632143000000	6.54518e+12	3.17569	11695.6	29082.6	2.04333	0.366
usa	1980	loaded	324	90770	2862505000000	6.52917e+12	-0.244596	12597.7	28734.4	-1.19726	0.367
usa	1981	loaded	441	120855	3210956000000	6.69857e+12	2.59447	13993.2	29192	1.59252	0.373
usa	1982	loaded	471	121188	3344991000000	6.57057e+12	-1.91089	14439	28362.5	-2.84155	0.384
usa	1983	loaded	385	116618	3638137000000	6.87495e+12	4.63246	15561.4	29406.3	3.68008	0.389
usa	1984	loaded	1484	228948	4040693000000	7.37401e+12	7.25909	17134.3	31269	6.33443	0.389
usa	1985	loaded	2396	344633	4346734000000	7686570948200	4.23874	18269.4	32306.8	3.31913	0.394
usa	1986	loaded	3732	485101	4590155000000	7.95649e+12	3.51161	19115.1	33133.7	2.5594	0.397
usa	1987	loaded	6013	722532	4870217000000	8.23193e+12	3.46175	20100.9	33975.7	2.5411	0.399
usa	1988	loaded	6258	800995	5252629000000	8.578e+12	4.20397	21483.2	35084	3.26208	0.402
usa	1989	loaded	7763	937180	5657693000000	8.89371e+12	3.68052	22922.4	36033.3	2.70597	0.408
usa	1990	loaded	8874	1081495	5979589000000	9.06441e+12	1.91937	23954.5	36312.4	0.774516	0.406
usa	1991	loaded	9246	1146447	6174043000000	9.0577e+12	-0.0740845	24405.2	35803.9	-1.40047	0.406
usa	1992	loaded	10509	1298370	6539299000000	9.37974e+12	3.5554	25493	36566.2	2.12911	0.413
usa	1993	loaded	11473	1370243	6878718000000	9.63729e+12	2.74586	26464.9	37078	1.39986	0.436
usa	1994	loaded	14115	1657013	7308755000000	1.00264e+13	4.03764	27776.6	38105	2.76962	0.436
usa	1995	loaded	15527	1708816	7664060000000	1.0299e+13	2.71898	28782.2	38677.7	1.50307	0.433
usa	1996	loaded	16316	1838187	8100201000000	1.069e+13	3.79588	30068.2	39681.5	2.59531	0.437
usa	1997	loaded	17596	2052033	8608515000000	1.11696e+13	4.48703	31572.7	40965.8	3.23659	0.44
usa	1998	loaded	19413	2558625	9089168000000	1.16667e+13	4.44991	32949.2	42292.9	3.23939	0.439
usa	1999	loaded	21752	2793281	9660624000000	1.22133e+13	4.6852	34620.9	43768.9	3.48993	0.441
usa	2000	loaded	21633	2787162	10284779000000	1.27131e+13	4.09218	36449.9	45055.8	2.94029	0.442
usa	2001	loaded	20353	2725369	10621824000000	1.28371e+13	0.975982	37273.6	45047.5	-0.0184898	0.446
usa	2002	loaded	20362	2734901	10977514000000	13066422980900	1.78613	38166	45428.6	0.846126	0.443
usa	2003	loaded	22526	2812477	11510670000000	13433168199500	2.80678	39677.2	46304	1.92696	0.445
usa	2004	loaded	22082	3223188	12274928000000	1.39417e+13	3.78574	41921.8	47614.3	2.82965	0.447
usa	2005	loaded	26897	3874445	13093726000000	14408093840400	3.34522	44307.9	48755.6	2.39705	0.45
usa	2006	loaded	29228	4357399	13855888000000	14792303791800	2.66663	46437.1	49575.4	1.68142	0.452
usa	2007	loaded	29962	4532114	14477635000000	15055395304800	1.77857	48061.5	49979.5	0.815188	0.444
usa	2008	loaded	28614	4491922	14718582000000	15011490541400	-0.291621	48401.4	49364.6	-1.23028	0.45
usa	2009	loaded	28258	5150227	14418739000000	14594842181900	-2.77553	47001.6	47575.6	-3.62412	0.456
usa	2010	loaded	31828	5856157	14964372000000	14964372000000	2.53192	48373.9	48373.9	1.6779	0.456
usa	2011	loaded	34229	6206203	15517926000000	15204019634600	1.60145	49790.7	48783.5	0.846717	0.463
usa	2012	loaded	36503	5349531	16155255000000	1.55422e+13	2.22403	51450.1	49497.6	1.46385	0.463
usa	2013	loaded	41540	5949501	16691517000000	1.58029e+13	1.67733	52787	49976.6	0.967811	0.459
usa	2014	loaded	42814	5955437	17393103000000	1.61775e+13	2.37046	54598.6	50782.5	1.61254	0.456051
usa	2015	loaded	41927	5141250	18120714000000	1.66404e+13	2.86159	56469	51855.9	2.11371	0.454086
usa	2016	loaded	40651	4551174	18624475000000	16887543468524	1.48528	57638.2	52262.8	0.784618	0.456051
usa	1975	privileged	16	6947	1688923000000	5.45114e+12	-0.197679	7820.07	25239.9	-1.17688	0.359
usa	1976	privileged	10	6111	1877587000000	5.74474e+12	5.38609	8611.4	26347.8	4.38943	0.359
usa	1977	privileged	13	6043	2085951000000	6.0095e+12	4.6086	9471.31	27286.3	3.56175	0.362
usa	1978	privileged	13	7064	2356571000000	6.34373e+12	5.56168	10587.3	28500.2	4.44909	0.363
usa	1979	privileged	8	30875	2632143000000	6.54518e+12	3.17569	11695.6	29082.6	2.04333	0.366
usa	1980	privileged	119	90770	2862505000000	6.52917e+12	-0.244596	12597.7	28734.4	-1.19726	0.367
usa	1981	privileged	184	120855	3210956000000	6.69857e+12	2.59447	13993.2	29192	1.59252	0.373
usa	1982	privileged	196	121188	3344991000000	6.57057e+12	-1.91089	14439	28362.5	-2.84155	0.384
usa	1983	privileged	194	116618	3638137000000	6.87495e+12	4.63246	15561.4	29406.3	3.68008	0.389
usa	1984	privileged	395	228948	4040693000000	7.37401e+12	7.25909	17134.3	31269	6.33443	0.389
usa	1985	privileged	516	344633	4346734000000	7686570948200	4.23874	18269.4	32306.8	3.31913	0.394
usa	1986	privileged	726	485101	4590155000000	7.95649e+12	3.51161	19115.1	33133.7	2.5594	0.397
usa	1987	privileged	992	722532	4870217000000	8.23193e+12	3.46175	20100.9	33975.7	2.5411	0.399
usa	1988	privileged	1262	800995	5252629000000	8.578e+12	4.20397	21483.2	35084	3.26208	0.402
usa	1989	privileged	1418	937180	5657693000000	8.89371e+12	3.68052	22922.4	36033.3	2.70597	0.408
usa	1990	privileged	1609	1081495	5979589000000	9.06441e+12	1.91937	23954.5	36312.4	0.774516	0.406
usa	1991	privileged	1675	1146447	6174043000000	9.0577e+12	-0.0740845	24405.2	35803.9	-1.40047	0.406
usa	1992	privileged	1864	1298370	6539299000000	9.37974e+12	3.5554	25493	36566.2	2.12911	0.413
usa	1993	privileged	1934	1370243	6878718000000	9.63729e+12	2.74586	26464.9	37078	1.39986	0.436
usa	1994	privileged	2315	1657013	7308755000000	1.00264e+13	4.03764	27776.6	38105	2.76962	0.436
usa	1995	privileged	2581	1708816	7664060000000	1.0299e+13	2.71898	28782.2	38677.7	1.50307	0.433
usa	1996	privileged	2575	1838187	8100201000000	1.069e+13	3.79588	30068.2	39681.5	2.59531	0.437
usa	1997	privileged	3242	2052033	8608515000000	1.11696e+13	4.48703	31572.7	40965.8	3.23659	0.44
usa	1998	privileged	4034	2558625	9089168000000	1.16667e+13	4.44991	32949.2	42292.9	3.23939	0.439
usa	1999	privileged	4317	2793281	9660624000000	1.22133e+13	4.6852	34620.9	43768.9	3.48993	0.441
usa	2000	privileged	4486	2787162	10284779000000	1.27131e+13	4.09218	36449.9	45055.8	2.94029	0.442
usa	2001	privileged	4351	2725369	10621824000000	1.28371e+13	0.975982	37273.6	45047.5	-0.0184898	0.446
usa	2002	privileged	4944	2734901	10977514000000	13066422980900	1.78613	38166	45428.6	0.846126	0.443
usa	2003	privileged	5783	2812477	11510670000000	13433168199500	2.80678	39677.2	46304	1.92696	0.445
usa	2004	privileged	6196	3223188	12274928000000	1.39417e+13	3.78574	41921.8	47614.3	2.82965	0.447
usa	2005	privileged	7768	3874445	13093726000000	14408093840400	3.34522	44307.9	48755.6	2.39705	0.45
usa	2006	privileged	8557	4357399	13855888000000	14792303791800	2.66663	46437.1	49575.4	1.68142	0.452
usa	2007	privileged	9460	4532114	14477635000000	15055395304800	1.77857	48061.5	49979.5	0.815188	0.444
usa	2008	privileged	9479	4491922	14718582000000	15011490541400	-0.291621	48401.4	49364.6	-1.23028	0.45
usa	2009	privileged	10116	5150227	14418739000000	14594842181900	-2.77553	47001.6	47575.6	-3.62412	0.456
usa	2010	privileged	10060	5856157	14964372000000	14964372000000	2.53192	48373.9	48373.9	1.6779	0.456
usa	2011	privileged	10913	6206203	15517926000000	15204019634600	1.60145	49790.7	48783.5	0.846717	0.463
usa	2012	privileged	9626	5349531	16155255000000	1.55422e+13	2.22403	51450.1	49497.6	1.46385	0.463
usa	2013	privileged	10518	5949501	16691517000000	1.58029e+13	1.67733	52787	49976.6	0.967811	0.459
usa	2014	privileged	11177	5955437	17393103000000	1.61775e+13	2.37046	54598.6	50782.5	1.61254	0.456051
usa	2015	privileged	11250	5141250	18120714000000	1.66404e+13	2.86159	56469	51855.9	2.11371	0.454086
usa	2016	privileged	10560	4551174	18624475000000	16887543468524	1.48528	57638.2	52262.8	0.784618	0.456051
usa	1975	affluent	42	6947	1688923000000	5.45114e+12	-0.197679	7820.07	25239.9	-1.17688	0.359
usa	1976	affluent	47	6111	1877587000000	5.74474e+12	5.38609	8611.4	26347.8	4.38943	0.359
usa	1977	affluent	36	6043	2085951000000	6.0095e+12	4.6086	9471.31	27286.3	3.56175	0.362
usa	1978	affluent	50	7064	2356571000000	6.34373e+12	5.56168	10587.3	28500.2	4.44909	0.363
usa	1979	affluent	31	30875	2632143000000	6.54518e+12	3.17569	11695.6	29082.6	2.04333	0.366
usa	1980	affluent	322	90770	2862505000000	6.52917e+12	-0.244596	12597.7	28734.4	-1.19726	0.367
usa	1981	affluent	468	120855	3210956000000	6.69857e+12	2.59447	13993.2	29192	1.59252	0.373
usa	1982	affluent	484	121188	3344991000000	6.57057e+12	-1.91089	14439	28362.5	-2.84155	0.384
usa	1983	affluent	471	116618	3638137000000	6.87495e+12	4.63246	15561.4	29406.3	3.68008	0.389
usa	1984	affluent	1081	228948	4040693000000	7.37401e+12	7.25909	17134.3	31269	6.33443	0.389
usa	1985	affluent	1406	344633	4346734000000	7686570948200	4.23874	18269.4	32306.8	3.31913	0.394
usa	1986	affluent	2075	485101	4590155000000	7.95649e+12	3.51161	19115.1	33133.7	2.5594	0.397
usa	1987	affluent	3000	722532	4870217000000	8.23193e+12	3.46175	20100.9	33975.7	2.5411	0.399
usa	1988	affluent	3249	800995	5252629000000	8.578e+12	4.20397	21483.2	35084	3.26208	0.402
usa	1989	affluent	3714	937180	5657693000000	8.89371e+12	3.68052	22922.4	36033.3	2.70597	0.408
usa	1990	affluent	3802	1081495	5979589000000	9.06441e+12	1.91937	23954.5	36312.4	0.774516	0.406
usa	1991	affluent	3601	1146447	6174043000000	9.0577e+12	-0.0740845	24405.2	35803.9	-1.40047	0.406
usa	1992	affluent	3991	1298370	6539299000000	9.37974e+12	3.5554	25493	36566.2	2.12911	0.413
usa	1993	affluent	4065	1370243	6878718000000	9.63729e+12	2.74586	26464.9	37078	1.39986	0.436
usa	1994	affluent	4579	1657013	7308755000000	1.00264e+13	4.03764	27776.6	38105	2.76962	0.436
usa	1995	affluent	4817	1708816	7664060000000	1.0299e+13	2.71898	28782.2	38677.7	1.50307	0.433
usa	1996	affluent	4883	1838187	8100201000000	1.069e+13	3.79588	30068.2	39681.5	2.59531	0.437
usa	1997	affluent	5606	2052033	8608515000000	1.11696e+13	4.48703	31572.7	40965.8	3.23659	0.44
usa	1998	affluent	5978	2558625	9089168000000	1.16667e+13	4.44991	32949.2	42292.9	3.23939	0.439
usa	1999	affluent	7236	2793281	9660624000000	1.22133e+13	4.6852	34620.9	43768.9	3.48993	0.441
usa	2000	affluent	7530	2787162	10284779000000	1.27131e+13	4.09218	36449.9	45055.8	2.94029	0.442
usa	2001	affluent	7308	2725369	10621824000000	1.28371e+13	0.975982	37273.6	45047.5	-0.0184898	0.446
usa	2002	affluent	7872	2734901	10977514000000	13066422980900	1.78613	38166	45428.6	0.846126	0.443
usa	2003	affluent	7773	2812477	11510670000000	13433168199500	2.80678	39677.2	46304	1.92696	0.445
usa	2004	affluent	7782	3223188	12274928000000	1.39417e+13	3.78574	41921.8	47614.3	2.82965	0.447
usa	2005	affluent	8627	3874445	13093726000000	14408093840400	3.34522	44307.9	48755.6	2.39705	0.45
usa	2006	affluent	9427	4357399	13855888000000	14792303791800	2.66663	46437.1	49575.4	1.68142	0.452
usa	2007	affluent	9573	4532114	14477635000000	15055395304800	1.77857	48061.5	49979.5	0.815188	0.444
usa	2008	affluent	9325	4491922	14718582000000	15011490541400	-0.291621	48401.4	49364.6	-1.23028	0.45
usa	2009	affluent	7844	5150227	14418739000000	14594842181900	-2.77553	47001.6	47575.6	-3.62412	0.456
usa	2010	affluent	8712	5856157	14964372000000	14964372000000	2.53192	48373.9	48373.9	1.6779	0.456
usa	2011	affluent	10373	6206203	15517926000000	15204019634600	1.60145	49790.7	48783.5	0.846717	0.463
usa	2012	affluent	11505	5349531	16155255000000	1.55422e+13	2.22403	51450.1	49497.6	1.46385	0.463
usa	2013	affluent	12121	5949501	16691517000000	1.58029e+13	1.67733	52787	49976.6	0.967811	0.459
usa	2014	affluent	11105	5955437	17393103000000	1.61775e+13	2.37046	54598.6	50782.5	1.61254	0.456051
usa	2015	affluent	10791	5141250	18120714000000	1.66404e+13	2.86159	56469	51855.9	2.11371	0.454086
usa	2016	affluent	9513	4551174	18624475000000	16887543468524	1.48528	57638.2	52262.8	0.784618	0.456051
usa	1975	prosperous	19	6947	1688923000000	5.45114e+12	-0.197679	7820.07	25239.9	-1.17688	0.359
usa	1976	prosperous	18	6111	1877587000000	5.74474e+12	5.38609	8611.4	26347.8	4.38943	0.359
usa	1977	prosperous	14	6043	2085951000000	6.0095e+12	4.6086	9471.31	27286.3	3.56175	0.362
usa	1978	prosperous	17	7064	2356571000000	6.34373e+12	5.56168	10587.3	28500.2	4.44909	0.363
usa	1979	prosperous	20	30875	2632143000000	6.54518e+12	3.17569	11695.6	29082.6	2.04333	0.366
usa	1980	prosperous	185	90770	2862505000000	6.52917e+12	-0.244596	12597.7	28734.4	-1.19726	0.367
usa	1981	prosperous	316	120855	3210956000000	6.69857e+12	2.59447	13993.2	29192	1.59252	0.373
usa	1982	prosperous	290	121188	3344991000000	6.57057e+12	-1.91089	14439	28362.5	-2.84155	0.384
usa	1983	prosperous	244	116618	3638137000000	6.87495e+12	4.63246	15561.4	29406.3	3.68008	0.389
usa	1984	prosperous	670	228948	4040693000000	7.37401e+12	7.25909	17134.3	31269	6.33443	0.389
usa	1985	prosperous	702	344633	4346734000000	7686570948200	4.23874	18269.4	32306.8	3.31913	0.394
usa	1986	prosperous	1000	485101	4590155000000	7.95649e+12	3.51161	19115.1	33133.7	2.5594	0.397
usa	1987	prosperous	1666	722532	4870217000000	8.23193e+12	3.46175	20100.9	33975.7	2.5411	0.399
usa	1988	prosperous	1831	800995	5252629000000	8.578e+12	4.20397	21483.2	35084	3.26208	0.402
usa	1989	prosperous	2078	937180	5657693000000	8.89371e+12	3.68052	22922.4	36033.3	2.70597	0.408
usa	1990	prosperous	2360	1081495	5979589000000	9.06441e+12	1.91937	23954.5	36312.4	0.774516	0.406
usa	1991	prosperous	2223	1146447	6174043000000	9.0577e+12	-0.0740845	24405.2	35803.9	-1.40047	0.406
usa	1992	prosperous	2399	1298370	6539299000000	9.37974e+12	3.5554	25493	36566.2	2.12911	0.413
usa	1993	prosperous	2460	1370243	6878718000000	9.63729e+12	2.74586	26464.9	37078	1.39986	0.436
usa	1994	prosperous	2816	1657013	7308755000000	1.00264e+13	4.03764	27776.6	38105	2.76962	0.436
usa	1995	prosperous	2908	1708816	7664060000000	1.0299e+13	2.71898	28782.2	38677.7	1.50307	0.433
usa	1996	prosperous	3049	1838187	8100201000000	1.069e+13	3.79588	30068.2	39681.5	2.59531	0.437
usa	1997	prosperous	3514	2052033	8608515000000	1.11696e+13	4.48703	31572.7	40965.8	3.23659	0.44
usa	1998	prosperous	4366	2558625	9089168000000	1.16667e+13	4.44991	32949.2	42292.9	3.23939	0.439
usa	1999	prosperous	5369	2793281	9660624000000	1.22133e+13	4.6852	34620.9	43768.9	3.48993	0.441
usa	2000	prosperous	5417	2787162	10284779000000	1.27131e+13	4.09218	36449.9	45055.8	2.94029	0.442
usa	2001	prosperous	4073	2725369	10621824000000	1.28371e+13	0.975982	37273.6	45047.5	-0.0184898	0.446
usa	2002	prosperous	4462	2734901	10977514000000	13066422980900	1.78613	38166	45428.6	0.846126	0.443
usa	2003	prosperous	5468	2812477	11510670000000	13433168199500	2.80678	39677.2	46304	1.92696	0.445
usa	2004	prosperous	5366	3223188	12274928000000	1.39417e+13	3.78574	41921.8	47614.3	2.82965	0.447
usa	2005	prosperous	6405	3874445	13093726000000	14408093840400	3.34522	44307.9	48755.6	2.39705	0.45
usa	2006	prosperous	6339	4357399	13855888000000	14792303791800	2.66663	46437.1	49575.4	1.68142	0.452
usa	2007	prosperous	6515	4532114	14477635000000	15055395304800	1.77857	48061.5	49979.5	0.815188	0.444
usa	2008	prosperous	7013	4491922	14718582000000	15011490541400	-0.291621	48401.4	49364.6	-1.23028	0.45
usa	2009	prosperous	7783	5150227	14418739000000	14594842181900	-2.77553	47001.6	47575.6	-3.62412	0.456
usa	2010	prosperous	8181	5856157	14964372000000	14964372000000	2.53192	48373.9	48373.9	1.6779	0.456
usa	2011	prosperous	9650	6206203	15517926000000	15204019634600	1.60145	49790.7	48783.5	0.846717	0.463
usa	2012	prosperous	7365	5349531	16155255000000	1.55422e+13	2.22403	51450.1	49497.6	1.46385	0.463
usa	2013	prosperous	6662	5949501	16691517000000	1.58029e+13	1.67733	52787	49976.6	0.967811	0.459
usa	2014	prosperous	6890	5955437	17393103000000	1.61775e+13	2.37046	54598.6	50782.5	1.61254	0.456051
usa	2015	prosperous	7158	5141250	18120714000000	1.66404e+13	2.86159	56469	51855.9	2.11371	0.454086
usa	2016	prosperous	6868	4551174	18624475000000	16887543468524	1.48528	57638.2	52262.8	0.784618	0.456051
usa	1975	posh	1	6947	1688923000000	5.45114e+12	-0.197679	7820.07	25239.9	-1.17688	0.359
usa	1976	posh	0	6111	1877587000000	5.74474e+12	5.38609	8611.4	26347.8	4.38943	0.359
usa	1977	posh	1	6043	2085951000000	6.0095e+12	4.6086	9471.31	27286.3	3.56175	0.362
usa	1978	posh	1	7064	2356571000000	6.34373e+12	5.56168	10587.3	28500.2	4.44909	0.363
usa	1979	posh	5	30875	2632143000000	6.54518e+12	3.17569	11695.6	29082.6	2.04333	0.366
usa	1980	posh	38	90770	2862505000000	6.52917e+12	-0.244596	12597.7	28734.4	-1.19726	0.367
usa	1981	posh	68	120855	3210956000000	6.69857e+12	2.59447	13993.2	29192	1.59252	0.373
usa	1982	posh	69	121188	3344991000000	6.57057e+12	-1.91089	14439	28362.5	-2.84155	0.384
usa	1983	posh	33	116618	3638137000000	6.87495e+12	4.63246	15561.4	29406.3	3.68008	0.389
usa	1984	posh	185	228948	4040693000000	7.37401e+12	7.25909	17134.3	31269	6.33443	0.389
usa	1985	posh	333	344633	4346734000000	7686570948200	4.23874	18269.4	32306.8	3.31913	0.394
usa	1986	posh	490	485101	4590155000000	7.95649e+12	3.51161	19115.1	33133.7	2.5594	0.397
usa	1987	posh	788	722532	4870217000000	8.23193e+12	3.46175	20100.9	33975.7	2.5411	0.399
usa	1988	posh	909	800995	5252629000000	8.578e+12	4.20397	21483.2	35084	3.26208	0.402
usa	1989	posh	1006	937180	5657693000000	8.89371e+12	3.68052	22922.4	36033.3	2.70597	0.408
usa	1990	posh	1001	1081495	5979589000000	9.06441e+12	1.91937	23954.5	36312.4	0.774516	0.406
usa	1991	posh	937	1146447	6174043000000	9.0577e+12	-0.0740845	24405.2	35803.9	-1.40047	0.406
usa	1992	posh	1102	1298370	6539299000000	9.37974e+12	3.5554	25493	36566.2	2.12911	0.413
usa	1993	posh	1136	1370243	6878718000000	9.63729e+12	2.74586	26464.9	37078	1.39986	0.436
usa	1994	posh	1336	1657013	7308755000000	1.00264e+13	4.03764	27776.6	38105	2.76962	0.436
usa	1995	posh	1235	1708816	7664060000000	1.0299e+13	2.71898	28782.2	38677.7	1.50307	0.433
usa	1996	posh	1251	1838187	8100201000000	1.069e+13	3.79588	30068.2	39681.5	2.59531	0.437
usa	1997	posh	1671	2052033	8608515000000	1.11696e+13	4.48703	31572.7	40965.8	3.23659	0.44
usa	1998	posh	2184	2558625	9089168000000	1.16667e+13	4.44991	32949.2	42292.9	3.23939	0.439
usa	1999	posh	2173	2793281	9660624000000	1.22133e+13	4.6852	34620.9	43768.9	3.48993	0.441
usa	2000	posh	2059	2787162	10284779000000	1.27131e+13	4.09218	36449.9	45055.8	2.94029	0.442
usa	2001	posh	1934	2725369	10621824000000	1.28371e+13	0.975982	37273.6	45047.5	-0.0184898	0.446
usa	2002	posh	2057	2734901	10977514000000	13066422980900	1.78613	38166	45428.6	0.846126	0.443
usa	2003	posh	2056	2812477	11510670000000	13433168199500	2.80678	39677.2	46304	1.92696	0.445
usa	2004	posh	2057	3223188	12274928000000	1.39417e+13	3.78574	41921.8	47614.3	2.82965	0.447
usa	2005	posh	2129	3874445	13093726000000	14408093840400	3.34522	44307.9	48755.6	2.39705	0.45
usa	2006	posh	2309	4357399	13855888000000	14792303791800	2.66663	46437.1	49575.4	1.68142	0.452
usa	2007	posh	3148	4532114	14477635000000	15055395304800	1.77857	48061.5	49979.5	0.815188	0.444
usa	2008	posh	2626	4491922	14718582000000	15011490541400	-0.291621	48401.4	49364.6	-1.23028	0.45
usa	2009	posh	2072	5150227	14418739000000	14594842181900	-2.77553	47001.6	47575.6	-3.62412	0.456
usa	2010	posh	2047	5856157	14964372000000	14964372000000	2.53192	48373.9	48373.9	1.6779	0.456
usa	2011	posh	2452	6206203	15517926000000	15204019634600	1.60145	49790.7	48783.5	0.846717	0.463
usa	2012	posh	2284	5349531	16155255000000	1.55422e+13	2.22403	51450.1	49497.6	1.46385	0.463
usa	2013	posh	2240	5949501	16691517000000	1.58029e+13	1.67733	52787	49976.6	0.967811	0.459
usa	2014	posh	2021	5955437	17393103000000	1.61775e+13	2.37046	54598.6	50782.5	1.61254	0.456051
usa	2015	posh	1987	5141250	18120714000000	1.66404e+13	2.86159	56469	51855.9	2.11371	0.454086
usa	2016	posh	1718	4551174	18624475000000	16887543468524	1.48528	57638.2	52262.8	0.784618	0.456051
usa	1975	flush	3	6947	1688923000000	5.45114e+12	-0.197679	7820.07	25239.9	-1.17688	0.359
usa	1976	flush	5	6111	1877587000000	5.74474e+12	5.38609	8611.4	26347.8	4.38943	0.359
usa	1977	flush	4	6043	2085951000000	6.0095e+12	4.6086	9471.31	27286.3	3.56175	0.362
usa	1978	flush	4	7064	2356571000000	6.34373e+12	5.56168	10587.3	28500.2	4.44909	0.363
usa	1979	flush	4	30875	2632143000000	6.54518e+12	3.17569	11695.6	29082.6	2.04333	0.366
usa	1980	flush	105	90770	2862505000000	6.52917e+12	-0.244596	12597.7	28734.4	-1.19726	0.367
usa	1981	flush	186	120855	3210956000000	6.69857e+12	2.59447	13993.2	29192	1.59252	0.373
usa	1982	flush	141	121188	3344991000000	6.57057e+12	-1.91089	14439	28362.5	-2.84155	0.384
usa	1983	flush	170	116618	3638137000000	6.87495e+12	4.63246	15561.4	29406.3	3.68008	0.389
usa	1984	flush	368	228948	4040693000000	7.37401e+12	7.25909	17134.3	31269	6.33443	0.389
usa	1985	flush	561	344633	4346734000000	7686570948200	4.23874	18269.4	32306.8	3.31913	0.394
usa	1986	flush	724	485101	4590155000000	7.95649e+12	3.51161	19115.1	33133.7	2.5594	0.397
usa	1987	flush	1103	722532	4870217000000	8.23193e+12	3.46175	20100.9	33975.7	2.5411	0.399
usa	1988	flush	1231	800995	5252629000000	8.578e+12	4.20397	21483.2	35084	3.26208	0.402
usa	1989	flush	1435	937180	5657693000000	8.89371e+12	3.68052	22922.4	36033.3	2.70597	0.408
usa	1990	flush	1649	1081495	5979589000000	9.06441e+12	1.91937	23954.5	36312.4	0.774516	0.406
usa	1991	flush	1971	1146447	6174043000000	9.0577e+12	-0.0740845	24405.2	35803.9	-1.40047	0.406
usa	1992	flush	1959	1298370	6539299000000	9.37974e+12	3.5554	25493	36566.2	2.12911	0.413
usa	1993	flush	2154	1370243	6878718000000	9.63729e+12	2.74586	26464.9	37078	1.39986	0.436
usa	1994	flush	2648	1657013	7308755000000	1.00264e+13	4.03764	27776.6	38105	2.76962	0.436
usa	1995	flush	2729	1708816	7664060000000	1.0299e+13	2.71898	28782.2	38677.7	1.50307	0.433
usa	1996	flush	2905	1838187	8100201000000	1.069e+13	3.79588	30068.2	39681.5	2.59531	0.437
usa	1997	flush	3301	2052033	8608515000000	1.11696e+13	4.48703	31572.7	40965.8	3.23659	0.44
usa	1998	flush	4488	2558625	9089168000000	1.16667e+13	4.44991	32949.2	42292.9	3.23939	0.439
usa	1999	flush	5313	2793281	9660624000000	1.22133e+13	4.6852	34620.9	43768.9	3.48993	0.441
usa	2000	flush	5362	2787162	10284779000000	1.27131e+13	4.09218	36449.9	45055.8	2.94029	0.442
usa	2001	flush	4867	2725369	10621824000000	1.28371e+13	0.975982	37273.6	45047.5	-0.0184898	0.446
usa	2002	flush	5399	2734901	10977514000000	13066422980900	1.78613	38166	45428.6	0.846126	0.443
usa	2003	flush	5505	2812477	11510670000000	13433168199500	2.80678	39677.2	46304	1.92696	0.445
usa	2004	flush	6020	3223188	12274928000000	1.39417e+13	3.78574	41921.8	47614.3	2.82965	0.447
usa	2005	flush	6589	3874445	13093726000000	14408093840400	3.34522	44307.9	48755.6	2.39705	0.45
usa	2006	flush	7224	4357399	13855888000000	14792303791800	2.66663	46437.1	49575.4	1.68142	0.452
usa	2007	flush	7977	4532114	14477635000000	15055395304800	1.77857	48061.5	49979.5	0.815188	0.444
usa	2008	flush	8357	4491922	14718582000000	15011490541400	-0.291621	48401.4	49364.6	-1.23028	0.45
usa	2009	flush	8222	5150227	14418739000000	14594842181900	-2.77553	47001.6	47575.6	-3.62412	0.456
usa	2010	flush	9432	5856157	14964372000000	14964372000000	2.53192	48373.9	48373.9	1.6779	0.456
usa	2011	flush	8828	6206203	15517926000000	15204019634600	1.60145	49790.7	48783.5	0.846717	0.463
usa	2012	flush	8433	5349531	16155255000000	1.55422e+13	2.22403	51450.1	49497.6	1.46385	0.463
usa	2013	flush	10096	5949501	16691517000000	1.58029e+13	1.67733	52787	49976.6	0.967811	0.459
usa	2014	flush	9959	5955437	17393103000000	1.61775e+13	2.37046	54598.6	50782.5	1.61254	0.456051
usa	2015	flush	9720	5141250	18120714000000	1.66404e+13	2.86159	56469	51855.9	2.11371	0.454086
usa	2016	flush	9197	4551174	18624475000000	16887543468524	1.48528	57638.2	52262.8	0.784618	0.456051
usa	1975	new money	25	6947	1688923000000	5.45114e+12	-0.197679	7820.07	25239.9	-1.17688	0.359
usa	1976	new money	5	6111	1877587000000	5.74474e+12	5.38609	8611.4	26347.8	4.38943	0.359
usa	1977	new money	6	6043	2085951000000	6.0095e+12	4.6086	9471.31	27286.3	3.56175	0.362
usa	1978	new money	8	7064	2356571000000	6.34373e+12	5.56168	10587.3	28500.2	4.44909	0.363
usa	1979	new money	17	30875	2632143000000	6.54518e+12	3.17569	11695.6	29082.6	2.04333	0.366
usa	1980	new money	132	90770	2862505000000	6.52917e+12	-0.244596	12597.7	28734.4	-1.19726	0.367
usa	1981	new money	172	120855	3210956000000	6.69857e+12	2.59447	13993.2	29192	1.59252	0.373
usa	1982	new money	200	121188	3344991000000	6.57057e+12	-1.91089	14439	28362.5	-2.84155	0.384
usa	1983	new money	227	116618	3638137000000	6.87495e+12	4.63246	15561.4	29406.3	3.68008	0.389
usa	1984	new money	291	228948	4040693000000	7.37401e+12	7.25909	17134.3	31269	6.33443	0.389
usa	1985	new money	396	344633	4346734000000	7686570948200	4.23874	18269.4	32306.8	3.31913	0.394
usa	1986	new money	555	485101	4590155000000	7.95649e+12	3.51161	19115.1	33133.7	2.5594	0.397
usa	1987	new money	940	722532	4870217000000	8.23193e+12	3.46175	20100.9	33975.7	2.5411	0.399
usa	1988	new money	839	800995	5252629000000	8.578e+12	4.20397	21483.2	35084	3.26208	0.402
usa	1989	new money	1269	937180	5657693000000	8.89371e+12	3.68052	22922.4	36033.3	2.70597	0.408
usa	1990	new money	1267	1081495	5979589000000	9.06441e+12	1.91937	23954.5	36312.4	0.774516	0.406
usa	1991	new money	1369	1146447	6174043000000	9.0577e+12	-0.0740845	24405.2	35803.9	-1.40047	0.406
usa	1992	new money	1493	1298370	6539299000000	9.37974e+12	3.5554	25493	36566.2	2.12911	0.413
usa	1993	new money	1824	1370243	6878718000000	9.63729e+12	2.74586	26464.9	37078	1.39986	0.436
usa	1994	new money	1577	1657013	7308755000000	1.00264e+13	4.03764	27776.6	38105	2.76962	0.436
usa	1995	new money	1839	1708816	7664060000000	1.0299e+13	2.71898	28782.2	38677.7	1.50307	0.433
usa	1996	new money	2044	1838187	8100201000000	1.069e+13	3.79588	30068.2	39681.5	2.59531	0.437
usa	1997	new money	2784	2052033	8608515000000	1.11696e+13	4.48703	31572.7	40965.8	3.23659	0.44
usa	1998	new money	3695	2558625	9089168000000	1.16667e+13	4.44991	32949.2	42292.9	3.23939	0.439
usa	1999	new money	3139	2793281	9660624000000	1.22133e+13	4.6852	34620.9	43768.9	3.48993	0.441
usa	2000	new money	2842	2787162	10284779000000	1.27131e+13	4.09218	36449.9	45055.8	2.94029	0.442
usa	2001	new money	3474	2725369	10621824000000	1.28371e+13	0.975982	37273.6	45047.5	-0.0184898	0.446
usa	2002	new money	3922	2734901	10977514000000	13066422980900	1.78613	38166	45428.6	0.846126	0.443
usa	2003	new money	4160	2812477	11510670000000	13433168199500	2.80678	39677.2	46304	1.92696	0.445
usa	2004	new money	3765	3223188	12274928000000	1.39417e+13	3.78574	41921.8	47614.3	2.82965	0.447
usa	2005	new money	3923	3874445	13093726000000	14408093840400	3.34522	44307.9	48755.6	2.39705	0.45
usa	2006	new money	3782	4357399	13855888000000	14792303791800	2.66663	46437.1	49575.4	1.68142	0.452
usa	2007	new money	4126	4532114	14477635000000	15055395304800	1.77857	48061.5	49979.5	0.815188	0.444
usa	2008	new money	3934	4491922	14718582000000	15011490541400	-0.291621	48401.4	49364.6	-1.23028	0.45
usa	2009	new money	4615	5150227	14418739000000	14594842181900	-2.77553	47001.6	47575.6	-3.62412	0.456
usa	2010	new money	4396	5856157	14964372000000	14964372000000	2.53192	48373.9	48373.9	1.6779	0.456
usa	2011	new money	4002	6206203	15517926000000	15204019634600	1.60145	49790.7	48783.5	0.846717	0.463
usa	2012	new money	4205	5349531	16155255000000	1.55422e+13	2.22403	51450.1	49497.6	1.46385	0.463
usa	2013	new money	4752	5949501	16691517000000	1.58029e+13	1.67733	52787	49976.6	0.967811	0.459
usa	2014	new money	3869	5955437	17393103000000	1.61775e+13	2.37046	54598.6	50782.5	1.61254	0.456051
usa	2015	new money	3974	5141250	18120714000000	1.66404e+13	2.86159	56469	51855.9	2.11371	0.454086
usa	2016	new money	3549	4551174	18624475000000	16887543468524	1.48528	57638.2	52262.8	0.784618	0.456051
usa	1975	well off	8	6947	1688923000000	5.45114e+12	-0.197679	7820.07	25239.9	-1.17688	0.359
usa	1976	well off	3	6111	1877587000000	5.74474e+12	5.38609	8611.4	26347.8	4.38943	0.359
usa	1977	well off	1	6043	2085951000000	6.0095e+12	4.6086	9471.31	27286.3	3.56175	0.362
usa	1978	well off	5	7064	2356571000000	6.34373e+12	5.56168	10587.3	28500.2	4.44909	0.363
usa	1979	well off	19	30875	2632143000000	6.54518e+12	3.17569	11695.6	29082.6	2.04333	0.366
usa	1980	well off	95	90770	2862505000000	6.52917e+12	-0.244596	12597.7	28734.4	-1.19726	0.367
usa	1981	well off	126	120855	3210956000000	6.69857e+12	2.59447	13993.2	29192	1.59252	0.373
usa	1982	well off	95	121188	3344991000000	6.57057e+12	-1.91089	14439	28362.5	-2.84155	0.384
usa	1983	well off	71	116618	3638137000000	6.87495e+12	4.63246	15561.4	29406.3	3.68008	0.389
usa	1984	well off	214	228948	4040693000000	7.37401e+12	7.25909	17134.3	31269	6.33443	0.389
usa	1985	well off	265	344633	4346734000000	7686570948200	4.23874	18269.4	32306.8	3.31913	0.394
usa	1986	well off	403	485101	4590155000000	7.95649e+12	3.51161	19115.1	33133.7	2.5594	0.397
usa	1987	well off	593	722532	4870217000000	8.23193e+12	3.46175	20100.9	33975.7	2.5411	0.399
usa	1988	well off	692	800995	5252629000000	8.578e+12	4.20397	21483.2	35084	3.26208	0.402
usa	1989	well off	759	937180	5657693000000	8.89371e+12	3.68052	22922.4	36033.3	2.70597	0.408
usa	1990	well off	885	1081495	5979589000000	9.06441e+12	1.91937	23954.5	36312.4	0.774516	0.406
usa	1991	well off	830	1146447	6174043000000	9.0577e+12	-0.0740845	24405.2	35803.9	-1.40047	0.406
usa	1992	well off	1055	1298370	6539299000000	9.37974e+12	3.5554	25493	36566.2	2.12911	0.413
usa	1993	well off	1146	1370243	6878718000000	9.63729e+12	2.74586	26464.9	37078	1.39986	0.436
usa	1994	well off	1157	1657013	7308755000000	1.00264e+13	4.03764	27776.6	38105	2.76962	0.436
usa	1995	well off	1440	1708816	7664060000000	1.0299e+13	2.71898	28782.2	38677.7	1.50307	0.433
usa	1996	well off	1389	1838187	8100201000000	1.069e+13	3.79588	30068.2	39681.5	2.59531	0.437
usa	1997	well off	1529	2052033	8608515000000	1.11696e+13	4.48703	31572.7	40965.8	3.23659	0.44
usa	1998	well off	1846	2558625	9089168000000	1.16667e+13	4.44991	32949.2	42292.9	3.23939	0.439
usa	1999	well off	2096	2793281	9660624000000	1.22133e+13	4.6852	34620.9	43768.9	3.48993	0.441
usa	2000	well off	2195	2787162	10284779000000	1.27131e+13	4.09218	36449.9	45055.8	2.94029	0.442
usa	2001	well off	2234	2725369	10621824000000	1.28371e+13	0.975982	37273.6	45047.5	-0.0184898	0.446
usa	2002	well off	2014	2734901	10977514000000	13066422980900	1.78613	38166	45428.6	0.846126	0.443
usa	2003	well off	1840	2812477	11510670000000	13433168199500	2.80678	39677.2	46304	1.92696	0.445
usa	2004	well off	1950	3223188	12274928000000	1.39417e+13	3.78574	41921.8	47614.3	2.82965	0.447
usa	2005	well off	2156	3874445	13093726000000	14408093840400	3.34522	44307.9	48755.6	2.39705	0.45
usa	2006	well off	2108	4357399	13855888000000	14792303791800	2.66663	46437.1	49575.4	1.68142	0.452
usa	2007	well off	2185	4532114	14477635000000	15055395304800	1.77857	48061.5	49979.5	0.815188	0.444
usa	2008	well off	2271	4491922	14718582000000	15011490541400	-0.291621	48401.4	49364.6	-1.23028	0.45
usa	2009	well off	2566	5150227	14418739000000	14594842181900	-2.77553	47001.6	47575.6	-3.62412	0.456
usa	2010	well off	3900	5856157	14964372000000	14964372000000	2.53192	48373.9	48373.9	1.6779	0.456
usa	2011	well off	3346	6206203	15517926000000	15204019634600	1.60145	49790.7	48783.5	0.846717	0.463
usa	2012	well off	3193	5349531	16155255000000	1.55422e+13	2.22403	51450.1	49497.6	1.46385	0.463
usa	2013	well off	2969	5949501	16691517000000	1.58029e+13	1.67733	52787	49976.6	0.967811	0.459
usa	2014	well off	2871	5955437	17393103000000	1.61775e+13	2.37046	54598.6	50782.5	1.61254	0.456051
usa	2015	well off	2778	5141250	18120714000000	1.66404e+13	2.86159	56469	51855.9	2.11371	0.454086
usa	2016	well off	2661	4551174	18624475000000	16887543468524	1.48528	57638.2	52262.8	0.784618	0.456051
usa	1975	well-heeled	1	6947	1688923000000	5.45114e+12	-0.197679	7820.07	25239.9	-1.17688	0.359
usa	1976	well-heeled	1	6111	1877587000000	5.74474e+12	5.38609	8611.4	26347.8	4.38943	0.359
usa	1977	well-heeled	1	6043	2085951000000	6.0095e+12	4.6086	9471.31	27286.3	3.56175	0.362
usa	1978	well-heeled	0	7064	2356571000000	6.34373e+12	5.56168	10587.3	28500.2	4.44909	0.363
usa	1979	well-heeled	2	30875	2632143000000	6.54518e+12	3.17569	11695.6	29082.6	2.04333	0.366
usa	1980	well-heeled	32	90770	2862505000000	6.52917e+12	-0.244596	12597.7	28734.4	-1.19726	0.367
usa	1981	well-heeled	48	120855	3210956000000	6.69857e+12	2.59447	13993.2	29192	1.59252	0.373
usa	1982	well-heeled	45	121188	3344991000000	6.57057e+12	-1.91089	14439	28362.5	-2.84155	0.384
usa	1983	well-heeled	53	116618	3638137000000	6.87495e+12	4.63246	15561.4	29406.3	3.68008	0.389
usa	1984	well-heeled	97	228948	4040693000000	7.37401e+12	7.25909	17134.3	31269	6.33443	0.389
usa	1985	well-heeled	199	344633	4346734000000	7686570948200	4.23874	18269.4	32306.8	3.31913	0.394
usa	1986	well-heeled	328	485101	4590155000000	7.95649e+12	3.51161	19115.1	33133.7	2.5594	0.397
usa	1987	well-heeled	484	722532	4870217000000	8.23193e+12	3.46175	20100.9	33975.7	2.5411	0.399
usa	1988	well-heeled	557	800995	5252629000000	8.578e+12	4.20397	21483.2	35084	3.26208	0.402
usa	1989	well-heeled	646	937180	5657693000000	8.89371e+12	3.68052	22922.4	36033.3	2.70597	0.408
usa	1990	well-heeled	744	1081495	5979589000000	9.06441e+12	1.91937	23954.5	36312.4	0.774516	0.406
usa	1991	well-heeled	744	1146447	6174043000000	9.0577e+12	-0.0740845	24405.2	35803.9	-1.40047	0.406
usa	1992	well-heeled	763	1298370	6539299000000	9.37974e+12	3.5554	25493	36566.2	2.12911	0.413
usa	1993	well-heeled	719	1370243	6878718000000	9.63729e+12	2.74586	26464.9	37078	1.39986	0.436
usa	1994	well-heeled	946	1657013	7308755000000	1.00264e+13	4.03764	27776.6	38105	2.76962	0.436
usa	1995	well-heeled	973	1708816	7664060000000	1.0299e+13	2.71898	28782.2	38677.7	1.50307	0.433
usa	1996	well-heeled	1052	1838187	8100201000000	1.069e+13	3.79588	30068.2	39681.5	2.59531	0.437
usa	1997	well-heeled	1176	2052033	8608515000000	1.11696e+13	4.48703	31572.7	40965.8	3.23659	0.44
usa	1998	well-heeled	1451	2558625	9089168000000	1.16667e+13	4.44991	32949.2	42292.9	3.23939	0.439
usa	1999	well-heeled	1584	2793281	9660624000000	1.22133e+13	4.6852	34620.9	43768.9	3.48993	0.441
usa	2000	well-heeled	1579	2787162	10284779000000	1.27131e+13	4.09218	36449.9	45055.8	2.94029	0.442
usa	2001	well-heeled	1465	2725369	10621824000000	1.28371e+13	0.975982	37273.6	45047.5	-0.0184898	0.446
usa	2002	well-heeled	1428	2734901	10977514000000	13066422980900	1.78613	38166	45428.6	0.846126	0.443
usa	2003	well-heeled	1384	2812477	11510670000000	13433168199500	2.80678	39677.2	46304	1.92696	0.445
usa	2004	well-heeled	1441	3223188	12274928000000	1.39417e+13	3.78574	41921.8	47614.3	2.82965	0.447
usa	2005	well-heeled	1546	3874445	13093726000000	14408093840400	3.34522	44307.9	48755.6	2.39705	0.45
usa	2006	well-heeled	1691	4357399	13855888000000	14792303791800	2.66663	46437.1	49575.4	1.68142	0.452
usa	2007	well-heeled	1639	4532114	14477635000000	15055395304800	1.77857	48061.5	49979.5	0.815188	0.444
usa	2008	well-heeled	1693	4491922	14718582000000	15011490541400	-0.291621	48401.4	49364.6	-1.23028	0.45
usa	2009	well-heeled	1310	5150227	14418739000000	14594842181900	-2.77553	47001.6	47575.6	-3.62412	0.456
usa	2010	well-heeled	1351	5856157	14964372000000	14964372000000	2.53192	48373.9	48373.9	1.6779	0.456
usa	2011	well-heeled	1587	6206203	15517926000000	15204019634600	1.60145	49790.7	48783.5	0.846717	0.463
usa	2012	well-heeled	1914	5349531	16155255000000	1.55422e+13	2.22403	51450.1	49497.6	1.46385	0.463
usa	2013	well-heeled	1625	5949501	16691517000000	1.58029e+13	1.67733	52787	49976.6	0.967811	0.459
usa	2014	well-heeled	1636	5955437	17393103000000	1.61775e+13	2.37046	54598.6	50782.5	1.61254	0.456051
usa	2015	well-heeled	1465	5141250	18120714000000	1.66404e+13	2.86159	56469	51855.9	2.11371	0.454086
usa	2016	well-heeled	1396	4551174	18624475000000	16887543468524	1.48528	57638.2	52262.8	0.784618	0.456051
usa	1975	well-to-do	19	6947	1688923000000	5.45114e+12	-0.197679	7820.07	25239.9	-1.17688	0.359
usa	1976	well-to-do	15	6111	1877587000000	5.74474e+12	5.38609	8611.4	26347.8	4.38943	0.359
usa	1977	well-to-do	4	6043	2085951000000	6.0095e+12	4.6086	9471.31	27286.3	3.56175	0.362
usa	1978	well-to-do	7	7064	2356571000000	6.34373e+12	5.56168	10587.3	28500.2	4.44909	0.363
usa	1979	well-to-do	6	30875	2632143000000	6.54518e+12	3.17569	11695.6	29082.6	2.04333	0.366
usa	1980	well-to-do	82	90770	2862505000000	6.52917e+12	-0.244596	12597.7	28734.4	-1.19726	0.367
usa	1981	well-to-do	135	120855	3210956000000	6.69857e+12	2.59447	13993.2	29192	1.59252	0.373
usa	1982	well-to-do	129	121188	3344991000000	6.57057e+12	-1.91089	14439	28362.5	-2.84155	0.384
usa	1983	well-to-do	126	116618	3638137000000	6.87495e+12	4.63246	15561.4	29406.3	3.68008	0.389
usa	1984	well-to-do	249	228948	4040693000000	7.37401e+12	7.25909	17134.3	31269	6.33443	0.389
usa	1985	well-to-do	338	344633	4346734000000	7686570948200	4.23874	18269.4	32306.8	3.31913	0.394
usa	1986	well-to-do	457	485101	4590155000000	7.95649e+12	3.51161	19115.1	33133.7	2.5594	0.397
usa	1987	well-to-do	581	722532	4870217000000	8.23193e+12	3.46175	20100.9	33975.7	2.5411	0.399
usa	1988	well-to-do	655	800995	5252629000000	8.578e+12	4.20397	21483.2	35084	3.26208	0.402
usa	1989	well-to-do	704	937180	5657693000000	8.89371e+12	3.68052	22922.4	36033.3	2.70597	0.408
usa	1990	well-to-do	845	1081495	5979589000000	9.06441e+12	1.91937	23954.5	36312.4	0.774516	0.406
usa	1991	well-to-do	781	1146447	6174043000000	9.0577e+12	-0.0740845	24405.2	35803.9	-1.40047	0.406
usa	1992	well-to-do	1007	1298370	6539299000000	9.37974e+12	3.5554	25493	36566.2	2.12911	0.413
usa	1993	well-to-do	978	1370243	6878718000000	9.63729e+12	2.74586	26464.9	37078	1.39986	0.436
usa	1994	well-to-do	938	1657013	7308755000000	1.00264e+13	4.03764	27776.6	38105	2.76962	0.436
usa	1995	well-to-do	1097	1708816	7664060000000	1.0299e+13	2.71898	28782.2	38677.7	1.50307	0.433
usa	1996	well-to-do	1058	1838187	8100201000000	1.069e+13	3.79588	30068.2	39681.5	2.59531	0.437
usa	1997	well-to-do	1174	2052033	8608515000000	1.11696e+13	4.48703	31572.7	40965.8	3.23659	0.44
usa	1998	well-to-do	1068	2558625	9089168000000	1.16667e+13	4.44991	32949.2	42292.9	3.23939	0.439
usa	1999	well-to-do	1303	2793281	9660624000000	1.22133e+13	4.6852	34620.9	43768.9	3.48993	0.441
usa	2000	well-to-do	1276	2787162	10284779000000	1.27131e+13	4.09218	36449.9	45055.8	2.94029	0.442
usa	2001	well-to-do	1134	2725369	10621824000000	1.28371e+13	0.975982	37273.6	45047.5	-0.0184898	0.446
usa	2002	well-to-do	1231	2734901	10977514000000	13066422980900	1.78613	38166	45428.6	0.846126	0.443
usa	2003	well-to-do	1275	2812477	11510670000000	13433168199500	2.80678	39677.2	46304	1.92696	0.445
usa	2004	well-to-do	1210	3223188	12274928000000	1.39417e+13	3.78574	41921.8	47614.3	2.82965	0.447
usa	2005	well-to-do	1237	3874445	13093726000000	14408093840400	3.34522	44307.9	48755.6	2.39705	0.45
usa	2006	well-to-do	1319	4357399	13855888000000	14792303791800	2.66663	46437.1	49575.4	1.68142	0.452
usa	2007	well-to-do	1378	4532114	14477635000000	15055395304800	1.77857	48061.5	49979.5	0.815188	0.444
usa	2008	well-to-do	1200	4491922	14718582000000	15011490541400	-0.291621	48401.4	49364.6	-1.23028	0.45
usa	2009	well-to-do	1131	5150227	14418739000000	14594842181900	-2.77553	47001.6	47575.6	-3.62412	0.456
usa	2010	well-to-do	1169	5856157	14964372000000	14964372000000	2.53192	48373.9	48373.9	1.6779	0.456
usa	2011	well-to-do	1278	6206203	15517926000000	15204019634600	1.60145	49790.7	48783.5	0.846717	0.463
usa	2012	well-to-do	1540	5349531	16155255000000	1.55422e+13	2.22403	51450.1	49497.6	1.46385	0.463
usa	2013	well-to-do	1154	5949501	16691517000000	1.58029e+13	1.67733	52787	49976.6	0.967811	0.459
usa	2014	well-to-do	971	5955437	17393103000000	1.61775e+13	2.37046	54598.6	50782.5	1.61254	0.456051
usa	2015	well-to-do	1164	5141250	18120714000000	1.66404e+13	2.86159	56469	51855.9	2.11371	0.454086
usa	2016	well-to-do	1032	4551174	18624475000000	16887543468524	1.48528	57638.2	52262.8	0.784618	0.456051
usa	1975	high-class	0	6947	1688923000000	5.45114e+12	-0.197679	7820.07	25239.9	-1.17688	0.359
usa	1976	high-class	0	6111	1877587000000	5.74474e+12	5.38609	8611.4	26347.8	4.38943	0.359
usa	1977	high-class	0	6043	2085951000000	6.0095e+12	4.6086	9471.31	27286.3	3.56175	0.362
usa	1978	high-class	0	7064	2356571000000	6.34373e+12	5.56168	10587.3	28500.2	4.44909	0.363
usa	1979	high-class	2	30875	2632143000000	6.54518e+12	3.17569	11695.6	29082.6	2.04333	0.366
usa	1980	high-class	14	90770	2862505000000	6.52917e+12	-0.244596	12597.7	28734.4	-1.19726	0.367
usa	1981	high-class	19	120855	3210956000000	6.69857e+12	2.59447	13993.2	29192	1.59252	0.373
usa	1982	high-class	25	121188	3344991000000	6.57057e+12	-1.91089	14439	28362.5	-2.84155	0.384
usa	1983	high-class	28	116618	3638137000000	6.87495e+12	4.63246	15561.4	29406.3	3.68008	0.389
usa	1984	high-class	61	228948	4040693000000	7.37401e+12	7.25909	17134.3	31269	6.33443	0.389
usa	1985	high-class	92	344633	4346734000000	7686570948200	4.23874	18269.4	32306.8	3.31913	0.394
usa	1986	high-class	174	485101	4590155000000	7.95649e+12	3.51161	19115.1	33133.7	2.5594	0.397
usa	1987	high-class	268	722532	4870217000000	8.23193e+12	3.46175	20100.9	33975.7	2.5411	0.399
usa	1988	high-class	265	800995	5252629000000	8.578e+12	4.20397	21483.2	35084	3.26208	0.402
usa	1989	high-class	301	937180	5657693000000	8.89371e+12	3.68052	22922.4	36033.3	2.70597	0.408
usa	1990	high-class	289	1081495	5979589000000	9.06441e+12	1.91937	23954.5	36312.4	0.774516	0.406
usa	1991	high-class	321	1146447	6174043000000	9.0577e+12	-0.0740845	24405.2	35803.9	-1.40047	0.406
usa	1992	high-class	327	1298370	6539299000000	9.37974e+12	3.5554	25493	36566.2	2.12911	0.413
usa	1993	high-class	274	1370243	6878718000000	9.63729e+12	2.74586	26464.9	37078	1.39986	0.436
usa	1994	high-class	394	1657013	7308755000000	1.00264e+13	4.03764	27776.6	38105	2.76962	0.436
usa	1995	high-class	484	1708816	7664060000000	1.0299e+13	2.71898	28782.2	38677.7	1.50307	0.433
usa	1996	high-class	496	1838187	8100201000000	1.069e+13	3.79588	30068.2	39681.5	2.59531	0.437
usa	1997	high-class	510	2052033	8608515000000	1.11696e+13	4.48703	31572.7	40965.8	3.23659	0.44
usa	1998	high-class	541	2558625	9089168000000	1.16667e+13	4.44991	32949.2	42292.9	3.23939	0.439
usa	1999	high-class	815	2793281	9660624000000	1.22133e+13	4.6852	34620.9	43768.9	3.48993	0.441
usa	2000	high-class	680	2787162	10284779000000	1.27131e+13	4.09218	36449.9	45055.8	2.94029	0.442
usa	2001	high-class	692	2725369	10621824000000	1.28371e+13	0.975982	37273.6	45047.5	-0.0184898	0.446
usa	2002	high-class	585	2734901	10977514000000	13066422980900	1.78613	38166	45428.6	0.846126	0.443
usa	2003	high-class	736	2812477	11510670000000	13433168199500	2.80678	39677.2	46304	1.92696	0.445
usa	2004	high-class	876	3223188	12274928000000	1.39417e+13	3.78574	41921.8	47614.3	2.82965	0.447
usa	2005	high-class	925	3874445	13093726000000	14408093840400	3.34522	44307.9	48755.6	2.39705	0.45
usa	2006	high-class	1000	4357399	13855888000000	14792303791800	2.66663	46437.1	49575.4	1.68142	0.452
usa	2007	high-class	953	4532114	14477635000000	15055395304800	1.77857	48061.5	49979.5	0.815188	0.444
usa	2008	high-class	881	4491922	14718582000000	15011490541400	-0.291621	48401.4	49364.6	-1.23028	0.45
usa	2009	high-class	772	5150227	14418739000000	14594842181900	-2.77553	47001.6	47575.6	-3.62412	0.456
usa	2010	high-class	757	5856157	14964372000000	14964372000000	2.53192	48373.9	48373.9	1.6779	0.456
usa	2011	high-class	894	6206203	15517926000000	15204019634600	1.60145	49790.7	48783.5	0.846717	0.463
usa	2012	high-class	1033	5349531	16155255000000	1.55422e+13	2.22403	51450.1	49497.6	1.46385	0.463
usa	2013	high-class	919	5949501	16691517000000	1.58029e+13	1.67733	52787	49976.6	0.967811	0.459
usa	2014	high-class	972	5955437	17393103000000	1.61775e+13	2.37046	54598.6	50782.5	1.61254	0.456051
usa	2015	high-class	854	5141250	18120714000000	1.66404e+13	2.86159	56469	51855.9	2.11371	0.454086
usa	2016	high-class	843	4551174	18624475000000	16887543468524	1.48528	57638.2	52262.8	0.784618	0.456051
usa	1975	old money	0	6947	1688923000000	5.45114e+12	-0.197679	7820.07	25239.9	-1.17688	0.359
usa	1976	old money	1	6111	1877587000000	5.74474e+12	5.38609	8611.4	26347.8	4.38943	0.359
usa	1977	old money	1	6043	2085951000000	6.0095e+12	4.6086	9471.31	27286.3	3.56175	0.362
usa	1978	old money	0	7064	2356571000000	6.34373e+12	5.56168	10587.3	28500.2	4.44909	0.363
usa	1979	old money	0	30875	2632143000000	6.54518e+12	3.17569	11695.6	29082.6	2.04333	0.366
usa	1980	old money	8	90770	2862505000000	6.52917e+12	-0.244596	12597.7	28734.4	-1.19726	0.367
usa	1981	old money	6	120855	3210956000000	6.69857e+12	2.59447	13993.2	29192	1.59252	0.373
usa	1982	old money	16	121188	3344991000000	6.57057e+12	-1.91089	14439	28362.5	-2.84155	0.384
usa	1983	old money	21	116618	3638137000000	6.87495e+12	4.63246	15561.4	29406.3	3.68008	0.389
usa	1984	old money	29	228948	4040693000000	7.37401e+12	7.25909	17134.3	31269	6.33443	0.389
usa	1985	old money	54	344633	4346734000000	7686570948200	4.23874	18269.4	32306.8	3.31913	0.394
usa	1986	old money	70	485101	4590155000000	7.95649e+12	3.51161	19115.1	33133.7	2.5594	0.397
usa	1987	old money	120	722532	4870217000000	8.23193e+12	3.46175	20100.9	33975.7	2.5411	0.399
usa	1988	old money	190	800995	5252629000000	8.578e+12	4.20397	21483.2	35084	3.26208	0.402
usa	1989	old money	149	937180	5657693000000	8.89371e+12	3.68052	22922.4	36033.3	2.70597	0.408
usa	1990	old money	177	1081495	5979589000000	9.06441e+12	1.91937	23954.5	36312.4	0.774516	0.406
usa	1991	old money	166	1146447	6174043000000	9.0577e+12	-0.0740845	24405.2	35803.9	-1.40047	0.406
usa	1992	old money	191	1298370	6539299000000	9.37974e+12	3.5554	25493	36566.2	2.12911	0.413
usa	1993	old money	173	1370243	6878718000000	9.63729e+12	2.74586	26464.9	37078	1.39986	0.436
usa	1994	old money	213	1657013	7308755000000	1.00264e+13	4.03764	27776.6	38105	2.76962	0.436
usa	1995	old money	207	1708816	7664060000000	1.0299e+13	2.71898	28782.2	38677.7	1.50307	0.433
usa	1996	old money	189	1838187	8100201000000	1.069e+13	3.79588	30068.2	39681.5	2.59531	0.437
usa	1997	old money	246	2052033	8608515000000	1.11696e+13	4.48703	31572.7	40965.8	3.23659	0.44
usa	1998	old money	306	2558625	9089168000000	1.16667e+13	4.44991	32949.2	42292.9	3.23939	0.439
usa	1999	old money	340	2793281	9660624000000	1.22133e+13	4.6852	34620.9	43768.9	3.48993	0.441
usa	2000	old money	463	2787162	10284779000000	1.27131e+13	4.09218	36449.9	45055.8	2.94029	0.442
usa	2001	old money	395	2725369	10621824000000	1.28371e+13	0.975982	37273.6	45047.5	-0.0184898	0.446
usa	2002	old money	397	2734901	10977514000000	13066422980900	1.78613	38166	45428.6	0.846126	0.443
usa	2003	old money	267	2812477	11510670000000	13433168199500	2.80678	39677.2	46304	1.92696	0.445
usa	2004	old money	274	3223188	12274928000000	1.39417e+13	3.78574	41921.8	47614.3	2.82965	0.447
usa	2005	old money	340	3874445	13093726000000	14408093840400	3.34522	44307.9	48755.6	2.39705	0.45
usa	2006	old money	326	4357399	13855888000000	14792303791800	2.66663	46437.1	49575.4	1.68142	0.452
usa	2007	old money	343	4532114	14477635000000	15055395304800	1.77857	48061.5	49979.5	0.815188	0.444
usa	2008	old money	270	4491922	14718582000000	15011490541400	-0.291621	48401.4	49364.6	-1.23028	0.45
usa	2009	old money	285	5150227	14418739000000	14594842181900	-2.77553	47001.6	47575.6	-3.62412	0.456
usa	2010	old money	287	5856157	14964372000000	14964372000000	2.53192	48373.9	48373.9	1.6779	0.456
usa	2011	old money	254	6206203	15517926000000	15204019634600	1.60145	49790.7	48783.5	0.846717	0.463
usa	2012	old money	275	5349531	16155255000000	1.55422e+13	2.22403	51450.1	49497.6	1.46385	0.463
usa	2013	old money	269	5949501	16691517000000	1.58029e+13	1.67733	52787	49976.6	0.967811	0.459
usa	2014	old money	261	5955437	17393103000000	1.61775e+13	2.37046	54598.6	50782.5	1.61254	0.456051
usa	2015	old money	222	5141250	18120714000000	1.66404e+13	2.86159	56469	51855.9	2.11371	0.454086
usa	2016	old money	202	4551174	18624475000000	16887543468524	1.48528	57638.2	52262.8	0.784618	0.456051
usa	1975	nouveau riche	0	6947	1688923000000	5.45114e+12	-0.197679	7820.07	25239.9	-1.17688	0.359
usa	1976	nouveau riche	0	6111	1877587000000	5.74474e+12	5.38609	8611.4	26347.8	4.38943	0.359
usa	1977	nouveau riche	0	6043	2085951000000	6.0095e+12	4.6086	9471.31	27286.3	3.56175	0.362
usa	1978	nouveau riche	0	7064	2356571000000	6.34373e+12	5.56168	10587.3	28500.2	4.44909	0.363
usa	1979	nouveau riche	0	30875	2632143000000	6.54518e+12	3.17569	11695.6	29082.6	2.04333	0.366
usa	1980	nouveau riche	14	90770	2862505000000	6.52917e+12	-0.244596	12597.7	28734.4	-1.19726	0.367
usa	1981	nouveau riche	9	120855	3210956000000	6.69857e+12	2.59447	13993.2	29192	1.59252	0.373
usa	1982	nouveau riche	3	121188	3344991000000	6.57057e+12	-1.91089	14439	28362.5	-2.84155	0.384
usa	1983	nouveau riche	13	116618	3638137000000	6.87495e+12	4.63246	15561.4	29406.3	3.68008	0.389
usa	1984	nouveau riche	17	228948	4040693000000	7.37401e+12	7.25909	17134.3	31269	6.33443	0.389
usa	1985	nouveau riche	39	344633	4346734000000	7686570948200	4.23874	18269.4	32306.8	3.31913	0.394
usa	1986	nouveau riche	58	485101	4590155000000	7.95649e+12	3.51161	19115.1	33133.7	2.5594	0.397
usa	1987	nouveau riche	87	722532	4870217000000	8.23193e+12	3.46175	20100.9	33975.7	2.5411	0.399
usa	1988	nouveau riche	106	800995	5252629000000	8.578e+12	4.20397	21483.2	35084	3.26208	0.402
usa	1989	nouveau riche	102	937180	5657693000000	8.89371e+12	3.68052	22922.4	36033.3	2.70597	0.408
usa	1990	nouveau riche	100	1081495	5979589000000	9.06441e+12	1.91937	23954.5	36312.4	0.774516	0.406
usa	1991	nouveau riche	90	1146447	6174043000000	9.0577e+12	-0.0740845	24405.2	35803.9	-1.40047	0.406
usa	1992	nouveau riche	77	1298370	6539299000000	9.37974e+12	3.5554	25493	36566.2	2.12911	0.413
usa	1993	nouveau riche	92	1370243	6878718000000	9.63729e+12	2.74586	26464.9	37078	1.39986	0.436
usa	1994	nouveau riche	147	1657013	7308755000000	1.00264e+13	4.03764	27776.6	38105	2.76962	0.436
usa	1995	nouveau riche	137	1708816	7664060000000	1.0299e+13	2.71898	28782.2	38677.7	1.50307	0.433
usa	1996	nouveau riche	101	1838187	8100201000000	1.069e+13	3.79588	30068.2	39681.5	2.59531	0.437
usa	1997	nouveau riche	135	2052033	8608515000000	1.11696e+13	4.48703	31572.7	40965.8	3.23659	0.44
usa	1998	nouveau riche	106	2558625	9089168000000	1.16667e+13	4.44991	32949.2	42292.9	3.23939	0.439
usa	1999	nouveau riche	150	2793281	9660624000000	1.22133e+13	4.6852	34620.9	43768.9	3.48993	0.441
usa	2000	nouveau riche	197	2787162	10284779000000	1.27131e+13	4.09218	36449.9	45055.8	2.94029	0.442
usa	2001	nouveau riche	126	2725369	10621824000000	1.28371e+13	0.975982	37273.6	45047.5	-0.0184898	0.446
usa	2002	nouveau riche	129	2734901	10977514000000	13066422980900	1.78613	38166	45428.6	0.846126	0.443
usa	2003	nouveau riche	151	2812477	11510670000000	13433168199500	2.80678	39677.2	46304	1.92696	0.445
usa	2004	nouveau riche	121	3223188	12274928000000	1.39417e+13	3.78574	41921.8	47614.3	2.82965	0.447
usa	2005	nouveau riche	146	3874445	13093726000000	14408093840400	3.34522	44307.9	48755.6	2.39705	0.45
usa	2006	nouveau riche	142	4357399	13855888000000	14792303791800	2.66663	46437.1	49575.4	1.68142	0.452
usa	2007	nouveau riche	135	4532114	14477635000000	15055395304800	1.77857	48061.5	49979.5	0.815188	0.444
usa	2008	nouveau riche	121	4491922	14718582000000	15011490541400	-0.291621	48401.4	49364.6	-1.23028	0.45
usa	2009	nouveau riche	112	5150227	14418739000000	14594842181900	-2.77553	47001.6	47575.6	-3.62412	0.456
usa	2010	nouveau riche	125	5856157	14964372000000	14964372000000	2.53192	48373.9	48373.9	1.6779	0.456
usa	2011	nouveau riche	155	6206203	15517926000000	15204019634600	1.60145	49790.7	48783.5	0.846717	0.463
usa	2012	nouveau riche	189	5349531	16155255000000	1.55422e+13	2.22403	51450.1	49497.6	1.46385	0.463
usa	2013	nouveau riche	167	5949501	16691517000000	1.58029e+13	1.67733	52787	49976.6	0.967811	0.459
usa	2014	nouveau riche	139	5955437	17393103000000	1.61775e+13	2.37046	54598.6	50782.5	1.61254	0.456051
usa	2015	nouveau riche	87	5141250	18120714000000	1.66404e+13	2.86159	56469	51855.9	2.11371	0.454086
usa	2016	nouveau riche	87	4551174	18624475000000	16887543468524	1.48528	57638.2	52262.8	0.784618	0.456051
usa	1975	poor	856	6947	1688923000000	5.45114e+12	-0.197679	7820.07	25239.9	-1.17688	0.359
usa	1976	poor	646	6111	1877587000000	5.74474e+12	5.38609	8611.4	26347.8	4.38943	0.359
usa	1977	poor	685	6043	2085951000000	6.0095e+12	4.6086	9471.31	27286.3	3.56175	0.362
usa	1978	poor	592	7064	2356571000000	6.34373e+12	5.56168	10587.3	28500.2	4.44909	0.363
usa	1979	poor	936	30875	2632143000000	6.54518e+12	3.17569	11695.6	29082.6	2.04333	0.366
usa	1980	poor	3400	90770	2862505000000	6.52917e+12	-0.244596	12597.7	28734.4	-1.19726	0.367
usa	1981	poor	5297	120855	3210956000000	6.69857e+12	2.59447	13993.2	29192	1.59252	0.373
usa	1982	poor	5865	121188	3344991000000	6.57057e+12	-1.91089	14439	28362.5	-2.84155	0.384
usa	1983	poor	5517	116618	3638137000000	6.87495e+12	4.63246	15561.4	29406.3	3.68008	0.389
usa	1984	poor	11397	228948	4040693000000	7.37401e+12	7.25909	17134.3	31269	6.33443	0.389
usa	1985	poor	15382	344633	4346734000000	7686570948200	4.23874	18269.4	32306.8	3.31913	0.394
usa	1986	poor	22083	485101	4590155000000	7.95649e+12	3.51161	19115.1	33133.7	2.5594	0.397
usa	1987	poor	30259	722532	4870217000000	8.23193e+12	3.46175	20100.9	33975.7	2.5411	0.399
usa	1988	poor	34823	800995	5252629000000	8.578e+12	4.20397	21483.2	35084	3.26208	0.402
usa	1989	poor	41463	937180	5657693000000	8.89371e+12	3.68052	22922.4	36033.3	2.70597	0.408
usa	1990	poor	47571	1081495	5979589000000	9.06441e+12	1.91937	23954.5	36312.4	0.774516	0.406
usa	1991	poor	51635	1146447	6174043000000	9.0577e+12	-0.0740845	24405.2	35803.9	-1.40047	0.406
usa	1992	poor	55660	1298370	6539299000000	9.37974e+12	3.5554	25493	36566.2	2.12911	0.413
usa	1993	poor	53496	1370243	6878718000000	9.63729e+12	2.74586	26464.9	37078	1.39986	0.436
usa	1994	poor	62259	1657013	7308755000000	1.00264e+13	4.03764	27776.6	38105	2.76962	0.436
usa	1995	poor	68332	1708816	7664060000000	1.0299e+13	2.71898	28782.2	38677.7	1.50307	0.433
usa	1996	poor	68563	1838187	8100201000000	1.069e+13	3.79588	30068.2	39681.5	2.59531	0.437
usa	1997	poor	77894	2052033	8608515000000	1.11696e+13	4.48703	31572.7	40965.8	3.23659	0.44
usa	1998	poor	112220	2558625	9089168000000	1.16667e+13	4.44991	32949.2	42292.9	3.23939	0.439
usa	1999	poor	110122	2793281	9660624000000	1.22133e+13	4.6852	34620.9	43768.9	3.48993	0.441
usa	2000	poor	103480	2787162	10284779000000	1.27131e+13	4.09218	36449.9	45055.8	2.94029	0.442
usa	2001	poor	100307	2725369	10621824000000	1.28371e+13	0.975982	37273.6	45047.5	-0.0184898	0.446
usa	2002	poor	108687	2734901	10977514000000	13066422980900	1.78613	38166	45428.6	0.846126	0.443
usa	2003	poor	111992	2812477	11510670000000	13433168199500	2.80678	39677.2	46304	1.92696	0.445
usa	2004	poor	112682	3223188	12274928000000	1.39417e+13	3.78574	41921.8	47614.3	2.82965	0.447
usa	2005	poor	133436	3874445	13093726000000	14408093840400	3.34522	44307.9	48755.6	2.39705	0.45
usa	2006	poor	134217	4357399	13855888000000	14792303791800	2.66663	46437.1	49575.4	1.68142	0.452
usa	2007	poor	132780	4532114	14477635000000	15055395304800	1.77857	48061.5	49979.5	0.815188	0.444
usa	2008	poor	126372	4491922	14718582000000	15011490541400	-0.291621	48401.4	49364.6	-1.23028	0.45
usa	2009	poor	129071	5150227	14418739000000	14594842181900	-2.77553	47001.6	47575.6	-3.62412	0.456
usa	2010	poor	144821	5856157	14964372000000	14964372000000	2.53192	48373.9	48373.9	1.6779	0.456
usa	2011	poor	154440	6206203	15517926000000	15204019634600	1.60145	49790.7	48783.5	0.846717	0.463
usa	2012	poor	150986	5349531	16155255000000	1.55422e+13	2.22403	51450.1	49497.6	1.46385	0.463
usa	2013	poor	167316	5949501	16691517000000	1.58029e+13	1.67733	52787	49976.6	0.967811	0.459
usa	2014	poor	147798	5955437	17393103000000	1.61775e+13	2.37046	54598.6	50782.5	1.61254	0.456051
usa	2015	poor	148819	5141250	18120714000000	1.66404e+13	2.86159	56469	51855.9	2.11371	0.454086
usa	2016	poor	133228	4551174	18624475000000	16887543468524	1.48528	57638.2	52262.8	0.784618	0.456051
usa	1975	impoverished	30	6947	1688923000000	5.45114e+12	-0.197679	7820.07	25239.9	-1.17688	0.359
usa	1976	impoverished	12	6111	1877587000000	5.74474e+12	5.38609	8611.4	26347.8	4.38943	0.359
usa	1977	impoverished	17	6043	2085951000000	6.0095e+12	4.6086	9471.31	27286.3	3.56175	0.362
usa	1978	impoverished	11	7064	2356571000000	6.34373e+12	5.56168	10587.3	28500.2	4.44909	0.363
usa	1979	impoverished	12	30875	2632143000000	6.54518e+12	3.17569	11695.6	29082.6	2.04333	0.366
usa	1980	impoverished	142	90770	2862505000000	6.52917e+12	-0.244596	12597.7	28734.4	-1.19726	0.367
usa	1981	impoverished	221	120855	3210956000000	6.69857e+12	2.59447	13993.2	29192	1.59252	0.373
usa	1982	impoverished	171	121188	3344991000000	6.57057e+12	-1.91089	14439	28362.5	-2.84155	0.384
usa	1983	impoverished	189	116618	3638137000000	6.87495e+12	4.63246	15561.4	29406.3	3.68008	0.389
usa	1984	impoverished	354	228948	4040693000000	7.37401e+12	7.25909	17134.3	31269	6.33443	0.389
usa	1985	impoverished	607	344633	4346734000000	7686570948200	4.23874	18269.4	32306.8	3.31913	0.394
usa	1986	impoverished	1001	485101	4590155000000	7.95649e+12	3.51161	19115.1	33133.7	2.5594	0.397
usa	1987	impoverished	1218	722532	4870217000000	8.23193e+12	3.46175	20100.9	33975.7	2.5411	0.399
usa	1988	impoverished	1356	800995	5252629000000	8.578e+12	4.20397	21483.2	35084	3.26208	0.402
usa	1989	impoverished	1546	937180	5657693000000	8.89371e+12	3.68052	22922.4	36033.3	2.70597	0.408
usa	1990	impoverished	1953	1081495	5979589000000	9.06441e+12	1.91937	23954.5	36312.4	0.774516	0.406
usa	1991	impoverished	2289	1146447	6174043000000	9.0577e+12	-0.0740845	24405.2	35803.9	-1.40047	0.406
usa	1992	impoverished	2498	1298370	6539299000000	9.37974e+12	3.5554	25493	36566.2	2.12911	0.413
usa	1993	impoverished	2540	1370243	6878718000000	9.63729e+12	2.74586	26464.9	37078	1.39986	0.436
usa	1994	impoverished	3583	1657013	7308755000000	1.00264e+13	4.03764	27776.6	38105	2.76962	0.436
usa	1995	impoverished	2674	1708816	7664060000000	1.0299e+13	2.71898	28782.2	38677.7	1.50307	0.433
usa	1996	impoverished	2597	1838187	8100201000000	1.069e+13	3.79588	30068.2	39681.5	2.59531	0.437
usa	1997	impoverished	3271	2052033	8608515000000	1.11696e+13	4.48703	31572.7	40965.8	3.23659	0.44
usa	1998	impoverished	3550	2558625	9089168000000	1.16667e+13	4.44991	32949.2	42292.9	3.23939	0.439
usa	1999	impoverished	4576	2793281	9660624000000	1.22133e+13	4.6852	34620.9	43768.9	3.48993	0.441
usa	2000	impoverished	4518	2787162	10284779000000	1.27131e+13	4.09218	36449.9	45055.8	2.94029	0.442
usa	2001	impoverished	3939	2725369	10621824000000	1.28371e+13	0.975982	37273.6	45047.5	-0.0184898	0.446
usa	2002	impoverished	4084	2734901	10977514000000	13066422980900	1.78613	38166	45428.6	0.846126	0.443
usa	2003	impoverished	4395	2812477	11510670000000	13433168199500	2.80678	39677.2	46304	1.92696	0.445
usa	2004	impoverished	4294	3223188	12274928000000	1.39417e+13	3.78574	41921.8	47614.3	2.82965	0.447
usa	2005	impoverished	5506	3874445	13093726000000	14408093840400	3.34522	44307.9	48755.6	2.39705	0.45
usa	2006	impoverished	5844	4357399	13855888000000	14792303791800	2.66663	46437.1	49575.4	1.68142	0.452
usa	2007	impoverished	5609	4532114	14477635000000	15055395304800	1.77857	48061.5	49979.5	0.815188	0.444
usa	2008	impoverished	5180	4491922	14718582000000	15011490541400	-0.291621	48401.4	49364.6	-1.23028	0.45
usa	2009	impoverished	5365	5150227	14418739000000	14594842181900	-2.77553	47001.6	47575.6	-3.62412	0.456
usa	2010	impoverished	6100	5856157	14964372000000	14964372000000	2.53192	48373.9	48373.9	1.6779	0.456
usa	2011	impoverished	5617	6206203	15517926000000	15204019634600	1.60145	49790.7	48783.5	0.846717	0.463
usa	2012	impoverished	5432	5349531	16155255000000	1.55422e+13	2.22403	51450.1	49497.6	1.46385	0.463
usa	2013	impoverished	5791	5949501	16691517000000	1.58029e+13	1.67733	52787	49976.6	0.967811	0.459
usa	2014	impoverished	5674	5955437	17393103000000	1.61775e+13	2.37046	54598.6	50782.5	1.61254	0.456051
usa	2015	impoverished	6032	5141250	18120714000000	1.66404e+13	2.86159	56469	51855.9	2.11371	0.454086
usa	2016	impoverished	5233	4551174	18624475000000	16887543468524	1.48528	57638.2	52262.8	0.784618	0.456051
usa	1975	destitute	8	6947	1688923000000	5.45114e+12	-0.197679	7820.07	25239.9	-1.17688	0.359
usa	1976	destitute	5	6111	1877587000000	5.74474e+12	5.38609	8611.4	26347.8	4.38943	0.359
usa	1977	destitute	5	6043	2085951000000	6.0095e+12	4.6086	9471.31	27286.3	3.56175	0.362
usa	1978	destitute	5	7064	2356571000000	6.34373e+12	5.56168	10587.3	28500.2	4.44909	0.363
usa	1979	destitute	12	30875	2632143000000	6.54518e+12	3.17569	11695.6	29082.6	2.04333	0.366
usa	1980	destitute	33	90770	2862505000000	6.52917e+12	-0.244596	12597.7	28734.4	-1.19726	0.367
usa	1981	destitute	50	120855	3210956000000	6.69857e+12	2.59447	13993.2	29192	1.59252	0.373
usa	1982	destitute	33	121188	3344991000000	6.57057e+12	-1.91089	14439	28362.5	-2.84155	0.384
usa	1983	destitute	71	116618	3638137000000	6.87495e+12	4.63246	15561.4	29406.3	3.68008	0.389
usa	1984	destitute	126	228948	4040693000000	7.37401e+12	7.25909	17134.3	31269	6.33443	0.389
usa	1985	destitute	158	344633	4346734000000	7686570948200	4.23874	18269.4	32306.8	3.31913	0.394
usa	1986	destitute	273	485101	4590155000000	7.95649e+12	3.51161	19115.1	33133.7	2.5594	0.397
usa	1987	destitute	370	722532	4870217000000	8.23193e+12	3.46175	20100.9	33975.7	2.5411	0.399
usa	1988	destitute	378	800995	5252629000000	8.578e+12	4.20397	21483.2	35084	3.26208	0.402
usa	1989	destitute	397	937180	5657693000000	8.89371e+12	3.68052	22922.4	36033.3	2.70597	0.408
usa	1990	destitute	530	1081495	5979589000000	9.06441e+12	1.91937	23954.5	36312.4	0.774516	0.406
usa	1991	destitute	540	1146447	6174043000000	9.0577e+12	-0.0740845	24405.2	35803.9	-1.40047	0.406
usa	1992	destitute	605	1298370	6539299000000	9.37974e+12	3.5554	25493	36566.2	2.12911	0.413
usa	1993	destitute	554	1370243	6878718000000	9.63729e+12	2.74586	26464.9	37078	1.39986	0.436
usa	1994	destitute	754	1657013	7308755000000	1.00264e+13	4.03764	27776.6	38105	2.76962	0.436
usa	1995	destitute	697	1708816	7664060000000	1.0299e+13	2.71898	28782.2	38677.7	1.50307	0.433
usa	1996	destitute	671	1838187	8100201000000	1.069e+13	3.79588	30068.2	39681.5	2.59531	0.437
usa	1997	destitute	995	2052033	8608515000000	1.11696e+13	4.48703	31572.7	40965.8	3.23659	0.44
usa	1998	destitute	777	2558625	9089168000000	1.16667e+13	4.44991	32949.2	42292.9	3.23939	0.439
usa	1999	destitute	948	2793281	9660624000000	1.22133e+13	4.6852	34620.9	43768.9	3.48993	0.441
usa	2000	destitute	768	2787162	10284779000000	1.27131e+13	4.09218	36449.9	45055.8	2.94029	0.442
usa	2001	destitute	869	2725369	10621824000000	1.28371e+13	0.975982	37273.6	45047.5	-0.0184898	0.446
usa	2002	destitute	909	2734901	10977514000000	13066422980900	1.78613	38166	45428.6	0.846126	0.443
usa	2003	destitute	912	2812477	11510670000000	13433168199500	2.80678	39677.2	46304	1.92696	0.445
usa	2004	destitute	786	3223188	12274928000000	1.39417e+13	3.78574	41921.8	47614.3	2.82965	0.447
usa	2005	destitute	1145	3874445	13093726000000	14408093840400	3.34522	44307.9	48755.6	2.39705	0.45
usa	2006	destitute	883	4357399	13855888000000	14792303791800	2.66663	46437.1	49575.4	1.68142	0.452
usa	2007	destitute	930	4532114	14477635000000	15055395304800	1.77857	48061.5	49979.5	0.815188	0.444
usa	2008	destitute	963	4491922	14718582000000	15011490541400	-0.291621	48401.4	49364.6	-1.23028	0.45
usa	2009	destitute	1078	5150227	14418739000000	14594842181900	-2.77553	47001.6	47575.6	-3.62412	0.456
usa	2010	destitute	1006	5856157	14964372000000	14964372000000	2.53192	48373.9	48373.9	1.6779	0.456
usa	2011	destitute	930	6206203	15517926000000	15204019634600	1.60145	49790.7	48783.5	0.846717	0.463
usa	2012	destitute	975	5349531	16155255000000	1.55422e+13	2.22403	51450.1	49497.6	1.46385	0.463
usa	2013	destitute	998	5949501	16691517000000	1.58029e+13	1.67733	52787	49976.6	0.967811	0.459
usa	2014	destitute	874	5955437	17393103000000	1.61775e+13	2.37046	54598.6	50782.5	1.61254	0.456051
usa	2015	destitute	946	5141250	18120714000000	1.66404e+13	2.86159	56469	51855.9	2.11371	0.454086
usa	2016	destitute	780	4551174	18624475000000	16887543468524	1.48528	57638.2	52262.8	0.784618	0.456051
usa	1975	indigent	17	6947	1688923000000	5.45114e+12	-0.197679	7820.07	25239.9	-1.17688	0.359
usa	1976	indigent	17	6111	1877587000000	5.74474e+12	5.38609	8611.4	26347.8	4.38943	0.359
usa	1977	indigent	20	6043	2085951000000	6.0095e+12	4.6086	9471.31	27286.3	3.56175	0.362
usa	1978	indigent	11	7064	2356571000000	6.34373e+12	5.56168	10587.3	28500.2	4.44909	0.363
usa	1979	indigent	10	30875	2632143000000	6.54518e+12	3.17569	11695.6	29082.6	2.04333	0.366
usa	1980	indigent	40	90770	2862505000000	6.52917e+12	-0.244596	12597.7	28734.4	-1.19726	0.367
usa	1981	indigent	93	120855	3210956000000	6.69857e+12	2.59447	13993.2	29192	1.59252	0.373
usa	1982	indigent	76	121188	3344991000000	6.57057e+12	-1.91089	14439	28362.5	-2.84155	0.384
usa	1983	indigent	71	116618	3638137000000	6.87495e+12	4.63246	15561.4	29406.3	3.68008	0.389
usa	1984	indigent	162	228948	4040693000000	7.37401e+12	7.25909	17134.3	31269	6.33443	0.389
usa	1985	indigent	303	344633	4346734000000	7686570948200	4.23874	18269.4	32306.8	3.31913	0.394
usa	1986	indigent	431	485101	4590155000000	7.95649e+12	3.51161	19115.1	33133.7	2.5594	0.397
usa	1987	indigent	827	722532	4870217000000	8.23193e+12	3.46175	20100.9	33975.7	2.5411	0.399
usa	1988	indigent	1135	800995	5252629000000	8.578e+12	4.20397	21483.2	35084	3.26208	0.402
usa	1989	indigent	1396	937180	5657693000000	8.89371e+12	3.68052	22922.4	36033.3	2.70597	0.408
usa	1990	indigent	1453	1081495	5979589000000	9.06441e+12	1.91937	23954.5	36312.4	0.774516	0.406
usa	1991	indigent	1546	1146447	6174043000000	9.0577e+12	-0.0740845	24405.2	35803.9	-1.40047	0.406
usa	1992	indigent	1561	1298370	6539299000000	9.37974e+12	3.5554	25493	36566.2	2.12911	0.413
usa	1993	indigent	1520	1370243	6878718000000	9.63729e+12	2.74586	26464.9	37078	1.39986	0.436
usa	1994	indigent	1690	1657013	7308755000000	1.00264e+13	4.03764	27776.6	38105	2.76962	0.436
usa	1995	indigent	1912	1708816	7664060000000	1.0299e+13	2.71898	28782.2	38677.7	1.50307	0.433
usa	1996	indigent	1708	1838187	8100201000000	1.069e+13	3.79588	30068.2	39681.5	2.59531	0.437
usa	1997	indigent	1717	2052033	8608515000000	1.11696e+13	4.48703	31572.7	40965.8	3.23659	0.44
usa	1998	indigent	1584	2558625	9089168000000	1.16667e+13	4.44991	32949.2	42292.9	3.23939	0.439
usa	1999	indigent	2057	2793281	9660624000000	1.22133e+13	4.6852	34620.9	43768.9	3.48993	0.441
usa	2000	indigent	2144	2787162	10284779000000	1.27131e+13	4.09218	36449.9	45055.8	2.94029	0.442
usa	2001	indigent	2194	2725369	10621824000000	1.28371e+13	0.975982	37273.6	45047.5	-0.0184898	0.446
usa	2002	indigent	2461	2734901	10977514000000	13066422980900	1.78613	38166	45428.6	0.846126	0.443
usa	2003	indigent	2823	2812477	11510670000000	13433168199500	2.80678	39677.2	46304	1.92696	0.445
usa	2004	indigent	2727	3223188	12274928000000	1.39417e+13	3.78574	41921.8	47614.3	2.82965	0.447
usa	2005	indigent	3478	3874445	13093726000000	14408093840400	3.34522	44307.9	48755.6	2.39705	0.45
usa	2006	indigent	3535	4357399	13855888000000	14792303791800	2.66663	46437.1	49575.4	1.68142	0.452
usa	2007	indigent	4200	4532114	14477635000000	15055395304800	1.77857	48061.5	49979.5	0.815188	0.444
usa	2008	indigent	3887	4491922	14718582000000	15011490541400	-0.291621	48401.4	49364.6	-1.23028	0.45
usa	2009	indigent	4060	5150227	14418739000000	14594842181900	-2.77553	47001.6	47575.6	-3.62412	0.456
usa	2010	indigent	3856	5856157	14964372000000	14964372000000	2.53192	48373.9	48373.9	1.6779	0.456
usa	2011	indigent	3513	6206203	15517926000000	15204019634600	1.60145	49790.7	48783.5	0.846717	0.463
usa	2012	indigent	2673	5349531	16155255000000	1.55422e+13	2.22403	51450.1	49497.6	1.46385	0.463
usa	2013	indigent	2295	5949501	16691517000000	1.58029e+13	1.67733	52787	49976.6	0.967811	0.459
usa	2014	indigent	1979	5955437	17393103000000	1.61775e+13	2.37046	54598.6	50782.5	1.61254	0.456051
usa	2015	indigent	1956	5141250	18120714000000	1.66404e+13	2.86159	56469	51855.9	2.11371	0.454086
usa	2016	indigent	1898	4551174	18624475000000	16887543468524	1.48528	57638.2	52262.8	0.784618	0.456051
usa	1975	needy	72	6947	1688923000000	5.45114e+12	-0.197679	7820.07	25239.9	-1.17688	0.359
usa	1976	needy	64	6111	1877587000000	5.74474e+12	5.38609	8611.4	26347.8	4.38943	0.359
usa	1977	needy	54	6043	2085951000000	6.0095e+12	4.6086	9471.31	27286.3	3.56175	0.362
usa	1978	needy	35	7064	2356571000000	6.34373e+12	5.56168	10587.3	28500.2	4.44909	0.363
usa	1979	needy	34	30875	2632143000000	6.54518e+12	3.17569	11695.6	29082.6	2.04333	0.366
usa	1980	needy	128	90770	2862505000000	6.52917e+12	-0.244596	12597.7	28734.4	-1.19726	0.367
usa	1981	needy	430	120855	3210956000000	6.69857e+12	2.59447	13993.2	29192	1.59252	0.373
usa	1982	needy	374	121188	3344991000000	6.57057e+12	-1.91089	14439	28362.5	-2.84155	0.384
usa	1983	needy	288	116618	3638137000000	6.87495e+12	4.63246	15561.4	29406.3	3.68008	0.389
usa	1984	needy	672	228948	4040693000000	7.37401e+12	7.25909	17134.3	31269	6.33443	0.389
usa	1985	needy	898	344633	4346734000000	7686570948200	4.23874	18269.4	32306.8	3.31913	0.394
usa	1986	needy	1550	485101	4590155000000	7.95649e+12	3.51161	19115.1	33133.7	2.5594	0.397
usa	1987	needy	2031	722532	4870217000000	8.23193e+12	3.46175	20100.9	33975.7	2.5411	0.399
usa	1988	needy	2704	800995	5252629000000	8.578e+12	4.20397	21483.2	35084	3.26208	0.402
usa	1989	needy	3434	937180	5657693000000	8.89371e+12	3.68052	22922.4	36033.3	2.70597	0.408
usa	1990	needy	3779	1081495	5979589000000	9.06441e+12	1.91937	23954.5	36312.4	0.774516	0.406
usa	1991	needy	4260	1146447	6174043000000	9.0577e+12	-0.0740845	24405.2	35803.9	-1.40047	0.406
usa	1992	needy	4984	1298370	6539299000000	9.37974e+12	3.5554	25493	36566.2	2.12911	0.413
usa	1993	needy	4763	1370243	6878718000000	9.63729e+12	2.74586	26464.9	37078	1.39986	0.436
usa	1994	needy	5477	1657013	7308755000000	1.00264e+13	4.03764	27776.6	38105	2.76962	0.436
usa	1995	needy	6733	1708816	7664060000000	1.0299e+13	2.71898	28782.2	38677.7	1.50307	0.433
usa	1996	needy	6425	1838187	8100201000000	1.069e+13	3.79588	30068.2	39681.5	2.59531	0.437
usa	1997	needy	7070	2052033	8608515000000	1.11696e+13	4.48703	31572.7	40965.8	3.23659	0.44
usa	1998	needy	8295	2558625	9089168000000	1.16667e+13	4.44991	32949.2	42292.9	3.23939	0.439
usa	1999	needy	9787	2793281	9660624000000	1.22133e+13	4.6852	34620.9	43768.9	3.48993	0.441
usa	2000	needy	9222	2787162	10284779000000	1.27131e+13	4.09218	36449.9	45055.8	2.94029	0.442
usa	2001	needy	9573	2725369	10621824000000	1.28371e+13	0.975982	37273.6	45047.5	-0.0184898	0.446
usa	2002	needy	9622	2734901	10977514000000	13066422980900	1.78613	38166	45428.6	0.846126	0.443
usa	2003	needy	9649	2812477	11510670000000	13433168199500	2.80678	39677.2	46304	1.92696	0.445
usa	2004	needy	9392	3223188	12274928000000	1.39417e+13	3.78574	41921.8	47614.3	2.82965	0.447
usa	2005	needy	11229	3874445	13093726000000	14408093840400	3.34522	44307.9	48755.6	2.39705	0.45
usa	2006	needy	10865	4357399	13855888000000	14792303791800	2.66663	46437.1	49575.4	1.68142	0.452
usa	2007	needy	12027	4532114	14477635000000	15055395304800	1.77857	48061.5	49979.5	0.815188	0.444
usa	2008	needy	12513	4491922	14718582000000	15011490541400	-0.291621	48401.4	49364.6	-1.23028	0.45
usa	2009	needy	13520	5150227	14418739000000	14594842181900	-2.77553	47001.6	47575.6	-3.62412	0.456
usa	2010	needy	12623	5856157	14964372000000	14964372000000	2.53192	48373.9	48373.9	1.6779	0.456
usa	2011	needy	11838	6206203	15517926000000	15204019634600	1.60145	49790.7	48783.5	0.846717	0.463
usa	2012	needy	9589	5349531	16155255000000	1.55422e+13	2.22403	51450.1	49497.6	1.46385	0.463
usa	2013	needy	7584	5949501	16691517000000	1.58029e+13	1.67733	52787	49976.6	0.967811	0.459
usa	2014	needy	6631	5955437	17393103000000	1.61775e+13	2.37046	54598.6	50782.5	1.61254	0.456051
usa	2015	needy	6573	5141250	18120714000000	1.66404e+13	2.86159	56469	51855.9	2.11371	0.454086
usa	2016	needy	5272	4551174	18624475000000	16887543468524	1.48528	57638.2	52262.8	0.784618	0.456051
usa	1975	penniless	3	6947	1688923000000	5.45114e+12	-0.197679	7820.07	25239.9	-1.17688	0.359
usa	1976	penniless	2	6111	1877587000000	5.74474e+12	5.38609	8611.4	26347.8	4.38943	0.359
usa	1977	penniless	0	6043	2085951000000	6.0095e+12	4.6086	9471.31	27286.3	3.56175	0.362
usa	1978	penniless	2	7064	2356571000000	6.34373e+12	5.56168	10587.3	28500.2	4.44909	0.363
usa	1979	penniless	0	30875	2632143000000	6.54518e+12	3.17569	11695.6	29082.6	2.04333	0.366
usa	1980	penniless	24	90770	2862505000000	6.52917e+12	-0.244596	12597.7	28734.4	-1.19726	0.367
usa	1981	penniless	47	120855	3210956000000	6.69857e+12	2.59447	13993.2	29192	1.59252	0.373
usa	1982	penniless	35	121188	3344991000000	6.57057e+12	-1.91089	14439	28362.5	-2.84155	0.384
usa	1983	penniless	36	116618	3638137000000	6.87495e+12	4.63246	15561.4	29406.3	3.68008	0.389
usa	1984	penniless	73	228948	4040693000000	7.37401e+12	7.25909	17134.3	31269	6.33443	0.389
usa	1985	penniless	106	344633	4346734000000	7686570948200	4.23874	18269.4	32306.8	3.31913	0.394
usa	1986	penniless	171	485101	4590155000000	7.95649e+12	3.51161	19115.1	33133.7	2.5594	0.397
usa	1987	penniless	233	722532	4870217000000	8.23193e+12	3.46175	20100.9	33975.7	2.5411	0.399
usa	1988	penniless	237	800995	5252629000000	8.578e+12	4.20397	21483.2	35084	3.26208	0.402
usa	1989	penniless	277	937180	5657693000000	8.89371e+12	3.68052	22922.4	36033.3	2.70597	0.408
usa	1990	penniless	324	1081495	5979589000000	9.06441e+12	1.91937	23954.5	36312.4	0.774516	0.406
usa	1991	penniless	334	1146447	6174043000000	9.0577e+12	-0.0740845	24405.2	35803.9	-1.40047	0.406
usa	1992	penniless	339	1298370	6539299000000	9.37974e+12	3.5554	25493	36566.2	2.12911	0.413
usa	1993	penniless	350	1370243	6878718000000	9.63729e+12	2.74586	26464.9	37078	1.39986	0.436
usa	1994	penniless	399	1657013	7308755000000	1.00264e+13	4.03764	27776.6	38105	2.76962	0.436
usa	1995	penniless	413	1708816	7664060000000	1.0299e+13	2.71898	28782.2	38677.7	1.50307	0.433
usa	1996	penniless	479	1838187	8100201000000	1.069e+13	3.79588	30068.2	39681.5	2.59531	0.437
usa	1997	penniless	586	2052033	8608515000000	1.11696e+13	4.48703	31572.7	40965.8	3.23659	0.44
usa	1998	penniless	605	2558625	9089168000000	1.16667e+13	4.44991	32949.2	42292.9	3.23939	0.439
usa	1999	penniless	611	2793281	9660624000000	1.22133e+13	4.6852	34620.9	43768.9	3.48993	0.441
usa	2000	penniless	594	2787162	10284779000000	1.27131e+13	4.09218	36449.9	45055.8	2.94029	0.442
usa	2001	penniless	546	2725369	10621824000000	1.28371e+13	0.975982	37273.6	45047.5	-0.0184898	0.446
usa	2002	penniless	537	2734901	10977514000000	13066422980900	1.78613	38166	45428.6	0.846126	0.443
usa	2003	penniless	534	2812477	11510670000000	13433168199500	2.80678	39677.2	46304	1.92696	0.445
usa	2004	penniless	540	3223188	12274928000000	1.39417e+13	3.78574	41921.8	47614.3	2.82965	0.447
usa	2005	penniless	564	3874445	13093726000000	14408093840400	3.34522	44307.9	48755.6	2.39705	0.45
usa	2006	penniless	537	4357399	13855888000000	14792303791800	2.66663	46437.1	49575.4	1.68142	0.452
usa	2007	penniless	499	4532114	14477635000000	15055395304800	1.77857	48061.5	49979.5	0.815188	0.444
usa	2008	penniless	553	4491922	14718582000000	15011490541400	-0.291621	48401.4	49364.6	-1.23028	0.45
usa	2009	penniless	577	5150227	14418739000000	14594842181900	-2.77553	47001.6	47575.6	-3.62412	0.456
usa	2010	penniless	461	5856157	14964372000000	14964372000000	2.53192	48373.9	48373.9	1.6779	0.456
usa	2011	penniless	467	6206203	15517926000000	15204019634600	1.60145	49790.7	48783.5	0.846717	0.463
usa	2012	penniless	569	5349531	16155255000000	1.55422e+13	2.22403	51450.1	49497.6	1.46385	0.463
usa	2013	penniless	441	5949501	16691517000000	1.58029e+13	1.67733	52787	49976.6	0.967811	0.459
usa	2014	penniless	475	5955437	17393103000000	1.61775e+13	2.37046	54598.6	50782.5	1.61254	0.456051
usa	2015	penniless	457	5141250	18120714000000	1.66404e+13	2.86159	56469	51855.9	2.11371	0.454086
usa	2016	penniless	468	4551174	18624475000000	16887543468524	1.48528	57638.2	52262.8	0.784618	0.456051
usa	1975	poverty-stricken	8	6947	1688923000000	5.45114e+12	-0.197679	7820.07	25239.9	-1.17688	0.359
usa	1976	poverty-stricken	3	6111	1877587000000	5.74474e+12	5.38609	8611.4	26347.8	4.38943	0.359
usa	1977	poverty-stricken	6	6043	2085951000000	6.0095e+12	4.6086	9471.31	27286.3	3.56175	0.362
usa	1978	poverty-stricken	4	7064	2356571000000	6.34373e+12	5.56168	10587.3	28500.2	4.44909	0.363
usa	1979	poverty-stricken	2	30875	2632143000000	6.54518e+12	3.17569	11695.6	29082.6	2.04333	0.366
usa	1980	poverty-stricken	19	90770	2862505000000	6.52917e+12	-0.244596	12597.7	28734.4	-1.19726	0.367
usa	1981	poverty-stricken	28	120855	3210956000000	6.69857e+12	2.59447	13993.2	29192	1.59252	0.373
usa	1982	poverty-stricken	19	121188	3344991000000	6.57057e+12	-1.91089	14439	28362.5	-2.84155	0.384
usa	1983	poverty-stricken	30	116618	3638137000000	6.87495e+12	4.63246	15561.4	29406.3	3.68008	0.389
usa	1984	poverty-stricken	57	228948	4040693000000	7.37401e+12	7.25909	17134.3	31269	6.33443	0.389
usa	1985	poverty-stricken	72	344633	4346734000000	7686570948200	4.23874	18269.4	32306.8	3.31913	0.394
usa	1986	poverty-stricken	147	485101	4590155000000	7.95649e+12	3.51161	19115.1	33133.7	2.5594	0.397
usa	1987	poverty-stricken	173	722532	4870217000000	8.23193e+12	3.46175	20100.9	33975.7	2.5411	0.399
usa	1988	poverty-stricken	201	800995	5252629000000	8.578e+12	4.20397	21483.2	35084	3.26208	0.402
usa	1989	poverty-stricken	220	937180	5657693000000	8.89371e+12	3.68052	22922.4	36033.3	2.70597	0.408
usa	1990	poverty-stricken	284	1081495	5979589000000	9.06441e+12	1.91937	23954.5	36312.4	0.774516	0.406
usa	1991	poverty-stricken	329	1146447	6174043000000	9.0577e+12	-0.0740845	24405.2	35803.9	-1.40047	0.406
usa	1992	poverty-stricken	326	1298370	6539299000000	9.37974e+12	3.5554	25493	36566.2	2.12911	0.413
usa	1993	poverty-stricken	293	1370243	6878718000000	9.63729e+12	2.74586	26464.9	37078	1.39986	0.436
usa	1994	poverty-stricken	429	1657013	7308755000000	1.00264e+13	4.03764	27776.6	38105	2.76962	0.436
usa	1995	poverty-stricken	302	1708816	7664060000000	1.0299e+13	2.71898	28782.2	38677.7	1.50307	0.433
usa	1996	poverty-stricken	324	1838187	8100201000000	1.069e+13	3.79588	30068.2	39681.5	2.59531	0.437
usa	1997	poverty-stricken	393	2052033	8608515000000	1.11696e+13	4.48703	31572.7	40965.8	3.23659	0.44
usa	1998	poverty-stricken	428	2558625	9089168000000	1.16667e+13	4.44991	32949.2	42292.9	3.23939	0.439
usa	1999	poverty-stricken	648	2793281	9660624000000	1.22133e+13	4.6852	34620.9	43768.9	3.48993	0.441
usa	2000	poverty-stricken	535	2787162	10284779000000	1.27131e+13	4.09218	36449.9	45055.8	2.94029	0.442
usa	2001	poverty-stricken	465	2725369	10621824000000	1.28371e+13	0.975982	37273.6	45047.5	-0.0184898	0.446
usa	2002	poverty-stricken	523	2734901	10977514000000	13066422980900	1.78613	38166	45428.6	0.846126	0.443
usa	2003	poverty-stricken	485	2812477	11510670000000	13433168199500	2.80678	39677.2	46304	1.92696	0.445
usa	2004	poverty-stricken	520	3223188	12274928000000	1.39417e+13	3.78574	41921.8	47614.3	2.82965	0.447
usa	2005	poverty-stricken	688	3874445	13093726000000	14408093840400	3.34522	44307.9	48755.6	2.39705	0.45
usa	2006	poverty-stricken	638	4357399	13855888000000	14792303791800	2.66663	46437.1	49575.4	1.68142	0.452
usa	2007	poverty-stricken	674	4532114	14477635000000	15055395304800	1.77857	48061.5	49979.5	0.815188	0.444
usa	2008	poverty-stricken	624	4491922	14718582000000	15011490541400	-0.291621	48401.4	49364.6	-1.23028	0.45
usa	2009	poverty-stricken	539	5150227	14418739000000	14594842181900	-2.77553	47001.6	47575.6	-3.62412	0.456
usa	2010	poverty-stricken	671	5856157	14964372000000	14964372000000	2.53192	48373.9	48373.9	1.6779	0.456
usa	2011	poverty-stricken	657	6206203	15517926000000	15204019634600	1.60145	49790.7	48783.5	0.846717	0.463
usa	2012	poverty-stricken	517	5349531	16155255000000	1.55422e+13	2.22403	51450.1	49497.6	1.46385	0.463
usa	2013	poverty-stricken	563	5949501	16691517000000	1.58029e+13	1.67733	52787	49976.6	0.967811	0.459
usa	2014	poverty-stricken	593	5955437	17393103000000	1.61775e+13	2.37046	54598.6	50782.5	1.61254	0.456051
usa	2015	poverty-stricken	588	5141250	18120714000000	1.66404e+13	2.86159	56469	51855.9	2.11371	0.454086
usa	2016	poverty-stricken	624	4551174	18624475000000	16887543468524	1.48528	57638.2	52262.8	0.784618	0.456051
usa	1975	underprivileged	7	6947	1688923000000	5.45114e+12	-0.197679	7820.07	25239.9	-1.17688	0.359
usa	1976	underprivileged	4	6111	1877587000000	5.74474e+12	5.38609	8611.4	26347.8	4.38943	0.359
usa	1977	underprivileged	10	6043	2085951000000	6.0095e+12	4.6086	9471.31	27286.3	3.56175	0.362
usa	1978	underprivileged	3	7064	2356571000000	6.34373e+12	5.56168	10587.3	28500.2	4.44909	0.363
usa	1979	underprivileged	5	30875	2632143000000	6.54518e+12	3.17569	11695.6	29082.6	2.04333	0.366
usa	1980	underprivileged	29	90770	2862505000000	6.52917e+12	-0.244596	12597.7	28734.4	-1.19726	0.367
usa	1981	underprivileged	42	120855	3210956000000	6.69857e+12	2.59447	13993.2	29192	1.59252	0.373
usa	1982	underprivileged	46	121188	3344991000000	6.57057e+12	-1.91089	14439	28362.5	-2.84155	0.384
usa	1983	underprivileged	55	116618	3638137000000	6.87495e+12	4.63246	15561.4	29406.3	3.68008	0.389
usa	1984	underprivileged	89	228948	4040693000000	7.37401e+12	7.25909	17134.3	31269	6.33443	0.389
usa	1985	underprivileged	131	344633	4346734000000	7686570948200	4.23874	18269.4	32306.8	3.31913	0.394
usa	1986	underprivileged	222	485101	4590155000000	7.95649e+12	3.51161	19115.1	33133.7	2.5594	0.397
usa	1987	underprivileged	342	722532	4870217000000	8.23193e+12	3.46175	20100.9	33975.7	2.5411	0.399
usa	1988	underprivileged	371	800995	5252629000000	8.578e+12	4.20397	21483.2	35084	3.26208	0.402
usa	1989	underprivileged	450	937180	5657693000000	8.89371e+12	3.68052	22922.4	36033.3	2.70597	0.408
usa	1990	underprivileged	566	1081495	5979589000000	9.06441e+12	1.91937	23954.5	36312.4	0.774516	0.406
usa	1991	underprivileged	552	1146447	6174043000000	9.0577e+12	-0.0740845	24405.2	35803.9	-1.40047	0.406
usa	1992	underprivileged	615	1298370	6539299000000	9.37974e+12	3.5554	25493	36566.2	2.12911	0.413
usa	1993	underprivileged	698	1370243	6878718000000	9.63729e+12	2.74586	26464.9	37078	1.39986	0.436
usa	1994	underprivileged	767	1657013	7308755000000	1.00264e+13	4.03764	27776.6	38105	2.76962	0.436
usa	1995	underprivileged	803	1708816	7664060000000	1.0299e+13	2.71898	28782.2	38677.7	1.50307	0.433
usa	1996	underprivileged	774	1838187	8100201000000	1.069e+13	3.79588	30068.2	39681.5	2.59531	0.437
usa	1997	underprivileged	858	2052033	8608515000000	1.11696e+13	4.48703	31572.7	40965.8	3.23659	0.44
usa	1998	underprivileged	1062	2558625	9089168000000	1.16667e+13	4.44991	32949.2	42292.9	3.23939	0.439
usa	1999	underprivileged	1374	2793281	9660624000000	1.22133e+13	4.6852	34620.9	43768.9	3.48993	0.441
usa	2000	underprivileged	1416	2787162	10284779000000	1.27131e+13	4.09218	36449.9	45055.8	2.94029	0.442
usa	2001	underprivileged	1219	2725369	10621824000000	1.28371e+13	0.975982	37273.6	45047.5	-0.0184898	0.446
usa	2002	underprivileged	1269	2734901	10977514000000	13066422980900	1.78613	38166	45428.6	0.846126	0.443
usa	2003	underprivileged	1211	2812477	11510670000000	13433168199500	2.80678	39677.2	46304	1.92696	0.445
usa	2004	underprivileged	1347	3223188	12274928000000	1.39417e+13	3.78574	41921.8	47614.3	2.82965	0.447
usa	2005	underprivileged	1777	3874445	13093726000000	14408093840400	3.34522	44307.9	48755.6	2.39705	0.45
usa	2006	underprivileged	2074	4357399	13855888000000	14792303791800	2.66663	46437.1	49575.4	1.68142	0.452
usa	2007	underprivileged	2244	4532114	14477635000000	15055395304800	1.77857	48061.5	49979.5	0.815188	0.444
usa	2008	underprivileged	2170	4491922	14718582000000	15011490541400	-0.291621	48401.4	49364.6	-1.23028	0.45
usa	2009	underprivileged	2333	5150227	14418739000000	14594842181900	-2.77553	47001.6	47575.6	-3.62412	0.456
usa	2010	underprivileged	2405	5856157	14964372000000	14964372000000	2.53192	48373.9	48373.9	1.6779	0.456
usa	2011	underprivileged	2456	6206203	15517926000000	15204019634600	1.60145	49790.7	48783.5	0.846717	0.463
usa	2012	underprivileged	2192	5349531	16155255000000	1.55422e+13	2.22403	51450.1	49497.6	1.46385	0.463
usa	2013	underprivileged	2001	5949501	16691517000000	1.58029e+13	1.67733	52787	49976.6	0.967811	0.459
usa	2014	underprivileged	1953	5955437	17393103000000	1.61775e+13	2.37046	54598.6	50782.5	1.61254	0.456051
usa	2015	underprivileged	2056	5141250	18120714000000	1.66404e+13	2.86159	56469	51855.9	2.11371	0.454086
usa	2016	underprivileged	1869	4551174	18624475000000	16887543468524	1.48528	57638.2	52262.8	0.784618	0.456051
usa	1975	insolvent	28	6947	1688923000000	5.45114e+12	-0.197679	7820.07	25239.9	-1.17688	0.359
usa	1976	insolvent	11	6111	1877587000000	5.74474e+12	5.38609	8611.4	26347.8	4.38943	0.359
usa	1977	insolvent	6	6043	2085951000000	6.0095e+12	4.6086	9471.31	27286.3	3.56175	0.362
usa	1978	insolvent	4	7064	2356571000000	6.34373e+12	5.56168	10587.3	28500.2	4.44909	0.363
usa	1979	insolvent	14	30875	2632143000000	6.54518e+12	3.17569	11695.6	29082.6	2.04333	0.366
usa	1980	insolvent	27	90770	2862505000000	6.52917e+12	-0.244596	12597.7	28734.4	-1.19726	0.367
usa	1981	insolvent	71	120855	3210956000000	6.69857e+12	2.59447	13993.2	29192	1.59252	0.373
usa	1982	insolvent	135	121188	3344991000000	6.57057e+12	-1.91089	14439	28362.5	-2.84155	0.384
usa	1983	insolvent	199	116618	3638137000000	6.87495e+12	4.63246	15561.4	29406.3	3.68008	0.389
usa	1984	insolvent	226	228948	4040693000000	7.37401e+12	7.25909	17134.3	31269	6.33443	0.389
usa	1985	insolvent	602	344633	4346734000000	7686570948200	4.23874	18269.4	32306.8	3.31913	0.394
usa	1986	insolvent	742	485101	4590155000000	7.95649e+12	3.51161	19115.1	33133.7	2.5594	0.397
usa	1987	insolvent	1371	722532	4870217000000	8.23193e+12	3.46175	20100.9	33975.7	2.5411	0.399
usa	1988	insolvent	2244	800995	5252629000000	8.578e+12	4.20397	21483.2	35084	3.26208	0.402
usa	1989	insolvent	3626	937180	5657693000000	8.89371e+12	3.68052	22922.4	36033.3	2.70597	0.408
usa	1990	insolvent	2946	1081495	5979589000000	9.06441e+12	1.91937	23954.5	36312.4	0.774516	0.406
usa	1991	insolvent	2683	1146447	6174043000000	9.0577e+12	-0.0740845	24405.2	35803.9	-1.40047	0.406
usa	1992	insolvent	1909	1298370	6539299000000	9.37974e+12	3.5554	25493	36566.2	2.12911	0.413
usa	1993	insolvent	1216	1370243	6878718000000	9.63729e+12	2.74586	26464.9	37078	1.39986	0.436
usa	1994	insolvent	871	1657013	7308755000000	1.00264e+13	4.03764	27776.6	38105	2.76962	0.436
usa	1995	insolvent	974	1708816	7664060000000	1.0299e+13	2.71898	28782.2	38677.7	1.50307	0.433
usa	1996	insolvent	916	1838187	8100201000000	1.069e+13	3.79588	30068.2	39681.5	2.59531	0.437
usa	1997	insolvent	876	2052033	8608515000000	1.11696e+13	4.48703	31572.7	40965.8	3.23659	0.44
usa	1998	insolvent	1741	2558625	9089168000000	1.16667e+13	4.44991	32949.2	42292.9	3.23939	0.439
usa	1999	insolvent	1404	2793281	9660624000000	1.22133e+13	4.6852	34620.9	43768.9	3.48993	0.441
usa	2000	insolvent	1167	2787162	10284779000000	1.27131e+13	4.09218	36449.9	45055.8	2.94029	0.442
usa	2001	insolvent	1296	2725369	10621824000000	1.28371e+13	0.975982	37273.6	45047.5	-0.0184898	0.446
usa	2002	insolvent	1805	2734901	10977514000000	13066422980900	1.78613	38166	45428.6	0.846126	0.443
usa	2003	insolvent	1668	2812477	11510670000000	13433168199500	2.80678	39677.2	46304	1.92696	0.445
usa	2004	insolvent	1620	3223188	12274928000000	1.39417e+13	3.78574	41921.8	47614.3	2.82965	0.447
usa	2005	insolvent	1847	3874445	13093726000000	14408093840400	3.34522	44307.9	48755.6	2.39705	0.45
usa	2006	insolvent	1503	4357399	13855888000000	14792303791800	2.66663	46437.1	49575.4	1.68142	0.452
usa	2007	insolvent	1490	4532114	14477635000000	15055395304800	1.77857	48061.5	49979.5	0.815188	0.444
usa	2008	insolvent	2441	4491922	14718582000000	15011490541400	-0.291621	48401.4	49364.6	-1.23028	0.45
usa	2009	insolvent	4088	5150227	14418739000000	14594842181900	-2.77553	47001.6	47575.6	-3.62412	0.456
usa	2010	insolvent	2883	5856157	14964372000000	14964372000000	2.53192	48373.9	48373.9	1.6779	0.456
usa	2011	insolvent	3082	6206203	15517926000000	15204019634600	1.60145	49790.7	48783.5	0.846717	0.463
usa	2012	insolvent	2376	5349531	16155255000000	1.55422e+13	2.22403	51450.1	49497.6	1.46385	0.463
usa	2013	insolvent	2357	5949501	16691517000000	1.58029e+13	1.67733	52787	49976.6	0.967811	0.459
usa	2014	insolvent	1651	5955437	17393103000000	1.61775e+13	2.37046	54598.6	50782.5	1.61254	0.456051
usa	2015	insolvent	1791	5141250	18120714000000	1.66404e+13	2.86159	56469	51855.9	2.11371	0.454086
usa	2016	insolvent	1636	4551174	18624475000000	16887543468524	1.48528	57638.2	52262.8	0.784618	0.456051
usa	1975	beggared	0	6947	1688923000000	5.45114e+12	-0.197679	7820.07	25239.9	-1.17688	0.359
usa	1976	beggared	0	6111	1877587000000	5.74474e+12	5.38609	8611.4	26347.8	4.38943	0.359
usa	1977	beggared	0	6043	2085951000000	6.0095e+12	4.6086	9471.31	27286.3	3.56175	0.362
usa	1978	beggared	0	7064	2356571000000	6.34373e+12	5.56168	10587.3	28500.2	4.44909	0.363
usa	1979	beggared	0	30875	2632143000000	6.54518e+12	3.17569	11695.6	29082.6	2.04333	0.366
usa	1980	beggared	0	90770	2862505000000	6.52917e+12	-0.244596	12597.7	28734.4	-1.19726	0.367
usa	1981	beggared	0	120855	3210956000000	6.69857e+12	2.59447	13993.2	29192	1.59252	0.373
usa	1982	beggared	1	121188	3344991000000	6.57057e+12	-1.91089	14439	28362.5	-2.84155	0.384
usa	1983	beggared	0	116618	3638137000000	6.87495e+12	4.63246	15561.4	29406.3	3.68008	0.389
usa	1984	beggared	3	228948	4040693000000	7.37401e+12	7.25909	17134.3	31269	6.33443	0.389
usa	1985	beggared	2	344633	4346734000000	7686570948200	4.23874	18269.4	32306.8	3.31913	0.394
usa	1986	beggared	5	485101	4590155000000	7.95649e+12	3.51161	19115.1	33133.7	2.5594	0.397
usa	1987	beggared	4	722532	4870217000000	8.23193e+12	3.46175	20100.9	33975.7	2.5411	0.399
usa	1988	beggared	6	800995	5252629000000	8.578e+12	4.20397	21483.2	35084	3.26208	0.402
usa	1989	beggared	8	937180	5657693000000	8.89371e+12	3.68052	22922.4	36033.3	2.70597	0.408
usa	1990	beggared	3	1081495	5979589000000	9.06441e+12	1.91937	23954.5	36312.4	0.774516	0.406
usa	1991	beggared	17	1146447	6174043000000	9.0577e+12	-0.0740845	24405.2	35803.9	-1.40047	0.406
usa	1992	beggared	7	1298370	6539299000000	9.37974e+12	3.5554	25493	36566.2	2.12911	0.413
usa	1993	beggared	5	1370243	6878718000000	9.63729e+12	2.74586	26464.9	37078	1.39986	0.436
usa	1994	beggared	14	1657013	7308755000000	1.00264e+13	4.03764	27776.6	38105	2.76962	0.436
usa	1995	beggared	23	1708816	7664060000000	1.0299e+13	2.71898	28782.2	38677.7	1.50307	0.433
usa	1996	beggared	18	1838187	8100201000000	1.069e+13	3.79588	30068.2	39681.5	2.59531	0.437
usa	1997	beggared	14	2052033	8608515000000	1.11696e+13	4.48703	31572.7	40965.8	3.23659	0.44
usa	1998	beggared	10	2558625	9089168000000	1.16667e+13	4.44991	32949.2	42292.9	3.23939	0.439
usa	1999	beggared	15	2793281	9660624000000	1.22133e+13	4.6852	34620.9	43768.9	3.48993	0.441
usa	2000	beggared	12	2787162	10284779000000	1.27131e+13	4.09218	36449.9	45055.8	2.94029	0.442
usa	2001	beggared	30	2725369	10621824000000	1.28371e+13	0.975982	37273.6	45047.5	-0.0184898	0.446
usa	2002	beggared	10	2734901	10977514000000	13066422980900	1.78613	38166	45428.6	0.846126	0.443
usa	2003	beggared	13	2812477	11510670000000	13433168199500	2.80678	39677.2	46304	1.92696	0.445
usa	2004	beggared	14	3223188	12274928000000	1.39417e+13	3.78574	41921.8	47614.3	2.82965	0.447
usa	2005	beggared	11	3874445	13093726000000	14408093840400	3.34522	44307.9	48755.6	2.39705	0.45
usa	2006	beggared	14	4357399	13855888000000	14792303791800	2.66663	46437.1	49575.4	1.68142	0.452
usa	2007	beggared	13	4532114	14477635000000	15055395304800	1.77857	48061.5	49979.5	0.815188	0.444
usa	2008	beggared	9	4491922	14718582000000	15011490541400	-0.291621	48401.4	49364.6	-1.23028	0.45
usa	2009	beggared	15	5150227	14418739000000	14594842181900	-2.77553	47001.6	47575.6	-3.62412	0.456
usa	2010	beggared	17	5856157	14964372000000	14964372000000	2.53192	48373.9	48373.9	1.6779	0.456
usa	2011	beggared	15	6206203	15517926000000	15204019634600	1.60145	49790.7	48783.5	0.846717	0.463
usa	2012	beggared	8	5349531	16155255000000	1.55422e+13	2.22403	51450.1	49497.6	1.46385	0.463
usa	2013	beggared	9	5949501	16691517000000	1.58029e+13	1.67733	52787	49976.6	0.967811	0.459
usa	2014	beggared	10	5955437	17393103000000	1.61775e+13	2.37046	54598.6	50782.5	1.61254	0.456051
usa	2015	beggared	13	5141250	18120714000000	1.66404e+13	2.86159	56469	51855.9	2.11371	0.454086
usa	2016	beggared	9	4551174	18624475000000	16887543468524	1.48528	57638.2	52262.8	0.784618	0.456051
usa	1975	deprived	60	6947	1688923000000	5.45114e+12	-0.197679	7820.07	25239.9	-1.17688	0.359
usa	1976	deprived	34	6111	1877587000000	5.74474e+12	5.38609	8611.4	26347.8	4.38943	0.359
usa	1977	deprived	34	6043	2085951000000	6.0095e+12	4.6086	9471.31	27286.3	3.56175	0.362
usa	1978	deprived	34	7064	2356571000000	6.34373e+12	5.56168	10587.3	28500.2	4.44909	0.363
usa	1979	deprived	37	30875	2632143000000	6.54518e+12	3.17569	11695.6	29082.6	2.04333	0.366
usa	1980	deprived	172	90770	2862505000000	6.52917e+12	-0.244596	12597.7	28734.4	-1.19726	0.367
usa	1981	deprived	335	120855	3210956000000	6.69857e+12	2.59447	13993.2	29192	1.59252	0.373
usa	1982	deprived	313	121188	3344991000000	6.57057e+12	-1.91089	14439	28362.5	-2.84155	0.384
usa	1983	deprived	243	116618	3638137000000	6.87495e+12	4.63246	15561.4	29406.3	3.68008	0.389
usa	1984	deprived	528	228948	4040693000000	7.37401e+12	7.25909	17134.3	31269	6.33443	0.389
usa	1985	deprived	880	344633	4346734000000	7686570948200	4.23874	18269.4	32306.8	3.31913	0.394
usa	1986	deprived	1133	485101	4590155000000	7.95649e+12	3.51161	19115.1	33133.7	2.5594	0.397
usa	1987	deprived	1533	722532	4870217000000	8.23193e+12	3.46175	20100.9	33975.7	2.5411	0.399
usa	1988	deprived	1661	800995	5252629000000	8.578e+12	4.20397	21483.2	35084	3.26208	0.402
usa	1989	deprived	2078	937180	5657693000000	8.89371e+12	3.68052	22922.4	36033.3	2.70597	0.408
usa	1990	deprived	2094	1081495	5979589000000	9.06441e+12	1.91937	23954.5	36312.4	0.774516	0.406
usa	1991	deprived	2222	1146447	6174043000000	9.0577e+12	-0.0740845	24405.2	35803.9	-1.40047	0.406
usa	1992	deprived	2229	1298370	6539299000000	9.37974e+12	3.5554	25493	36566.2	2.12911	0.413
usa	1993	deprived	2424	1370243	6878718000000	9.63729e+12	2.74586	26464.9	37078	1.39986	0.436
usa	1994	deprived	2876	1657013	7308755000000	1.00264e+13	4.03764	27776.6	38105	2.76962	0.436
usa	1995	deprived	2791	1708816	7664060000000	1.0299e+13	2.71898	28782.2	38677.7	1.50307	0.433
usa	1996	deprived	2891	1838187	8100201000000	1.069e+13	3.79588	30068.2	39681.5	2.59531	0.437
usa	1997	deprived	2997	2052033	8608515000000	1.11696e+13	4.48703	31572.7	40965.8	3.23659	0.44
usa	1998	deprived	3343	2558625	9089168000000	1.16667e+13	4.44991	32949.2	42292.9	3.23939	0.439
usa	1999	deprived	3789	2793281	9660624000000	1.22133e+13	4.6852	34620.9	43768.9	3.48993	0.441
usa	2000	deprived	3982	2787162	10284779000000	1.27131e+13	4.09218	36449.9	45055.8	2.94029	0.442
usa	2001	deprived	3751	2725369	10621824000000	1.28371e+13	0.975982	37273.6	45047.5	-0.0184898	0.446
usa	2002	deprived	4434	2734901	10977514000000	13066422980900	1.78613	38166	45428.6	0.846126	0.443
usa	2003	deprived	4597	2812477	11510670000000	13433168199500	2.80678	39677.2	46304	1.92696	0.445
usa	2004	deprived	4962	3223188	12274928000000	1.39417e+13	3.78574	41921.8	47614.3	2.82965	0.447
usa	2005	deprived	5434	3874445	13093726000000	14408093840400	3.34522	44307.9	48755.6	2.39705	0.45
usa	2006	deprived	5890	4357399	13855888000000	14792303791800	2.66663	46437.1	49575.4	1.68142	0.452
usa	2007	deprived	5742	4532114	14477635000000	15055395304800	1.77857	48061.5	49979.5	0.815188	0.444
usa	2008	deprived	5600	4491922	14718582000000	15011490541400	-0.291621	48401.4	49364.6	-1.23028	0.45
usa	2009	deprived	5524	5150227	14418739000000	14594842181900	-2.77553	47001.6	47575.6	-3.62412	0.456
usa	2010	deprived	6445	5856157	14964372000000	14964372000000	2.53192	48373.9	48373.9	1.6779	0.456
usa	2011	deprived	6160	6206203	15517926000000	15204019634600	1.60145	49790.7	48783.5	0.846717	0.463
usa	2012	deprived	5787	5349531	16155255000000	1.55422e+13	2.22403	51450.1	49497.6	1.46385	0.463
usa	2013	deprived	6184	5949501	16691517000000	1.58029e+13	1.67733	52787	49976.6	0.967811	0.459
usa	2014	deprived	6203	5955437	17393103000000	1.61775e+13	2.37046	54598.6	50782.5	1.61254	0.456051
usa	2015	deprived	6375	5141250	18120714000000	1.66404e+13	2.86159	56469	51855.9	2.11371	0.454086
usa	2016	deprived	5842	4551174	18624475000000	16887543468524	1.48528	57638.2	52262.8	0.784618	0.456051
usa	1975	disadvantaged	58	6947	1688923000000	5.45114e+12	-0.197679	7820.07	25239.9	-1.17688	0.359
usa	1976	disadvantaged	41	6111	1877587000000	5.74474e+12	5.38609	8611.4	26347.8	4.38943	0.359
usa	1977	disadvantaged	51	6043	2085951000000	6.0095e+12	4.6086	9471.31	27286.3	3.56175	0.362
usa	1978	disadvantaged	46	7064	2356571000000	6.34373e+12	5.56168	10587.3	28500.2	4.44909	0.363
usa	1979	disadvantaged	31	30875	2632143000000	6.54518e+12	3.17569	11695.6	29082.6	2.04333	0.366
usa	1980	disadvantaged	137	90770	2862505000000	6.52917e+12	-0.244596	12597.7	28734.4	-1.19726	0.367
usa	1981	disadvantaged	249	120855	3210956000000	6.69857e+12	2.59447	13993.2	29192	1.59252	0.373
usa	1982	disadvantaged	256	121188	3344991000000	6.57057e+12	-1.91089	14439	28362.5	-2.84155	0.384
usa	1983	disadvantaged	165	116618	3638137000000	6.87495e+12	4.63246	15561.4	29406.3	3.68008	0.389
usa	1984	disadvantaged	423	228948	4040693000000	7.37401e+12	7.25909	17134.3	31269	6.33443	0.389
usa	1985	disadvantaged	569	344633	4346734000000	7686570948200	4.23874	18269.4	32306.8	3.31913	0.394
usa	1986	disadvantaged	839	485101	4590155000000	7.95649e+12	3.51161	19115.1	33133.7	2.5594	0.397
usa	1987	disadvantaged	1206	722532	4870217000000	8.23193e+12	3.46175	20100.9	33975.7	2.5411	0.399
usa	1988	disadvantaged	1638	800995	5252629000000	8.578e+12	4.20397	21483.2	35084	3.26208	0.402
usa	1989	disadvantaged	1869	937180	5657693000000	8.89371e+12	3.68052	22922.4	36033.3	2.70597	0.408
usa	1990	disadvantaged	2144	1081495	5979589000000	9.06441e+12	1.91937	23954.5	36312.4	0.774516	0.406
usa	1991	disadvantaged	2104	1146447	6174043000000	9.0577e+12	-0.0740845	24405.2	35803.9	-1.40047	0.406
usa	1992	disadvantaged	2766	1298370	6539299000000	9.37974e+12	3.5554	25493	36566.2	2.12911	0.413
usa	1993	disadvantaged	2682	1370243	6878718000000	9.63729e+12	2.74586	26464.9	37078	1.39986	0.436
usa	1994	disadvantaged	3301	1657013	7308755000000	1.00264e+13	4.03764	27776.6	38105	2.76962	0.436
usa	1995	disadvantaged	3810	1708816	7664060000000	1.0299e+13	2.71898	28782.2	38677.7	1.50307	0.433
usa	1996	disadvantaged	3194	1838187	8100201000000	1.069e+13	3.79588	30068.2	39681.5	2.59531	0.437
usa	1997	disadvantaged	3593	2052033	8608515000000	1.11696e+13	4.48703	31572.7	40965.8	3.23659	0.44
usa	1998	disadvantaged	4240	2558625	9089168000000	1.16667e+13	4.44991	32949.2	42292.9	3.23939	0.439
usa	1999	disadvantaged	5262	2793281	9660624000000	1.22133e+13	4.6852	34620.9	43768.9	3.48993	0.441
usa	2000	disadvantaged	5336	2787162	10284779000000	1.27131e+13	4.09218	36449.9	45055.8	2.94029	0.442
usa	2001	disadvantaged	4867	2725369	10621824000000	1.28371e+13	0.975982	37273.6	45047.5	-0.0184898	0.446
usa	2002	disadvantaged	4972	2734901	10977514000000	13066422980900	1.78613	38166	45428.6	0.846126	0.443
usa	2003	disadvantaged	5629	2812477	11510670000000	13433168199500	2.80678	39677.2	46304	1.92696	0.445
usa	2004	disadvantaged	5831	3223188	12274928000000	1.39417e+13	3.78574	41921.8	47614.3	2.82965	0.447
usa	2005	disadvantaged	7618	3874445	13093726000000	14408093840400	3.34522	44307.9	48755.6	2.39705	0.45
usa	2006	disadvantaged	8285	4357399	13855888000000	14792303791800	2.66663	46437.1	49575.4	1.68142	0.452
usa	2007	disadvantaged	9495	4532114	14477635000000	15055395304800	1.77857	48061.5	49979.5	0.815188	0.444
usa	2008	disadvantaged	8934	4491922	14718582000000	15011490541400	-0.291621	48401.4	49364.6	-1.23028	0.45
usa	2009	disadvantaged	11892	5150227	14418739000000	14594842181900	-2.77553	47001.6	47575.6	-3.62412	0.456
usa	2010	disadvantaged	12097	5856157	14964372000000	14964372000000	2.53192	48373.9	48373.9	1.6779	0.456
usa	2011	disadvantaged	12116	6206203	15517926000000	15204019634600	1.60145	49790.7	48783.5	0.846717	0.463
usa	2012	disadvantaged	8327	5349531	16155255000000	1.55422e+13	2.22403	51450.1	49497.6	1.46385	0.463
usa	2013	disadvantaged	8055	5949501	16691517000000	1.58029e+13	1.67733	52787	49976.6	0.967811	0.459
usa	2014	disadvantaged	8476	5955437	17393103000000	1.61775e+13	2.37046	54598.6	50782.5	1.61254	0.456051
usa	2015	disadvantaged	8731	5141250	18120714000000	1.66404e+13	2.86159	56469	51855.9	2.11371	0.454086
usa	2016	disadvantaged	7941	4551174	18624475000000	16887543468524	1.48528	57638.2	52262.8	0.784618	0.456051
usa	1975	disenfranchised	2	6947	1688923000000	5.45114e+12	-0.197679	7820.07	25239.9	-1.17688	0.359
usa	1976	disenfranchised	2	6111	1877587000000	5.74474e+12	5.38609	8611.4	26347.8	4.38943	0.359
usa	1977	disenfranchised	2	6043	2085951000000	6.0095e+12	4.6086	9471.31	27286.3	3.56175	0.362
usa	1978	disenfranchised	0	7064	2356571000000	6.34373e+12	5.56168	10587.3	28500.2	4.44909	0.363
usa	1979	disenfranchised	2	30875	2632143000000	6.54518e+12	3.17569	11695.6	29082.6	2.04333	0.366
usa	1980	disenfranchised	14	90770	2862505000000	6.52917e+12	-0.244596	12597.7	28734.4	-1.19726	0.367
usa	1981	disenfranchised	25	120855	3210956000000	6.69857e+12	2.59447	13993.2	29192	1.59252	0.373
usa	1982	disenfranchised	14	121188	3344991000000	6.57057e+12	-1.91089	14439	28362.5	-2.84155	0.384
usa	1983	disenfranchised	24	116618	3638137000000	6.87495e+12	4.63246	15561.4	29406.3	3.68008	0.389
usa	1984	disenfranchised	75	228948	4040693000000	7.37401e+12	7.25909	17134.3	31269	6.33443	0.389
usa	1985	disenfranchised	104	344633	4346734000000	7686570948200	4.23874	18269.4	32306.8	3.31913	0.394
usa	1986	disenfranchised	133	485101	4590155000000	7.95649e+12	3.51161	19115.1	33133.7	2.5594	0.397
usa	1987	disenfranchised	232	722532	4870217000000	8.23193e+12	3.46175	20100.9	33975.7	2.5411	0.399
usa	1988	disenfranchised	341	800995	5252629000000	8.578e+12	4.20397	21483.2	35084	3.26208	0.402
usa	1989	disenfranchised	349	937180	5657693000000	8.89371e+12	3.68052	22922.4	36033.3	2.70597	0.408
usa	1990	disenfranchised	416	1081495	5979589000000	9.06441e+12	1.91937	23954.5	36312.4	0.774516	0.406
usa	1991	disenfranchised	532	1146447	6174043000000	9.0577e+12	-0.0740845	24405.2	35803.9	-1.40047	0.406
usa	1992	disenfranchised	669	1298370	6539299000000	9.37974e+12	3.5554	25493	36566.2	2.12911	0.413
usa	1993	disenfranchised	528	1370243	6878718000000	9.63729e+12	2.74586	26464.9	37078	1.39986	0.436
usa	1994	disenfranchised	695	1657013	7308755000000	1.00264e+13	4.03764	27776.6	38105	2.76962	0.436
usa	1995	disenfranchised	704	1708816	7664060000000	1.0299e+13	2.71898	28782.2	38677.7	1.50307	0.433
usa	1996	disenfranchised	701	1838187	8100201000000	1.069e+13	3.79588	30068.2	39681.5	2.59531	0.437
usa	1997	disenfranchised	754	2052033	8608515000000	1.11696e+13	4.48703	31572.7	40965.8	3.23659	0.44
usa	1998	disenfranchised	831	2558625	9089168000000	1.16667e+13	4.44991	32949.2	42292.9	3.23939	0.439
usa	1999	disenfranchised	967	2793281	9660624000000	1.22133e+13	4.6852	34620.9	43768.9	3.48993	0.441
usa	2000	disenfranchised	1931	2787162	10284779000000	1.27131e+13	4.09218	36449.9	45055.8	2.94029	0.442
usa	2001	disenfranchised	1455	2725369	10621824000000	1.28371e+13	0.975982	37273.6	45047.5	-0.0184898	0.446
usa	2002	disenfranchised	1244	2734901	10977514000000	13066422980900	1.78613	38166	45428.6	0.846126	0.443
usa	2003	disenfranchised	1384	2812477	11510670000000	13433168199500	2.80678	39677.2	46304	1.92696	0.445
usa	2004	disenfranchised	2163	3223188	12274928000000	1.39417e+13	3.78574	41921.8	47614.3	2.82965	0.447
usa	2005	disenfranchised	1626	3874445	13093726000000	14408093840400	3.34522	44307.9	48755.6	2.39705	0.45
usa	2006	disenfranchised	1773	4357399	13855888000000	14792303791800	2.66663	46437.1	49575.4	1.68142	0.452
usa	2007	disenfranchised	1554	4532114	14477635000000	15055395304800	1.77857	48061.5	49979.5	0.815188	0.444
usa	2008	disenfranchised	2219	4491922	14718582000000	15011490541400	-0.291621	48401.4	49364.6	-1.23028	0.45
usa	2009	disenfranchised	1584	5150227	14418739000000	14594842181900	-2.77553	47001.6	47575.6	-3.62412	0.456
usa	2010	disenfranchised	1611	5856157	14964372000000	14964372000000	2.53192	48373.9	48373.9	1.6779	0.456
usa	2011	disenfranchised	1711	6206203	15517926000000	15204019634600	1.60145	49790.7	48783.5	0.846717	0.463
usa	2012	disenfranchised	2015	5349531	16155255000000	1.55422e+13	2.22403	51450.1	49497.6	1.46385	0.463
usa	2013	disenfranchised	1430	5949501	16691517000000	1.58029e+13	1.67733	52787	49976.6	0.967811	0.459
usa	2014	disenfranchised	1703	5955437	17393103000000	1.61775e+13	2.37046	54598.6	50782.5	1.61254	0.456051
usa	2015	disenfranchised	1951	5141250	18120714000000	1.66404e+13	2.86159	56469	51855.9	2.11371	0.454086
usa	2016	disenfranchised	2821	4551174	18624475000000	16887543468524	1.48528	57638.2	52262.8	0.784618	0.456051
usa	1975	lower-class	1	6947	1688923000000	5.45114e+12	-0.197679	7820.07	25239.9	-1.17688	0.359
usa	1976	lower-class	0	6111	1877587000000	5.74474e+12	5.38609	8611.4	26347.8	4.38943	0.359
usa	1977	lower-class	2	6043	2085951000000	6.0095e+12	4.6086	9471.31	27286.3	3.56175	0.362
usa	1978	lower-class	6	7064	2356571000000	6.34373e+12	5.56168	10587.3	28500.2	4.44909	0.363
usa	1979	lower-class	0	30875	2632143000000	6.54518e+12	3.17569	11695.6	29082.6	2.04333	0.366
usa	1980	lower-class	18	90770	2862505000000	6.52917e+12	-0.244596	12597.7	28734.4	-1.19726	0.367
usa	1981	lower-class	18	120855	3210956000000	6.69857e+12	2.59447	13993.2	29192	1.59252	0.373
usa	1982	lower-class	21	121188	3344991000000	6.57057e+12	-1.91089	14439	28362.5	-2.84155	0.384
usa	1983	lower-class	20	116618	3638137000000	6.87495e+12	4.63246	15561.4	29406.3	3.68008	0.389
usa	1984	lower-class	56	228948	4040693000000	7.37401e+12	7.25909	17134.3	31269	6.33443	0.389
usa	1985	lower-class	85	344633	4346734000000	7686570948200	4.23874	18269.4	32306.8	3.31913	0.394
usa	1986	lower-class	135	485101	4590155000000	7.95649e+12	3.51161	19115.1	33133.7	2.5594	0.397
usa	1987	lower-class	143	722532	4870217000000	8.23193e+12	3.46175	20100.9	33975.7	2.5411	0.399
usa	1988	lower-class	161	800995	5252629000000	8.578e+12	4.20397	21483.2	35084	3.26208	0.402
usa	1989	lower-class	193	937180	5657693000000	8.89371e+12	3.68052	22922.4	36033.3	2.70597	0.408
usa	1990	lower-class	235	1081495	5979589000000	9.06441e+12	1.91937	23954.5	36312.4	0.774516	0.406
usa	1991	lower-class	236	1146447	6174043000000	9.0577e+12	-0.0740845	24405.2	35803.9	-1.40047	0.406
usa	1992	lower-class	218	1298370	6539299000000	9.37974e+12	3.5554	25493	36566.2	2.12911	0.413
usa	1993	lower-class	214	1370243	6878718000000	9.63729e+12	2.74586	26464.9	37078	1.39986	0.436
usa	1994	lower-class	204	1657013	7308755000000	1.00264e+13	4.03764	27776.6	38105	2.76962	0.436
usa	1995	lower-class	300	1708816	7664060000000	1.0299e+13	2.71898	28782.2	38677.7	1.50307	0.433
usa	1996	lower-class	329	1838187	8100201000000	1.069e+13	3.79588	30068.2	39681.5	2.59531	0.437
usa	1997	lower-class	363	2052033	8608515000000	1.11696e+13	4.48703	31572.7	40965.8	3.23659	0.44
usa	1998	lower-class	596	2558625	9089168000000	1.16667e+13	4.44991	32949.2	42292.9	3.23939	0.439
usa	1999	lower-class	668	2793281	9660624000000	1.22133e+13	4.6852	34620.9	43768.9	3.48993	0.441
usa	2000	lower-class	648	2787162	10284779000000	1.27131e+13	4.09218	36449.9	45055.8	2.94029	0.442
usa	2001	lower-class	435	2725369	10621824000000	1.28371e+13	0.975982	37273.6	45047.5	-0.0184898	0.446
usa	2002	lower-class	536	2734901	10977514000000	13066422980900	1.78613	38166	45428.6	0.846126	0.443
usa	2003	lower-class	484	2812477	11510670000000	13433168199500	2.80678	39677.2	46304	1.92696	0.445
usa	2004	lower-class	479	3223188	12274928000000	1.39417e+13	3.78574	41921.8	47614.3	2.82965	0.447
usa	2005	lower-class	539	3874445	13093726000000	14408093840400	3.34522	44307.9	48755.6	2.39705	0.45
usa	2006	lower-class	579	4357399	13855888000000	14792303791800	2.66663	46437.1	49575.4	1.68142	0.452
usa	2007	lower-class	557	4532114	14477635000000	15055395304800	1.77857	48061.5	49979.5	0.815188	0.444
usa	2008	lower-class	520	4491922	14718582000000	15011490541400	-0.291621	48401.4	49364.6	-1.23028	0.45
usa	2009	lower-class	392	5150227	14418739000000	14594842181900	-2.77553	47001.6	47575.6	-3.62412	0.456
usa	2010	lower-class	474	5856157	14964372000000	14964372000000	2.53192	48373.9	48373.9	1.6779	0.456
usa	2011	lower-class	475	6206203	15517926000000	15204019634600	1.60145	49790.7	48783.5	0.846717	0.463
usa	2012	lower-class	580	5349531	16155255000000	1.55422e+13	2.22403	51450.1	49497.6	1.46385	0.463
usa	2013	lower-class	495	5949501	16691517000000	1.58029e+13	1.67733	52787	49976.6	0.967811	0.459
usa	2014	lower-class	604	5955437	17393103000000	1.61775e+13	2.37046	54598.6	50782.5	1.61254	0.456051
usa	2015	lower-class	630	5141250	18120714000000	1.66404e+13	2.86159	56469	51855.9	2.11371	0.454086
usa	2016	lower-class	641	4551174	18624475000000	16887543468524	1.48528	57638.2	52262.8	0.784618	0.456051
usa	1975	broke	160	6947	1688923000000	5.45114e+12	-0.197679	7820.07	25239.9	-1.17688	0.359
usa	1976	broke	126	6111	1877587000000	5.74474e+12	5.38609	8611.4	26347.8	4.38943	0.359
usa	1977	broke	92	6043	2085951000000	6.0095e+12	4.6086	9471.31	27286.3	3.56175	0.362
usa	1978	broke	93	7064	2356571000000	6.34373e+12	5.56168	10587.3	28500.2	4.44909	0.363
usa	1979	broke	116	30875	2632143000000	6.54518e+12	3.17569	11695.6	29082.6	2.04333	0.366
usa	1980	broke	1205	90770	2862505000000	6.52917e+12	-0.244596	12597.7	28734.4	-1.19726	0.367
usa	1981	broke	1864	120855	3210956000000	6.69857e+12	2.59447	13993.2	29192	1.59252	0.373
usa	1982	broke	1867	121188	3344991000000	6.57057e+12	-1.91089	14439	28362.5	-2.84155	0.384
usa	1983	broke	1583	116618	3638137000000	6.87495e+12	4.63246	15561.4	29406.3	3.68008	0.389
usa	1984	broke	5464	228948	4040693000000	7.37401e+12	7.25909	17134.3	31269	6.33443	0.389
usa	1985	broke	9334	344633	4346734000000	7686570948200	4.23874	18269.4	32306.8	3.31913	0.394
usa	1986	broke	13980	485101	4590155000000	7.95649e+12	3.51161	19115.1	33133.7	2.5594	0.397
usa	1987	broke	22702	722532	4870217000000	8.23193e+12	3.46175	20100.9	33975.7	2.5411	0.399
usa	1988	broke	23182	800995	5252629000000	8.578e+12	4.20397	21483.2	35084	3.26208	0.402
usa	1989	broke	26188	937180	5657693000000	8.89371e+12	3.68052	22922.4	36033.3	2.70597	0.408
usa	1990	broke	29363	1081495	5979589000000	9.06441e+12	1.91937	23954.5	36312.4	0.774516	0.406
usa	1991	broke	31644	1146447	6174043000000	9.0577e+12	-0.0740845	24405.2	35803.9	-1.40047	0.406
usa	1992	broke	33579	1298370	6539299000000	9.37974e+12	3.5554	25493	36566.2	2.12911	0.413
usa	1993	broke	34833	1370243	6878718000000	9.63729e+12	2.74586	26464.9	37078	1.39986	0.436
usa	1994	broke	44074	1657013	7308755000000	1.00264e+13	4.03764	27776.6	38105	2.76962	0.436
usa	1995	broke	45236	1708816	7664060000000	1.0299e+13	2.71898	28782.2	38677.7	1.50307	0.433
usa	1996	broke	47613	1838187	8100201000000	1.069e+13	3.79588	30068.2	39681.5	2.59531	0.437
usa	1997	broke	49952	2052033	8608515000000	1.11696e+13	4.48703	31572.7	40965.8	3.23659	0.44
usa	1998	broke	55958	2558625	9089168000000	1.16667e+13	4.44991	32949.2	42292.9	3.23939	0.439
usa	1999	broke	59013	2793281	9660624000000	1.22133e+13	4.6852	34620.9	43768.9	3.48993	0.441
usa	2000	broke	58388	2787162	10284779000000	1.27131e+13	4.09218	36449.9	45055.8	2.94029	0.442
usa	2001	broke	50282	2725369	10621824000000	1.28371e+13	0.975982	37273.6	45047.5	-0.0184898	0.446
usa	2002	broke	49276	2734901	10977514000000	13066422980900	1.78613	38166	45428.6	0.846126	0.443
usa	2003	broke	52365	2812477	11510670000000	13433168199500	2.80678	39677.2	46304	1.92696	0.445
usa	2004	broke	50323	3223188	12274928000000	1.39417e+13	3.78574	41921.8	47614.3	2.82965	0.447
usa	2005	broke	53955	3874445	13093726000000	14408093840400	3.34522	44307.9	48755.6	2.39705	0.45
usa	2006	broke	59683	4357399	13855888000000	14792303791800	2.66663	46437.1	49575.4	1.68142	0.452
usa	2007	broke	60642	4532114	14477635000000	15055395304800	1.77857	48061.5	49979.5	0.815188	0.444
usa	2008	broke	61657	4491922	14718582000000	15011490541400	-0.291621	48401.4	49364.6	-1.23028	0.45
usa	2009	broke	60965	5150227	14418739000000	14594842181900	-2.77553	47001.6	47575.6	-3.62412	0.456
usa	2010	broke	63656	5856157	14964372000000	14964372000000	2.53192	48373.9	48373.9	1.6779	0.456
usa	2011	broke	70817	6206203	15517926000000	15204019634600	1.60145	49790.7	48783.5	0.846717	0.463
usa	2012	broke	68406	5349531	16155255000000	1.55422e+13	2.22403	51450.1	49497.6	1.46385	0.463
usa	2013	broke	62538	5949501	16691517000000	1.58029e+13	1.67733	52787	49976.6	0.967811	0.459
usa	2014	broke	62140	5955437	17393103000000	1.61775e+13	2.37046	54598.6	50782.5	1.61254	0.456051
usa	2015	broke	63623	5141250	18120714000000	1.66404e+13	2.86159	56469	51855.9	2.11371	0.454086
usa	2016	broke	60723	4551174	18624475000000	16887543468524	1.48528	57638.2	52262.8	0.784618	0.456051
usa	1975	impecunious	0	6947	1688923000000	5.45114e+12	-0.197679	7820.07	25239.9	-1.17688	0.359
usa	1976	impecunious	0	6111	1877587000000	5.74474e+12	5.38609	8611.4	26347.8	4.38943	0.359
usa	1977	impecunious	0	6043	2085951000000	6.0095e+12	4.6086	9471.31	27286.3	3.56175	0.362
usa	1978	impecunious	0	7064	2356571000000	6.34373e+12	5.56168	10587.3	28500.2	4.44909	0.363
usa	1979	impecunious	0	30875	2632143000000	6.54518e+12	3.17569	11695.6	29082.6	2.04333	0.366
usa	1980	impecunious	5	90770	2862505000000	6.52917e+12	-0.244596	12597.7	28734.4	-1.19726	0.367
usa	1981	impecunious	4	120855	3210956000000	6.69857e+12	2.59447	13993.2	29192	1.59252	0.373
usa	1982	impecunious	7	121188	3344991000000	6.57057e+12	-1.91089	14439	28362.5	-2.84155	0.384
usa	1983	impecunious	4	116618	3638137000000	6.87495e+12	4.63246	15561.4	29406.3	3.68008	0.389
usa	1984	impecunious	14	228948	4040693000000	7.37401e+12	7.25909	17134.3	31269	6.33443	0.389
usa	1985	impecunious	22	344633	4346734000000	7686570948200	4.23874	18269.4	32306.8	3.31913	0.394
usa	1986	impecunious	27	485101	4590155000000	7.95649e+12	3.51161	19115.1	33133.7	2.5594	0.397
usa	1987	impecunious	25	722532	4870217000000	8.23193e+12	3.46175	20100.9	33975.7	2.5411	0.399
usa	1988	impecunious	38	800995	5252629000000	8.578e+12	4.20397	21483.2	35084	3.26208	0.402
usa	1989	impecunious	34	937180	5657693000000	8.89371e+12	3.68052	22922.4	36033.3	2.70597	0.408
usa	1990	impecunious	28	1081495	5979589000000	9.06441e+12	1.91937	23954.5	36312.4	0.774516	0.406
usa	1991	impecunious	18	1146447	6174043000000	9.0577e+12	-0.0740845	24405.2	35803.9	-1.40047	0.406
usa	1992	impecunious	34	1298370	6539299000000	9.37974e+12	3.5554	25493	36566.2	2.12911	0.413
usa	1993	impecunious	31	1370243	6878718000000	9.63729e+12	2.74586	26464.9	37078	1.39986	0.436
usa	1994	impecunious	22	1657013	7308755000000	1.00264e+13	4.03764	27776.6	38105	2.76962	0.436
usa	1995	impecunious	38	1708816	7664060000000	1.0299e+13	2.71898	28782.2	38677.7	1.50307	0.433
usa	1996	impecunious	46	1838187	8100201000000	1.069e+13	3.79588	30068.2	39681.5	2.59531	0.437
usa	1997	impecunious	41	2052033	8608515000000	1.11696e+13	4.48703	31572.7	40965.8	3.23659	0.44
usa	1998	impecunious	42	2558625	9089168000000	1.16667e+13	4.44991	32949.2	42292.9	3.23939	0.439
usa	1999	impecunious	44	2793281	9660624000000	1.22133e+13	4.6852	34620.9	43768.9	3.48993	0.441
usa	2000	impecunious	37	2787162	10284779000000	1.27131e+13	4.09218	36449.9	45055.8	2.94029	0.442
usa	2001	impecunious	55	2725369	10621824000000	1.28371e+13	0.975982	37273.6	45047.5	-0.0184898	0.446
usa	2002	impecunious	44	2734901	10977514000000	13066422980900	1.78613	38166	45428.6	0.846126	0.443
usa	2003	impecunious	38	2812477	11510670000000	13433168199500	2.80678	39677.2	46304	1.92696	0.445
usa	2004	impecunious	46	3223188	12274928000000	1.39417e+13	3.78574	41921.8	47614.3	2.82965	0.447
usa	2005	impecunious	45	3874445	13093726000000	14408093840400	3.34522	44307.9	48755.6	2.39705	0.45
usa	2006	impecunious	60	4357399	13855888000000	14792303791800	2.66663	46437.1	49575.4	1.68142	0.452
usa	2007	impecunious	39	4532114	14477635000000	15055395304800	1.77857	48061.5	49979.5	0.815188	0.444
usa	2008	impecunious	36	4491922	14718582000000	15011490541400	-0.291621	48401.4	49364.6	-1.23028	0.45
usa	2009	impecunious	38	5150227	14418739000000	14594842181900	-2.77553	47001.6	47575.6	-3.62412	0.456
usa	2010	impecunious	47	5856157	14964372000000	14964372000000	2.53192	48373.9	48373.9	1.6779	0.456
usa	2011	impecunious	33	6206203	15517926000000	15204019634600	1.60145	49790.7	48783.5	0.846717	0.463
usa	2012	impecunious	37	5349531	16155255000000	1.55422e+13	2.22403	51450.1	49497.6	1.46385	0.463
usa	2013	impecunious	39	5949501	16691517000000	1.58029e+13	1.67733	52787	49976.6	0.967811	0.459
usa	2014	impecunious	35	5955437	17393103000000	1.61775e+13	2.37046	54598.6	50782.5	1.61254	0.456051
usa	2015	impecunious	26	5141250	18120714000000	1.66404e+13	2.86159	56469	51855.9	2.11371	0.454086
usa	2016	impecunious	41	4551174	18624475000000	16887543468524	1.48528	57638.2	52262.8	0.784618	0.456051
usa	1975	penurious	0	6947	1688923000000	5.45114e+12	-0.197679	7820.07	25239.9	-1.17688	0.359
usa	1976	penurious	0	6111	1877587000000	5.74474e+12	5.38609	8611.4	26347.8	4.38943	0.359
usa	1977	penurious	0	6043	2085951000000	6.0095e+12	4.6086	9471.31	27286.3	3.56175	0.362
usa	1978	penurious	0	7064	2356571000000	6.34373e+12	5.56168	10587.3	28500.2	4.44909	0.363
usa	1979	penurious	0	30875	2632143000000	6.54518e+12	3.17569	11695.6	29082.6	2.04333	0.366
usa	1980	penurious	5	90770	2862505000000	6.52917e+12	-0.244596	12597.7	28734.4	-1.19726	0.367
usa	1981	penurious	4	120855	3210956000000	6.69857e+12	2.59447	13993.2	29192	1.59252	0.373
usa	1982	penurious	3	121188	3344991000000	6.57057e+12	-1.91089	14439	28362.5	-2.84155	0.384
usa	1983	penurious	5	116618	3638137000000	6.87495e+12	4.63246	15561.4	29406.3	3.68008	0.389
usa	1984	penurious	19	228948	4040693000000	7.37401e+12	7.25909	17134.3	31269	6.33443	0.389
usa	1985	penurious	15	344633	4346734000000	7686570948200	4.23874	18269.4	32306.8	3.31913	0.394
usa	1986	penurious	14	485101	4590155000000	7.95649e+12	3.51161	19115.1	33133.7	2.5594	0.397
usa	1987	penurious	16	722532	4870217000000	8.23193e+12	3.46175	20100.9	33975.7	2.5411	0.399
usa	1988	penurious	31	800995	5252629000000	8.578e+12	4.20397	21483.2	35084	3.26208	0.402
usa	1989	penurious	17	937180	5657693000000	8.89371e+12	3.68052	22922.4	36033.3	2.70597	0.408
usa	1990	penurious	19	1081495	5979589000000	9.06441e+12	1.91937	23954.5	36312.4	0.774516	0.406
usa	1991	penurious	36	1146447	6174043000000	9.0577e+12	-0.0740845	24405.2	35803.9	-1.40047	0.406
usa	1992	penurious	38	1298370	6539299000000	9.37974e+12	3.5554	25493	36566.2	2.12911	0.413
usa	1993	penurious	32	1370243	6878718000000	9.63729e+12	2.74586	26464.9	37078	1.39986	0.436
usa	1994	penurious	40	1657013	7308755000000	1.00264e+13	4.03764	27776.6	38105	2.76962	0.436
usa	1995	penurious	52	1708816	7664060000000	1.0299e+13	2.71898	28782.2	38677.7	1.50307	0.433
usa	1996	penurious	28	1838187	8100201000000	1.069e+13	3.79588	30068.2	39681.5	2.59531	0.437
usa	1997	penurious	33	2052033	8608515000000	1.11696e+13	4.48703	31572.7	40965.8	3.23659	0.44
usa	1998	penurious	72	2558625	9089168000000	1.16667e+13	4.44991	32949.2	42292.9	3.23939	0.439
usa	1999	penurious	35	2793281	9660624000000	1.22133e+13	4.6852	34620.9	43768.9	3.48993	0.441
usa	2000	penurious	33	2787162	10284779000000	1.27131e+13	4.09218	36449.9	45055.8	2.94029	0.442
usa	2001	penurious	39	2725369	10621824000000	1.28371e+13	0.975982	37273.6	45047.5	-0.0184898	0.446
usa	2002	penurious	38	2734901	10977514000000	13066422980900	1.78613	38166	45428.6	0.846126	0.443
usa	2003	penurious	33	2812477	11510670000000	13433168199500	2.80678	39677.2	46304	1.92696	0.445
usa	2004	penurious	22	3223188	12274928000000	1.39417e+13	3.78574	41921.8	47614.3	2.82965	0.447
usa	2005	penurious	34	3874445	13093726000000	14408093840400	3.34522	44307.9	48755.6	2.39705	0.45
usa	2006	penurious	25	4357399	13855888000000	14792303791800	2.66663	46437.1	49575.4	1.68142	0.452
usa	2007	penurious	43	4532114	14477635000000	15055395304800	1.77857	48061.5	49979.5	0.815188	0.444
usa	2008	penurious	26	4491922	14718582000000	15011490541400	-0.291621	48401.4	49364.6	-1.23028	0.45
usa	2009	penurious	39	5150227	14418739000000	14594842181900	-2.77553	47001.6	47575.6	-3.62412	0.456
usa	2010	penurious	36	5856157	14964372000000	14964372000000	2.53192	48373.9	48373.9	1.6779	0.456
usa	2011	penurious	49	6206203	15517926000000	15204019634600	1.60145	49790.7	48783.5	0.846717	0.463
usa	2012	penurious	29	5349531	16155255000000	1.55422e+13	2.22403	51450.1	49497.6	1.46385	0.463
usa	2013	penurious	32	5949501	16691517000000	1.58029e+13	1.67733	52787	49976.6	0.967811	0.459
usa	2014	penurious	24	5955437	17393103000000	1.61775e+13	2.37046	54598.6	50782.5	1.61254	0.456051
usa	2015	penurious	16	5141250	18120714000000	1.66404e+13	2.86159	56469	51855.9	2.11371	0.454086
usa	2016	penurious	13	4551174	18624475000000	16887543468524	1.48528	57638.2	52262.8	0.784618	0.456051
usa	1975	cash-strapped	0	6947	1688923000000	5.45114e+12	-0.197679	7820.07	25239.9	-1.17688	0.359
usa	1976	cash-strapped	0	6111	1877587000000	5.74474e+12	5.38609	8611.4	26347.8	4.38943	0.359
usa	1977	cash-strapped	0	6043	2085951000000	6.0095e+12	4.6086	9471.31	27286.3	3.56175	0.362
usa	1978	cash-strapped	0	7064	2356571000000	6.34373e+12	5.56168	10587.3	28500.2	4.44909	0.363
usa	1979	cash-strapped	1	30875	2632143000000	6.54518e+12	3.17569	11695.6	29082.6	2.04333	0.366
usa	1980	cash-strapped	11	90770	2862505000000	6.52917e+12	-0.244596	12597.7	28734.4	-1.19726	0.367
usa	1981	cash-strapped	4	120855	3210956000000	6.69857e+12	2.59447	13993.2	29192	1.59252	0.373
usa	1982	cash-strapped	5	121188	3344991000000	6.57057e+12	-1.91089	14439	28362.5	-2.84155	0.384
usa	1983	cash-strapped	27	116618	3638137000000	6.87495e+12	4.63246	15561.4	29406.3	3.68008	0.389
usa	1984	cash-strapped	76	228948	4040693000000	7.37401e+12	7.25909	17134.3	31269	6.33443	0.389
usa	1985	cash-strapped	85	344633	4346734000000	7686570948200	4.23874	18269.4	32306.8	3.31913	0.394
usa	1986	cash-strapped	83	485101	4590155000000	7.95649e+12	3.51161	19115.1	33133.7	2.5594	0.397
usa	1987	cash-strapped	143	722532	4870217000000	8.23193e+12	3.46175	20100.9	33975.7	2.5411	0.399
usa	1988	cash-strapped	171	800995	5252629000000	8.578e+12	4.20397	21483.2	35084	3.26208	0.402
usa	1989	cash-strapped	259	937180	5657693000000	8.89371e+12	3.68052	22922.4	36033.3	2.70597	0.408
usa	1990	cash-strapped	479	1081495	5979589000000	9.06441e+12	1.91937	23954.5	36312.4	0.774516	0.406
usa	1991	cash-strapped	842	1146447	6174043000000	9.0577e+12	-0.0740845	24405.2	35803.9	-1.40047	0.406
usa	1992	cash-strapped	884	1298370	6539299000000	9.37974e+12	3.5554	25493	36566.2	2.12911	0.413
usa	1993	cash-strapped	777	1370243	6878718000000	9.63729e+12	2.74586	26464.9	37078	1.39986	0.436
usa	1994	cash-strapped	802	1657013	7308755000000	1.00264e+13	4.03764	27776.6	38105	2.76962	0.436
usa	1995	cash-strapped	1092	1708816	7664060000000	1.0299e+13	2.71898	28782.2	38677.7	1.50307	0.433
usa	1996	cash-strapped	1198	1838187	8100201000000	1.069e+13	3.79588	30068.2	39681.5	2.59531	0.437
usa	1997	cash-strapped	1284	2052033	8608515000000	1.11696e+13	4.48703	31572.7	40965.8	3.23659	0.44
usa	1998	cash-strapped	1867	2558625	9089168000000	1.16667e+13	4.44991	32949.2	42292.9	3.23939	0.439
usa	1999	cash-strapped	1561	2793281	9660624000000	1.22133e+13	4.6852	34620.9	43768.9	3.48993	0.441
usa	2000	cash-strapped	1497	2787162	10284779000000	1.27131e+13	4.09218	36449.9	45055.8	2.94029	0.442
usa	2001	cash-strapped	2585	2725369	10621824000000	1.28371e+13	0.975982	37273.6	45047.5	-0.0184898	0.446
usa	2002	cash-strapped	3124	2734901	10977514000000	13066422980900	1.78613	38166	45428.6	0.846126	0.443
usa	2003	cash-strapped	4045	2812477	11510670000000	13433168199500	2.80678	39677.2	46304	1.92696	0.445
usa	2004	cash-strapped	2604	3223188	12274928000000	1.39417e+13	3.78574	41921.8	47614.3	2.82965	0.447
usa	2005	cash-strapped	2487	3874445	13093726000000	14408093840400	3.34522	44307.9	48755.6	2.39705	0.45
usa	2006	cash-strapped	2036	4357399	13855888000000	14792303791800	2.66663	46437.1	49575.4	1.68142	0.452
usa	2007	cash-strapped	1949	4532114	14477635000000	15055395304800	1.77857	48061.5	49979.5	0.815188	0.444
usa	2008	cash-strapped	5031	4491922	14718582000000	15011490541400	-0.291621	48401.4	49364.6	-1.23028	0.45
usa	2009	cash-strapped	6997	5150227	14418739000000	14594842181900	-2.77553	47001.6	47575.6	-3.62412	0.456
usa	2010	cash-strapped	6759	5856157	14964372000000	14964372000000	2.53192	48373.9	48373.9	1.6779	0.456
usa	2011	cash-strapped	6359	6206203	15517926000000	15204019634600	1.60145	49790.7	48783.5	0.846717	0.463
usa	2012	cash-strapped	4923	5349531	16155255000000	1.55422e+13	2.22403	51450.1	49497.6	1.46385	0.463
usa	2013	cash-strapped	3875	5949501	16691517000000	1.58029e+13	1.67733	52787	49976.6	0.967811	0.459
usa	2014	cash-strapped	2471	5955437	17393103000000	1.61775e+13	2.37046	54598.6	50782.5	1.61254	0.456051
usa	2015	cash-strapped	2624	5141250	18120714000000	1.66404e+13	2.86159	56469	51855.9	2.11371	0.454086
usa	2016	cash-strapped	2188	4551174	18624475000000	16887543468524	1.48528	57638.2	52262.8	0.784618	0.456051
uk	1981	The	30076	30076	5.40766e+11	1.22182e+12	-0.77099	9599.31	21689	-0.805537	0.318	0.29
uk	1982	The	98262	98262	5.15049e+11	1.24639e+12	2.01056	9146.08	22133	2.04713	0.315	0.286
uk	1983	The	91796	91796	4.89618e+11	1.29901e+12	4.22192	8691.52	23059.6	4.18638	0.327	0.294
uk	1984	The	111905	111905	4.61487e+11	1.32858e+12	2.27624	8179.19	23547.2	2.1145	0.317	0.284
uk	1985	The	166561	166561	4.89285e+11	1.38432e+12	4.19533	8652.22	24479.4	3.95912	0.336	0.304
uk	1986	The	243866	243866	6.01453e+11	1.42757e+12	3.12428	10611.1	25185.8	2.88571	0.345	0.316
uk	1987	The	274882	274882	7.45163e+11	1.50332e+12	5.30656	13118.6	26466	5.08288	0.361	0.332
uk	1988	The	286856	286856	9.10123e+11	1.58973e+12	5.74763	15987.2	27925.1	5.51306	0.371	0.351
uk	1989	The	300163	300163	9.26885e+11	1.63057e+12	2.5694	16239.3	28568.1	2.30275	0.363	0.344
uk	1990	The	342937	342937	1.09317e+12	1.64251e+12	0.731801	19095.5	28691.3	0.431132	0.386	0.368
uk	1991	The	357209	357209	1.1428e+12	1.62466e+12	-1.08654	19900.7	28291.9	-1.39196	0.378	0.356
uk	1992	The	367088	367088	1.17966e+12	1.63074e+12	0.373976	20487.2	28321	0.102901	0.373	0.347
uk	1993	The	354502	354502	1.06139e+12	1.67194e+12	2.52692	18389	28967.2	2.28142	0.378	0.348
uk	1994	The	366873	366873	1.14049e+12	1.73682e+12	3.88004	19709.2	30014.6	3.61591	0.37	0.338
uk	1995	The	467516	467516	1.33522e+12	1.77971e+12	2.46973	23013.5	30674.6	2.19901	0.365	0.33
uk	1996	The	745746	745746	1.40878e+12	1.82489e+12	2.53865	24219.6	31373.3	2.2779	0.376	0.344
uk	1997	The	986557	986557	1.55248e+12	1.89859e+12	4.03825	26621.5	32556.3	3.77064	0.378	0.345
uk	1998	The	1344695	1344695	1.63851e+12	1.95816e+12	3.13781	28014.9	33480.2	2.8377	0.386	0.354
uk	1999	The	1730943	1730943	1.66562e+12	2.02115e+12	3.21672	28383.7	34442.1	2.87317	0.387	0.358
uk	2000	The	1925311	1925311	1.64795e+12	2.09521e+12	3.66413	27982.4	35576.8	3.2944	0.379	0.35
uk	2001	The	1936043	1936043	1.62151e+12	2.14851e+12	2.54413	27427.6	36341.7	2.15012	0.393	0.363
uk	2002	The	2436783	2436783	1.76841e+12	2.20132e+12	2.45788	29786	37077.6	2.02505	0.374	0.338
uk	2003	The	2749809	2749809	2.0384e+12	2.27453e+12	3.32591	34174	38132.8	2.8459	0.376	0.34
uk	2004	The	2747906	2747906	2.39856e+12	2.32831e+12	2.36446	39984	38813	1.78371	0.364	0.328
uk	2005	The	2789807	2789807	2.5207e+12	2.4004e+12	3.09609	41732.6	39740.9	2.39064	0.375	0.339
uk	2006	The	2943030	2943030	2.69261e+12	2.45935e+12	2.456	44252.3	40418.7	1.70566	0.38	0.347
uk	2007	The	3332817	3332817	3.07436e+12	2.51731e+12	2.35671	50134.3	41050.4	1.56279	0.376	0.342
uk	2008	The	3468595	3468595	2.89056e+12	2.50542e+12	-0.47254	46767.6	40536.1	-1.25278	0.376	0.342
uk	2009	The	3488916	3488916	2.38283e+12	2.4005e+12	-4.18776	38262.2	38545.9	-4.90974	0.369	0.333
uk	2010	The	3722850	3722850	2.44117e+12	2.44117e+12	1.69455	38893	38893	0.900491	0.369	0.337
uk	2011	The	4218570	4218570	2.6197e+12	2.47663e+12	1.45262	41412.3	39150.8	0.662683	0.361	0.323
uk	2012	The	4255438	4255438	2.66209e+12	2.51332e+12	1.48133	41790.8	39455.4	0.778162	0.369	0.333
uk	2013	The	4504170	4504170	2.73982e+12	2.5649e+12	2.05239	42724.1	39996.5	1.3714	0.359	0.324
uk	2014	The	4839246	4839246	3.02283e+12	2.64324e+12	3.05425	46783.5	40908.7	2.28081	0.358	0.326
uk	2015	The	4806328	4806328	2.88557e+12	2.70525e+12	2.34594	44305.6	41536.9	1.53555	0.35	0.316
uk	2016	The	4920503	4920503	2.6479e+12	2.75379e+12	1.79432	40341.4	41954.7	1.0059	0.354	0.322
uk	1981	Upper class	2	30076	5.40766e+11	1.22182e+12	-0.77099	9599.31	21689	-0.805537	0.318	0.29
uk	1982	Upper class	8	98262	5.15049e+11	1.24639e+12	2.01056	9146.08	22133	2.04713	0.315	0.286
uk	1983	Upper class	7	91796	4.89618e+11	1.29901e+12	4.22192	8691.52	23059.6	4.18638	0.327	0.294
uk	1984	Upper class	17	111905	4.61487e+11	1.32858e+12	2.27624	8179.19	23547.2	2.1145	0.317	0.284
uk	1985	Upper class	44	166561	4.89285e+11	1.38432e+12	4.19533	8652.22	24479.4	3.95912	0.336	0.304
uk	1986	Upper class	67	243866	6.01453e+11	1.42757e+12	3.12428	10611.1	25185.8	2.88571	0.345	0.316
uk	1987	Upper class	69	274882	7.45163e+11	1.50332e+12	5.30656	13118.6	26466	5.08288	0.361	0.332
uk	1988	Upper class	124	286856	9.10123e+11	1.58973e+12	5.74763	15987.2	27925.1	5.51306	0.371	0.351
uk	1989	Upper class	120	300163	9.26885e+11	1.63057e+12	2.5694	16239.3	28568.1	2.30275	0.363	0.344
uk	1990	Upper class	120	342937	1.09317e+12	1.64251e+12	0.731801	19095.5	28691.3	0.431132	0.386	0.368
uk	1991	Upper class	149	357209	1.1428e+12	1.62466e+12	-1.08654	19900.7	28291.9	-1.39196	0.378	0.356
uk	1992	Upper class	142	367088	1.17966e+12	1.63074e+12	0.373976	20487.2	28321	0.102901	0.373	0.347
uk	1993	Upper class	212	354502	1.06139e+12	1.67194e+12	2.52692	18389	28967.2	2.28142	0.378	0.348
uk	1994	Upper class	163	366873	1.14049e+12	1.73682e+12	3.88004	19709.2	30014.6	3.61591	0.37	0.338
uk	1995	Upper class	235	467516	1.33522e+12	1.77971e+12	2.46973	23013.5	30674.6	2.19901	0.365	0.33
uk	1996	Upper class	382	745746	1.40878e+12	1.82489e+12	2.53865	24219.6	31373.3	2.2779	0.376	0.344
uk	1997	Upper class	689	986557	1.55248e+12	1.89859e+12	4.03825	26621.5	32556.3	3.77064	0.378	0.345
uk	1998	Upper class	786	1344695	1.63851e+12	1.95816e+12	3.13781	28014.9	33480.2	2.8377	0.386	0.354
uk	1999	Upper class	980	1730943	1.66562e+12	2.02115e+12	3.21672	28383.7	34442.1	2.87317	0.387	0.358
uk	2000	Upper class	1027	1925311	1.64795e+12	2.09521e+12	3.66413	27982.4	35576.8	3.2944	0.379	0.35
uk	2001	Upper class	1033	1936043	1.62151e+12	2.14851e+12	2.54413	27427.6	36341.7	2.15012	0.393	0.363
uk	2002	Upper class	1071	2436783	1.76841e+12	2.20132e+12	2.45788	29786	37077.6	2.02505	0.374	0.338
uk	2003	Upper class	1145	2749809	2.0384e+12	2.27453e+12	3.32591	34174	38132.8	2.8459	0.376	0.34
uk	2004	Upper class	1107	2747906	2.39856e+12	2.32831e+12	2.36446	39984	38813	1.78371	0.364	0.328
uk	2005	Upper class	1120	2789807	2.5207e+12	2.4004e+12	3.09609	41732.6	39740.9	2.39064	0.375	0.339
uk	2006	Upper class	1199	2943030	2.69261e+12	2.45935e+12	2.456	44252.3	40418.7	1.70566	0.38	0.347
uk	2007	Upper class	1334	3332817	3.07436e+12	2.51731e+12	2.35671	50134.3	41050.4	1.56279	0.376	0.342
uk	2008	Upper class	1263	3468595	2.89056e+12	2.50542e+12	-0.47254	46767.6	40536.1	-1.25278	0.376	0.342
uk	2009	Upper class	1034	3488916	2.38283e+12	2.4005e+12	-4.18776	38262.2	38545.9	-4.90974	0.369	0.333
uk	2010	Upper class	1139	3722850	2.44117e+12	2.44117e+12	1.69455	38893	38893	0.900491	0.369	0.337
uk	2011	Upper class	1368	4218570	2.6197e+12	2.47663e+12	1.45262	41412.3	39150.8	0.662683	0.361	0.323
uk	2012	Upper class	1662	4255438	2.66209e+12	2.51332e+12	1.48133	41790.8	39455.4	0.778162	0.369	0.333
uk	2013	Upper class	1718	4504170	2.73982e+12	2.5649e+12	2.05239	42724.1	39996.5	1.3714	0.359	0.324
uk	2014	Upper class	1914	4839246	3.02283e+12	2.64324e+12	3.05425	46783.5	40908.7	2.28081	0.358	0.326
uk	2015	Upper class	1699	4806328	2.88557e+12	2.70525e+12	2.34594	44305.6	41536.9	1.53555	0.35	0.316
uk	2016	Upper class	1639	4920503	2.6479e+12	2.75379e+12	1.79432	40341.4	41954.7	1.0059	0.354	0.322
uk	1981	millionaire	2	30076	5.40766e+11	1.22182e+12	-0.77099	9599.31	21689	-0.805537	0.318	0.29
uk	1982	millionaire	64	98262	5.15049e+11	1.24639e+12	2.01056	9146.08	22133	2.04713	0.315	0.286
uk	1983	millionaire	83	91796	4.89618e+11	1.29901e+12	4.22192	8691.52	23059.6	4.18638	0.327	0.294
uk	1984	millionaire	101	111905	4.61487e+11	1.32858e+12	2.27624	8179.19	23547.2	2.1145	0.317	0.284
uk	1985	millionaire	225	166561	4.89285e+11	1.38432e+12	4.19533	8652.22	24479.4	3.95912	0.336	0.304
uk	1986	millionaire	382	243866	6.01453e+11	1.42757e+12	3.12428	10611.1	25185.8	2.88571	0.345	0.316
uk	1987	millionaire	501	274882	7.45163e+11	1.50332e+12	5.30656	13118.6	26466	5.08288	0.361	0.332
uk	1988	millionaire	513	286856	9.10123e+11	1.58973e+12	5.74763	15987.2	27925.1	5.51306	0.371	0.351
uk	1989	millionaire	571	300163	9.26885e+11	1.63057e+12	2.5694	16239.3	28568.1	2.30275	0.363	0.344
uk	1990	millionaire	1052	342937	1.09317e+12	1.64251e+12	0.731801	19095.5	28691.3	0.431132	0.386	0.368
uk	1991	millionaire	658	357209	1.1428e+12	1.62466e+12	-1.08654	19900.7	28291.9	-1.39196	0.378	0.356
uk	1992	millionaire	867	367088	1.17966e+12	1.63074e+12	0.373976	20487.2	28321	0.102901	0.373	0.347
uk	1993	millionaire	976	354502	1.06139e+12	1.67194e+12	2.52692	18389	28967.2	2.28142	0.378	0.348
uk	1994	millionaire	1044	366873	1.14049e+12	1.73682e+12	3.88004	19709.2	30014.6	3.61591	0.37	0.338
uk	1995	millionaire	1467	467516	1.33522e+12	1.77971e+12	2.46973	23013.5	30674.6	2.19901	0.365	0.33
uk	1996	millionaire	3780	745746	1.40878e+12	1.82489e+12	2.53865	24219.6	31373.3	2.2779	0.376	0.344
uk	1997	millionaire	5754	986557	1.55248e+12	1.89859e+12	4.03825	26621.5	32556.3	3.77064	0.378	0.345
uk	1998	millionaire	6589	1344695	1.63851e+12	1.95816e+12	3.13781	28014.9	33480.2	2.8377	0.386	0.354
uk	1999	millionaire	9340	1730943	1.66562e+12	2.02115e+12	3.21672	28383.7	34442.1	2.87317	0.387	0.358
uk	2000	millionaire	13578	1925311	1.64795e+12	2.09521e+12	3.66413	27982.4	35576.8	3.2944	0.379	0.35
uk	2001	millionaire	13841	1936043	1.62151e+12	2.14851e+12	2.54413	27427.6	36341.7	2.15012	0.393	0.363
uk	2002	millionaire	11722	2436783	1.76841e+12	2.20132e+12	2.45788	29786	37077.6	2.02505	0.374	0.338
uk	2003	millionaire	12787	2749809	2.0384e+12	2.27453e+12	3.32591	34174	38132.8	2.8459	0.376	0.34
uk	2004	millionaire	10672	2747906	2.39856e+12	2.32831e+12	2.36446	39984	38813	1.78371	0.364	0.328
uk	2005	millionaire	10097	2789807	2.5207e+12	2.4004e+12	3.09609	41732.6	39740.9	2.39064	0.375	0.339
uk	2006	millionaire	11097	2943030	2.69261e+12	2.45935e+12	2.456	44252.3	40418.7	1.70566	0.38	0.347
uk	2007	millionaire	10701	3332817	3.07436e+12	2.51731e+12	2.35671	50134.3	41050.4	1.56279	0.376	0.342
uk	2008	millionaire	10837	3468595	2.89056e+12	2.50542e+12	-0.47254	46767.6	40536.1	-1.25278	0.376	0.342
uk	2009	millionaire	15073	3488916	2.38283e+12	2.4005e+12	-4.18776	38262.2	38545.9	-4.90974	0.369	0.333
uk	2010	millionaire	12722	3722850	2.44117e+12	2.44117e+12	1.69455	38893	38893	0.900491	0.369	0.337
uk	2011	millionaire	12697	4218570	2.6197e+12	2.47663e+12	1.45262	41412.3	39150.8	0.662683	0.361	0.323
uk	2012	millionaire	12952	4255438	2.66209e+12	2.51332e+12	1.48133	41790.8	39455.4	0.778162	0.369	0.333
uk	2013	millionaire	15062	4504170	2.73982e+12	2.5649e+12	2.05239	42724.1	39996.5	1.3714	0.359	0.324
uk	2014	millionaire	14159	4839246	3.02283e+12	2.64324e+12	3.05425	46783.5	40908.7	2.28081	0.358	0.326
uk	2015	millionaire	13779	4806328	2.88557e+12	2.70525e+12	2.34594	44305.6	41536.9	1.53555	0.35	0.316
uk	2016	millionaire	16013	4920503	2.6479e+12	2.75379e+12	1.79432	40341.4	41954.7	1.0059	0.354	0.322
uk	1981	rich	34	30076	5.40766e+11	1.22182e+12	-0.77099	9599.31	21689	-0.805537	0.318	0.29
uk	1982	rich	864	98262	5.15049e+11	1.24639e+12	2.01056	9146.08	22133	2.04713	0.315	0.286
uk	1983	rich	725	91796	4.89618e+11	1.29901e+12	4.22192	8691.52	23059.6	4.18638	0.327	0.294
uk	1984	rich	934	111905	4.61487e+11	1.32858e+12	2.27624	8179.19	23547.2	2.1145	0.317	0.284
uk	1985	rich	1870	166561	4.89285e+11	1.38432e+12	4.19533	8652.22	24479.4	3.95912	0.336	0.304
uk	1986	rich	2632	243866	6.01453e+11	1.42757e+12	3.12428	10611.1	25185.8	2.88571	0.345	0.316
uk	1987	rich	2999	274882	7.45163e+11	1.50332e+12	5.30656	13118.6	26466	5.08288	0.361	0.332
uk	1988	rich	3842	286856	9.10123e+11	1.58973e+12	5.74763	15987.2	27925.1	5.51306	0.371	0.351
uk	1989	rich	4062	300163	9.26885e+11	1.63057e+12	2.5694	16239.3	28568.1	2.30275	0.363	0.344
uk	1990	rich	4824	342937	1.09317e+12	1.64251e+12	0.731801	19095.5	28691.3	0.431132	0.386	0.368
uk	1991	rich	4885	357209	1.1428e+12	1.62466e+12	-1.08654	19900.7	28291.9	-1.39196	0.378	0.356
uk	1992	rich	5808	367088	1.17966e+12	1.63074e+12	0.373976	20487.2	28321	0.102901	0.373	0.347
uk	1993	rich	5350	354502	1.06139e+12	1.67194e+12	2.52692	18389	28967.2	2.28142	0.378	0.348
uk	1994	rich	5816	366873	1.14049e+12	1.73682e+12	3.88004	19709.2	30014.6	3.61591	0.37	0.338
uk	1995	rich	8756	467516	1.33522e+12	1.77971e+12	2.46973	23013.5	30674.6	2.19901	0.365	0.33
uk	1996	rich	14587	745746	1.40878e+12	1.82489e+12	2.53865	24219.6	31373.3	2.2779	0.376	0.344
uk	1997	rich	21144	986557	1.55248e+12	1.89859e+12	4.03825	26621.5	32556.3	3.77064	0.378	0.345
uk	1998	rich	24809	1344695	1.63851e+12	1.95816e+12	3.13781	28014.9	33480.2	2.8377	0.386	0.354
uk	1999	rich	31003	1730943	1.66562e+12	2.02115e+12	3.21672	28383.7	34442.1	2.87317	0.387	0.358
uk	2000	rich	36202	1925311	1.64795e+12	2.09521e+12	3.66413	27982.4	35576.8	3.2944	0.379	0.35
uk	2001	rich	37000	1936043	1.62151e+12	2.14851e+12	2.54413	27427.6	36341.7	2.15012	0.393	0.363
uk	2002	rich	42600	2436783	1.76841e+12	2.20132e+12	2.45788	29786	37077.6	2.02505	0.374	0.338
uk	2003	rich	47253	2749809	2.0384e+12	2.27453e+12	3.32591	34174	38132.8	2.8459	0.376	0.34
uk	2004	rich	45591	2747906	2.39856e+12	2.32831e+12	2.36446	39984	38813	1.78371	0.364	0.328
uk	2005	rich	49309	2789807	2.5207e+12	2.4004e+12	3.09609	41732.6	39740.9	2.39064	0.375	0.339
uk	2006	rich	52684	2943030	2.69261e+12	2.45935e+12	2.456	44252.3	40418.7	1.70566	0.38	0.347
uk	2007	rich	59006	3332817	3.07436e+12	2.51731e+12	2.35671	50134.3	41050.4	1.56279	0.376	0.342
uk	2008	rich	65196	3468595	2.89056e+12	2.50542e+12	-0.47254	46767.6	40536.1	-1.25278	0.376	0.342
uk	2009	rich	61422	3488916	2.38283e+12	2.4005e+12	-4.18776	38262.2	38545.9	-4.90974	0.369	0.333
uk	2010	rich	65370	3722850	2.44117e+12	2.44117e+12	1.69455	38893	38893	0.900491	0.369	0.337
uk	2011	rich	81308	4218570	2.6197e+12	2.47663e+12	1.45262	41412.3	39150.8	0.662683	0.361	0.323
uk	2012	rich	85941	4255438	2.66209e+12	2.51332e+12	1.48133	41790.8	39455.4	0.778162	0.369	0.333
uk	2013	rich	89354	4504170	2.73982e+12	2.5649e+12	2.05239	42724.1	39996.5	1.3714	0.359	0.324
uk	2014	rich	93219	4839246	3.02283e+12	2.64324e+12	3.05425	46783.5	40908.7	2.28081	0.358	0.326
uk	2015	rich	93389	4806328	2.88557e+12	2.70525e+12	2.34594	44305.6	41536.9	1.53555	0.35	0.316
uk	2016	rich	95040	4920503	2.6479e+12	2.75379e+12	1.79432	40341.4	41954.7	1.0059	0.354	0.322
uk	1981	wealth	24	30076	5.40766e+11	1.22182e+12	-0.77099	9599.31	21689	-0.805537	0.318	0.29
uk	1982	wealth	489	98262	5.15049e+11	1.24639e+12	2.01056	9146.08	22133	2.04713	0.315	0.286
uk	1983	wealth	437	91796	4.89618e+11	1.29901e+12	4.22192	8691.52	23059.6	4.18638	0.327	0.294
uk	1984	wealth	514	111905	4.61487e+11	1.32858e+12	2.27624	8179.19	23547.2	2.1145	0.317	0.284
uk	1985	wealth	991	166561	4.89285e+11	1.38432e+12	4.19533	8652.22	24479.4	3.95912	0.336	0.304
uk	1986	wealth	1554	243866	6.01453e+11	1.42757e+12	3.12428	10611.1	25185.8	2.88571	0.345	0.316
uk	1987	wealth	1951	274882	7.45163e+11	1.50332e+12	5.30656	13118.6	26466	5.08288	0.361	0.332
uk	1988	wealth	2161	286856	9.10123e+11	1.58973e+12	5.74763	15987.2	27925.1	5.51306	0.371	0.351
uk	1989	wealth	2180	300163	9.26885e+11	1.63057e+12	2.5694	16239.3	28568.1	2.30275	0.363	0.344
uk	1990	wealth	3132	342937	1.09317e+12	1.64251e+12	0.731801	19095.5	28691.3	0.431132	0.386	0.368
uk	1991	wealth	2869	357209	1.1428e+12	1.62466e+12	-1.08654	19900.7	28291.9	-1.39196	0.378	0.356
uk	1992	wealth	3162	367088	1.17966e+12	1.63074e+12	0.373976	20487.2	28321	0.102901	0.373	0.347
uk	1993	wealth	2959	354502	1.06139e+12	1.67194e+12	2.52692	18389	28967.2	2.28142	0.378	0.348
uk	1994	wealth	3039	366873	1.14049e+12	1.73682e+12	3.88004	19709.2	30014.6	3.61591	0.37	0.338
uk	1995	wealth	4405	467516	1.33522e+12	1.77971e+12	2.46973	23013.5	30674.6	2.19901	0.365	0.33
uk	1996	wealth	6178	745746	1.40878e+12	1.82489e+12	2.53865	24219.6	31373.3	2.2779	0.376	0.344
uk	1997	wealth	9266	986557	1.55248e+12	1.89859e+12	4.03825	26621.5	32556.3	3.77064	0.378	0.345
uk	1998	wealth	10932	1344695	1.63851e+12	1.95816e+12	3.13781	28014.9	33480.2	2.8377	0.386	0.354
uk	1999	wealth	14839	1730943	1.66562e+12	2.02115e+12	3.21672	28383.7	34442.1	2.87317	0.387	0.358
uk	2000	wealth	17744	1925311	1.64795e+12	2.09521e+12	3.66413	27982.4	35576.8	3.2944	0.379	0.35
uk	2001	wealth	18218	1936043	1.62151e+12	2.14851e+12	2.54413	27427.6	36341.7	2.15012	0.393	0.363
uk	2002	wealth	22197	2436783	1.76841e+12	2.20132e+12	2.45788	29786	37077.6	2.02505	0.374	0.338
uk	2003	wealth	24938	2749809	2.0384e+12	2.27453e+12	3.32591	34174	38132.8	2.8459	0.376	0.34
uk	2004	wealth	24362	2747906	2.39856e+12	2.32831e+12	2.36446	39984	38813	1.78371	0.364	0.328
uk	2005	wealth	25695	2789807	2.5207e+12	2.4004e+12	3.09609	41732.6	39740.9	2.39064	0.375	0.339
uk	2006	wealth	28951	2943030	2.69261e+12	2.45935e+12	2.456	44252.3	40418.7	1.70566	0.38	0.347
uk	2007	wealth	35812	3332817	3.07436e+12	2.51731e+12	2.35671	50134.3	41050.4	1.56279	0.376	0.342
uk	2008	wealth	42157	3468595	2.89056e+12	2.50542e+12	-0.47254	46767.6	40536.1	-1.25278	0.376	0.342
uk	2009	wealth	38463	3488916	2.38283e+12	2.4005e+12	-4.18776	38262.2	38545.9	-4.90974	0.369	0.333
uk	2010	wealth	41535	3722850	2.44117e+12	2.44117e+12	1.69455	38893	38893	0.900491	0.369	0.337
uk	2011	wealth	50161	4218570	2.6197e+12	2.47663e+12	1.45262	41412.3	39150.8	0.662683	0.361	0.323
uk	2012	wealth	53587	4255438	2.66209e+12	2.51332e+12	1.48133	41790.8	39455.4	0.778162	0.369	0.333
uk	2013	wealth	57956	4504170	2.73982e+12	2.5649e+12	2.05239	42724.1	39996.5	1.3714	0.359	0.324
uk	2014	wealth	62548	4839246	3.02283e+12	2.64324e+12	3.05425	46783.5	40908.7	2.28081	0.358	0.326
uk	2015	wealth	62530	4806328	2.88557e+12	2.70525e+12	2.34594	44305.6	41536.9	1.53555	0.35	0.316
uk	2016	wealth	65099	4920503	2.6479e+12	2.75379e+12	1.79432	40341.4	41954.7	1.0059	0.354	0.322
uk	1981	loaded	13	30076	5.40766e+11	1.22182e+12	-0.77099	9599.31	21689	-0.805537	0.318	0.29
uk	1982	loaded	182	98262	5.15049e+11	1.24639e+12	2.01056	9146.08	22133	2.04713	0.315	0.286
uk	1983	loaded	129	91796	4.89618e+11	1.29901e+12	4.22192	8691.52	23059.6	4.18638	0.327	0.294
uk	1984	loaded	163	111905	4.61487e+11	1.32858e+12	2.27624	8179.19	23547.2	2.1145	0.317	0.284
uk	1985	loaded	349	166561	4.89285e+11	1.38432e+12	4.19533	8652.22	24479.4	3.95912	0.336	0.304
uk	1986	loaded	541	243866	6.01453e+11	1.42757e+12	3.12428	10611.1	25185.8	2.88571	0.345	0.316
uk	1987	loaded	623	274882	7.45163e+11	1.50332e+12	5.30656	13118.6	26466	5.08288	0.361	0.332
uk	1988	loaded	601	286856	9.10123e+11	1.58973e+12	5.74763	15987.2	27925.1	5.51306	0.371	0.351
uk	1989	loaded	726	300163	9.26885e+11	1.63057e+12	2.5694	16239.3	28568.1	2.30275	0.363	0.344
uk	1990	loaded	899	342937	1.09317e+12	1.64251e+12	0.731801	19095.5	28691.3	0.431132	0.386	0.368
uk	1991	loaded	873	357209	1.1428e+12	1.62466e+12	-1.08654	19900.7	28291.9	-1.39196	0.378	0.356
uk	1992	loaded	931	367088	1.17966e+12	1.63074e+12	0.373976	20487.2	28321	0.102901	0.373	0.347
uk	1993	loaded	982	354502	1.06139e+12	1.67194e+12	2.52692	18389	28967.2	2.28142	0.378	0.348
uk	1994	loaded	1116	366873	1.14049e+12	1.73682e+12	3.88004	19709.2	30014.6	3.61591	0.37	0.338
uk	1995	loaded	1763	467516	1.33522e+12	1.77971e+12	2.46973	23013.5	30674.6	2.19901	0.365	0.33
uk	1996	loaded	2902	745746	1.40878e+12	1.82489e+12	2.53865	24219.6	31373.3	2.2779	0.376	0.344
uk	1997	loaded	3895	986557	1.55248e+12	1.89859e+12	4.03825	26621.5	32556.3	3.77064	0.378	0.345
uk	1998	loaded	4978	1344695	1.63851e+12	1.95816e+12	3.13781	28014.9	33480.2	2.8377	0.386	0.354
uk	1999	loaded	6246	1730943	1.66562e+12	2.02115e+12	3.21672	28383.7	34442.1	2.87317	0.387	0.358
uk	2000	loaded	6642	1925311	1.64795e+12	2.09521e+12	3.66413	27982.4	35576.8	3.2944	0.379	0.35
uk	2001	loaded	6726	1936043	1.62151e+12	2.14851e+12	2.54413	27427.6	36341.7	2.15012	0.393	0.363
uk	2002	loaded	7580	2436783	1.76841e+12	2.20132e+12	2.45788	29786	37077.6	2.02505	0.374	0.338
uk	2003	loaded	8831	2749809	2.0384e+12	2.27453e+12	3.32591	34174	38132.8	2.8459	0.376	0.34
uk	2004	loaded	8207	2747906	2.39856e+12	2.32831e+12	2.36446	39984	38813	1.78371	0.364	0.328
uk	2005	loaded	8629	2789807	2.5207e+12	2.4004e+12	3.09609	41732.6	39740.9	2.39064	0.375	0.339
uk	2006	loaded	8644	2943030	2.69261e+12	2.45935e+12	2.456	44252.3	40418.7	1.70566	0.38	0.347
uk	2007	loaded	9745	3332817	3.07436e+12	2.51731e+12	2.35671	50134.3	41050.4	1.56279	0.376	0.342
uk	2008	loaded	9510	3468595	2.89056e+12	2.50542e+12	-0.47254	46767.6	40536.1	-1.25278	0.376	0.342
uk	2009	loaded	8774	3488916	2.38283e+12	2.4005e+12	-4.18776	38262.2	38545.9	-4.90974	0.369	0.333
uk	2010	loaded	9554	3722850	2.44117e+12	2.44117e+12	1.69455	38893	38893	0.900491	0.369	0.337
uk	2011	loaded	10826	4218570	2.6197e+12	2.47663e+12	1.45262	41412.3	39150.8	0.662683	0.361	0.323
uk	2012	loaded	10803	4255438	2.66209e+12	2.51332e+12	1.48133	41790.8	39455.4	0.778162	0.369	0.333
uk	2013	loaded	13432	4504170	2.73982e+12	2.5649e+12	2.05239	42724.1	39996.5	1.3714	0.359	0.324
uk	2014	loaded	14070	4839246	3.02283e+12	2.64324e+12	3.05425	46783.5	40908.7	2.28081	0.358	0.326
uk	2015	loaded	14216	4806328	2.88557e+12	2.70525e+12	2.34594	44305.6	41536.9	1.53555	0.35	0.316
uk	2016	loaded	15328	4920503	2.6479e+12	2.75379e+12	1.79432	40341.4	41954.7	1.0059	0.354	0.322
uk	1981	privileged	6	30076	5.40766e+11	1.22182e+12	-0.77099	9599.31	21689	-0.805537	0.318	0.29
uk	1982	privileged	125	98262	5.15049e+11	1.24639e+12	2.01056	9146.08	22133	2.04713	0.315	0.286
uk	1983	privileged	67	91796	4.89618e+11	1.29901e+12	4.22192	8691.52	23059.6	4.18638	0.327	0.294
uk	1984	privileged	118	111905	4.61487e+11	1.32858e+12	2.27624	8179.19	23547.2	2.1145	0.317	0.284
uk	1985	privileged	219	166561	4.89285e+11	1.38432e+12	4.19533	8652.22	24479.4	3.95912	0.336	0.304
uk	1986	privileged	326	243866	6.01453e+11	1.42757e+12	3.12428	10611.1	25185.8	2.88571	0.345	0.316
uk	1987	privileged	472	274882	7.45163e+11	1.50332e+12	5.30656	13118.6	26466	5.08288	0.361	0.332
uk	1988	privileged	577	286856	9.10123e+11	1.58973e+12	5.74763	15987.2	27925.1	5.51306	0.371	0.351
uk	1989	privileged	615	300163	9.26885e+11	1.63057e+12	2.5694	16239.3	28568.1	2.30275	0.363	0.344
uk	1990	privileged	787	342937	1.09317e+12	1.64251e+12	0.731801	19095.5	28691.3	0.431132	0.386	0.368
uk	1991	privileged	687	357209	1.1428e+12	1.62466e+12	-1.08654	19900.7	28291.9	-1.39196	0.378	0.356
uk	1992	privileged	666	367088	1.17966e+12	1.63074e+12	0.373976	20487.2	28321	0.102901	0.373	0.347
uk	1993	privileged	691	354502	1.06139e+12	1.67194e+12	2.52692	18389	28967.2	2.28142	0.378	0.348
uk	1994	privileged	760	366873	1.14049e+12	1.73682e+12	3.88004	19709.2	30014.6	3.61591	0.37	0.338
uk	1995	privileged	998	467516	1.33522e+12	1.77971e+12	2.46973	23013.5	30674.6	2.19901	0.365	0.33
uk	1996	privileged	1460	745746	1.40878e+12	1.82489e+12	2.53865	24219.6	31373.3	2.2779	0.376	0.344
uk	1997	privileged	2213	986557	1.55248e+12	1.89859e+12	4.03825	26621.5	32556.3	3.77064	0.378	0.345
uk	1998	privileged	2801	1344695	1.63851e+12	1.95816e+12	3.13781	28014.9	33480.2	2.8377	0.386	0.354
uk	1999	privileged	3716	1730943	1.66562e+12	2.02115e+12	3.21672	28383.7	34442.1	2.87317	0.387	0.358
uk	2000	privileged	4291	1925311	1.64795e+12	2.09521e+12	3.66413	27982.4	35576.8	3.2944	0.379	0.35
uk	2001	privileged	4177	1936043	1.62151e+12	2.14851e+12	2.54413	27427.6	36341.7	2.15012	0.393	0.363
uk	2002	privileged	5246	2436783	1.76841e+12	2.20132e+12	2.45788	29786	37077.6	2.02505	0.374	0.338
uk	2003	privileged	5752	2749809	2.0384e+12	2.27453e+12	3.32591	34174	38132.8	2.8459	0.376	0.34
uk	2004	privileged	5933	2747906	2.39856e+12	2.32831e+12	2.36446	39984	38813	1.78371	0.364	0.328
uk	2005	privileged	6160	2789807	2.5207e+12	2.4004e+12	3.09609	41732.6	39740.9	2.39064	0.375	0.339
uk	2006	privileged	5907	2943030	2.69261e+12	2.45935e+12	2.456	44252.3	40418.7	1.70566	0.38	0.347
uk	2007	privileged	7364	3332817	3.07436e+12	2.51731e+12	2.35671	50134.3	41050.4	1.56279	0.376	0.342
uk	2008	privileged	7335	3468595	2.89056e+12	2.50542e+12	-0.47254	46767.6	40536.1	-1.25278	0.376	0.342
uk	2009	privileged	7985	3488916	2.38283e+12	2.4005e+12	-4.18776	38262.2	38545.9	-4.90974	0.369	0.333
uk	2010	privileged	8584	3722850	2.44117e+12	2.44117e+12	1.69455	38893	38893	0.900491	0.369	0.337
uk	2011	privileged	9940	4218570	2.6197e+12	2.47663e+12	1.45262	41412.3	39150.8	0.662683	0.361	0.323
uk	2012	privileged	11328	4255438	2.66209e+12	2.51332e+12	1.48133	41790.8	39455.4	0.778162	0.369	0.333
uk	2013	privileged	12863	4504170	2.73982e+12	2.5649e+12	2.05239	42724.1	39996.5	1.3714	0.359	0.324
uk	2014	privileged	14228	4839246	3.02283e+12	2.64324e+12	3.05425	46783.5	40908.7	2.28081	0.358	0.326
uk	2015	privileged	14321	4806328	2.88557e+12	2.70525e+12	2.34594	44305.6	41536.9	1.53555	0.35	0.316
uk	2016	privileged	16679	4920503	2.6479e+12	2.75379e+12	1.79432	40341.4	41954.7	1.0059	0.354	0.322
uk	1981	affluent	2	30076	5.40766e+11	1.22182e+12	-0.77099	9599.31	21689	-0.805537	0.318	0.29
uk	1982	affluent	64	98262	5.15049e+11	1.24639e+12	2.01056	9146.08	22133	2.04713	0.315	0.286
uk	1983	affluent	66	91796	4.89618e+11	1.29901e+12	4.22192	8691.52	23059.6	4.18638	0.327	0.294
uk	1984	affluent	81	111905	4.61487e+11	1.32858e+12	2.27624	8179.19	23547.2	2.1145	0.317	0.284
uk	1985	affluent	190	166561	4.89285e+11	1.38432e+12	4.19533	8652.22	24479.4	3.95912	0.336	0.304
uk	1986	affluent	294	243866	6.01453e+11	1.42757e+12	3.12428	10611.1	25185.8	2.88571	0.345	0.316
uk	1987	affluent	392	274882	7.45163e+11	1.50332e+12	5.30656	13118.6	26466	5.08288	0.361	0.332
uk	1988	affluent	510	286856	9.10123e+11	1.58973e+12	5.74763	15987.2	27925.1	5.51306	0.371	0.351
uk	1989	affluent	599	300163	9.26885e+11	1.63057e+12	2.5694	16239.3	28568.1	2.30275	0.363	0.344
uk	1990	affluent	757	342937	1.09317e+12	1.64251e+12	0.731801	19095.5	28691.3	0.431132	0.386	0.368
uk	1991	affluent	567	357209	1.1428e+12	1.62466e+12	-1.08654	19900.7	28291.9	-1.39196	0.378	0.356
uk	1992	affluent	666	367088	1.17966e+12	1.63074e+12	0.373976	20487.2	28321	0.102901	0.373	0.347
uk	1993	affluent	636	354502	1.06139e+12	1.67194e+12	2.52692	18389	28967.2	2.28142	0.378	0.348
uk	1994	affluent	665	366873	1.14049e+12	1.73682e+12	3.88004	19709.2	30014.6	3.61591	0.37	0.338
uk	1995	affluent	888	467516	1.33522e+12	1.77971e+12	2.46973	23013.5	30674.6	2.19901	0.365	0.33
uk	1996	affluent	1163	745746	1.40878e+12	1.82489e+12	2.53865	24219.6	31373.3	2.2779	0.376	0.344
uk	1997	affluent	1849	986557	1.55248e+12	1.89859e+12	4.03825	26621.5	32556.3	3.77064	0.378	0.345
uk	1998	affluent	2075	1344695	1.63851e+12	1.95816e+12	3.13781	28014.9	33480.2	2.8377	0.386	0.354
uk	1999	affluent	2862	1730943	1.66562e+12	2.02115e+12	3.21672	28383.7	34442.1	2.87317	0.387	0.358
uk	2000	affluent	3784	1925311	1.64795e+12	2.09521e+12	3.66413	27982.4	35576.8	3.2944	0.379	0.35
uk	2001	affluent	4097	1936043	1.62151e+12	2.14851e+12	2.54413	27427.6	36341.7	2.15012	0.393	0.363
uk	2002	affluent	4614	2436783	1.76841e+12	2.20132e+12	2.45788	29786	37077.6	2.02505	0.374	0.338
uk	2003	affluent	4582	2749809	2.0384e+12	2.27453e+12	3.32591	34174	38132.8	2.8459	0.376	0.34
uk	2004	affluent	4808	2747906	2.39856e+12	2.32831e+12	2.36446	39984	38813	1.78371	0.364	0.328
uk	2005	affluent	5085	2789807	2.5207e+12	2.4004e+12	3.09609	41732.6	39740.9	2.39064	0.375	0.339
uk	2006	affluent	5202	2943030	2.69261e+12	2.45935e+12	2.456	44252.3	40418.7	1.70566	0.38	0.347
uk	2007	affluent	6097	3332817	3.07436e+12	2.51731e+12	2.35671	50134.3	41050.4	1.56279	0.376	0.342
uk	2008	affluent	6013	3468595	2.89056e+12	2.50542e+12	-0.47254	46767.6	40536.1	-1.25278	0.376	0.342
uk	2009	affluent	4718	3488916	2.38283e+12	2.4005e+12	-4.18776	38262.2	38545.9	-4.90974	0.369	0.333
uk	2010	affluent	5632	3722850	2.44117e+12	2.44117e+12	1.69455	38893	38893	0.900491	0.369	0.337
uk	2011	affluent	6457	4218570	2.6197e+12	2.47663e+12	1.45262	41412.3	39150.8	0.662683	0.361	0.323
uk	2012	affluent	7075	4255438	2.66209e+12	2.51332e+12	1.48133	41790.8	39455.4	0.778162	0.369	0.333
uk	2013	affluent	8617	4504170	2.73982e+12	2.5649e+12	2.05239	42724.1	39996.5	1.3714	0.359	0.324
uk	2014	affluent	7845	4839246	3.02283e+12	2.64324e+12	3.05425	46783.5	40908.7	2.28081	0.358	0.326
uk	2015	affluent	7944	4806328	2.88557e+12	2.70525e+12	2.34594	44305.6	41536.9	1.53555	0.35	0.316
uk	2016	affluent	7724	4920503	2.6479e+12	2.75379e+12	1.79432	40341.4	41954.7	1.0059	0.354	0.322
uk	1981	prosperous	9	30076	5.40766e+11	1.22182e+12	-0.77099	9599.31	21689	-0.805537	0.318	0.29
uk	1982	prosperous	193	98262	5.15049e+11	1.24639e+12	2.01056	9146.08	22133	2.04713	0.315	0.286
uk	1983	prosperous	143	91796	4.89618e+11	1.29901e+12	4.22192	8691.52	23059.6	4.18638	0.327	0.294
uk	1984	prosperous	197	111905	4.61487e+11	1.32858e+12	2.27624	8179.19	23547.2	2.1145	0.317	0.284
uk	1985	prosperous	358	166561	4.89285e+11	1.38432e+12	4.19533	8652.22	24479.4	3.95912	0.336	0.304
uk	1986	prosperous	558	243866	6.01453e+11	1.42757e+12	3.12428	10611.1	25185.8	2.88571	0.345	0.316
uk	1987	prosperous	680	274882	7.45163e+11	1.50332e+12	5.30656	13118.6	26466	5.08288	0.361	0.332
uk	1988	prosperous	794	286856	9.10123e+11	1.58973e+12	5.74763	15987.2	27925.1	5.51306	0.371	0.351
uk	1989	prosperous	818	300163	9.26885e+11	1.63057e+12	2.5694	16239.3	28568.1	2.30275	0.363	0.344
uk	1990	prosperous	1025	342937	1.09317e+12	1.64251e+12	0.731801	19095.5	28691.3	0.431132	0.386	0.368
uk	1991	prosperous	925	357209	1.1428e+12	1.62466e+12	-1.08654	19900.7	28291.9	-1.39196	0.378	0.356
uk	1992	prosperous	1017	367088	1.17966e+12	1.63074e+12	0.373976	20487.2	28321	0.102901	0.373	0.347
uk	1993	prosperous	789	354502	1.06139e+12	1.67194e+12	2.52692	18389	28967.2	2.28142	0.378	0.348
uk	1994	prosperous	844	366873	1.14049e+12	1.73682e+12	3.88004	19709.2	30014.6	3.61591	0.37	0.338
uk	1995	prosperous	997	467516	1.33522e+12	1.77971e+12	2.46973	23013.5	30674.6	2.19901	0.365	0.33
uk	1996	prosperous	1476	745746	1.40878e+12	1.82489e+12	2.53865	24219.6	31373.3	2.2779	0.376	0.344
uk	1997	prosperous	2176	986557	1.55248e+12	1.89859e+12	4.03825	26621.5	32556.3	3.77064	0.378	0.345
uk	1998	prosperous	2468	1344695	1.63851e+12	1.95816e+12	3.13781	28014.9	33480.2	2.8377	0.386	0.354
uk	1999	prosperous	3395	1730943	1.66562e+12	2.02115e+12	3.21672	28383.7	34442.1	2.87317	0.387	0.358
uk	2000	prosperous	3517	1925311	1.64795e+12	2.09521e+12	3.66413	27982.4	35576.8	3.2944	0.379	0.35
uk	2001	prosperous	3322	1936043	1.62151e+12	2.14851e+12	2.54413	27427.6	36341.7	2.15012	0.393	0.363
uk	2002	prosperous	3965	2436783	1.76841e+12	2.20132e+12	2.45788	29786	37077.6	2.02505	0.374	0.338
uk	2003	prosperous	4466	2749809	2.0384e+12	2.27453e+12	3.32591	34174	38132.8	2.8459	0.376	0.34
uk	2004	prosperous	4075	2747906	2.39856e+12	2.32831e+12	2.36446	39984	38813	1.78371	0.364	0.328
uk	2005	prosperous	4018	2789807	2.5207e+12	2.4004e+12	3.09609	41732.6	39740.9	2.39064	0.375	0.339
uk	2006	prosperous	3917	2943030	2.69261e+12	2.45935e+12	2.456	44252.3	40418.7	1.70566	0.38	0.347
uk	2007	prosperous	4710	3332817	3.07436e+12	2.51731e+12	2.35671	50134.3	41050.4	1.56279	0.376	0.342
uk	2008	prosperous	4334	3468595	2.89056e+12	2.50542e+12	-0.47254	46767.6	40536.1	-1.25278	0.376	0.342
uk	2009	prosperous	4010	3488916	2.38283e+12	2.4005e+12	-4.18776	38262.2	38545.9	-4.90974	0.369	0.333
uk	2010	prosperous	4552	3722850	2.44117e+12	2.44117e+12	1.69455	38893	38893	0.900491	0.369	0.337
uk	2011	prosperous	5317	4218570	2.6197e+12	2.47663e+12	1.45262	41412.3	39150.8	0.662683	0.361	0.323
uk	2012	prosperous	5841	4255438	2.66209e+12	2.51332e+12	1.48133	41790.8	39455.4	0.778162	0.369	0.333
uk	2013	prosperous	6469	4504170	2.73982e+12	2.5649e+12	2.05239	42724.1	39996.5	1.3714	0.359	0.324
uk	2014	prosperous	7930	4839246	3.02283e+12	2.64324e+12	3.05425	46783.5	40908.7	2.28081	0.358	0.326
uk	2015	prosperous	7648	4806328	2.88557e+12	2.70525e+12	2.34594	44305.6	41536.9	1.53555	0.35	0.316
uk	2016	prosperous	8341	4920503	2.6479e+12	2.75379e+12	1.79432	40341.4	41954.7	1.0059	0.354	0.322
uk	1981	posh	0	30076	5.40766e+11	1.22182e+12	-0.77099	9599.31	21689	-0.805537	0.318	0.29
uk	1982	posh	19	98262	5.15049e+11	1.24639e+12	2.01056	9146.08	22133	2.04713	0.315	0.286
uk	1983	posh	7	91796	4.89618e+11	1.29901e+12	4.22192	8691.52	23059.6	4.18638	0.327	0.294
uk	1984	posh	17	111905	4.61487e+11	1.32858e+12	2.27624	8179.19	23547.2	2.1145	0.317	0.284
uk	1985	posh	36	166561	4.89285e+11	1.38432e+12	4.19533	8652.22	24479.4	3.95912	0.336	0.304
uk	1986	posh	50	243866	6.01453e+11	1.42757e+12	3.12428	10611.1	25185.8	2.88571	0.345	0.316
uk	1987	posh	71	274882	7.45163e+11	1.50332e+12	5.30656	13118.6	26466	5.08288	0.361	0.332
uk	1988	posh	93	286856	9.10123e+11	1.58973e+12	5.74763	15987.2	27925.1	5.51306	0.371	0.351
uk	1989	posh	117	300163	9.26885e+11	1.63057e+12	2.5694	16239.3	28568.1	2.30275	0.363	0.344
uk	1990	posh	109	342937	1.09317e+12	1.64251e+12	0.731801	19095.5	28691.3	0.431132	0.386	0.368
uk	1991	posh	165	357209	1.1428e+12	1.62466e+12	-1.08654	19900.7	28291.9	-1.39196	0.378	0.356
uk	1992	posh	181	367088	1.17966e+12	1.63074e+12	0.373976	20487.2	28321	0.102901	0.373	0.347
uk	1993	posh	203	354502	1.06139e+12	1.67194e+12	2.52692	18389	28967.2	2.28142	0.378	0.348
uk	1994	posh	207	366873	1.14049e+12	1.73682e+12	3.88004	19709.2	30014.6	3.61591	0.37	0.338
uk	1995	posh	390	467516	1.33522e+12	1.77971e+12	2.46973	23013.5	30674.6	2.19901	0.365	0.33
uk	1996	posh	1485	745746	1.40878e+12	1.82489e+12	2.53865	24219.6	31373.3	2.2779	0.376	0.344
uk	1997	posh	3339	986557	1.55248e+12	1.89859e+12	4.03825	26621.5	32556.3	3.77064	0.378	0.345
uk	1998	posh	4185	1344695	1.63851e+12	1.95816e+12	3.13781	28014.9	33480.2	2.8377	0.386	0.354
uk	1999	posh	6246	1730943	1.66562e+12	2.02115e+12	3.21672	28383.7	34442.1	2.87317	0.387	0.358
uk	2000	posh	8261	1925311	1.64795e+12	2.09521e+12	3.66413	27982.4	35576.8	3.2944	0.379	0.35
uk	2001	posh	8811	1936043	1.62151e+12	2.14851e+12	2.54413	27427.6	36341.7	2.15012	0.393	0.363
uk	2002	posh	9471	2436783	1.76841e+12	2.20132e+12	2.45788	29786	37077.6	2.02505	0.374	0.338
uk	2003	posh	11022	2749809	2.0384e+12	2.27453e+12	3.32591	34174	38132.8	2.8459	0.376	0.34
uk	2004	posh	11141	2747906	2.39856e+12	2.32831e+12	2.36446	39984	38813	1.78371	0.364	0.328
uk	2005	posh	9874	2789807	2.5207e+12	2.4004e+12	3.09609	41732.6	39740.9	2.39064	0.375	0.339
uk	2006	posh	10920	2943030	2.69261e+12	2.45935e+12	2.456	44252.3	40418.7	1.70566	0.38	0.347
uk	2007	posh	13300	3332817	3.07436e+12	2.51731e+12	2.35671	50134.3	41050.4	1.56279	0.376	0.342
uk	2008	posh	11707	3468595	2.89056e+12	2.50542e+12	-0.47254	46767.6	40536.1	-1.25278	0.376	0.342
uk	2009	posh	12004	3488916	2.38283e+12	2.4005e+12	-4.18776	38262.2	38545.9	-4.90974	0.369	0.333
uk	2010	posh	12782	3722850	2.44117e+12	2.44117e+12	1.69455	38893	38893	0.900491	0.369	0.337
uk	2011	posh	14047	4218570	2.6197e+12	2.47663e+12	1.45262	41412.3	39150.8	0.662683	0.361	0.323
uk	2012	posh	15769	4255438	2.66209e+12	2.51332e+12	1.48133	41790.8	39455.4	0.778162	0.369	0.333
uk	2013	posh	18498	4504170	2.73982e+12	2.5649e+12	2.05239	42724.1	39996.5	1.3714	0.359	0.324
uk	2014	posh	20079	4839246	3.02283e+12	2.64324e+12	3.05425	46783.5	40908.7	2.28081	0.358	0.326
uk	2015	posh	17814	4806328	2.88557e+12	2.70525e+12	2.34594	44305.6	41536.9	1.53555	0.35	0.316
uk	2016	posh	19328	4920503	2.6479e+12	2.75379e+12	1.79432	40341.4	41954.7	1.0059	0.354	0.322
uk	1981	flush	5	30076	5.40766e+11	1.22182e+12	-0.77099	9599.31	21689	-0.805537	0.318	0.29
uk	1982	flush	67	98262	5.15049e+11	1.24639e+12	2.01056	9146.08	22133	2.04713	0.315	0.286
uk	1983	flush	61	91796	4.89618e+11	1.29901e+12	4.22192	8691.52	23059.6	4.18638	0.327	0.294
uk	1984	flush	93	111905	4.61487e+11	1.32858e+12	2.27624	8179.19	23547.2	2.1145	0.317	0.284
uk	1985	flush	130	166561	4.89285e+11	1.38432e+12	4.19533	8652.22	24479.4	3.95912	0.336	0.304
uk	1986	flush	213	243866	6.01453e+11	1.42757e+12	3.12428	10611.1	25185.8	2.88571	0.345	0.316
uk	1987	flush	245	274882	7.45163e+11	1.50332e+12	5.30656	13118.6	26466	5.08288	0.361	0.332
uk	1988	flush	304	286856	9.10123e+11	1.58973e+12	5.74763	15987.2	27925.1	5.51306	0.371	0.351
uk	1989	flush	310	300163	9.26885e+11	1.63057e+12	2.5694	16239.3	28568.1	2.30275	0.363	0.344
uk	1990	flush	334	342937	1.09317e+12	1.64251e+12	0.731801	19095.5	28691.3	0.431132	0.386	0.368
uk	1991	flush	359	357209	1.1428e+12	1.62466e+12	-1.08654	19900.7	28291.9	-1.39196	0.378	0.356
uk	1992	flush	385	367088	1.17966e+12	1.63074e+12	0.373976	20487.2	28321	0.102901	0.373	0.347
uk	1993	flush	392	354502	1.06139e+12	1.67194e+12	2.52692	18389	28967.2	2.28142	0.378	0.348
uk	1994	flush	423	366873	1.14049e+12	1.73682e+12	3.88004	19709.2	30014.6	3.61591	0.37	0.338
uk	1995	flush	656	467516	1.33522e+12	1.77971e+12	2.46973	23013.5	30674.6	2.19901	0.365	0.33
uk	1996	flush	850	745746	1.40878e+12	1.82489e+12	2.53865	24219.6	31373.3	2.2779	0.376	0.344
uk	1997	flush	1418	986557	1.55248e+12	1.89859e+12	4.03825	26621.5	32556.3	3.77064	0.378	0.345
uk	1998	flush	1831	1344695	1.63851e+12	1.95816e+12	3.13781	28014.9	33480.2	2.8377	0.386	0.354
uk	1999	flush	2236	1730943	1.66562e+12	2.02115e+12	3.21672	28383.7	34442.1	2.87317	0.387	0.358
uk	2000	flush	2537	1925311	1.64795e+12	2.09521e+12	3.66413	27982.4	35576.8	3.2944	0.379	0.35
uk	2001	flush	2753	1936043	1.62151e+12	2.14851e+12	2.54413	27427.6	36341.7	2.15012	0.393	0.363
uk	2002	flush	3231	2436783	1.76841e+12	2.20132e+12	2.45788	29786	37077.6	2.02505	0.374	0.338
uk	2003	flush	3449	2749809	2.0384e+12	2.27453e+12	3.32591	34174	38132.8	2.8459	0.376	0.34
uk	2004	flush	3582	2747906	2.39856e+12	2.32831e+12	2.36446	39984	38813	1.78371	0.364	0.328
uk	2005	flush	4054	2789807	2.5207e+12	2.4004e+12	3.09609	41732.6	39740.9	2.39064	0.375	0.339
uk	2006	flush	4284	2943030	2.69261e+12	2.45935e+12	2.456	44252.3	40418.7	1.70566	0.38	0.347
uk	2007	flush	4751	3332817	3.07436e+12	2.51731e+12	2.35671	50134.3	41050.4	1.56279	0.376	0.342
uk	2008	flush	4301	3468595	2.89056e+12	2.50542e+12	-0.47254	46767.6	40536.1	-1.25278	0.376	0.342
uk	2009	flush	3909	3488916	2.38283e+12	2.4005e+12	-4.18776	38262.2	38545.9	-4.90974	0.369	0.333
uk	2010	flush	4215	3722850	2.44117e+12	2.44117e+12	1.69455	38893	38893	0.900491	0.369	0.337
uk	2011	flush	4581	4218570	2.6197e+12	2.47663e+12	1.45262	41412.3	39150.8	0.662683	0.361	0.323
uk	2012	flush	5043	4255438	2.66209e+12	2.51332e+12	1.48133	41790.8	39455.4	0.778162	0.369	0.333
uk	2013	flush	5610	4504170	2.73982e+12	2.5649e+12	2.05239	42724.1	39996.5	1.3714	0.359	0.324
uk	2014	flush	6006	4839246	3.02283e+12	2.64324e+12	3.05425	46783.5	40908.7	2.28081	0.358	0.326
uk	2015	flush	5978	4806328	2.88557e+12	2.70525e+12	2.34594	44305.6	41536.9	1.53555	0.35	0.316
uk	2016	flush	6291	4920503	2.6479e+12	2.75379e+12	1.79432	40341.4	41954.7	1.0059	0.354	0.322
uk	1981	new money	12	30076	5.40766e+11	1.22182e+12	-0.77099	9599.31	21689	-0.805537	0.318	0.29
uk	1982	new money	210	98262	5.15049e+11	1.24639e+12	2.01056	9146.08	22133	2.04713	0.315	0.286
uk	1983	new money	232	91796	4.89618e+11	1.29901e+12	4.22192	8691.52	23059.6	4.18638	0.327	0.294
uk	1984	new money	232	111905	4.61487e+11	1.32858e+12	2.27624	8179.19	23547.2	2.1145	0.317	0.284
uk	1985	new money	346	166561	4.89285e+11	1.38432e+12	4.19533	8652.22	24479.4	3.95912	0.336	0.304
uk	1986	new money	467	243866	6.01453e+11	1.42757e+12	3.12428	10611.1	25185.8	2.88571	0.345	0.316
uk	1987	new money	484	274882	7.45163e+11	1.50332e+12	5.30656	13118.6	26466	5.08288	0.361	0.332
uk	1988	new money	565	286856	9.10123e+11	1.58973e+12	5.74763	15987.2	27925.1	5.51306	0.371	0.351
uk	1989	new money	591	300163	9.26885e+11	1.63057e+12	2.5694	16239.3	28568.1	2.30275	0.363	0.344
uk	1990	new money	631	342937	1.09317e+12	1.64251e+12	0.731801	19095.5	28691.3	0.431132	0.386	0.368
uk	1991	new money	601	357209	1.1428e+12	1.62466e+12	-1.08654	19900.7	28291.9	-1.39196	0.378	0.356
uk	1992	new money	684	367088	1.17966e+12	1.63074e+12	0.373976	20487.2	28321	0.102901	0.373	0.347
uk	1993	new money	599	354502	1.06139e+12	1.67194e+12	2.52692	18389	28967.2	2.28142	0.378	0.348
uk	1994	new money	756	366873	1.14049e+12	1.73682e+12	3.88004	19709.2	30014.6	3.61591	0.37	0.338
uk	1995	new money	683	467516	1.33522e+12	1.77971e+12	2.46973	23013.5	30674.6	2.19901	0.365	0.33
uk	1996	new money	1143	745746	1.40878e+12	1.82489e+12	2.53865	24219.6	31373.3	2.2779	0.376	0.344
uk	1997	new money	1291	986557	1.55248e+12	1.89859e+12	4.03825	26621.5	32556.3	3.77064	0.378	0.345
uk	1998	new money	1582	1344695	1.63851e+12	1.95816e+12	3.13781	28014.9	33480.2	2.8377	0.386	0.354
uk	1999	new money	1731	1730943	1.66562e+12	2.02115e+12	3.21672	28383.7	34442.1	2.87317	0.387	0.358
uk	2000	new money	2385	1925311	1.64795e+12	2.09521e+12	3.66413	27982.4	35576.8	3.2944	0.379	0.35
uk	2001	new money	2031	1936043	1.62151e+12	2.14851e+12	2.54413	27427.6	36341.7	2.15012	0.393	0.363
uk	2002	new money	2848	2436783	1.76841e+12	2.20132e+12	2.45788	29786	37077.6	2.02505	0.374	0.338
uk	2003	new money	2303	2749809	2.0384e+12	2.27453e+12	3.32591	34174	38132.8	2.8459	0.376	0.34
uk	2004	new money	2172	2747906	2.39856e+12	2.32831e+12	2.36446	39984	38813	1.78371	0.364	0.328
uk	2005	new money	2135	2789807	2.5207e+12	2.4004e+12	3.09609	41732.6	39740.9	2.39064	0.375	0.339
uk	2006	new money	2059	2943030	2.69261e+12	2.45935e+12	2.456	44252.3	40418.7	1.70566	0.38	0.347
uk	2007	new money	2053	3332817	3.07436e+12	2.51731e+12	2.35671	50134.3	41050.4	1.56279	0.376	0.342
uk	2008	new money	2252	3468595	2.89056e+12	2.50542e+12	-0.47254	46767.6	40536.1	-1.25278	0.376	0.342
uk	2009	new money	2961	3488916	2.38283e+12	2.4005e+12	-4.18776	38262.2	38545.9	-4.90974	0.369	0.333
uk	2010	new money	1953	3722850	2.44117e+12	2.44117e+12	1.69455	38893	38893	0.900491	0.369	0.337
uk	2011	new money	2489	4218570	2.6197e+12	2.47663e+12	1.45262	41412.3	39150.8	0.662683	0.361	0.323
uk	2012	new money	2267	4255438	2.66209e+12	2.51332e+12	1.48133	41790.8	39455.4	0.778162	0.369	0.333
uk	2013	new money	2355	4504170	2.73982e+12	2.5649e+12	2.05239	42724.1	39996.5	1.3714	0.359	0.324
uk	2014	new money	2588	4839246	3.02283e+12	2.64324e+12	3.05425	46783.5	40908.7	2.28081	0.358	0.326
uk	2015	new money	2170	4806328	2.88557e+12	2.70525e+12	2.34594	44305.6	41536.9	1.53555	0.35	0.316
uk	2016	new money	2067	4920503	2.6479e+12	2.75379e+12	1.79432	40341.4	41954.7	1.0059	0.354	0.322
uk	1981	well off	4	30076	5.40766e+11	1.22182e+12	-0.77099	9599.31	21689	-0.805537	0.318	0.29
uk	1982	well off	47	98262	5.15049e+11	1.24639e+12	2.01056	9146.08	22133	2.04713	0.315	0.286
uk	1983	well off	48	91796	4.89618e+11	1.29901e+12	4.22192	8691.52	23059.6	4.18638	0.327	0.294
uk	1984	well off	63	111905	4.61487e+11	1.32858e+12	2.27624	8179.19	23547.2	2.1145	0.317	0.284
uk	1985	well off	122	166561	4.89285e+11	1.38432e+12	4.19533	8652.22	24479.4	3.95912	0.336	0.304
uk	1986	well off	157	243866	6.01453e+11	1.42757e+12	3.12428	10611.1	25185.8	2.88571	0.345	0.316
uk	1987	well off	226	274882	7.45163e+11	1.50332e+12	5.30656	13118.6	26466	5.08288	0.361	0.332
uk	1988	well off	348	286856	9.10123e+11	1.58973e+12	5.74763	15987.2	27925.1	5.51306	0.371	0.351
uk	1989	well off	326	300163	9.26885e+11	1.63057e+12	2.5694	16239.3	28568.1	2.30275	0.363	0.344
uk	1990	well off	455	342937	1.09317e+12	1.64251e+12	0.731801	19095.5	28691.3	0.431132	0.386	0.368
uk	1991	well off	381	357209	1.1428e+12	1.62466e+12	-1.08654	19900.7	28291.9	-1.39196	0.378	0.356
uk	1992	well off	531	367088	1.17966e+12	1.63074e+12	0.373976	20487.2	28321	0.102901	0.373	0.347
uk	1993	well off	460	354502	1.06139e+12	1.67194e+12	2.52692	18389	28967.2	2.28142	0.378	0.348
uk	1994	well off	462	366873	1.14049e+12	1.73682e+12	3.88004	19709.2	30014.6	3.61591	0.37	0.338
uk	1995	well off	623	467516	1.33522e+12	1.77971e+12	2.46973	23013.5	30674.6	2.19901	0.365	0.33
uk	1996	well off	925	745746	1.40878e+12	1.82489e+12	2.53865	24219.6	31373.3	2.2779	0.376	0.344
uk	1997	well off	1611	986557	1.55248e+12	1.89859e+12	4.03825	26621.5	32556.3	3.77064	0.378	0.345
uk	1998	well off	1788	1344695	1.63851e+12	1.95816e+12	3.13781	28014.9	33480.2	2.8377	0.386	0.354
uk	1999	well off	2088	1730943	1.66562e+12	2.02115e+12	3.21672	28383.7	34442.1	2.87317	0.387	0.358
uk	2000	well off	2591	1925311	1.64795e+12	2.09521e+12	3.66413	27982.4	35576.8	3.2944	0.379	0.35
uk	2001	well off	2434	1936043	1.62151e+12	2.14851e+12	2.54413	27427.6	36341.7	2.15012	0.393	0.363
uk	2002	well off	2764	2436783	1.76841e+12	2.20132e+12	2.45788	29786	37077.6	2.02505	0.374	0.338
uk	2003	well off	3126	2749809	2.0384e+12	2.27453e+12	3.32591	34174	38132.8	2.8459	0.376	0.34
uk	2004	well off	3076	2747906	2.39856e+12	2.32831e+12	2.36446	39984	38813	1.78371	0.364	0.328
uk	2005	well off	2952	2789807	2.5207e+12	2.4004e+12	3.09609	41732.6	39740.9	2.39064	0.375	0.339
uk	2006	well off	2881	2943030	2.69261e+12	2.45935e+12	2.456	44252.3	40418.7	1.70566	0.38	0.347
uk	2007	well off	3087	3332817	3.07436e+12	2.51731e+12	2.35671	50134.3	41050.4	1.56279	0.376	0.342
uk	2008	well off	3241	3468595	2.89056e+12	2.50542e+12	-0.47254	46767.6	40536.1	-1.25278	0.376	0.342
uk	2009	well off	2987	3488916	2.38283e+12	2.4005e+12	-4.18776	38262.2	38545.9	-4.90974	0.369	0.333
uk	2010	well off	4251	3722850	2.44117e+12	2.44117e+12	1.69455	38893	38893	0.900491	0.369	0.337
uk	2011	well off	3997	4218570	2.6197e+12	2.47663e+12	1.45262	41412.3	39150.8	0.662683	0.361	0.323
uk	2012	well off	4358	4255438	2.66209e+12	2.51332e+12	1.48133	41790.8	39455.4	0.778162	0.369	0.333
uk	2013	well off	4612	4504170	2.73982e+12	2.5649e+12	2.05239	42724.1	39996.5	1.3714	0.359	0.324
uk	2014	well off	4659	4839246	3.02283e+12	2.64324e+12	3.05425	46783.5	40908.7	2.28081	0.358	0.326
uk	2015	well off	4635	4806328	2.88557e+12	2.70525e+12	2.34594	44305.6	41536.9	1.53555	0.35	0.316
uk	2016	well off	4520	4920503	2.6479e+12	2.75379e+12	1.79432	40341.4	41954.7	1.0059	0.354	0.322
uk	1981	well-heeled	0	30076	5.40766e+11	1.22182e+12	-0.77099	9599.31	21689	-0.805537	0.318	0.29
uk	1982	well-heeled	27	98262	5.15049e+11	1.24639e+12	2.01056	9146.08	22133	2.04713	0.315	0.286
uk	1983	well-heeled	20	91796	4.89618e+11	1.29901e+12	4.22192	8691.52	23059.6	4.18638	0.327	0.294
uk	1984	well-heeled	20	111905	4.61487e+11	1.32858e+12	2.27624	8179.19	23547.2	2.1145	0.317	0.284
uk	1985	well-heeled	42	166561	4.89285e+11	1.38432e+12	4.19533	8652.22	24479.4	3.95912	0.336	0.304
uk	1986	well-heeled	92	243866	6.01453e+11	1.42757e+12	3.12428	10611.1	25185.8	2.88571	0.345	0.316
uk	1987	well-heeled	102	274882	7.45163e+11	1.50332e+12	5.30656	13118.6	26466	5.08288	0.361	0.332
uk	1988	well-heeled	150	286856	9.10123e+11	1.58973e+12	5.74763	15987.2	27925.1	5.51306	0.371	0.351
uk	1989	well-heeled	138	300163	9.26885e+11	1.63057e+12	2.5694	16239.3	28568.1	2.30275	0.363	0.344
uk	1990	well-heeled	208	342937	1.09317e+12	1.64251e+12	0.731801	19095.5	28691.3	0.431132	0.386	0.368
uk	1991	well-heeled	144	357209	1.1428e+12	1.62466e+12	-1.08654	19900.7	28291.9	-1.39196	0.378	0.356
uk	1992	well-heeled	192	367088	1.17966e+12	1.63074e+12	0.373976	20487.2	28321	0.102901	0.373	0.347
uk	1993	well-heeled	171	354502	1.06139e+12	1.67194e+12	2.52692	18389	28967.2	2.28142	0.378	0.348
uk	1994	well-heeled	219	366873	1.14049e+12	1.73682e+12	3.88004	19709.2	30014.6	3.61591	0.37	0.338
uk	1995	well-heeled	268	467516	1.33522e+12	1.77971e+12	2.46973	23013.5	30674.6	2.19901	0.365	0.33
uk	1996	well-heeled	415	745746	1.40878e+12	1.82489e+12	2.53865	24219.6	31373.3	2.2779	0.376	0.344
uk	1997	well-heeled	747	986557	1.55248e+12	1.89859e+12	4.03825	26621.5	32556.3	3.77064	0.378	0.345
uk	1998	well-heeled	826	1344695	1.63851e+12	1.95816e+12	3.13781	28014.9	33480.2	2.8377	0.386	0.354
uk	1999	well-heeled	973	1730943	1.66562e+12	2.02115e+12	3.21672	28383.7	34442.1	2.87317	0.387	0.358
[truncated: 12,113 more rows]
