# Supplementary material for: The Language of Inequality: Evidence Economic Inequality Increases Wealth Category Salience
Source: Pers Soc Psychol Bull. 2021 Aug 5;48(8):1204–19. doi: 10.1177/01461672211036627 (PMC9245161; doi:10.1177/01461672211036627)
Supplement: sj-xlsx-3-psp-10.1177_01461672211036627 – Supplemental material for The Language of Inequality: Evidence Economic Inequality Increases Wealth Category Salience [file sj-xlsx-3-psp-10.1177_01461672211036627.xlsx]

## Sheet: Sheet1
Study	Label	Variable	Permitted Values
1	Year	Year of data collection	1910-2008
1	Country	Country of data collection	UK, US
1	Word	Wealth Category Word	Any of 35 string variables
1	HighWealth	Dummy if word indicates high wealth versus low wealth	0,1
1	Proportion	Proportion of books with word	0-1
1	top10%	Proportion of wealth owned by top 10%	0-1
1	GDPpc	Per capita GDP	Positive values
1	Pov	Proportion population in poverty	0-1
2	Region	Country of data collection	Any of 12 string variables
2	Year	Year of data collection	1975-2016
2	Word	Wealth Category Word	Any of 36 string variables
2	WordHits	Number articles with Weath Cat word	Positive values
2	TheHits	Number articles with word "The"	Positive values
2	GDP	GDP	Positive values
2	GDP_ct	GDP per capita	Positive values
2	GDP_gr	GDP growth	Positive values
2	Gini_gross	Gross Gini coefficient	0-1
2	Gini_disposable	Disposable Gini coefficient	0-1
3	INCLUDE	Include data	1=yes, 0=missing, -1=checkfail, -2=nonsense
3	MANIP_UNEQUAL	Dummy Manipulation =Unequal	0,1
3	CITIZEN1_FEMALE	Dummy Citizen 1 =female	0,1
3	CITIZEN2_WEALTHY	Dummy Citizen 2 = wealthy	0,1
3	CITIZEN2_FEMALE	Dummy Citizen 2 = female	0,1
3	Group_Check1	Attention check	1,2,3
3	Group_Check2	Attention Check	1,2,3
3	Attention_Check	Attention check	1,2,3,4,5,6,7
3	group2_wealthy	Manipulation check	1,2,3,4,5,6,7,8,9
3	group2_poor	Manipulation check	1,2,3,4,5,6,7,8,9
3	group1_wealthy	Manipulation check	1,2,3,4,5,6,7,8,9
3	group3_poor	Manipulation check	1,2,3,4,5,6,7,8,9
3	Bimboola_unequal	Manipulation check	1,2,3,4,5,6,7,8,9
3	Bimboola_equal	Manipulation check	1,2,3,4,5,6,7,8,9
3	Bimboola_identify	Identificaiton	1,2,3,4,5,6,7
3	group2_identify	Identificaiton	1,2,3,4,5,6,7
3	LifeinBimboola_Text	Own life text	Any string
3	info_sincere	Attribute Importance	1,2,3,4,5
3	info_honest	Attribute Importance	1,2,3,4,5
3	info_righteous	Attribute Importance	1,2,3,4,5
3	info_trustworthy	Attribute Importance	1,2,3,4,5
3	info_respectful	Attribute Importance	1,2,3,4,5
3	info_kind	Attribute Importance	1,2,3,4,5
3	info_friendly	Attribute Importance	1,2,3,4,5
3	info_warm	Attribute Importance	1,2,3,4,5
3	info_likeable	Attribute Importance	1,2,3,4,5
3	info_helpful	Attribute Importance	1,2,3,4,5
3	info_intelligent	Attribute Importance	1,2,3,4,5
3	info_competent	Attribute Importance	1,2,3,4,5
3	info_efficient	Attribute Importance	1,2,3,4,5
3	info_skilful	Attribute Importance	1,2,3,4,5
3	info_capable	Attribute Importance	1,2,3,4,5
3	info_salary	Attribute Importance	1,2,3,4,5
3	info_education	Attribute Importance	1,2,3,4,5
3	info_occupation	Attribute Importance	1,2,3,4,5
3	info_hobby	Attribute Importance	1,2,3,4,5
3	info_age	Attribute Importance	1,2,3,4,5
3	info_politicalview	Attribute Importance	1,2,3,4,5
3	info_religion	Attribute Importance	1,2,3,4,5
3	info_incomegr	Attribute Importance	1,2,3,4,5
3	info_ethnicity	Attribute Importance	1,2,3,4,5
3	info_caring	Attribute Importance	1,2,3,4,5
3	info_fair	Attribute Importance	1,2,3,4,5
3	info_loyal	Attribute Importance	1,2,3,4,5
3	info_tradition	Attribute Importance	1,2,3,4,5
3	info_pure	Attribute Importance	1,2,3,4,5
3	CitizenLife_Text	Other life text	1,2,3,4,5
3	Citizen_Liking	Like citizen	1,2,3,4,5,6,7
3	MORALITY	Scale morality importance	1-5
3	WARMTH	Scale warmth importance	1-5
3	COMPETENCE	Scale competence importance	1-5
3	dem_SES_Ladder	Demographics SES	Integers 1 through 10
3	dem_Education	Demographics education level	Integers 1 through 8
3	dem_Occupation	Demographics occupation	Integers 1 through 12
3	dem_Annual_Income	Demographics annual income	Integers 1 through 9
3	dem_Annual_Income_Household	Demographics annual household income	Integers 1 through 11
3	dem_Ethnicity	Demographics ethnicity	Integers 1 thorugh 7
3	dem_Gender	Demographics gender	Integers 1,2
3	dem_Politics1	right - left wing	Integers 1 through 7
3	dem_Politics2	right - left wing	Integers 1 through 7
3	dem_Age	Demographics age	Any positive
3	dem_Native_Language	Demographics native language	String
3	dem_ListofCountries	Demographics Country	String
3	YourLife_Group2_KP2	Dummy Own Life mention Group 2	0,1
3	YourLife_Group1_KP2	Dummy Own Life mention Group 1	0,1
3	YourLife_Group3_KP2	Dummy Own Life mention Group 3	0,1
3	Citizen_2_KP2	Dummy Other Life mention Group 2	0,1
3	Citizen_1_KP2	Dummy Other Life mention Group 1	0,1
3	Citizen_3_KP2	Dummy Other Life mention Group 3	0,1
4	INCLUDE	Include data	1=yes, 0=checkfail, -1=nonsense
4	COND_UNEQUAL	Dummy Manipulation =Unequal	0,1
4	CITIZEN1_FEMALE	Dummy Citizen 1 =female	0,1
4	CITIZEN2_WEALTHY	Dummy Citizen 2 = wealthy	0,1
4	CITIZEN2_FEMALE	Dummy Citizen 2 = female	0,1
4	Check_Groups	Attention check	1,2,3,4,5
4	Check_Assignment	Attention Check	1,2
4	Check_Selection	Attention check	1,2
4	Check_GroupBelong1	Attention check	1,2,3
4	Check_GroupBelong2	Attention Check	1,2,3
4	Check_Attention	Attention Check	1,2,3,4,5,6,7
4	group2_wealthy	Manipulation check	1,2,3,4,5,6,7,8,9
4	group2_poor	Manipulation check	1,2,3,4,5,6,7,8,9
4	group1_wealthy	Manipulation check	1,2,3,4,5,6,7,8,9
4	group3_wealthy	Manipulation check	1,2,3,4,5,6,7,8,9
4	Bimboola_unequal	Manipulation check	1,2,3,4,5,6,7,8,9
4	Bimboola_equal	Manipulation check	1,2,3,4,5,6,7,8,9
4	Bimboola_identify	Identificaiton	1,2,3,4,5,6,7
4	group2_identify	Identificaiton	1,2,3,4,5,6,7
4	LifeinBimboola_Text	Own life text	Any string
4	CitizenLife_Text	Other life text	Any string
4	info_sincere	Attribute Importance	1,2,3,4,5
4	info_honest	Attribute Importance	1,2,3,4,5
4	info_righteous	Attribute Importance	1,2,3,4,5
4	info_trustworthy	Attribute Importance	1,2,3,4,5
4	info_respectful	Attribute Importance	1,2,3,4,5
4	info_kind	Attribute Importance	1,2,3,4,5
4	info_friendly	Attribute Importance	1,2,3,4,5
4	info_warm	Attribute Importance	1,2,3,4,5
4	info_likeable	Attribute Importance	1,2,3,4,5
4	info_helpful	Attribute Importance	1,2,3,4,5
4	info_intelligent	Attribute Importance	1,2,3,4,5
4	info_competent	Attribute Importance	1,2,3,4,5
4	info_efficient	Attribute Importance	1,2,3,4,5
4	info_skilful	Attribute Importance	1,2,3,4,5
4	info_capable	Attribute Importance	1,2,3,4,5
4	info_salary	Attribute Importance	1,2,3,4,5
4	info_education	Attribute Importance	1,2,3,4,5
4	info_occupation	Attribute Importance	1,2,3,4,5
4	info_hobby	Attribute Importance	1,2,3,4,5
4	info_age	Attribute Importance	1,2,3,4,5
4	info_politicalview	Attribute Importance	1,2,3,4,5
4	info_religion	Attribute Importance	1,2,3,4,5
4	info_incomegr	Attribute Importance	1,2,3,4,5
4	info_ethnicity	Attribute Importance	1,2,3,4,5
4	info_caring	Attribute Importance	1,2,3,4,5
4	info_fair	Attribute Importance	1,2,3,4,5
4	info_loyal	Attribute Importance	1,2,3,4,5
4	info_tradition	Attribute Importance	1,2,3,4,5
4	info_pure	Attribute Importance	1,2,3,4,5
4	dem_SES_Ladder	Demographics SES	Integers 1 through 10
4	dem_Education	Demographics education level	Integers 1 through 8
4	dem_Occupation	Demographics occupation	Integers 1 through 12
4	dem_Annual_Income	Demographics annual income	Integers 1 through 9
4	dem_Annual_Income_Household	Demographics annual household income	Integers 1 through 11
4	dem_Ethnicity	Demographics ethnicity	Integers 1 thorugh 7
4	dem_Gender	Demographics gender	Integers 1,2
4	dem_Politics1	right - left wing	Integers 1 through 7
4	dem_Politics2	right - left wing	Integers 1 through 7
4	dem_Age	Demographics age	Any positive
4	dem_Native_Language	Demographics native language	String
4	Other_Poor_FINAL	Dummy Other Life mention Group 2	0,1
4	Other_Rich_FINAL	Dummy Other Life mention Group 1	0,1
4	Other_Middle_FINAL	Dummy Other Life mention Group 3	0,1
4	Own_Middle_FINAL	Dummy Own Life mention Group 2	0,1
4	Own_Rich_FINAL	Dummy Own Life mention Group 1	0,1
4	Own_Poor_FINAL	Dummy Own Life mention Group 3	0,1
4	INFO_MORAL	Scale morality importance	1-5
4	INFO_WARMTH	Scale warmth importance	1-5
4	INFO_COMP	Scale competence importance	1-5
5	ATTNcheck1	Attention Check	1,2,3,4,5
5	ATTNcheck2	Attention Check	1,2
5	INCLUDE	Include data	1=yes, 0=no
5	COND_UNEQUAL	Dummy Manipulation =Unequal	0,1
5	Citizen_RICH	Dummy Citizen = wealthy	0,1
5	REFLECTunequal	Reflection on inequality	any string
5	REFLECTequal	Reflection on equality	any string
5	gap_big	inequality perception	1,2,3,4,5,6,7
5	gap_widened	inequality perception	1,2,3,4,5,6,7
5	gap_worldsapart	inequality perception	1,2,3,4,5,6,7
5	gap_fair	inequality perception	1,2,3,4,5,6,7
5	gap_justifiable	inequality perception	1,2,3,4,5,6,7
5	gap_legitimate	inequality perception	1,2,3,4,5,6,7
5	gap_meritocracy	inequality perception	1,2,3,4,5,6,7
5	info_sincere	Attribute Importance	1,2,3,4,5
5	info_honest	Attribute Importance	1,2,3,4,5
5	info_righteous	Attribute Importance	1,2,3,4,5
5	info_trustworthy	Attribute Importance	1,2,3,4,5
5	info_respectful	Attribute Importance	1,2,3,4,5
5	info_kind	Attribute Importance	1,2,3,4,5
5	info_friendly	Attribute Importance	1,2,3,4,5
5	info_warm	Attribute Importance	1,2,3,4,5
5	info_likeable	Attribute Importance	1,2,3,4,5
5	info_helpful	Attribute Importance	1,2,3,4,5
5	info_intelligent	Attribute Importance	1,2,3,4,5
5	info_competent	Attribute Importance	1,2,3,4,5
5	info_efficient	Attribute Importance	1,2,3,4,5
5	info_skilful	Attribute Importance	1,2,3,4,5
5	info_capable	Attribute Importance	1,2,3,4,5
5	info_salary	Attribute Importance	1,2,3,4,5
5	info_education	Attribute Importance	1,2,3,4,5
5	info_occupation	Attribute Importance	1,2,3,4,5
5	info_hobby	Attribute Importance	1,2,3,4,5
5	info_age	Attribute Importance	1,2,3,4,5
5	info_politicalview	Attribute Importance	1,2,3,4,5
5	info_religion	Attribute Importance	1,2,3,4,5
5	info_incomegr	Attribute Importance	1,2,3,4,5
5	info_ethnicity	Attribute Importance	1,2,3,4,5
5	info_caring	Attribute Importance	1,2,3,4,5
5	info_fair	Attribute Importance	1,2,3,4,5
5	info_loyal	Attribute Importance	1,2,3,4,5
5	info_tradition	Attribute Importance	1,2,3,4,5
5	info_pure	Attribute Importance	1,2,3,4,5
5	CitizenLife_Text	Other life text	any string
5	YourLife_Text	Own life text	any string
5	SES	Demographics SES	Integers 1 through 10
5	Education	Demographics education level	Integers 1 through 8
5	Occupation	Demographics occupation	Integers 1 through 12
5	Salary	Demographics annual income	Integers 1 through 9
5	Ethnicity	Demographics ethnicity	Integers 1 through 11
5	Gender_M	Demographics gender=male	Integers 1 thorugh 7
5	Gender_F	Demographics gender=female	Integers 1,2
5	Gender_3	Demographics gender=other	Integers 1,2
5	Gender_4	Demographics gender=self describe	Integers 1,2
5	Gender_4_TEXT	Demographics gender=text	any string
5	Politics_RightW	right - left wing	Integers 1 through 7
5	Politics_Conservative	right - left wing	Integers 1 through 7
5	Age	Demographics age	Any positive
5	Language	Demographics native language	String
5	GAPsize	Scale inequaliy size	1-7
5	GAPfair	Scale inequality fair	1-7
5	MORAL	Scale morality importance	1-5
5	FRIENDLY	Scale warmth importance	1-5
5	COMP	Scale competence importance	1-5
5	CL_Poor_FINAL	Dummy Other Life mention Group 2	any string
5	CL_Middle_FINAL	Dummy Other Life mention Group 1	any string
5	CL_Rich_FINAL	Dummy Other Life mention Group 3	any string
5	YL_Poor_FINAL	Dummy Own Life mention Group 2	any string
5	YL_Middle_FINAL	Dummy Own Life mention Group 1	any string
5	YL_Rich_FINAL	Dummy Own Life mention Group 3	any string
