# Supplementary material for: The Language of Inequality: Evidence Economic Inequality Increases Wealth Category Salience
Source: Pers Soc Psychol Bull. 2021 Aug 5;48(8):1204–19. doi: 10.1177/01461672211036627 (PMC9245161; doi:10.1177/01461672211036627)
Supplement: sj-xlsx-4-psp-10.1177_01461672211036627 – Supplemental material for The Language of Inequality: Evidence Economic Inequality Increases Wealth Category Salience [file sj-xlsx-4-psp-10.1177_01461672211036627.xlsx]

## Sheet: Study 3a data
ResponseID	StartDate	EndDate	Finished	INCLUDE	MANIP_UNEQUAL	CITIZEN1_FEMALE	CITIZEN2_WEALTHY	CITIZEN2_FEMALE	Group_Check1	Group_Check2	Attention_Check	group2_wealthy	group2_poor	group1_wealthy	group3_poor	Bimboola_unequal	Bimboola_equal	Bimboola_identify	group2_identify	LifeinBimboola_Text	info_sincere	info_honest	info_righteous	info_trustworthy	info_respectful	info_kind	info_friendly	info_warm	info_likeable	info_helpful	info_intelligent	info_competent	info_efficient	info_skilful	info_capable	info_salary	info_education	info_occupation	info_hobby	info_age	info_politicalview	info_religion	info_incomegr	info_ethnicity	info_caring	info_fair	info_loyal	info_tradition	info_pure
R_1FP8vmdO3bZZCze	2022-05-19 14:50:07	2022-05-19 14:50:11	0	0	#NULL!	#NULL!	#NULL!	#NULL!	#NULL!	#NULL!	#NULL!	#NULL!	#NULL!	#NULL!	#NULL!	#NULL!	#NULL!	#NULL!	#NULL!		#NULL!	#NULL!	#NULL!	#NULL!	#NULL!	#NULL!	#NULL!	#NULL!	#NULL!	#NULL!	#NULL!	#NULL!	#NULL!	#NULL!	#NULL!	#NULL!	#NULL!	#NULL!	#NULL!	#NULL!	#NULL!	#NULL!	#NULL!	#NULL!	#NULL!	#NULL!	#NULL!	#NULL!	#NULL!
R_1JWu4yF6kmjqpq0	2022-05-19 14:30:45	2022-05-19 14:31:27	0	0	#NULL!	#NULL!	#NULL!	#NULL!	#NULL!	#NULL!	#NULL!	#NULL!	#NULL!	#NULL!	#NULL!	#NULL!	#NULL!	#NULL!	#NULL!		#NULL!	#NULL!	#NULL!	#NULL!	#NULL!	#NULL!	#NULL!	#NULL!	#NULL!	#NULL!	#NULL!	#NULL!	#NULL!	#NULL!	#NULL!	#NULL!	#NULL!	#NULL!	#NULL!	#NULL!	#NULL!	#NULL!	#NULL!	#NULL!	#NULL!	#NULL!	#NULL!	#NULL!	#NULL!
R_2318qQlpaUEikge	2022-05-19 14:29:04	2022-05-19 14:29:25	0	0	#NULL!	#NULL!	#NULL!	#NULL!	#NULL!	#NULL!	#NULL!	#NULL!	#NULL!	#NULL!	#NULL!	#NULL!	#NULL!	#NULL!	#NULL!		#NULL!	#NULL!	#NULL!	#NULL!	#NULL!	#NULL!	#NULL!	#NULL!	#NULL!	#NULL!	#NULL!	#NULL!	#NULL!	#NULL!	#NULL!	#NULL!	#NULL!	#NULL!	#NULL!	#NULL!	#NULL!	#NULL!	#NULL!	#NULL!	#NULL!	#NULL!	#NULL!	#NULL!	#NULL!
R_27Bdf9izmtGiWqn	2022-05-19 14:52:16	2022-05-19 14:53:22	0	0	#NULL!	#NULL!	#NULL!	#NULL!	#NULL!	#NULL!	#NULL!	#NULL!	#NULL!	#NULL!	#NULL!	#NULL!	#NULL!	#NULL!	#NULL!		#NULL!	#NULL!	#NULL!	#NULL!	#NULL!	#NULL!	#NULL!	#NULL!	#NULL!	#NULL!	#NULL!	#NULL!	#NULL!	#NULL!	#NULL!	#NULL!	#NULL!	#NULL!	#NULL!	#NULL!	#NULL!	#NULL!	#NULL!	#NULL!	#NULL!	#NULL!	#NULL!	#NULL!	#NULL!
R_2PaN1G4TPYITDho	2022-05-19 14:37:10	2022-05-19 14:37:14	0	0	#NULL!	#NULL!	#NULL!	#NULL!	#NULL!	#NULL!	#NULL!	#NULL!	#NULL!	#NULL!	#NULL!	#NULL!	#NULL!	#NULL!	#NULL!		#NULL!	#NULL!	#NULL!	#NULL!	#NULL!	#NULL!	#NULL!	#NULL!	#NULL!	#NULL!	#NULL!	#NULL!	#NULL!	#NULL!	#NULL!	#NULL!	#NULL!	#NULL!	#NULL!	#NULL!	#NULL!	#NULL!	#NULL!	#NULL!	#NULL!	#NULL!	#NULL!	#NULL!	#NULL!
R_2uqsZ4zNlDzhodo	2022-05-19 15:12:17	2022-05-19 15:13:41	0	0	#NULL!	#NULL!	#NULL!	#NULL!	#NULL!	#NULL!	#NULL!	#NULL!	#NULL!	#NULL!	#NULL!	#NULL!	#NULL!	#NULL!	#NULL!		#NULL!	#NULL!	#NULL!	#NULL!	#NULL!	#NULL!	#NULL!	#NULL!	#NULL!	#NULL!	#NULL!	#NULL!	#NULL!	#NULL!	#NULL!	#NULL!	#NULL!	#NULL!	#NULL!	#NULL!	#NULL!	#NULL!	#NULL!	#NULL!	#NULL!	#NULL!	#NULL!	#NULL!	#NULL!
R_2YCXddYYKyCmjwh	2022-05-19 14:47:23	2022-05-19 14:47:58	0	0	#NULL!	#NULL!	#NULL!	#NULL!	#NULL!	#NULL!	#NULL!	#NULL!	#NULL!	#NULL!	#NULL!	#NULL!	#NULL!	#NULL!	#NULL!		#NULL!	#NULL!	#NULL!	#NULL!	#NULL!	#NULL!	#NULL!	#NULL!	#NULL!	#NULL!	#NULL!	#NULL!	#NULL!	#NULL!	#NULL!	#NULL!	#NULL!	#NULL!	#NULL!	#NULL!	#NULL!	#NULL!	#NULL!	#NULL!	#NULL!	#NULL!	#NULL!	#NULL!	#NULL!
R_2YfjFWfhSU2fPis	2022-05-19 17:04:27	2022-05-19 17:04:40	0	0	#NULL!	#NULL!	#NULL!	#NULL!	#NULL!	#NULL!	#NULL!	#NULL!	#NULL!	#NULL!	#NULL!	#NULL!	#NULL!	#NULL!	#NULL!		#NULL!	#NULL!	#NULL!	#NULL!	#NULL!	#NULL!	#NULL!	#NULL!	#NULL!	#NULL!	#NULL!	#NULL!	#NULL!	#NULL!	#NULL!	#NULL!	#NULL!	#NULL!	#NULL!	#NULL!	#NULL!	#NULL!	#NULL!	#NULL!	#NULL!	#NULL!	#NULL!	#NULL!	#NULL!
R_2ZW8GYH2ElFj20x	2022-05-19 14:44:34	2022-05-19 14:59:05	0	0	#NULL!	#NULL!	#NULL!	#NULL!	#NULL!	#NULL!	#NULL!	#NULL!	#NULL!	#NULL!	#NULL!	#NULL!	#NULL!	#NULL!	#NULL!		#NULL!	#NULL!	#NULL!	#NULL!	#NULL!	#NULL!	#NULL!	#NULL!	#NULL!	#NULL!	#NULL!	#NULL!	#NULL!	#NULL!	#NULL!	#NULL!	#NULL!	#NULL!	#NULL!	#NULL!	#NULL!	#NULL!	#NULL!	#NULL!	#NULL!	#NULL!	#NULL!	#NULL!	#NULL!
R_3ixkWPN8wk2MwBt	2022-05-19 15:09:52	2022-05-19 15:09:58	0	0	#NULL!	#NULL!	#NULL!	#NULL!	#NULL!	#NULL!	#NULL!	#NULL!	#NULL!	#NULL!	#NULL!	#NULL!	#NULL!	#NULL!	#NULL!		#NULL!	#NULL!	#NULL!	#NULL!	#NULL!	#NULL!	#NULL!	#NULL!	#NULL!	#NULL!	#NULL!	#NULL!	#NULL!	#NULL!	#NULL!	#NULL!	#NULL!	#NULL!	#NULL!	#NULL!	#NULL!	#NULL!	#NULL!	#NULL!	#NULL!	#NULL!	#NULL!	#NULL!	#NULL!
R_3kLjKNvg1RAFTJ7	2022-05-19 15:16:48	2022-05-19 15:17:30	0	0	#NULL!	#NULL!	#NULL!	#NULL!	#NULL!	#NULL!	#NULL!	#NULL!	#NULL!	#NULL!	#NULL!	#NULL!	#NULL!	#NULL!	#NULL!		#NULL!	#NULL!	#NULL!	#NULL!	#NULL!	#NULL!	#NULL!	#NULL!	#NULL!	#NULL!	#NULL!	#NULL!	#NULL!	#NULL!	#NULL!	#NULL!	#NULL!	#NULL!	#NULL!	#NULL!	#NULL!	#NULL!	#NULL!	#NULL!	#NULL!	#NULL!	#NULL!	#NULL!	#NULL!
R_3PmBHn0ZVtwu9JK	2022-05-19 14:55:40	2022-05-19 14:55:46	0	0	#NULL!	#NULL!	#NULL!	#NULL!	#NULL!	#NULL!	#NULL!	#NULL!	#NULL!	#NULL!	#NULL!	#NULL!	#NULL!	#NULL!	#NULL!		#NULL!	#NULL!	#NULL!	#NULL!	#NULL!	#NULL!	#NULL!	#NULL!	#NULL!	#NULL!	#NULL!	#NULL!	#NULL!	#NULL!	#NULL!	#NULL!	#NULL!	#NULL!	#NULL!	#NULL!	#NULL!	#NULL!	#NULL!	#NULL!	#NULL!	#NULL!	#NULL!	#NULL!	#NULL!
R_pgWYLCBbUYgH8iZ	2022-05-19 15:08:40	2022-05-19 17:30:26	0	0	#NULL!	#NULL!	#NULL!	#NULL!	#NULL!	#NULL!	#NULL!	#NULL!	#NULL!	#NULL!	#NULL!	#NULL!	#NULL!	#NULL!	#NULL!		#NULL!	#NULL!	#NULL!	#NULL!	#NULL!	#NULL!	#NULL!	#NULL!	#NULL!	#NULL!	#NULL!	#NULL!	#NULL!	#NULL!	#NULL!	#NULL!	#NULL!	#NULL!	#NULL!	#NULL!	#NULL!	#NULL!	#NULL!	#NULL!	#NULL!	#NULL!	#NULL!	#NULL!	#NULL!
R_roSjXjot5NSktHz	2022-05-19 14:48:54	2022-05-19 14:50:45	0	0	#NULL!	#NULL!	#NULL!	#NULL!	#NULL!	#NULL!	#NULL!	#NULL!	#NULL!	#NULL!	#NULL!	#NULL!	#NULL!	#NULL!	#NULL!		#NULL!	#NULL!	#NULL!	#NULL!	#NULL!	#NULL!	#NULL!	#NULL!	#NULL!	#NULL!	#NULL!	#NULL!	#NULL!	#NULL!	#NULL!	#NULL!	#NULL!	#NULL!	#NULL!	#NULL!	#NULL!	#NULL!	#NULL!	#NULL!	#NULL!	#NULL!	#NULL!	#NULL!	#NULL!
R_XkbJ7fdMFLrfPgt	2022-05-19 18:21:51	2022-05-19 18:24:49	0	0	#NULL!	#NULL!	#NULL!	#NULL!	#NULL!	#NULL!	#NULL!	#NULL!	#NULL!	#NULL!	#NULL!	#NULL!	#NULL!	#NULL!	#NULL!		#NULL!	#NULL!	#NULL!	#NULL!	#NULL!	#NULL!	#NULL!	#NULL!	#NULL!	#NULL!	#NULL!	#NULL!	#NULL!	#NULL!	#NULL!	#NULL!	#NULL!	#NULL!	#NULL!	#NULL!	#NULL!	#NULL!	#NULL!	#NULL!	#NULL!	#NULL!	#NULL!	#NULL!	#NULL!
R_3JJFc2h3YNmuC0h	2022-05-19 15:49:45	2022-05-19 21:15:05	0	-1	0	#NULL!	#NULL!	#NULL!	2	3	#NULL!	8	6	6	4	5	6	4	4		#NULL!	#NULL!	#NULL!	#NULL!	#NULL!	#NULL!	#NULL!	#NULL!	#NULL!	#NULL!	#NULL!	#NULL!	#NULL!	#NULL!	#NULL!	#NULL!	#NULL!	#NULL!	#NULL!	#NULL!	#NULL!	#NULL!	#NULL!	#NULL!	#NULL!	#NULL!	#NULL!	#NULL!	#NULL!
R_0JSN0Ku3yrKmUQp	2022-05-19 16:16:34	2022-05-19 16:18:34	0	0	0	#NULL!	#NULL!	#NULL!	2	2	#NULL!	5	5	4	6	3	7	3	4		#NULL!	#NULL!	#NULL!	#NULL!	#NULL!	#NULL!	#NULL!	#NULL!	#NULL!	#NULL!	#NULL!	#NULL!	#NULL!	#NULL!	#NULL!	#NULL!	#NULL!	#NULL!	#NULL!	#NULL!	#NULL!	#NULL!	#NULL!	#NULL!	#NULL!	#NULL!	#NULL!	#NULL!	#NULL!
R_12nWCYODnvDrcRf	2022-05-19 15:45:06	2022-05-19 15:49:04	0	0	0	#NULL!	#NULL!	#NULL!	2	2	#NULL!	5	3	7	2	2	7	5	4		#NULL!	#NULL!	#NULL!	#NULL!	#NULL!	#NULL!	#NULL!	#NULL!	#NULL!	#NULL!	#NULL!	#NULL!	#NULL!	#NULL!	#NULL!	#NULL!	#NULL!	#NULL!	#NULL!	#NULL!	#NULL!	#NULL!	#NULL!	#NULL!	#NULL!	#NULL!	#NULL!	#NULL!	#NULL!
R_1gkCGru7m1Viyu7	2022-05-19 16:02:59	2022-05-19 16:19:00	0	0	0	#NULL!	#NULL!	#NULL!	2	2	#NULL!	5	5	6	4	3	3	4	4		#NULL!	#NULL!	#NULL!	#NULL!	#NULL!	#NULL!	#NULL!	#NULL!	#NULL!	#NULL!	#NULL!	#NULL!	#NULL!	#NULL!	#NULL!	#NULL!	#NULL!	#NULL!	#NULL!	#NULL!	#NULL!	#NULL!	#NULL!	#NULL!	#NULL!	#NULL!	#NULL!	#NULL!	#NULL!
R_1gNtaIfozWEEfmx	2022-05-19 14:33:09	2022-05-19 14:35:11	0	0	0	#NULL!	#NULL!	#NULL!	2	2	#NULL!	5	5	9	3	5	5	3	3		#NULL!	#NULL!	#NULL!	#NULL!	#NULL!	#NULL!	#NULL!	#NULL!	#NULL!	#NULL!	#NULL!	#NULL!	#NULL!	#NULL!	#NULL!	#NULL!	#NULL!	#NULL!	#NULL!	#NULL!	#NULL!	#NULL!	#NULL!	#NULL!	#NULL!	#NULL!	#NULL!	#NULL!	#NULL!
R_1GNzZNmjA8tCmeF	2022-05-19 14:42:17	2022-05-19 14:47:24	0	0	0	#NULL!	#NULL!	#NULL!	2	2	#NULL!	5	5	9	1	5	5	4	4		#NULL!	#NULL!	#NULL!	#NULL!	#NULL!	#NULL!	#NULL!	#NULL!	#NULL!	#NULL!	#NULL!	#NULL!	#NULL!	#NULL!	#NULL!	#NULL!	#NULL!	#NULL!	#NULL!	#NULL!	#NULL!	#NULL!	#NULL!	#NULL!	#NULL!	#NULL!	#NULL!	#NULL!	#NULL!
R_1hxQq5dyF30r48T	2022-05-19 14:31:19	2022-05-19 14:45:45	0	0	0	#NULL!	#NULL!	#NULL!	2	2	#NULL!	5	5	9	2	3	3	4	5	Living in Bimboola has been both exciting as well as a challenge. To begin life there we had to purchase a home which was rather difficult the market is scarce and we needed a bigger house. Since moving to Bimboola, I have been to several events thrown by some great women. I had met some of these wonderful women through other aquaintances and was thrilled to rekindle the friendships. The day to d…	#NULL!	#NULL!	#NULL!	#NULL!	#NULL!	#NULL!	#NULL!	#NULL!	#NULL!	#NULL!	#NULL!	#NULL!	#NULL!	#NULL!	#NULL!	#NULL!	#NULL!	#NULL!	#NULL!	#NULL!	#NULL!	#NULL!	#NULL!	#NULL!	#NULL!	#NULL!	#NULL!	#NULL!	#NULL!
R_1K8A1v6mg9xM7VL	2022-05-19 14:35:09	2022-05-19 14:41:23	0	0	0	#NULL!	#NULL!	#NULL!	2	2	#NULL!	5	5	9	1	9	1	3	5		#NULL!	#NULL!	#NULL!	#NULL!	#NULL!	#NULL!	#NULL!	#NULL!	#NULL!	#NULL!	#NULL!	#NULL!	#NULL!	#NULL!	#NULL!	#NULL!	#NULL!	#NULL!	#NULL!	#NULL!	#NULL!	#NULL!	#NULL!	#NULL!	#NULL!	#NULL!	#NULL!	#NULL!	#NULL!
R_1LOiZydMA7QzV4j	2022-05-19 15:00:13	2022-05-19 15:11:27	0	0	0	#NULL!	#NULL!	#NULL!	2	2	#NULL!	5	5	9	3	6	1	2	5		#NULL!	#NULL!	#NULL!	#NULL!	#NULL!	#NULL!	#NULL!	#NULL!	#NULL!	#NULL!	#NULL!	#NULL!	#NULL!	#NULL!	#NULL!	#NULL!	#NULL!	#NULL!	#NULL!	#NULL!	#NULL!	#NULL!	#NULL!	#NULL!	#NULL!	#NULL!	#NULL!	#NULL!	#NULL!
R_1prF7nx4ieT1vsl	2022-05-19 14:38:06	2022-05-19 14:50:41	0	0	0	#NULL!	#NULL!	#NULL!	2	2	#NULL!	6	6	8	5	3	4	5	5		#NULL!	#NULL!	#NULL!	#NULL!	#NULL!	#NULL!	#NULL!	#NULL!	#NULL!	#NULL!	#NULL!	#NULL!	#NULL!	#NULL!	#NULL!	#NULL!	#NULL!	#NULL!	#NULL!	#NULL!	#NULL!	#NULL!	#NULL!	#NULL!	#NULL!	#NULL!	#NULL!	#NULL!	#NULL!
R_25LchmX9V45OjB5	2022-05-19 14:40:11	2022-05-19 14:43:06	0	0	0	#NULL!	#NULL!	#NULL!	2	2	#NULL!	5	6	7	3	5	5	2	3		#NULL!	#NULL!	#NULL!	#NULL!	#NULL!	#NULL!	#NULL!	#NULL!	#NULL!	#NULL!	#NULL!	#NULL!	#NULL!	#NULL!	#NULL!	#NULL!	#NULL!	#NULL!	#NULL!	#NULL!	#NULL!	#NULL!	#NULL!	#NULL!	#NULL!	#NULL!	#NULL!	#NULL!	#NULL!
R_271YIwPjnHSgOy7	2022-05-19 14:37:21	2022-05-19 14:41:41	0	0	0	#NULL!	#NULL!	#NULL!	2	2	#NULL!	5	5	8	2	9	1	2	7		#NULL!	#NULL!	#NULL!	#NULL!	#NULL!	#NULL!	#NULL!	#NULL!	#NULL!	#NULL!	#NULL!	#NULL!	#NULL!	#NULL!	#NULL!	#NULL!	#NULL!	#NULL!	#NULL!	#NULL!	#NULL!	#NULL!	#NULL!	#NULL!	#NULL!	#NULL!	#NULL!	#NULL!	#NULL!
R_296cNIh09ov27JK	2022-05-19 14:30:44	2022-05-19 14:39:05	0	0	0	#NULL!	#NULL!	#NULL!	#NULL!	#NULL!	#NULL!	#NULL!	#NULL!	#NULL!	#NULL!	#NULL!	#NULL!	#NULL!	#NULL!		#NULL!	#NULL!	#NULL!	#NULL!	#NULL!	#NULL!	#NULL!	#NULL!	#NULL!	#NULL!	#NULL!	#NULL!	#NULL!	#NULL!	#NULL!	#NULL!	#NULL!	#NULL!	#NULL!	#NULL!	#NULL!	#NULL!	#NULL!	#NULL!	#NULL!	#NULL!	#NULL!	#NULL!	#NULL!
R_2CelyN4koODhxXI	2022-05-19 14:29:03	2022-05-19 15:06:51	0	0	0	#NULL!	#NULL!	#NULL!	2	2	#NULL!	5	5	3	7	7	4	6	6		#NULL!	#NULL!	#NULL!	#NULL!	#NULL!	#NULL!	#NULL!	#NULL!	#NULL!	#NULL!	#NULL!	#NULL!	#NULL!	#NULL!	#NULL!	#NULL!	#NULL!	#NULL!	#NULL!	#NULL!	#NULL!	#NULL!	#NULL!	#NULL!	#NULL!	#NULL!	#NULL!	#NULL!	#NULL!
R_2dWSnSRILFuPy3S	2022-05-19 14:57:14	2022-05-19 20:49:49	0	0	0	0	#NULL!	#NULL!	2	2	1	6	6	7	5	2	7	6	7	My daily activities would include going out occasionally and enjoying some nightlife with friends. Also would include working of course along with working out on a somewhat consistent basis. In terms of social interactions, I would meet and interact with people from all the three class levels so from 1, 2 and 3. I would have a healthy mix of interaction time with people from all these different g…	5	5	5	5	5	5	5	5	4	3	3	5	4	3	4	1	3	4	4	4	3	2	1	2	4	5	5	4	4
R_2OJT2JlWXxEH53c	2022-05-19 14:31:42	2022-05-19 14:32:38	0	0	0	#NULL!	#NULL!	#NULL!	2	#NULL!	#NULL!	#NULL!	#NULL!	#NULL!	#NULL!	#NULL!	#NULL!	#NULL!	#NULL!		#NULL!	#NULL!	#NULL!	#NULL!	#NULL!	#NULL!	#NULL!	#NULL!	#NULL!	#NULL!	#NULL!	#NULL!	#NULL!	#NULL!	#NULL!	#NULL!	#NULL!	#NULL!	#NULL!	#NULL!	#NULL!	#NULL!	#NULL!	#NULL!	#NULL!	#NULL!	#NULL!	#NULL!	#NULL!
R_2QzmIsPsUTkr9vy	2022-05-19 15:11:42	2022-05-19 15:17:17	0	0	0	#NULL!	#NULL!	#NULL!	2	2	#NULL!	5	5	3	6	4	6	2	5		#NULL!	#NULL!	#NULL!	#NULL!	#NULL!	#NULL!	#NULL!	#NULL!	#NULL!	#NULL!	#NULL!	#NULL!	#NULL!	#NULL!	#NULL!	#NULL!	#NULL!	#NULL!	#NULL!	#NULL!	#NULL!	#NULL!	#NULL!	#NULL!	#NULL!	#NULL!	#NULL!	#NULL!	#NULL!
R_2r7ZjF1fJINtHKF	2022-05-19 14:53:40	2022-05-19 14:58:01	0	0	0	#NULL!	#NULL!	#NULL!	2	2	#NULL!	5	5	9	1	6	4	4	4		#NULL!	#NULL!	#NULL!	#NULL!	#NULL!	#NULL!	#NULL!	#NULL!	#NULL!	#NULL!	#NULL!	#NULL!	#NULL!	#NULL!	#NULL!	#NULL!	#NULL!	#NULL!	#NULL!	#NULL!	#NULL!	#NULL!	#NULL!	#NULL!	#NULL!	#NULL!	#NULL!	#NULL!	#NULL!
R_2rHEa5vszIERh6k	2022-05-19 14:42:48	2022-05-19 15:11:46	0	0	0	#NULL!	#NULL!	#NULL!	2	2	#NULL!	5	5	7	3	4	4	4	5		#NULL!	#NULL!	#NULL!	#NULL!	#NULL!	#NULL!	#NULL!	#NULL!	#NULL!	#NULL!	#NULL!	#NULL!	#NULL!	#NULL!	#NULL!	#NULL!	#NULL!	#NULL!	#NULL!	#NULL!	#NULL!	#NULL!	#NULL!	#NULL!	#NULL!	#NULL!	#NULL!	#NULL!	#NULL!
R_2sbzZXff82pB8Wx	2022-05-19 14:58:13	2022-05-19 15:06:48	0	0	0	#NULL!	#NULL!	#NULL!	2	2	#NULL!	6	6	9	1	6	5	5	7		#NULL!	#NULL!	#NULL!	#NULL!	#NULL!	#NULL!	#NULL!	#NULL!	#NULL!	#NULL!	#NULL!	#NULL!	#NULL!	#NULL!	#NULL!	#NULL!	#NULL!	#NULL!	#NULL!	#NULL!	#NULL!	#NULL!	#NULL!	#NULL!	#NULL!	#NULL!	#NULL!	#NULL!	#NULL!
R_2tKWtqqDyMwbv2r	2022-05-19 15:47:14	2022-05-19 15:47:42	0	0	0	#NULL!	#NULL!	#NULL!	2	#NULL!	#NULL!	#NULL!	#NULL!	#NULL!	#NULL!	#NULL!	#NULL!	#NULL!	#NULL!		#NULL!	#NULL!	#NULL!	#NULL!	#NULL!	#NULL!	#NULL!	#NULL!	#NULL!	#NULL!	#NULL!	#NULL!	#NULL!	#NULL!	#NULL!	#NULL!	#NULL!	#NULL!	#NULL!	#NULL!	#NULL!	#NULL!	#NULL!	#NULL!	#NULL!	#NULL!	#NULL!	#NULL!	#NULL!
R_2UfkIdHc9rmBQtE	2022-05-19 14:29:14	2022-05-19 14:32:52	0	0	0	#NULL!	#NULL!	#NULL!	2	2	#NULL!	5	6	8	3	3	7	5	6		#NULL!	#NULL!	#NULL!	#NULL!	#NULL!	#NULL!	#NULL!	#NULL!	#NULL!	#NULL!	#NULL!	#NULL!	#NULL!	#NULL!	#NULL!	#NULL!	#NULL!	#NULL!	#NULL!	#NULL!	#NULL!	#NULL!	#NULL!	#NULL!	#NULL!	#NULL!	#NULL!	#NULL!	#NULL!
R_2uOp5NnbdVo7I3T	2022-05-19 15:15:22	2022-05-19 15:18:57	0	0	0	#NULL!	#NULL!	#NULL!	2	2	#NULL!	5	5	7	6	3	4	6	5		#NULL!	#NULL!	#NULL!	#NULL!	#NULL!	#NULL!	#NULL!	#NULL!	#NULL!	#NULL!	#NULL!	#NULL!	#NULL!	#NULL!	#NULL!	#NULL!	#NULL!	#NULL!	#NULL!	#NULL!	#NULL!	#NULL!	#NULL!	#NULL!	#NULL!	#NULL!	#NULL!	#NULL!	#NULL!
R_2ZBkH5lsWnyhnod	2022-05-19 14:54:41	2022-05-19 15:00:42	0	0	0	#NULL!	#NULL!	#NULL!	2	2	#NULL!	5	5	7	3	3	7	4	5		#NULL!	#NULL!	#NULL!	#NULL!	#NULL!	#NULL!	#NULL!	#NULL!	#NULL!	#NULL!	#NULL!	#NULL!	#NULL!	#NULL!	#NULL!	#NULL!	#NULL!	#NULL!	#NULL!	#NULL!	#NULL!	#NULL!	#NULL!	#NULL!	#NULL!	#NULL!	#NULL!	#NULL!	#NULL!
R_305CR2qgMIezT4i	2022-05-19 14:35:47	2022-05-19 14:40:17	0	0	0	#NULL!	#NULL!	#NULL!	2	2	#NULL!	5	5	9	3	5	5	3	4		#NULL!	#NULL!	#NULL!	#NULL!	#NULL!	#NULL!	#NULL!	#NULL!	#NULL!	#NULL!	#NULL!	#NULL!	#NULL!	#NULL!	#NULL!	#NULL!	#NULL!	#NULL!	#NULL!	#NULL!	#NULL!	#NULL!	#NULL!	#NULL!	#NULL!	#NULL!	#NULL!	#NULL!	#NULL!
R_3dDMF2tct6pbuPV	2022-05-19 14:31:58	2022-05-19 14:44:41	0	0	0	#NULL!	#NULL!	#NULL!	2	2	#NULL!	5	5	8	2	6	7	7	7		#NULL!	#NULL!	#NULL!	#NULL!	#NULL!	#NULL!	#NULL!	#NULL!	#NULL!	#NULL!	#NULL!	#NULL!	#NULL!	#NULL!	#NULL!	#NULL!	#NULL!	#NULL!	#NULL!	#NULL!	#NULL!	#NULL!	#NULL!	#NULL!	#NULL!	#NULL!	#NULL!	#NULL!	#NULL!
R_3EDXmAKhrEDm5kW	2022-05-19 15:49:30	2022-05-19 15:55:13	0	0	0	#NULL!	#NULL!	#NULL!	2	2	#NULL!	7	7	9	1	3	7	4	1		#NULL!	#NULL!	#NULL!	#NULL!	#NULL!	#NULL!	#NULL!	#NULL!	#NULL!	#NULL!	#NULL!	#NULL!	#NULL!	#NULL!	#NULL!	#NULL!	#NULL!	#NULL!	#NULL!	#NULL!	#NULL!	#NULL!	#NULL!	#NULL!	#NULL!	#NULL!	#NULL!	#NULL!	#NULL!
R_3h3yrudL6Rc09Ip	2022-05-19 14:31:17	2022-05-19 15:00:01	0	0	0	1	#NULL!	#NULL!	2	2	1	5	5	6	4	5	5	6	6	Bimboola is an excellent place to live in. My day starts with work calls in the early morning. I get ready for work, get my kids up and get them ready for school. I drop off my kids while going to work. Its very busy at work so I hardly get time to do any other activities. Once i get off work, i go home. Sometimes I spend time with my office colleagues or my friends or invite them over to my home…	5	4	3	2	4	4	4	5	4	4	4	5	2	4	3	2	3	3	4	4	3	4	4	3	5	4	4	5	3
R_3hoLIlKQxLgGLP8	2022-05-19 14:58:44	2022-05-19 15:04:41	0	0	0	#NULL!	#NULL!	#NULL!	2	2	#NULL!	5	5	5	5	7	4	4	4		#NULL!	#NULL!	#NULL!	#NULL!	#NULL!	#NULL!	#NULL!	#NULL!	#NULL!	#NULL!	#NULL!	#NULL!	#NULL!	#NULL!	#NULL!	#NULL!	#NULL!	#NULL!	#NULL!	#NULL!	#NULL!	#NULL!	#NULL!	#NULL!	#NULL!	#NULL!	#NULL!	#NULL!	#NULL!
R_3IWY31U7TFflbIA	2022-05-19 14:31:10	2022-05-19 14:40:07	0	0	0	#NULL!	#NULL!	#NULL!	2	2	#NULL!	5	5	7	3	3	6	2	5		#NULL!	#NULL!	#NULL!	#NULL!	#NULL!	#NULL!	#NULL!	#NULL!	#NULL!	#NULL!	#NULL!	#NULL!	#NULL!	#NULL!	#NULL!	#NULL!	#NULL!	#NULL!	#NULL!	#NULL!	#NULL!	#NULL!	#NULL!	#NULL!	#NULL!	#NULL!	#NULL!	#NULL!	#NULL!
R_3j3AY33vCuMhfiN	2022-05-19 15:03:25	2022-05-19 15:08:31	0	0	0	#NULL!	#NULL!	#NULL!	2	2	#NULL!	5	5	5	5	2	8	1	3		#NULL!	#NULL!	#NULL!	#NULL!	#NULL!	#NULL!	#NULL!	#NULL!	#NULL!	#NULL!	#NULL!	#NULL!	#NULL!	#NULL!	#NULL!	#NULL!	#NULL!	#NULL!	#NULL!	#NULL!	#NULL!	#NULL!	#NULL!	#NULL!	#NULL!	#NULL!	#NULL!	#NULL!	#NULL!
R_3Jy1FpL4SdNyArA	2022-05-19 14:55:23	2022-05-19 15:16:42	0	0	0	#NULL!	#NULL!	#NULL!	2	2	#NULL!	5	5	8	3	4	6	3	5		#NULL!	#NULL!	#NULL!	#NULL!	#NULL!	#NULL!	#NULL!	#NULL!	#NULL!	#NULL!	#NULL!	#NULL!	#NULL!	#NULL!	#NULL!	#NULL!	#NULL!	#NULL!	#NULL!	#NULL!	#NULL!	#NULL!	#NULL!	#NULL!	#NULL!	#NULL!	#NULL!	#NULL!	#NULL!
R_3lzCDx3qgNFzovT	2022-05-19 14:45:36	2022-05-19 14:52:16	0	0	0	#NULL!	#NULL!	#NULL!	2	2	#NULL!	5	5	7	3	3	6	5	6		#NULL!	#NULL!	#NULL!	#NULL!	#NULL!	#NULL!	#NULL!	#NULL!	#NULL!	#NULL!	#NULL!	#NULL!	#NULL!	#NULL!	#NULL!	#NULL!	#NULL!	#NULL!	#NULL!	#NULL!	#NULL!	#NULL!	#NULL!	#NULL!	#NULL!	#NULL!	#NULL!	#NULL!	#NULL!
R_3mgJibkQ0LE64CU	2022-05-19 14:32:36	2022-05-19 14:36:39	0	0	0	#NULL!	#NULL!	#NULL!	2	2	#NULL!	5	5	4	7	4	7	6	7		#NULL!	#NULL!	#NULL!	#NULL!	#NULL!	#NULL!	#NULL!	#NULL!	#NULL!	#NULL!	#NULL!	#NULL!	#NULL!	#NULL!	#NULL!	#NULL!	#NULL!	#NULL!	#NULL!	#NULL!	#NULL!	#NULL!	#NULL!	#NULL!	#NULL!	#NULL!	#NULL!	#NULL!	#NULL!
R_3pgLysfr2dZ6P3c	2022-05-19 14:29:01	2022-05-19 14:36:35	0	0	0	#NULL!	#NULL!	#NULL!	2	2	#NULL!	5	5	9	3	7	3	5	6		#NULL!	#NULL!	#NULL!	#NULL!	#NULL!	#NULL!	#NULL!	#NULL!	#NULL!	#NULL!	#NULL!	#NULL!	#NULL!	#NULL!	#NULL!	#NULL!	#NULL!	#NULL!	#NULL!	#NULL!	#NULL!	#NULL!	#NULL!	#NULL!	#NULL!	#NULL!	#NULL!	#NULL!	#NULL!
R_3qHWSbgfptpAGKJ	2022-05-19 14:29:50	2022-05-19 14:40:38	0	0	0	0	#NULL!	#NULL!	2	2	1	5	5	9	1	3	6	5	5	I would wake up early and do some exercise and yoga. I would have some breakfast and then get ready for work. I would work very hard to get into group 1. The most people I would meet would be from group 2. My relationship with them would be cordial. The life in Bimboola will be peaceful. The income equality would be very positive influence on the public. I would love to stay in Bimboola. The hous…	3	3	3	3	3	5	5	5	5	5	4	3	4	4	4	2	4	3	4	4	4	1	3	2	4	4	5	4	4
R_3R4nTq4t4iubwtP	2022-05-19 14:29:49	2022-05-19 14:33:01	0	0	0	#NULL!	#NULL!	#NULL!	2	2	#NULL!	5	5	9	1	8	3	5	6		#NULL!	#NULL!	#NULL!	#NULL!	#NULL!	#NULL!	#NULL!	#NULL!	#NULL!	#NULL!	#NULL!	#NULL!	#NULL!	#NULL!	#NULL!	#NULL!	#NULL!	#NULL!	#NULL!	#NULL!	#NULL!	#NULL!	#NULL!	#NULL!	#NULL!	#NULL!	#NULL!	#NULL!	#NULL!
R_56Lyv0ShHqWXSQF	2022-05-19 14:37:29	2022-05-19 14:42:52	0	0	0	#NULL!	#NULL!	#NULL!	2	2	#NULL!	5	5	9	2	5	5	7	7		#NULL!	#NULL!	#NULL!	#NULL!	#NULL!	#NULL!	#NULL!	#NULL!	#NULL!	#NULL!	#NULL!	#NULL!	#NULL!	#NULL!	#NULL!	#NULL!	#NULL!	#NULL!	#NULL!	#NULL!	#NULL!	#NULL!	#NULL!	#NULL!	#NULL!	#NULL!	#NULL!	#NULL!	#NULL!
R_T6mmrH88KTLWtWx	2022-05-19 15:05:42	2022-05-19 15:12:17	0	0	0	#NULL!	#NULL!	#NULL!	2	2	#NULL!	5	5	9	3	3	7	4	6		#NULL!	#NULL!	#NULL!	#NULL!	#NULL!	#NULL!	#NULL!	#NULL!	#NULL!	#NULL!	#NULL!	#NULL!	#NULL!	#NULL!	#NULL!	#NULL!	#NULL!	#NULL!	#NULL!	#NULL!	#NULL!	#NULL!	#NULL!	#NULL!	#NULL!	#NULL!	#NULL!	#NULL!	#NULL!
R_XuBdCuE9YueWgKJ	2022-05-19 15:07:31	2022-05-19 15:10:52	0	0	0	#NULL!	#NULL!	#NULL!	2	2	#NULL!	5	5	6	4	2	7	5	6		#NULL!	#NULL!	#NULL!	#NULL!	#NULL!	#NULL!	#NULL!	#NULL!	#NULL!	#NULL!	#NULL!	#NULL!	#NULL!	#NULL!	#NULL!	#NULL!	#NULL!	#NULL!	#NULL!	#NULL!	#NULL!	#NULL!	#NULL!	#NULL!	#NULL!	#NULL!	#NULL!	#NULL!	#NULL!
R_ywniyD21QUlcGWZ	2022-05-19 14:29:28	2022-05-19 16:03:07	0	0	0	#NULL!	#NULL!	#NULL!	2	2	#NULL!	5	5	7	3	4	6	5	6		#NULL!	#NULL!	#NULL!	#NULL!	#NULL!	#NULL!	#NULL!	#NULL!	#NULL!	#NULL!	#NULL!	#NULL!	#NULL!	#NULL!	#NULL!	#NULL!	#NULL!	#NULL!	#NULL!	#NULL!	#NULL!	#NULL!	#NULL!	#NULL!	#NULL!	#NULL!	#NULL!	#NULL!	#NULL!
R_z6kjmkC8lwKs08N	2022-05-19 14:49:38	2022-05-19 14:58:17	0	0	0	0	#NULL!	#NULL!	2	2	1	5	5	7	3	3	7	6	5	I wake up early, have a quick breakfast, take a shower, and head out to the bus for work. Once I get there, I spend most of the day monitoring associates and reviewing their work for quality, as well as various other tasks having to do with employee assessment and problems with calls, and lots of other stuff. I get 2 short breaks and a slightly longer lunch. At 6 PM I log off my phone and compute…	5	5	4	5	4	5	5	5	5	5	4	3	3	3	3	3	2	3	4	4	4	3	2	3	4	5	3	3	2
R_4I7g1T4O64BDpN7	2022-05-19 17:33:26	2022-05-19 17:41:38	1	-2	0	0	0	1	2	2	1	5	5	5	5	5	5	4	4	I believe that is your typical working class of people living paycheck to paycheck. they probably work 40 hours a week and have kids. they are all nice people that like to help each other out. they all live in cookie cutter houses and compete with the neighbors for who has the best looking lawn.	3	3	3	3	3	4	4	4	4	4	4	4	4	4	4	4	4	4	4	4	4	4	4	4	4	4	4	4	4
R_4YJDbLJkNi5eVYl	2022-05-19 15:18:54	2022-05-19 15:25:11	1	-2	0	0	0	0	2	2	1	5	4	2	5	5	4	2	3	Life is an endless series of train-wrecks with only brief, commercial-like breaks of happiness. where im a world you cannot affopredc amuthiong or not much do you need to buy certain stuff asd you cannot affored everything	1	2	2	4	2	2	1	3	3	2	3	3	2	2	3	2	2	4	1	2	3	4	2	3	3	3	2	1	2
R_11i6GKk2auqmc9V	2022-05-19 14:45:38	2022-05-19 14:57:13	1	-1	0	0	0	0	2	2	2	5	5	7	3	4	6	1	2	Since I'm in the middle group I feel like I have plenty of opportunities for satisfying social interaction, I can afford a reasonably comfortable lifestyle, but that I still need to be careful of my budget and not spend money unnecessarily. I would probably feel mostly neutral about my position in life, neither good nor bad. I cannot write 150-200 words on this, as I am not by nature an introspec…	5	5	3	5	5	5	5	4	4	4	5	4	4	4	4	1	3	3	3	1	4	3	1	1	4	5	4	4	4
R_u1Wjulu1tgGW8ff	2022-05-19 14:28:59	2022-05-19 14:51:19	1	-1	0	0	0	1	2	2	2	5	6	7	5	2	5	5	5	A normal day or work week as a Bimboolean would be typical. Go to work, come home from work, prepare for dinner and have downtime to relax. As the week nears to the weekend the activities would include gathering with friends, going shopping and being with loved ones for barbecues or a family gathering. / My thoughts and feelings throughout the day in Bimboola would be stress free without any worr…	3	3	3	3	3	4	4	4	4	4	4	4	4	4	4	3	4	4	4	3	2	3	2	2	4	4	4	4	4
R_1gBofr2rZf83i4H	2022-05-19 15:01:02	2022-05-19 15:27:49	1	-1	0	1	0	1	2	3	1	7	9	8	9	8	7	6	7	In social science, a social relation or social interaction is any relationship between two or more individuals. Social relations derived from individual agency form the basis of social structure and the basic object for analysis by social scientists. Fundamental inquiries into the nature of social relations feature in the work of sociologists such as Max Weber in his theory of social action.	3	3	3	5	5	4	4	5	5	4	5	4	4	5	4	5	4	5	4	4	4	5	5	4	4	5	4	5	4
R_rj2cWhsOcteTM8F	2022-05-19 16:00:55	2022-05-19 16:07:54	1	-1	0	1	0	1	2	2	2	5	6	9	2	2	5	5	6	I feel like my daily life would be mediocre, like a working class family would be. Probably a nine to five with not much variance. My social interactions would be friends from work and I believe the two would mes together fine. I think I would want to strive to move up but if I couldn't I would be satisfied as I am not in the bottom part of society.	5	5	3	5	3	4	5	5	5	5	5	5	5	5	5	5	5	4	5	4	5	5	5	5	4	5	5	5	5
R_3soBxmMTyNwO6i7	2022-05-19 14:50:51	2022-05-19 15:00:16	1	-1	0	1	0	0	2	3	4	9	9	8	9	8	9	6	7	peace and happiness..... Ohh... GOD.... First, Give all happiness to my attached ones and if something left, then give it to me otherwise it's OK.... May everyone's day will be good..... My Morning Prayer!! LOVE YOU DAD, BROTHER, MOM.... It's all about myself..... Like ...	5	3	3	5	5	4	5	4	5	4	4	5	4	5	4	5	5	4	4	5	4	5	5	4	5	4	5	4	5
R_1dh3bCMeZvgEy4H	2022-05-19 16:32:14	2022-05-19 17:22:10	0	-1	0	1	0	0	2	2	4	5	5	9	1	5	5	4	4	I plan to stay away from the people who are from here and mind my business because people knowing you are not from a certain location may try to take advantage or rob you. I would stay to myself the same way I stay to myself over here in america. I would feel happy throughout my everyday life because it seems as if the cost of living here is much better than the cost of living in america.	2	2	3	5	2	3	4	2	3	3	2	2	4	3	5	2	4	2	4	2	3	2	2	5	3	4	3	2	3
R_1DT4bO6L964YQ6M	2022-05-19 14:30:27	2022-05-19 15:26:38	0	0	0	1	0	1	2	2	1	6	4	8	2	4	5	5	6	I would wake up a little tired. Get ready so I could go out and meet some good friends for breakfast and we would go out for some fun filled day shopping. After a few hours of shopping, I would suggest us going out for a light lunch to rest up from the morning shopping. During lunch we would catch up our daily lives. We seem to be enjoying this day so well at lunch that we decide to go do some mo…	3	3	3	3	3	4	4	4	4	4	4	4	4	4	4	2	4	4	4	2	2	1	2	2	4	4	4	4	3
R_1E3WYLap62QycoS	2022-05-19 16:39:57	2022-05-19 16:45:37	0	0	0	1	0	0	2	2	1	5	4	5	3	2	8	4	4	this is my daily routine. When I wake up, the first thing I do is brush my teeth. Then I take a shower and after that comb my hair and put clothes on. Then I make myself some breakfast and coffee before leaving the house. While I'm preparing and eating breakfast, I check e-mail and the news. Then I leave the house to go to school. When I come back, I get some work done on MTurk and for school bef…	3	5	5	5	3	4	5	4	3	4	3	4	4	4	4	2	2	2	3	3	3	3	2	3	4	4	3	4	4
R_1j7A80YpCSrMAoB	2022-05-19 14:30:22	2022-05-19 14:32:51	1	0	0	0	0	1	2	2	1	5	5	4	4	4	5	5	4		4	3	4	2	4	3	3	2	2	2	2	5	2	2	3	3	2	2	3	3	5	3	2	2	2	2	2	3	2
R_1K1lnO7V4qcFrhL	2022-05-19 15:02:34	2022-05-19 15:48:06	0	0	0	0	0	0	2	2	1	5	5	9	4	6	3	7	2	My plans for my daily activities would include waking up feeling great and relaxed knowing I have enough money to pay my bills and own a nice house. My day would involve working, doing yoga, going to the car wash, tending to my vegetable and flower garden, doing any chores I need to do around my house, visiting with family and friends, shopping on the internet, and cooking delicious gourmet meals…	5	5	3	5	5	5	5	5	5	5	4	4	3	3	4	3	3	3	5	4	3	3	3	3	5	4	4	3	3
R_1M4GWvBPvUh4g9t	2022-05-19 14:40:38	2022-05-19 15:03:48	0	0	0	1	0	1	2	2	1	7	7	8	5	7	7	1	1	Everyday I will get up and drink and get high. My main social interactions will be with a computer ai. I will feel depressed most days until I get my next income from the government which I will spend on drugs. Everyone I meet will likely share a similar lifestyle and will likely to be depressed as well. I will feel happy only on the day the government pays out my share of money and I will spend …	1	1	1	1	1	2	2	2	2	2	2	2	2	2	2	2	2	2	2	2	2	2	2	2	2	2	4	2	1
R_2SlvwtkpVLULusU	2022-05-19 14:30:46	2022-05-19 14:39:50	0	0	0	0	0	1	2	2	1	5	5	7	3	4	6	4	5	I'd get up, get ready for work, and head out. I'd drive my nice little car and get stuck in mildly congested traffic. At work I'd interact with my boss and coworkers, having pleasant chats. I'd come home to my family and we'd eat some dinner and spend some quality time, maybe hanging out on the back patio. I think overall it'd be a pleasant experience.	3	3	1	5	4	5	5	5	5	5	4	4	3	3	4	1	3	4	4	4	2	1	4	1	5	5	3	1	1
R_3DvzSwu5sO56urD	2022-05-19 14:33:49	2022-05-19 14:44:47	0	0	0	1	0	1	2	2	1	5	5	6	4	2	8	7	4	My daily like in Bimboola would be relaxed and pleasant. I would not worry about paying my rent or if I would have enough money left to pay my bills. I would not worry about my job because this is a fair and just society. Everyone of every class would interact and be friendly because we are all so similar. / / I would be happy to live here and I would never want to move away from Bimboola.	3	3	3	3	3	4	4	4	4	4	3	3	3	3	3	2	3	3	4	2	4	4	2	2	4	4	3	3	2
R_3qdF0uCu253hH3v	2022-05-19 14:29:52	2022-05-19 15:02:53	1	0	0	0	0	1	2	2	1	5	5	6	4	3	7	5	6	I would feel pretty good waking up, knowing that society is relatively equal. Even though I'm not as wealth as I could be, I still live a pretty comfortable life and have all the things that I need. I would plan to wake up, exercise, and go to work. I would primarily interact with my partner, my coworker, and friends on occasion.	3	3	3	3	3	4	4	4	4	4	4	4	4	4	4	1	4	4	4	3	3	3	1	3	4	3	3	4	4
R_AytkLXwXY9ivxOV	2022-05-19 14:43:11	2022-05-19 15:06:11	0	0	0	1	0	0	2	2	1	5	5	7	3	5	5	6	5	My daily activities would be to wake up, eat breakfast, shower and get ready for work. I would then commute to work, perform duties at job, commute home, and spend time with family. Family time would include making dinner, cleaning up the dishes, and either going for a walk for some other outdoor activity, playing games or watching a movie. / / My main social interactions would be with family. Ne…	5	5	3	5	5	5	5	5	5	5	5	5	4	4	5	2	4	4	5	3	3	4	2	2	5	5	4	4	4
R_eK9gMCeALM5uYud	2022-05-19 14:56:45	2022-05-19 15:10:46	0	0	0	1	0	1	2	2	1	5	5	9	1	5	5	4	4	In my daily activities, I would care for my family and home. I would cook and clean, run errands, and take my kids where they needed to go. I would probably meet other moms who were doing similar things because we would be in the same places at the same times. We would probably get to know each other and become friends because we have similar lives. If I had any free time I would spend it reading…	3	3	3	3	3	4	4	4	4	4	4	4	4	4	4	3	3	3	3	3	3	3	3	3	4	4	3	4	4
R_2sXgb8oA0ZvNtIF	2022-05-19 14:33:17	2022-05-19 15:19:58	1	1	0	1	0	1	2	2	1	5	5	7	3	3	7	6	5	Being a bimboolean, I would have a pretty average life compared to all of the social groups. I was placed into group 2, so I would have an average income. Based on the income of the two other social groups, my daily experiences would not be as different as theirs. I would chose to save more money by purchasing experiences, and items that the first group can afford as well. My daily experiences wo…	5	5	3	5	5	5	5	5	5	5	3	4	4	4	4	3	3	3	4	4	3	2	3	1	5	5	4	4	4
R_SCs1njoV7vQxrm9	2022-05-19 14:46:19	2022-05-19 14:59:02	1	1	0	0	0	1	2	2	1	5	5	9	1	6	4	2	4	My plans for the day is to wake up eat a healthy breakfast and get ready for my day. Go to work and perform any tasks needed. Come home to my nice house and enjoy a relaxing evening. I'll interact with my coworkers is a pleasant workplace manner. I feel happy and secure in my daily life.	3	3	2	5	3	3	4	3	4	3	5	4	4	4	4	2	2	4	4	2	3	2	2	3	4	4	2	2	2
R_1kH7NKMmgt39VsO	2022-05-19 14:58:55	2022-05-19 15:11:05	1	1	0	1	0	1	2	2	1	5	5	7	4	3	7	4	4	I would work on weekdays and spend time with family and friends on weekends. I would have friends from all income groups. It would be nice to be in Bimboola as it seems to be mostly an equal society.	3	3	4	3	3	4	4	4	4	4	3	3	3	3	3	1	3	3	4	3	3	1	1	1	4	4	3	2	3
R_WoKlZfr50VkmhWx	2022-05-19 14:31:00	2022-05-19 14:49:46	1	1	0	0	0	1	2	2	1	5	5	8	2	7	3	5	5	I would probably be working like everybody else in an average paying job for 5 days a week and the weekends will spend at home relaxing and watching TV. If i am in relationship then i would be planning with my partner on how to spend our weekend. Chances are we would take camping trips to wilderness or even go to hiking. I would have several friends with whom i keep in constant touch. Those are f…	5	5	5	5	3	4	4	4	5	5	5	4	5	4	4	2	3	3	3	3	2	2	2	2	4	4	4	5	3
R_TjV5rM7RAcpj85j	2022-05-19 14:42:44	2022-05-19 14:55:32	1	1	0	1	0	1	2	2	1	7	7	9	2	4	5	6	6	I live a pretty middle class life, with my income, house, car and vacations. I would hang out with others in my income class. I would feel pretty great about my lot in life, but feel bad for those below me. They are having a much rougher go of life.	3	3	4	3	3	5	4	5	4	4	4	5	4	3	4	2	3	3	5	3	2	3	3	3	4	4	4	4	3
R_1hFugZeXGb030T2	2022-05-19 14:34:44	2022-05-19 15:04:44	1	1	0	1	0	1	2	2	1	5	5	9	2	7	2	4	7	As a citizen on Bimboolean and belonging to the second class i do enjoy my lifestyle. Life here is simple and fun, i work from Monday to Friday so i can say my weekdays are normally so busy. I get home tired that all i can think of is to rest before i can start a new day the following day. Over the weekends is when i have time to spend with my family and visit friends since i do not get to work t…	5	5	4	5	5	5	5	5	4	5	3	5	4	4	4	1	4	3	4	4	2	2	3	3	4	4	4	5	3
R_tLkCRWPRDqzhMZP	2022-05-19 14:38:45	2022-05-19 15:02:03	1	1	0	0	0	1	2	2	1	5	5	6	4	2	8	5	1	Life wouls be pretty nice. I would interact with a variety of people from different backgrounds. I would interact with members of differing income groups. I would have a fairly nice home and fairly nice car with a decent vacation to look forward to. I think I would feel pleasant on average with my way of life. I wouldnt feel jealous as the group above me isnt far and I wouldnt feel bad about my w…	5	5	4	5	5	5	5	5	3	5	3	3	3	2	2	1	1	1	1	1	1	1	1	1	3	3	3	3	3
R_1mCdlKzS4dQhW6C	2022-05-19 14:55:08	2022-05-19 15:26:23	1	1	0	1	0	1	2	2	1	8	8	7	8	1	5	7	7	I would go out to breakfast every morning. i would meet other people just like myself who would be happy . we would have lots of social interactions together . there wouldn't be much stress. we would all be best of friends. the time would go by very fast.luckily everyone will have plenty of money. we would carpool to certain places. most all of us would have plenty of money just to relax for the …	5	5	3	5	5	5	5	4	4	5	4	4	4	4	5	2	1	1	1	2	1	1	2	1	5	5	5	5	5
R_NUW7SEGkmZHHSOR	2022-05-19 14:53:13	2022-05-19 15:02:27	1	1	0	1	0	1	2	2	1	5	6	9	1	9	1	5	7	My daily plans would be work, and to hang out with friends, run errands. I would meet friends, probably coworkers and would spend time with both groups. I would generally be fine with being in group 2, it is basically middle-upper middle class.	5	5	3	5	5	5	5	5	5	4	5	5	5	5	5	5	5	5	5	5	5	4	5	1	5	5	5	5	5
R_12LaOWtq16ses5Z	2022-05-19 14:47:46	2022-05-19 14:55:34	1	1	0	1	0	0	2	2	1	5	5	7	3	5	5	4	6	My daily activities usually start by getting up early, commuting the same road, then going for a regular 9 - 5 work. The main social interactions would be mostly involved with close family, co-workers, and neighbors. I don't have particular thoughts and feelings about my day in Bimboola. I just want to be happy and feel comfortable in the society.	4	4	4	4	4	3	3	3	3	3	3	3	3	3	3	3	3	3	3	3	3	3	3	3	3	3	3	3	3
R_spcqNaPo9iZYlJT	2022-05-19 14:29:42	2022-05-19 14:47:50	1	1	0	0	0	0	2	2	1	5	5	8	2	3	7	5	5	waking up in bimboola I believe I would start my day off early in the morning perhaps six or seven am. I would prepare for the day. eat breakfast, shower, read the news. I feel this would be a leisurely and relaxing routine. after this I would go to work or attend to whatever assigned duties I had in the town. I would socialize with the people I see throughout the day. I feel it would be akin to …	3	3	2	3	3	5	4	3	2	3	4	4	2	3	3	1	2	2	2	3	2	2	2	2	4	4	3	2	2
R_2TGCVRRJqgejmk1	2022-05-19 14:41:41	2022-05-19 14:52:12	1	1	0	0	0	0	2	2	1	5	7	8	3	4	6	2	6	A normal day in Bimboola seems quite similar to the life I have now. I would likely go to work, maybe as a restaurant owner. I would talk to my staff and patrons and hustle to make a good living for my family. It seems like I wouldn't have to worry much about health scares or things like that. And I'm guessing people are a bit more trusting here since they're pretty similar. I think I would like …	5	3	4	5	3	5	5	4	3	4	4	4	4	3	4	1	2	4	2	2	2	1	1	2	4	4	3	3	2
R_24eo5vx5rJMQdaj	2022-05-19 14:37:15	2022-05-19 14:53:02	1	1	0	1	0	0	2	2	1	5	5	8	2	7	3	4	5	I would wake up early and make lunch and coffee for my husband, then take my dog for a long walk around the neighborhood and grab myself a coffee. I would meet up with some family or friends for a casual lunch later on. I would later go shopping and clean up my house before my husband gets home from work.	3	5	2	5	5	5	5	5	5	4	4	4	2	3	3	2	2	3	4	5	2	2	2	4	4	3	3	2	2
R_29jqsbomhD7xgoc	2022-05-19 16:01:44	2022-05-19 16:18:02	1	1	0	1	0	0	2	2	1	4	4	9	1	9	1	1	4	Life in Bimboola is a bit of a bore. I live in a cramped house in a dreary area, and can't really afford anything nice. I am better off than some people, but for all my hard work, I live a pretty mediocre existence. I am happy to go to work, because my house is so stifling. Most of the people I interact with are like me, and we all hate the people above us, and always fear being dropped down amon…	5	5	4	5	5	5	5	5	5	5	5	3	3	4	3	3	4	4	4	3	4	3	4	2	5	5	3	3	1
R_3dLhQaPIHVeLm3S	2022-05-19 15:15:46	2022-05-19 15:32:45	1	1	0	0	0	0	2	2	1	5	5	8	3	5	5	4	3	I probably would wake up and do about 7-8 hours of work each day. I feel like I would probably be my own boss or have my own small business, nothing too crazy but definitely more than a minimum wage job. I'd come home, go out to dinner with myself or friends, have a few drinks, head home for the night. I would probably hang with some people that knew when to be classy and when to party and have f…	5	5	3	5	5	4	4	4	4	4	4	4	4	3	4	2	2	4	4	3	3	2	2	2	4	3	3	4	3
R_pFoLoRI16l2bhsJ	2022-05-19 14:56:25	2022-05-19 15:15:35	1	1	0	1	0	0	2	2	1	5	5	9	2	3	3	6	7	Life would be comfortable. I wouldn't live above my means but would have plenty of money and happiness. I would meet other people in the middle class 2 like myself and probably work a low white collar job like IT or banking. I would have plenty of free time and money to have hobbies that I would enjoy. I think the 3rd class people I interact with would be food workers or blue collar people. Their…	3	5	2	5	3	5	5	4	5	4	2	4	2	2	3	1	3	1	4	4	1	3	1	4	4	4	4	4	3
R_3iVxKDStNMYb2Jx	2022-05-19 14:37:25	2022-05-19 14:46:55	1	1	0	1	0	0	2	2	1	5	5	9	1	6	3	5	5	A sample daily activity: I went shopping for groceries at Walmart and WinCo. At Walmart, I purchased a few items such as sardines and almond butter. At WinCo, I needed to purchase for myself items such as potatoes, white rice, broccoli, eggs, ground beef, garlic, and onions. I purchased only items that I consider to be healthy products. I do not make impulsive buys. / / A sample social interactio…	5	5	5	5	3	5	4	5	4	3	4	4	4	4	4	2	2	3	4	5	5	4	3	5	4	4	4	5	5
R_3RsgcGA9R0LlE22	2022-05-19 14:44:16	2022-05-19 15:19:05	1	1	0	0	0	0	2	2	1	5	5	5	5	4	4	6	6	Life in Bimboola is pleasant. Everyone works and has an average paying job with not much promotion opportunities. However, everyone has enough for living and for fun. Everyone is friendly and seems like people are always in a good mood. Families are tight and they always make sure everyone is ok. Neighbors look out for one another if someone is sick they make sure to go over and help them out wit…	5	5	5	5	5	4	4	4	4	4	4	4	4	4	4	2	2	2	2	2	2	4	2	2	4	4	4	5	4
R_1LRw8CWw7ISHCwH	2022-05-19 14:44:54	2022-05-19 15:26:01	1	1	0	0	0	0	2	2	1	5	5	7	3	2	8	5	6	The average day begins at 6:30 am when I wake. I prepare breakfast for myself, my husband and two children. My husband and I get dressed for work and the children get ready for school. we all leave together and drop the kids at school. I am dropped off at the office I work at and my husband takes the car to his office. I work from 8 to 5 and my husband picks me up. We pick up the kids at school a…	5	3	3	3	4	4	3	4	3	2	4	3	4	4	3	2	2	2	3	2	2	2	2	2	4	4	4	4	3
R_3imdPtHTQhW9pLs	2022-05-19 14:48:20	2022-05-19 15:08:10	1	1	0	0	0	0	2	2	1	6	6	5	5	3	7	1	5	My life would be similar to my current status. Wake up, go to work in order to support my family. My coworkers are my friends, we know each other’s families and barbecue together on summer holidays. I enjoy my daily interactions and the Bimboola society seems the same to me, still living a middle class existence.	3	3	3	3	3	4	4	4	4	4	3	3	3	3	3	2	2	2	4	2	2	2	2	2	4	4	4	4	4
R_XRjYmFmavNUNM4h	2022-05-19 16:26:14	2022-05-19 16:47:16	1	1	0	1	0	0	2	2	1	5	5	6	4	2	8	7	7	On most days, I go to work at my job. Most of the people in Bimboola have similar jobs and make about the same salary. I might do errands, like grocery shopping, after work. Or I might go shopping for clothing. I would feel I could afford almost anything I wanted without having to be frugal. I don't feel like I have to miss out on things because of a lack of funds. I have several close friends an…	5	5	5	5	5	5	5	5	5	5	4	3	3	3	3	2	3	3	4	2	4	3	2	1	5	5	5	5	5
R_3ESaroEribYvg9T	2022-05-19 14:49:41	2022-05-19 15:05:12	1	1	0	1	0	1	2	2	1	5	5	5	5	5	5	5	4	I start off the day as any other week day where i wake up and thank God for the day. Then i meditate and get ready for my work day ahead. i get ready to go to work but first i wash up and have some breakfast. After i get dress and head to my office job where I work the average hours for an office worker, I interact with my fellow co workers; who are also my after work friends. We enjoy each other…	5	5	5	5	5	5	5	5	5	5	4	4	4	4	4	2	3	3	4	3	3	4	2	3	5	5	5	5	5
R_O9zaHCCVvhbKVtn	2022-05-19 14:34:32	2022-05-19 14:59:42	1	1	0	1	0	1	2	2	1	5	5	7	3	5	5	4	4	Becoming a Bimboolean has made me very happy and easy to get accustomed to. I wake up and take 2 mile jog in my neighborhood. My neighbor Sally joins me twice a week. We get chance to talk about everyday life. When I get back home I get the kids and myself ready for school and work. Work is wonderful everyone is so nice and respectful to one another at the firm.	3	3	3	4	3	4	4	4	4	4	3	3	3	3	4	2	3	3	3	2	3	4	3	2	3	3	3	3	4
R_z6blQm1mNCAwZQl	2022-05-19 14:30:36	2022-05-19 14:44:35	1	1	0	0	0	1	2	2	1	5	5	8	3	5	5	5	5	Well, I imagine I would wake up in my quaint two-story home with the lovely aquamarine paint. I would make a light breakfast with my life partner. We would split the details of cooking breakfast. I would make coffee, they would make French toast. The time that we spent cooking together was filled with joy. I head to work in my orange car. I am excited to work my average, 9am-5pm job at a local no…	5	3	4	3	3	4	3	5	4	4	5	4	3	3	4	3	4	4	4	4	3	3	4	4	5	5	3	4	3
R_0TjweJquVGbI0W5	2022-05-19 14:50:37	2022-05-19 15:19:42	1	1	0	1	0	1	2	2	1	5	5	7	3	2	7	4	7	as a bimboolan I would wake up everyday feeling refreshed. My house is big enough for my family and I have a decent amount of things to look forward to. Most of my friends are just like me and we hardly have problems because everybody is similar and we look out for each other. My plans for the day are to workout and exercise, spend time with my family and do general work to keep my income level. …	3	3	4	5	3	4	5	2	4	3	5	4	4	3	4	2	4	4	4	5	3	2	2	2	4	5	5	3	2
R_1jTdB6NXCmsskKL	2022-05-19 19:02:53	2022-05-19 19:21:34	1	1	0	1	0	1	2	2	1	5	5	7	3	3	7	7	7	A typical day for me in Bimboola would involve mingling with all sorts of people throughout the day. I would normally start my day in my home, which I feel is more than adequate for someone in my social class, by waking up and having breakfast. My breakfast would not be too expensive as I'm an average-class citizen. I would then most likely workout with my gym set because I can afford that as an …	5	5	5	5	3	4	4	4	4	4	4	1	1	1	1	1	1	1	2	2	5	3	1	1	4	4	2	1	4
R_12ccN7zcTgXUGHq	2022-05-19 17:52:03	2022-05-19 18:12:44	1	1	0	0	0	1	2	2	1	5	5	6	4	2	8	4	7	I would begin each day by singing the Bimboolean National Anthem while saluting the flag of Bimboolea. I would then do my exercises, eat breakfast, wash dishes, shower, apply makeup and then get dressed. I would associate with other Bimbooleans in varying degrees. I think that I would probably have a cute Bimboolean boyfriend to hang out with. We would have some Bimboolean friends that we would s…	3	3	4	3	3	4	4	4	4	4	4	3	3	3	3	2	3	3	3	3	4	2	2	3	4	4	4	3	2
R_1DwC1O7y9M3Rtcr	2022-05-19 14:52:56	2022-05-19 15:26:27	1	1	0	1	0	1	2	2	1	5	5	7	3	2	7	5	5	I get up have breakfast and get ready for work. I commute to work and am happy I have the car I have. Work is fairly routine. I go out to eat with some of my coworkers at lunch. After work I go home and cook. I relax after cooking. I watch television for a while, read, and then play a game. It might be a game on my phone or a console game. I decide to call my sister on the phone to see how she is…	3	5	2	5	4	5	4	4	4	4	4	4	3	3	4	1	2	2	4	3	3	1	2	1	4	4	3	3	1
R_4TqEbO778emRg2J	2022-05-19 16:07:44	2022-05-19 16:25:30	1	1	0	0	0	1	2	2	1	5	5	7	4	3	7	4	5	I live a generally pretty average lifestyle, a modest but nice enough home. I drive to work everyday and work in a nice office environment with co workers that I enjoy being around. Quitting time is 5:00 PM, when I leave work to go pick up the kids to then go home for the day. / / Once at home, we cook dinner and and discuss vacation plans that we will be going on in a few weeks. Fortunately my j…	3	5	2	5	3	4	4	3	4	4	4	4	3	3	4	3	3	4	4	3	4	4	3	3	2	4	4	2	2
R_UymgknvYInzQr9n	2022-05-19 16:54:55	2022-05-19 17:02:18	1	1	0	1	0	1	2	2	1	5	5	7	7	7	3	4	5	Life would be mostly much easier than the next class lower. Life would consist of normal work and other responsibilities combined with maintaining relationships and and friendships. Nothing out of the ordinary. We would have decent income but not an obscene amount of disposable income. We would be subject to the same problems that much of the middle class is- depression, OCD, anxiety, etc. but at…	3	5	4	5	3	4	2	2	2	4	2	2	2	2	2	1	1	1	4	1	5	1	1	1	5	5	5	5	1
R_3R4SI8fYZNWMxL0	2022-05-19 14:36:04	2022-05-19 14:55:43	1	1	0	0	0	1	2	2	1	5	5	7	3	5	5	4	5	Because I chose to save money by choosing Income Group 3 options for housing and vacation, I can enjoy a bit more leeway in my life for my own pursuits. If nothing else, I can certainly save a little more than the average member of Income Group 2. I would be most jealous of the types of vacations Income Group 1 can embark on. Hopefully it would not take me much to save up for such getaways - afte…	3	3	3	3	3	4	4	4	4	4	4	4	4	4	4	4	4	4	4	4	4	4	5	4	4	4	4	4	4
R_cwJ0wVTbafSLLrj	2022-05-19 14:29:37	2022-05-19 14:53:33	1	1	0	0	0	1	2	2	1	5	5	7	3	3	7	5	6	My average day in Bimboola society would be very pleasant and enjoyable. I would go to work on weekdays and look forward to my time off on the weekend. My interactions throughout the day would consist of interacting with my family members, other employees at my place of work, and clients and customers. My life in Bimboola would be very reliable and steady. Everyone in Bimboola society would be ca…	5	5	3	5	5	5	5	5	5	4	3	4	4	4	4	1	1	2	4	1	2	2	1	1	5	5	5	4	4
R_pK6MVTkeedo9mgh	2022-05-19 14:55:04	2022-05-19 15:13:36	1	1	0	0	0	1	2	2	1	5	5	3	7	4	4	5	7	Being in the middle class in Bimboola, I would go to work everyday where I am a member of middle management. I would interact with my family, my co-workers, and service workers. When I am at home, I would mostly interact with other people of my income level. I would want to work hard so I could move up, but know this unlikely. I do not worry much about my moving downward economically or socially.…	3	5	4	5	3	4	4	4	4	4	4	4	2	4	4	2	2	4	1	4	4	2	2	2	5	5	5	5	4
R_2fHYtq1aGbZqNBa	2022-05-19 14:29:17	2022-05-19 14:51:35	1	1	0	0	0	1	2	2	1	7	4	9	4	8	3	6	7	yes very much i would feel waking up there each and every day so that ican continue to enjoy the breeze out there and also i get to know and interact with different people	3	3	3	3	3	4	4	4	4	4	4	4	4	4	4	2	3	4	2	3	3	4	2	3	3	4	4	4	3
R_V2yyBJrOhqcvM3v	2022-05-19 14:28:52	2022-05-19 14:53:14	1	1	0	0	0	1	2	2	1	5	5	8	2	3	7	4	6	Daily life in Bimboola begins by getting up and getting ready for work. The work day is long, but allows ample time for breaks and meals. Since everyone is in a similar economic class, there is no infighting and backstabbing; instead everyone works collaboratively as a team to get the work done. Social interactions would be with my co-workers during the day and family and friends at night. Since …	3	3	4	5	5	4	5	2	3	5	5	4	3	2	4	1	5	4	5	4	5	2	2	3	4	5	4	4	2
R_1GITOndzv8tRsGq	2022-05-19 14:34:16	2022-05-19 14:59:49	1	1	0	0	0	0	2	2	1	5	5	7	3	5	5	4	7	A NORMAL DAY IN BIMBOOLA WOULD BE LIKE ANY AVERAGE DAY OF MY LIFE, BEGIN THE DAY EXERCITING ME, FEEDING GOOD TO THEN GO TO THE WORK, AFTER THE WORK I WILL MAKE DIFFERENT PURCHASES AND THEN COME HOME TO CONTINUE TO PERFORM DIFFERENT ACTIVITIES, RELAX ME AND REST, THROUGHOUT THE DAY THERE ARE POSSIBILITIES TO KNOW DIFFERENT PEOPLE, I WOULD FEEL VERY GOOD THERE IN BIMBOOLA THE DAY TRANSCENDS VERY PL…	3	3	3	3	3	4	4	4	4	4	4	4	4	4	4	4	4	4	4	4	4	4	4	4	4	4	4	4	4
R_1LZ1ryDarQFKyjg	2022-05-19 17:49:41	2022-05-19 18:06:15	1	1	0	1	0	0	2	2	1	5	5	5	5	4	6	7	7	My plans for the day would include working & taking care of my puppy & myself. I would take care & try to plan & budget so that I could be comfortable. My social interactions would be pleasant. I try to be polite & cordial with people. My thoughts & feelings about a day in Bimboola I think would be fine & pleasant. I would just try to to my best throughout my day to day activities. I would feel p…	3	3	4	3	3	4	3	4	4	4	4	4	4	4	4	2	2	2	3	2	1	2	2	2	4	4	3	3	4
R_1N5tld95oH4S8Zt	2022-05-19 14:38:21	2022-05-19 14:48:06	1	1	0	1	0	0	2	2	1	6	5	4	6	4	7	4	3	My daily activities involve going to the mall and going to different places with my wife and just enjoying life. I like to keep my interactions brief and meaningful. I try to avoid chit chat because that is not a very profitable thing for me and for others. I like to bask in the good feelings that I have every day of my life. There are so many different things to do in life, but if you do not hav…	4	2	4	4	3	2	3	3	3	4	2	3	2	3	2	4	2	4	3	3	3	3	3	2	3	1	4	2	3
R_1f9icfl23wf4to0	2022-05-19 14:43:50	2022-05-19 15:06:13	1	1	0	0	0	0	2	2	1	5	5	7	3	6	4	4	5	I would probably wake up every day and have to go to work. My job would be something middle of the road. Not something fancy and high paying but not minimum wage either. I would drive my new, but not overly expensive car to the office and start working. The people that I would interact with would be mainly middle class types of people. I think I would enjoy my life for the most part. My job would…	3	3	2	5	3	3	4	3	4	2	4	4	4	2	3	1	2	2	2	4	3	1	2	3	2	3	2	2	2
R_3snVsXUJ5sNPzpT	2022-05-19 14:58:35	2022-05-19 15:11:01	1	1	0	1	0	0	2	2	1	5	5	9	1	7	3	4	4	I would be somewhat limited in this society by my social status which is definitely quite a few degrees below the higher group, but then, above the lowest. No doubt I would work at a middling job.	5	5	5	5	4	5	5	5	5	5	4	3	3	3	3	1	2	1	5	1	3	1	1	1	5	5	3	3	5
R_3lNYPZ8A8sGcvlf	2022-05-19 14:40:06	2022-05-19 14:51:43	1	1	0	0	0	0	2	2	1	5	5	6	4	5	6	5	7	I imagine my life in Bimboola would look a lot like my life now. I would take care of my family. Get my kids up and ready for school, go to work. I think I would socialize with almost anyone, but most of my co-workers would be in the same income group. I don't really imagine that my life would be too different. I would have a good amount of friends, I would like a nice life with all the things I …	3	5	4	5	3	5	5	5	5	5	4	4	2	3	4	1	2	3	3	3	4	4	1	2	4	5	3	4	3
R_3m8Jd2fsUM3BzOA	2022-05-19 16:21:54	2022-05-19 16:40:54	1	1	0	1	0	0	2	2	1	5	5	5	5	2	8	6	6	My day would begin with a shower and breakfast and coffee. I would get the morning paper and wave to my neighbors if I saw them. I'd read the newspaper for a while then head to work in my car. I'd spend the morning until early evening working then go home. I'd fix myself a nice dinner, clean dishes, shower, then lay in bed and watch movies until bed time. I might text a friend or two and see what…	5	5	4	5	5	5	5	5	5	5	4	4	5	5	4	1	3	4	2	4	4	4	1	1	5	4	4	3	3
R_11Z4LNST8ZRsekO	2022-05-19 14:28:57	2022-05-19 14:48:37	1	1	0	1	0	0	2	2	1	5	5	6	4	3	6	4	4	As a Bimboolean I would spend some time working on something I'm passionate about, my day would also include time spent in nature, specifically on the beach or some other natural area where I could rest, I would also meet other people, especially through fun community activities like on picnic, at the beach, social gatherings with music and dancing on the evenings on the weekends. My life would b…	5	5	4	5	3	5	5	5	5	5	3	3	3	3	3	1	1	1	5	4	1	1	1	1	4	4	3	2	4
R_sdHfwUv2R05JbRT	2022-05-19 14:39:04	2022-05-19 14:46:20	1	1	0	0	0	0	2	2	1	6	5	8	5	1	8	7	6	I would plan to go to the store to make dinner for the evening. I would first go eat with friend's for a nice lunch and then go have a drink. I would make a list and then head to the store to get what I need to cook dinner. A bunch of my friends and family would be invited and we would have a very good time enjoying what I made. We would watch a movie and eat dessert immediately afterwards and ha…	4	3	2	4	4	3	5	5	5	5	5	5	5	3	5	5	3	4	5	2	5	3	5	5	3	4	5	5	4
R_2aA0E2UsUMEY0Uw	2022-05-19 14:41:24	2022-05-19 14:58:57	1	1	0	1	0	0	2	2	1	5	5	7	3	3	7	7	7	Life as a Bimboolean would be great. I would feel excited and motivated when I wake up each day to go to work. After working, I would come home and spend time relaxing with my family. I would get along great with my coworkers, and have a good relationship with family and friends. I would be able to get along with and relate to many different people due to how equal we our in society. I would go o…	5	5	5	5	5	5	5	5	5	5	4	4	4	4	5	5	5	5	4	5	4	5	5	5	5	5	5	5	5
R_1K9WFc1JVCZ0UXI	2022-05-19 14:35:21	2022-05-19 14:52:42	1	1	0	0	0	0	2	2	1	5	5	6	4	1	7	3	6	my life as a Bimboola is average, just the way my life is now. I can see myself living comfortable in a small affordable home going to work each and every day. I can see me enjoying the weekends when I have time. My life as a Bimboola would consist of a wife and children. Socialy we would be like the middle working class of America today. Making friends with the average joe and hanging with them,…	4	3	3	5	3	4	5	3	5	3	3	3	4	3	4	2	2	3	3	4	1	2	1	2	3	3	4	4	2
R_3KuRPDUFamY2enG	2022-05-19 14:51:20	2022-05-19 15:29:48	1	1	0	0	0	0	2	2	1	6	6	9	3	4	6	4	4	A normal day would start by getting up and getting ready for work. I imagine at my income group I probably hold some kind of middle management position or equivalent. I would be friendly with those under me, but would ensure that the job gets done. I would keep my supervisors apprised of how the work was going. When not at work I would spend time with friends and family, having bbqs, watching mov…	3	5	4	5	3	4	4	4	4	4	4	4	3	3	4	3	3	4	4	4	4	3	4	2	4	4	3	3	3
R_1QggmRvxjeSxwX8	2022-05-19 15:04:38	2022-05-19 15:16:28	1	1	0	0	0	1	2	2	1	5	5	5	6	5	9	5	5	My daily life is sufficient. I am able to buy the things I Need and stay on top of my bills but there isnt a lot of wiggle room in my budget for a ton of extras. I know each day that I can feed my family and that I can pay a bill that comes in the mailbox. I am able to have a vacation for a week once a year somewhere domestic and fun but I cannot go overseas. On an average day I interact with you…	3	3	3	3	3	5	5	5	5	5	4	4	4	4	4	4	4	4	4	4	4	4	3	2	4	4	4	4	4
R_extfBdu9DXePrMJ	2022-05-19 14:47:41	2022-05-19 15:20:07	1	1	0	0	0	1	2	2	1	5	5	9	1	5	5	4	7	I would wake up and start my day in my neighborhood with all my neighbors. Everyone on my street would be friendly and know each other. We would have a friendship of sorts so that we would look out for each other. I would be someone who works a full time job. I am sure I would work in the middle class area, probably in retail selling something. I would discuss with my co-workers where we are goin…	5	5	5	5	5	5	5	5	5	5	5	5	4	5	4	2	5	5	5	4	5	4	4	2	5	4	4	4	3
R_qFrPA1x9TXxD8zf	2022-05-19 14:51:27	2022-05-19 15:10:41	1	1	0	0	0	0	2	2	1	5	5	5	3	5	5	6	6	On a typical day, I would wake up and get ready for work. I would get into my green car and drive to work. Once there, my coworkers would be very friendly and say good morning. Throughout the workday, my coworkers would and I would work together and form a great team. Everyone would be happy and nice. At the end of the day, I would invite one of my coworkers over for dinner. She would bring her f…	5	5	5	5	5	5	5	5	5	5	5	5	4	4	4	2	2	3	5	4	2	2	2	2	5	5	4	4	4
R_1oz4YXRAzmpnSLR	2022-05-19 14:31:52	2022-05-19 14:38:03	1	1	0	0	0	0	2	2	1	7	7	9	5	5	7	6	4	It would be pretty good, I think. I would go to work, but I would get paid a much fairer wage and get better benefits/get more time off. I would still hang out with my friends. I would just generally be more optimistic and much less worried about the future. I would feel better.	5	5	3	5	4	5	5	5	5	5	4	4	4	4	4	1	2	1	5	2	4	3	1	1	5	5	4	2	2
R_XuJMEojyoVz07Kh	2022-05-19 14:52:22	2022-05-19 15:09:10	1	1	0	1	0	0	2	2	1	5	5	7	3	2	8	4	7	I wake up and have breakfast then meditate. I practice yoga. I begin working from home. I tend the house and garden. Take and pick up kids from school. I then make dinner and, after cleaning up, I read a bit. Finally, I prepare for the next day and sleep. I have an average income with a close-knit family. I can afford to live comfortably, but not lavishly. I am content with this outcome.	5	5	4	5	5	5	5	5	5	5	5	4	3	3	3	1	1	1	3	4	1	1	1	1	5	5	3	4	5
R_riPLUh6x7GM6YDL	2022-05-19 15:02:36	2022-05-19 15:12:51	1	1	0	1	0	0	2	2	1	6	4	9	5	3	7	5	4	I think I'd have a pretty normal life. Finances doesn't seem to be much of a worry. I think the people here would be friendly since all three classes seem to be fairly well-off. I think the overall vibe of the society would be good for my emotional health.	5	5	3	5	3	5	5	4	4	4	3	3	3	3	3	1	3	1	4	1	5	4	1	1	5	5	5	5	4
R_3rUjHH3mXf58TM5	2022-05-19 14:36:24	2022-05-19 14:43:15	1	1	0	1	0	0	2	2	1	5	5	2	7	2	8	5	5	I would go to work in the morning. At work I would go to lunch with friends. At night I go home and watch tv with my wife. I would be content that I can buy things I want	3	3	3	3	3	4	4	4	4	4	4	4	4	4	4	4	4	4	4	4	4	4	4	4	4	4	4	4	4
R_2YxBFo5iuNKeUk1	2022-05-19 14:33:23	2022-05-19 14:45:06	1	1	0	0	0	0	2	2	1	5	6	7	4	3	7	3	5	I feel that as a Bimboolean, I live a fairly normal, middle-class life. I feel my daily activities usually revolve around working a normal 9-5 job, and having weekends off. On weekdays I wake up, go to work, come home, and relax. Most weekdays I doubt that I would go anywhere after work, instead electing to come home, make dinner, and watch TV or play video games. On weekends, I will likely spend…	3	5	3	5	3	4	4	4	5	4	2	4	4	3	3	3	2	1	5	2	4	2	3	2	4	4	3	2	4
R_3PoqV9IFlqLpkXv	2022-05-19 15:27:49	2022-05-19 16:02:58	1	1	0	1	0	0	2	2	1	5	5	9	1	5	5	5	6	As a Bimboolean in the second income bracket, I imagine a day in where I only have enough if I work. I wake up, brush my teeth and shower. I go prepare breakfast for the family. I see if everyone is awake yet. If not, I go wake them. As they are getting prepared, I fix them lunch. We all have breakfast together before leaving to our respective places. The kids go to school, and my significant oth…	5	5	5	5	5	5	5	5	5	5	5	5	5	5	5	1	1	1	1	1	5	1	1	1	5	5	5	5	5
R_1PdcWngBxJyMTVn	2022-05-19 14:28:51	2022-05-19 14:36:29	1	-2	0	1	1	1	2	2	1	7	5	6	8	9	7	4	5	yes good one if attend etogf the metting ansd drive the car if earmimnbgb cASE MMNINU INGMAUNBGT RAIVEING FORCED TESTING HARD MATCHED MUST BE ATTEND THE METTING AND BEACH OFFRERD TAKKING HARD FORNT YONUNG MEN AMD	5	4	3	3	4	4	5	3	4	5	3	3	4	4	5	3	4	3	3	4	4	4	5	2	5	4	4	3	2
R_PSz98gDU2LsXPJD	2022-05-19 16:00:14	2022-05-19 16:24:04	1	-2	0	0	1	0	2	2	1	9	9	9	9	1	9	7	7	i feel very happy for this bimboola. the social group is very social daily activities. the social group is very interest. i feel very bimboola is very nice.	5	5	5	5	5	5	5	2	5	5	5	5	2	5	5	5	5	5	5	5	5	5	5	5	1	1	4	2	4
R_1jp92ewOi3M8pOW	2022-05-19 14:36:11	2022-05-19 15:05:10	1	-2	0	1	1	1	2	2	1	9	8	9	8	9	8	7	7	Social interaction has been defined (in the wikipedia) as a dynamic changing sequence of social actions between individuals (or groups) who modify their actions and reactions according to the actions by their interaction partner(s). We continuously shape the ways in which we interact with each other. We do this as individuals. On a bigger/wider level, both communities and societies consistently r…	5	3	5	5	3	4	4	5	4	5	4	4	4	5	5	4	4	4	5	4	5	5	5	5	4	5	5	4	4
R_3rN8TKZDtCYkIDm	2022-05-19 14:57:58	2022-05-19 15:18:28	1	-1	0	1	1	1	2	2	4	5	4	8	2	9	1	1	3	Life as a Bimboolean is equal to a life as middle class American. I am very wealthy but I am not poor either. I can afford to take trips domestically and is able to purchase somewhat of a two bed room house. I receive around 40.000 BD on average so I am not living on a working class paycheck. I can afford everything I need but not necessarily everything that I want. I work nine to fives, five day…	5	3	4	5	3	4	4	4	4	4	4	4	4	4	4	2	5	1	2	3	4	5	2	1	4	4	3	4	4
R_vHSpgCacnzxy3F7	2022-05-19 14:44:30	2022-05-19 14:51:24	1	-1	0	1	1	1	2	2	5	4	5	5	5	6	6	4	5	if i was Bimboola i would feel good and stress-free, i would always wake up early in the morning to feel the breeze of the cold air as it showers me and start my day of looking at the beautiful scenery, take a stroll and walk around the area to embrace the environment.	5	5	5	5	5	5	5	5	5	5	5	5	5	5	5	5	5	5	3	5	5	3	5	5	5	5	5	5	5
R_3lS6gZisVf4vTlx	2022-05-19 14:29:24	2022-05-19 14:41:51	1	-1	0	1	1	0	2	2	4	5	3	9	1	5	5	5	2	My day starts off to a great start, a hot fresh pot of coffee, off to enjoy a day off by pulling my car out of my garage and going to shop. I am a level two so I can afford a little extra spending, I buy my kids clothes and toys, and some things for me as well. It's a perfect world, I have all of my necessities, a full tank of gas in my car, and a home in great working order. I spend the day with…	3	3	3	3	3	4	4	4	4	4	4	5	4	4	4	1	4	4	4	2	1	1	1	1	4	4	4	4	4
R_UJYjrZhs3han6jD	2022-05-19 14:41:52	2022-05-19 15:15:20	1	-1	0	0	1	1	2	2	2	5	5	7	3	5	5	5	5	1.I spend my days in Bimboola working and 9-5 as a residential painter and landscaper.I work on the houses of the richest Bimbooleans and make a very good living remodeling(painting) and making their yards look amazing.My work has been seen in various magazines and t.v shows. / 2. I spend my free time going to trade shows and meeting with others who work in my field to exchange ideas and concepts…	5	5	5	5	5	5	4	4	4	4	4	4	4	4	4	2	2	3	4	4	2	2	2	2	5	5	4	4	4
R_sHVhQJI4jM7SDGp	2022-05-19 14:58:12	2022-05-19 15:41:29	0	-1	0	1	1	1	2	3	1	8	3	7	2	3	7	4	5	i will go for a vacation and relax a lot a will feel am well when waking up on morning finding my self in Bimboola i will run my activities well when in Bimboola and try t interact with people around there	4	3	4	4	3	4	3	3	3	4	4	3	3	4	4	3	3	3	3	4	4	4	3	3	3	4	3	3	4
R_1DHZqa3X7yNRcoO	2022-05-19 14:56:31	2022-05-19 15:04:41	0	0	0	0	1	1	2	2	1	5	5	7	3	5	5	1	4	I probably live a very average life. i get up, eat breakfast and go to bed. / I probably have a few friends and some coworkers. For example I might meet up with some cool Bimboolan pals at the beach or maybe a zoo if we have one. We'd talk about our days and our interests and our hobbies. / I think I'd probably feel pretty average. I wouldn't be super happy but I wouldn't be too sad either. I'd b…	3	3	4	3	3	4	4	4	4	4	4	2	2	2	2	2	2	3	4	4	4	2	2	2	4	4	2	2	2
R_1K9WtQQV9t5Y9oT	2022-05-19 14:28:46	2022-05-19 14:35:49	0	0	0	0	1	1	2	2	1	5	5	5	5	2	8	5	6	I guess I would feel about the same as I do now. My life would probably be better and I would make more money. It's probably a better life than what I have now. I wouldn't be doing internet surveys to help pay the bills, that for sure. I think I would probably not buy a really nice place and even if I were in group 2 I would live as though I was in group 1 and try to retire early. I might also tr…	3	3	4	3	3	4	4	4	4	4	4	4	4	4	4	3	3	4	4	4	3	3	2	3	4	4	3	2	3
R_1Lop7so7sXdGn0G	2022-05-19 15:06:17	2022-05-19 15:13:55	0	0	0	0	1	0	2	2	1	5	5	7	2	5	5	1	5	I would wake up and eat breathfast with my family and hop in my car and go to work. I would do that for a few hours and then go back home to eat dinner with my family and enjoy some quality family time while we watch tv	5	5	4	5	5	5	5	5	5	5	3	5	4	5	3	1	5	3	3	3	3	3	2	2	5	5	5	5	5
R_1yO8PjLcvjtMfD3	2022-05-19 16:08:47	2022-05-19 16:17:30	0	0	0	1	1	1	2	2	1	5	5	7	3	2	4	4	5	I would likely go to work, and after work plan to spend time with my family. I would likely try to do something with friends, whether that is get dinner/lunch together or go exercise together at some point. I would feel pretty comfortable in my daily life. I would not feel threatened by others, but likely also wouldn't feel any intensity of greed or significant wanting. I would hope that I had a …	5	5	3	5	5	5	5	5	3	4	5	5	5	5	4	1	1	4	2	3	3	4	1	2	4	3	4	2	2
R_3JrOUtNoSVkcox4	2022-05-19 15:17:05	2022-05-19 15:59:32	0	0	0	0	1	1	2	2	1	3	7	9	1	5	5	1	1		4	4	4	4	4	1	1	3	3	3	3	3	3	1	3	3	3	3	3	3	3	3	1	3	2	3	3	3	3
R_3R4K2ltcvATY2Y0	2022-05-19 14:40:43	2022-05-19 14:53:24	0	0	0	0	1	0	2	2	1	5	4	4	3	4	4	4	5	I could imagine the life to be very pretty basic. Not too much going on. Maybe going to beach on weekends. Probably will be working a job at least 5 days a week to be able to afford a small house and a car that gets good mileage. I think meeting people and other people like me would be doing a lot of the same things. People would likely have the same interests and kind	5	5	5	5	5	4	5	4	4	5	3	4	3	5	4	2	1	1	4	1	1	2	3	4	5	4	5	4	5
R_cMduQA8On1zBpdL	2022-05-19 14:31:14	2022-05-19 14:44:41	0	0	0	1	1	1	2	2	1	7	7	7	7	7	8	5	5	I HAVE MY INCOME FOR MIDDLE CLASS FAMILY THEN MY DAILY ACTIVITIES MY PLANS MY LIFE IS GOOD I SO SOMEBODY DAILY MEET MY FRIENDS AND RELATION TO GOOD THOUGHT	3	5	4	4	3	3	3	4	3	4	4	4	4	4	3	4	4	4	3	4	4	3	3	4	3	4	3	4	3
R_scenQ5dVgVMPp97	2022-05-19 16:49:24	2022-05-19 17:33:08	0	0	0	1	1	0	2	2	1	7	7	8	5	6	4	5	5	Life in Bimboola is wonderful. First thing in the morning, I step outside my house - no matter what the weather - and breathe in the fresh air. Then I go about my morning routine: shower, breakfast, pet the dogs, make lunch for work, dress.. Then I drive 20 minutes to work. I love my job as a baker, and I truly like all the people I work with. We have a great team, and we work hard. We meet so ma…	3	5	4	5	3	4	4	4	4	3	4	4	3	3	4	2	3	3	3	2	3	3	2	3	4	4	4	3	3
R_22xDvaon21Ywrhd	2022-05-19 14:32:52	2022-05-19 14:46:15	1	1	0	0	1	1	2	2	1	5	5	5	5	5	5	4	4	my life would be fun and I would share with my neighbors and have a good time.veryone thought cultures were equal and the same, we wouldn’t have had violence in about every continents history. Guns are just one part. It could be religion, race, politics, economics.	3	5	5	3	5	4	5	3	4	5	5	4	3	5	4	4	4	3	5	5	4	5	4	4	5	4	3	4	5
R_1ACOsNj1jgxpORX	2022-05-19 15:41:44	2022-05-19 15:57:14	1	1	0	0	1	1	2	2	1	5	5	6	4	1	9	4	4	Wake up, go to work, and then come back home to relax for a few hours. Then I'd maybe go out to get some dinner at my favorite restaurant. Then proceed to go back home to enjoy the rest of my time on my computer. I don't enjoy having many real-life friends, only online friends.	4	4	4	4	4	4	4	3	3	3	2	2	2	2	2	2	2	2	2	2	2	2	2	2	4	4	4	4	3
R_2eWtUaPVyNGZGAl	2022-05-19 14:31:43	2022-05-19 14:39:52	1	1	0	0	1	1	2	2	1	6	5	8	3	2	7	7	5	I feel like a typical citizen of the country. I have easily adapted to the norms by selecting my supplies and am ready to go. With income being fairly equal I feel like everyone has a fair shot to gain happiness. On the other hand since things are assigned by the government it almost feels like a dictatorship	4	5	4	2	3	4	4	5	3	4	5	4	2	4	5	1	1	4	2	3	3	1	5	4	2	3	4	5	4
R_3lrAD7XG6v7f2LI	2022-05-19 14:29:49	2022-05-19 14:54:36	1	1	0	0	1	1	2	2	1	5	4	5	7	5	7	4	5	I like how I can relate that to the things I prefer in my daily life. Based on my current annual income, I compare it to the kind of house I can afford, the car I can afford and like and places I can afford. I know I will life comfortable because I know that the income group I’m placed it is not too far off from the richest income group so I won’t struggle to life my life	3	5	3	5	5	4	4	5	5	5	4	4	4	4	5	3	3	3	3	4	3	5	3	4	4	4	4	4	4
R_2azPyJjcXbfCu22	2022-05-19 14:35:47	2022-05-19 15:01:26	1	1	0	0	1	1	2	2	1	8	8	9	7	1	3	6	6	Daily activities - work from Monday to Friday / Social Interactions - will be meeting mostly with Category B group and interaction is respectful and proper. / Thoughts and Feelings - would be going to the beach for the weekend. I would be waking up highly motivated ready for work during weekdays.	5	5	5	5	5	5	5	5	5	5	3	3	3	3	3	1	3	3	4	1	2	1	5	1	5	5	5	5	3
R_3nxcDBUZk7lTJO5	2022-05-19 15:10:09	2022-05-19 15:14:41	1	1	0	1	1	1	2	2	1	5	6	8	2	6	4	5	6	I go to a public school, where I have friends in my social and wealth class as well. My activities include working alot and going out with friends locally. Life is fine, but I do have to work quite a bit.	3	3	3	3	3	4	4	4	4	4	4	4	4	4	4	2	4	4	4	4	2	4	2	2	4	4	4	4	4
R_2th9renC36NBqdb	2022-05-19 14:32:54	2022-05-19 14:47:55	1	1	0	0	1	0	2	2	1	3	3	8	1	9	1	4	5	Life is probably very similar to most people in the United States, work hard for little, live paycheck to paycheck as prices of consumer, gasoline and other essential goods increase and don't match what you make in terms of cost of living. You live a fairly satisfactorily life but feel this economic squeeze. Your daily life consists of work, figuring out how to pay bills and resting until the nex…	3	5	4	5	3	4	5	5	5	5	5	4	3	3	5	3	5	5	4	4	5	1	3	3	4	5	4	1	3
R_1o0v05ebY2tU5hN	2022-05-19 14:34:44	2022-05-19 15:24:00	1	1	0	0	1	0	2	2	1	6	6	9	2	5	5	4	5	I would likely commute in my vehicle a Nine To Five white collar job that isn't too far away from my house. My job wouldn't be too difficult or unpredictable, but it would nonetheless be an important rank-and-file role in my organization that would be likely to challenge my skillset and interpersonal skills. I would likely return to my home in a middle class neighborhood where I know and am frien…	5	5	5	5	5	5	5	5	5	5	4	4	4	4	4	2	3	4	3	4	3	4	2	3	4	5	4	4	4
R_1hZoAQAjPC0JYNM	2022-05-19 15:08:23	2022-05-19 15:15:52	1	1	0	0	1	0	2	2	1	5	5	7	3	2	8	1	1	Life in Bimboola is good. I work at the newspaper but have plenty of time off to relax with my family and friends. Life is not very materialistic here. Additionally, it is great to live in a society in which there is no abject poverty. While some have more than others, everyone has enough to live a fulfilling life. It is also great to interact with all members of society on a relatively equal pla…	3	3	2	3	4	4	4	4	5	4	4	3	3	3	4	2	3	2	4	3	2	3	2	2	4	4	4	2	2
R_33eDlSYK3l0IS3D	2022-05-19 14:30:56	2022-05-19 14:50:52	1	1	0	1	1	0	2	2	1	5	5	7	3	5	5	2	4	I start my day with a hearty breakfast, and then do a bit of walking with my dog around the neighborhood and then go back home to prepare for work. In the evening I prepare dinner, clean the kitchen, read a book, surf the net and then go to bed to retire. / / Every now and then I go out with friends to have coffee or dine in my favorite restaurant. / / Since I live comfortably, I look forward to …	5	5	3	5	5	4	4	4	4	4	3	3	3	3	3	3	4	4	4	4	2	2	4	2	4	4	4	4	4
R_DzWwdfoHJIc3l0B	2022-05-19 15:12:14	2022-05-19 15:52:39	1	1	0	0	1	0	2	2	1	6	6	7	3	3	4	3	3	My day starts off waking up in the morning. I am an early riser so I wake up around 6 am. I do my morning workout which I do in the comfort of my which includes 100 pushups, 100 rollouts, 100 squats and 50 pullups, with some light stretching. Around 715 I hop in the shower and get ready for the day. By 8am im sitting down for a light breakfast and some coffee before I head out to work. 840 im of …	5	5	4	5	5	4	4	4	4	3	4	4	3	3	3	2	4	3	4	3	3	2	2	2	4	4	3	3	4
R_UQHRZtVs7BjZBL3	2022-05-19 14:58:57	2022-05-19 15:19:49	1	1	0	1	1	0	2	2	1	5	5	8	2	3	6	4	4	It's an interesting experiment thought because I wonder if people would decide to work or not or wether they are even allowed to work. I feel most peoples lives are governed by their jobs so it would be a change of daily life if you did not have to go to work to pay for things such as housing, transportation and vacations. I personally would be content with having things provided and would focus …	3	3	3	3	3	4	4	4	4	4	4	4	4	4	4	3	4	3	4	3	2	3	3	3	4	4	4	4	4
R_3kEMYqk6F4gA8BS	2022-05-19 14:43:01	2022-05-19 15:02:05	1	1	0	0	1	0	2	2	1	5	5	8	3	4	6	5	7	I think my daily activities would mainly consist of a regular 9 - 5 office job. I would get up, get ready for work, work, and then maybe meet my friends after work or host some friends at my hose or just relax at home. I would have weekends off to just relax and run errands. I think I would socialize mainly with my coworkers or my neighbors or maybe some friends that I made in a yoga class I deci…	5	5	5	5	5	5	5	5	5	4	4	3	3	4	3	3	3	4	5	3	5	4	4	4	5	4	2	3	2
R_1f2hXgF5GRIZcOu	2022-05-19 14:32:09	2022-05-19 14:42:53	1	1	0	1	1	0	2	2	1	7	1	7	7	3	7	6	4	I think I would like this life a lot. I have a great and comfortable home that would be suitable for my family and I. I also have great transportation where the car seems to be gas and energy efficient. I love going to places like Disneyland and Universal Studios which seemed to be the cheapest options which is lovely for me. I really like the lifestyle given to me. I seemed nice with little room…	3	3	3	3	3	4	4	4	4	4	4	4	4	4	4	2	2	2	2	2	2	2	2	2	4	4	4	4	4
R_2R8iVJi3Y29K6wV	2022-05-19 14:51:26	2022-05-19 15:16:30	1	1	0	0	1	0	2	2	1	6	6	8	5	2	7	6	6	I would feel pretty decent waking up everyday. While I know that life can't get much better than I have it now, I also know that it cannot get much worse. I am proud to be where I am and thankful for what I have. I would work every weekday as needed, but know that there is not too much room for monetary growth so I would also try to spend as much time with my family as possible. I probably would …	3	3	4	3	3	4	4	4	4	4	4	4	2	4	4	2	2	2	4	4	3	3	2	3	4	4	2	3	2
R_31Hue31KcvukKtx	2022-05-19 15:08:45	2022-05-19 15:50:46	1	1	0	1	1	0	2	2	1	5	5	7	1	7	4	5	4	Every morning I wake up and cook breakfast for my family before driving the kids to school in my vehicle. We practice their spelling lists while we wait in line for the carpool line drop off. My husband drives downtown to work in a computer firm. During the day I work on writing my novel and meet with my writerly friends for coffee. We chat about our families and our latest plot devices in our no…	3	5	2	5	3	5	5	4	4	4	5	4	3	3	4	2	4	4	4	4	4	4	2	3	5	5	4	4	3
R_R4fFfXQx5AM09Jn	2022-05-19 14:40:51	2022-05-19 15:00:31	1	1	0	1	1	0	2	2	1	7	7	9	5	7	5	4	3	I would wake up in the morning, make a cup of coffee, and sit outside of my house, drinking it. I would precede to take a shower and get ready for work. Work would be some sort of administrative job where I would work with professional people. I would have a husband and we'd be waiting for the perfect timing to get pregnant and have children. We'd have a few close friends and family in the genera…	3	5	4	5	3	5	5	4	4	4	5	4	4	4	4	3	4	4	4	3	4	4	3	3	4	2	3	1	2
R_2fB6lpgiXvv0eyJ	2022-05-19 14:30:35	2022-05-19 15:29:31	1	1	0	1	1	0	2	2	1	5	5	9	1	3	7	7	7	I have an average job that pays an average salary, which enables me to live a very decent and relatively comfortable life. I have a husband and 2 children who go to public school. Occasionally we splurge with a weekend trip to our favorite theme park, which the kids love. We have a cute little car that fits all four of us just fine. We rent movies and occasionally we eat out. We love board games …	3	3	4	3	3	4	4	4	4	4	3	3	3	3	4	1	3	3	3	1	4	1	1	1	5	5	4	4	4
R_tFAUkhdQiog58AN	2022-05-19 14:33:10	2022-05-19 14:48:57	1	1	0	1	1	0	2	2	1	5	6	9	2	5	5	3	4	A typical day for me would be to get my kids ready to school, and out the door, send my husband off to work, and then start my own work day in my writing studio in the back yard. I would write a few thousand words for my novel, and then take a break to have a sandwich and tea for lunch, then run a few errands in the afternoon, including a grocery trip, and perhaps a trip to the post office to sen…	3	3	4	3	3	4	4	4	4	4	4	4	3	3	4	2	4	4	4	3	3	3	2	2	4	4	3	3	3
R_9BxjVHh0q8mBDW1	2022-05-19 16:50:37	2022-05-19 17:17:13	1	1	0	1	1	0	2	2	1	5	4	9	1	8	3	5	6	My life is pretty much average in Bimboola. Although the society is thought to have not great income differences life is indeed very different. I walk every morning quite early. Walking is free and I try to do things that do not cost much money. I go to the grocery store and get food for the day. I work on my job at home and I am happy to be able to work from home and have some sense of freedom t…	5	5	4	5	3	4	4	5	5	4	5	5	4	5	5	4	4	4	5	3	5	3	4	3	4	5	4	4	5
R_3G7IuhRXdsJxevG	2022-05-19 14:41:44	2022-05-19 14:55:18	1	1	0	0	1	0	2	2	1	5	5	8	3	3	7	4	4	I work a typical desk job for fixed hours and my after work time is my own. I don't love my job, neither do I hate it. My friends are friends from high school and college and we get together on Friday nights for dinner. My friends are fairly clever and fun to talk to but mostly we just shoot the breeze instead of making epic plans. I am generally content with life and concerned more with the imme…	5	5	4	5	5	5	4	4	4	4	4	4	3	4	4	2	4	4	4	4	4	3	3	3	5	5	3	3	3
R_2xAfZoDXg8IBfv6	2022-05-19 14:28:46	2022-05-19 14:40:08	1	1	0	1	1	0	2	2	1	7	7	7	3	3	8	6	6	I would have daily activities like going to work. When I get off work I would go shopping for household things or go to a gym. On the weekends, I would go out and do something fun like spending time with friends or seeing a move, play, or concert. I would feel good each day, knowing that people here are relatively equal, and that there is no massive income gap.	5	5	5	5	2	4	4	4	4	4	4	4	4	4	4	1	5	2	4	4	4	5	1	1	4	4	4	4	4
R_3NPvpLZiZbY9SHN	2022-05-19 14:47:04	2022-05-19 15:15:13	1	1	0	0	1	0	2	2	1	5	5	7	3	3	7	5	6	another beautiful day in my humble abode. off to the office i go in my small car.i stop to get a breakfast pita at a street vendor. it was delicious. i reach the office insde the large tent. it is quite warm today. my coworkers are already working/ i like them a lot they are such hard workers. we do get along well. we also visit each other outside of work sometimes.i am a water salemen so i try t…	3	3	3	3	3	4	4	4	4	4	2	4	4	2	4	4	2	4	5	2	5	4	4	4	4	4	4	4	4
R_DIEi2jwncQOweNH	2022-05-19 15:15:40	2022-05-19 15:29:54	1	1	0	0	1	0	2	2	1	5	6	6	7	4	7	5	6	I get up and get ready for the day in my group 2 home. I try not to interact with other people who belong in group 3, as I think it will make me look bad. But I don't make it obvious so I still seem nice. I try to talk only to people who belong to my class or higher. The tone with these specific people would be very friendly and welcoming, but not so much with those of the income class below me.	5	5	3	5	3	4	5	5	5	2	5	4	2	3	4	2	2	2	4	4	5	2	3	2	4	4	4	2	3
R_4Ucv3aYf5mTsyKB	2022-05-19 15:24:31	2022-05-19 15:35:58	1	1	0	0	1	1	2	2	1	5	5	7	3	2	8	4	6	My daily plan is to wake up, get some good food, be with the family and then go to work. I feel pretty good about everything, the house is nice, car is ok and I have a lot to look forward to because of a nice vacation planned out. Most of my friends are similar to me so we don't have much to disagree about, I stead we work together to solve bigger problems and make life better for everyone. Every…	5	3	4	5	3	5	5	4	4	4	4	5	4	3	3	2	4	4	4	5	2	3	2	2	4	5	5	4	3
R_1pysLAw96TEg4dP	2022-05-19 14:33:24	2022-05-19 14:58:05	1	1	0	1	1	1	2	2	1	5	5	9	1	3	7	3	3	My daily activities in Bimboola would include: Getting showered and dressed. Fix breakfast, coffee, oatmeal and fruit. Drive my car to a job where I interact with coworkers. At noon I would go to lunch at a nearby coffee shop with a few people from work. After returning to work I would complete my tasks and submit a summary of my completed jobs to my manager. / After work I would drive my car to …	3	3	4	3	3	4	3	3	4	3	3	4	3	4	4	2	3	2	3	2	3	2	2	2	4	4	3	3	3
R_Dc8Mxqwga0FLyhz	2022-05-19 14:36:21	2022-05-19 14:57:35	1	1	0	1	1	1	2	2	1	5	5	8	4	2	8	4	5	Life in Bimboolean is pretty standard to life in any western culture. I wake up and go to work Monday through Friday. In the evenings I go to the gym then go home to have inner with my family. We watch some television shows before waking up and going back to work. On the weekends we either go out to dinner with friends or eat at home before grabbing drinks at the local bar. Most of our friends wo…	3	5	4	5	3	5	5	3	4	3	4	2	3	2	4	1	3	2	4	4	1	1	2	1	5	4	2	2	2
R_12ScCc4S2osOfc0	2022-05-19 14:34:22	2022-05-19 15:14:59	1	1	0	0	1	1	2	2	1	5	5	6	4	3	7	6	6	My day would start early, around 6:30 am. I would get ready to go to work; eat a light breakfast, drink a cup of coffee and head out to my job. I would interact with my co-workers, talking, joking, discussing our jobs, and our families. I would take my lunch at noon, most likely at my desk and call my wife to see how her day is going. I would be thinking about getting home to see my family. Short…	5	5	5	5	5	4	4	4	4	2	3	2	1	2	1	1	2	4	4	2	2	4	1	2	4	4	4	4	2
R_2sRzn22OCdYqgcu	2022-05-19 14:54:42	2022-05-19 15:00:46	1	1	0	0	1	1	2	2	1	5	5	7	4	3	7	6	5	I would imagine life as a Bimboolean is very similar to my current life as a member of the middle class. I'd wake up, make myself some breakfast and then head off to work in my car. After a standard 9-5 workday, I'd come home, kick up my feet on my couch and watch TV or play some video games. I'd maybe meet up with some of my friends at a bar or restaurant if it was the weekend, or go out to the …	3	5	3	5	5	5	4	5	5	4	4	5	3	3	4	3	4	4	5	3	4	4	2	3	4	4	4	5	4
R_ywQBk5ENMDyV917	2022-05-19 14:54:49	2022-05-19 15:12:00	1	1	0	1	1	1	2	2	1	5	5	9	1	3	7	4	4	As I wake up early for work I feel lazy to be going to work and interacting with coworkers. I kiss my husband goodbye and scratch the cat on the chin. At work, I am happy to be with my coworkers and chatting about the projects we are working on. I head home for lunch with my husband and then back to work again for a few hours. After work, I stop by the grocery store to buy ingredients for dinner.…	5	5	4	5	3	5	4	4	4	5	3	4	4	4	4	2	2	3	3	2	3	3	2	2	5	5	3	4	2
R_1gARzUOg2vakfVO	2022-05-19 14:50:51	2022-05-19 15:07:29	1	1	0	1	1	1	2	2	1	6	6	7	4	2	8	4	4	Life in Bimboola appears to be quite pleasant. The climate looks beautiful, and the landscape is attractive, so I imagine that waking up to a Bimboolan morning would be an enjoyable experience. Work is presumably steady and lucrative, allowing almost all Bimboolans to afford the essentials in life, even if some are more comfortable than others. My day, therefore, would probably involve waking up …	3	3	2	3	3	4	4	4	4	3	3	4	3	3	4	2	4	4	3	3	3	2	2	2	4	4	2	3	2
R_2Vx7IRfPuQZ3nWQ	2022-05-19 16:19:49	2022-05-19 16:33:41	1	1	0	0	1	1	2	2	1	5	5	9	1	4	6	5	5	I work an average job everyday to make a decent amount of money that covers most of my wants and needs. Daily I have time to do errands in addition to my job while also having some time to spend with family at the end of the day. I go to social gatherings mostly with people in my income group but will sometimes gather with people above or below my income group. I am a happy citizen of Bimboola.	3	5	4	5	3	4	5	4	4	4	4	4	3	3	4	2	2	4	4	4	3	1	4	2	4	4	4	3	3
R_2odoZcKPshBUqcx	2022-05-19 14:35:22	2022-05-19 14:53:08	1	1	0	1	1	1	2	2	1	5	6	6	4	6	7	1	4	Life in Bimboola seems interesting. A pleasant home, car, and life style. It would be my hope that everyone would be happy and content having the essentials to daily living. I imagine that I would interact well with everyone and be blissful and content. The tone would be relaxed and hopefully serene. I would wake up calm and collected and enjoy traveling throughout my meetings and society. (Hopef…	5	5	5	5	5	5	5	5	5	5	5	5	4	5	5	2	3	4	5	4	2	3	2	2	4	4	5	5	3
R_2Y3t9K7OHbWvPpz	2022-05-19 14:33:05	2022-05-19 14:45:16	1	1	0	0	1	0	2	2	1	6	3	8	3	6	4	5	5	I wake up in the morning and take a shower and get dressed. Then I go downstairs to my living room and watch TV. I get ready for work, but before I do so, I feed my dogs and then I set out to my car so I can drive to work. While at work, I have quite a bit of social interaction with my friends and co-workers. Everyone is friendly at work and I get along with them quite well. Everyone seems very h…	5	5	5	5	5	5	5	5	5	5	4	5	4	4	4	2	2	4	4	2	2	2	2	2	4	5	4	4	4
R_24B1SdCvth4G9OJ	2022-05-19 14:29:38	2022-05-19 14:38:27	1	1	0	1	1	0	2	2	1	5	5	6	4	4	6	6	7	I would have an average job with little opportunity to do better for myself than I currently am. There would be little incentive to excel, since there is little opportunity to advance much economically. This would be somewhat depressing. Socially, most people would be about the same economically, which would be rather vanilla and boring. I would want to go to a different society if I could get ou…	3	5	5	3	3	4	4	4	4	4	4	5	4	4	4	4	4	4	4	4	4	5	4	4	4	4	3	3	4
R_3JJcbjsfUo4ARfW	2022-05-19 14:32:18	2022-05-19 14:38:52	1	1	0	1	1	1	2	2	1	5	5	9	1	9	1	4	1	I work everyday. I work 40 hours. I take over time. I work two jobs. I do everyting I can to make ends meet. My life is tough. Its difficult. I struggle with everything. I dont have time to do enjoyable things. Everything is a chore. I dont have free time. I dont have money to save. All my money goes to rent and other things I owe.	5	5	1	5	1	1	1	1	1	1	1	1	1	1	1	1	1	1	1	1	1	1	1	1	1	1	1	1	1
R_31zNnWqcyqcUvId	2022-05-19 16:42:01	2022-05-19 16:57:31	1	1	0	1	1	1	2	2	1	5	5	7	3	3	7	6	7	I think my life would be good. I would have everything I need and a decent amount of time to spend with family and friends. I would probably have decent food and work a job that wasn't too grueling. I think it would be a good life. Just enough to get by and a little extra that would make things a little easier. I would probably spend most of my time interacting with others in income group 2 or 3 …	5	5	5	5	5	5	5	5	5	5	3	3	3	4	4	2	4	4	5	2	4	4	3	4	5	5	3	2	2
R_2TyIzFIJ8f2gNTY	2022-05-19 14:30:16	2022-05-19 14:40:51	1	1	0	0	1	0	2	2	1	5	5	9	1	5	5	5	6	As Bimboolean, I would wake up every morning and make breakfast. I would then get ready to go to work. I would be excited to go out to lunch with my coworkers and then hang out after work. I would definitely be happy for the work day to be over and for my free time to begin. After work, my coworkers and I would get together and have dinner and have fun.	5	5	5	5	5	5	5	5	5	5	5	3	3	3	3	2	2	2	3	4	5	5	2	2	5	5	5	5	5
R_db9cEYgCa8baDRf	2022-05-19 14:36:15	2022-05-19 14:54:06	1	1	0	1	1	0	2	2	1	5	5	8	2	8	2	4	5	In Bimboola, I would wake up and make breakfast for my family. The kids would go to school and my husband and I would carpool to work. At work I will have positive interactions with my boss and coworkers. My husband will pick me up at the end of the day and I will go home and spend time with My family and make dinner. After bath time I'll get the kids ready for bed and spend time with my husband.…	3	3	3	3	3	4	4	4	4	4	3	3	3	3	3	2	2	2	4	2	2	2	2	2	4	4	4	4	2
R_af6lP7P3RWtyCiJ	2022-05-19 16:16:10	2022-05-19 16:24:46	1	1	0	0	1	0	2	2	1	5	5	9	1	5	4	4	4	I think life would be pretty average and normal. I'm basically middle-class so I'm not necessarily poor and could afford things I would like. I would probably garden a lot or drive around in my car.	3	3	1	3	5	5	5	4	5	4	3	3	1	1	2	1	1	2	4	2	4	1	1	1	5	5	5	5	5
R_1OJ3OiITaLmf1DI	2022-05-19 14:39:01	2022-05-19 14:59:46	1	1	0	0	1	0	2	2	1	5	5	7	3	3	7	5	4	I imagine life in Bimboola to be rather idyllic, but I do wonder how my family would fit in such tiny cars! It would be nice to be relatively equal to neighbors and others in society. It would also be a bit of a relief to know that other workers I encounter throughout my day are able to afford housing, cars, and vacations and that no one is really suffering economically. I can imagine getting up,…	3	5	4	5	3	4	3	2	2	4	5	4	2	5	4	1	1	1	2	1	1	1	1	1	3	5	3	2	2
R_uw7MQzvhPAckqxr	2022-05-19 16:56:18	2022-05-19 17:08:01	1	1	0	0	1	1	2	2	1	5	5	6	4	2	8	4	4	I think social ladder would be important, so I would choose to focus on how to advance on my social and income group. I would wake up when I want as I am self employed businesses owners, I would then catch up on emails, daily task, my video games and news, then find something for breakfast, then do some work. then I would relax, plan for dinner, enjoy myself, maybe do some exercise. Then I would …	3	3	3	3	3	4	4	4	4	3	3	3	3	3	3	2	3	3	3	3	2	1	2	2	4	3	3	3	4
R_3MaFTYDdnic4MNq	2022-05-19 14:35:00	2022-05-19 14:50:32	1	1	0	1	1	1	2	2	1	5	5	7	3	4	6	6	7	It's hard not to use our normal society as a frame of reference and draw comparisons to our middle class to group 2 in Bimboola. I believe a group 2 member would probably put in an honest's week's worth at a decent job, most of the days of the week, with similar hours to an 8 hour workday we have. When it comes to social interactions, I think Bimboola would differ a little, as it would be more mi…	3	5	4	3	3	4	4	4	5	3	4	4	2	2	4	2	3	2	4	4	2	4	2	2	4	5	2	3	3
R_viX4gjz6ytCCMPT	2022-05-19 14:29:56	2022-05-19 15:10:06	1	1	0	1	1	1	2	2	1	5	5	5	5	5	5	7	7	I am mainly a housewife in Bimboola although I work part time at my daughters' school. I work on Tuesday and Thursday. On those days I go to school with my daughters and work with a lovely group of teachers. I assist them as needed. On the other days, I do much work around the house and run errands. I go to the same market I have been going to for years and everyone is so nice. I sometimes have l…	5	5	5	5	5	5	5	5	5	5	3	4	3	3	4	2	4	4	4	4	4	4	2	4	5	5	4	4	5
R_DJpCR8rW58BVGsF	2022-05-19 14:47:42	2022-05-19 15:19:05	1	1	0	0	1	1	2	2	1	5	5	9	7	1	8	6	5	My daily activities would be pretty much the same as any Bimboolan. I have a job that I go to for part of the day, although here in Bimboola we only work 6 hour days and only monday to thursday. Everyone here In Bimboola get along pretty well, since we all have very much in common. Here...we do not have people who are super rich, nor do we have people that are super poor. This makes us all feel e…	5	5	5	5	3	5	5	5	5	4	4	2	2	2	2	1	2	1	4	1	1	1	1	1	5	4	5	2	2
R_DzQi8lPYzywN95f	2022-05-19 14:31:24	2022-05-19 14:47:33	1	1	0	1	1	0	2	2	1	5	6	8	3	5	6	2	3	I believe with a couple of days off during the week I would be working every day. I would have a normal morning with seeing kids off to school and being able to get home at a reasonable time to be with the family. I'm sure weekends or holidays will be fun and eventful as I would be able to do things with family and friends more often. The only thing is that I hope that this lifestyle doesn't go s…	5	3	4	3	5	5	5	5	5	5	4	4	3	4	4	2	4	4	4	4	2	1	3	2	4	4	3	5	3
R_1pn9FRNTk2JtLPG	2022-05-19 15:38:09	2022-05-19 16:22:30	1	1	0	1	1	1	2	2	1	6	6	6	6	2	6	6	6	I would work like everyone else would, I would make many friends. I would work out and eat healthy. / Would probably throw a party for neighbors. I would feel pretty good waking up and getting out of bed, having positive thoughts	3	4	4	3	3	4	4	4	4	3	3	2	2	2	3	1	1	1	3	3	1	1	1	1	4	4	3	3	4
R_2f81bRUzJ9Dl1Pu	2022-05-19 14:40:07	2022-05-19 15:03:13	1	1	0	1	1	0	2	2	1	5	5	5	5	3	6	5	4	I would start my day with a breakfast with my family. Life is comfortable. I would go to a good job where I am moderately happy. I have everything I need. Life is good and I have no general complaints. After work I would go home and take my family out to dinner at a moderately priced family location. I feel blessed to have the life I do. The people that I interact with daily are mainly family and…	3	3	4	5	3	4	4	3	3	3	4	3	3	3	4	1	3	2	4	1	3	1	1	1	4	4	3	3	2
R_1Q9QTARrgoTdy99	2022-05-19 14:56:44	2022-05-19 15:13:09	1	1	0	1	1	1	2	2	1	5	5	6	3	3	7	7	5	Usually my day consists of me waking up, eating breakfast and going to work. I work a simple job working in a clothing factory. When I’m free I enjoy spending time with my wife and kids as well as socializing with my neighbors. We get together for dinner sometimes and live a simple yet enjoyable life. I feel calm when I wake up, energized at work, and rejuvenated at home around good people.	4	3	3	5	3	4	5	4	4	3	4	3	3	4	4	3	4	4	2	1	4	2	5	2	4	4	4	2	3
R_POLj9a0knOdgoSt	2022-05-19 15:27:31	2022-05-19 15:44:13	1	1	0	1	1	0	2	2	1	5	5	7	3	2	8	1	4	As a citizen of this sort of dystopian society, I would do whatever I could to advance my position economically, to afford myself the opportunity to leave the country of Bimboola. In such a society, where hard work is obviously not valued or compensated fairly, I would assume that everyone I meet would be a drain on my productivity. Every day, I would stick to a consistent routine, of morning exe…	5	5	2	5	2	1	1	1	3	5	5	5	5	5	5	5	5	5	1	5	1	5	5	1	1	5	1	1	1
R_2ZK4vW6iYt6cumA	2022-05-19 14:46:12	2022-05-19 14:56:32	1	1	0	0	1	0	2	2	1	5	5	9	1	5	5	3	3	I think I live comfortably. I can’t afford to go on expensive out of country vacations but I can still find amazing trips that I’ll love. I will be satisfied with my car even though it’s not the best. I will love my mid sized home.	3	5	3	5	3	4	4	4	4	4	4	3	4	4	3	3	3	3	3	3	4	3	3	3	4	4	4	4	3
R_3pr8PSMD2FvRL2p	2022-05-19 14:30:09	2022-05-19 14:51:45	1	1	0	0	1	0	2	2	1	5	5	7	3	6	4	5	6	I am a middle-class Bimboolean. I wake up in the morning, make my breakfast, go to the gym, and then shower and change for work. My job allows me steady hours (9 to 5) and I make a decent salary. While I am not incredibly wealthy, I live a comfortable lifestyle and can afford the necessities as well as some extras that I desire. After work, I would either come home to make dinner or treat myself …	5	5	3	5	3	5	5	5	5	5	5	4	3	2	3	2	4	4	4	5	4	3	3	5	5	5	4	3	3
R_2Sc4W8cAmbKKOUS	2022-05-19 16:06:45	2022-05-19 16:47:56	1	1	0	1	1	0	2	2	1	5	5	9	1	7	4	3	3	1. I would go to work in the community. If I lived very close by, I would take a bicycle to work. If I lived on a beach with that house I would be quite happy. I would still go out to eat with my friends, and have a good life with some free time to pursue my interests. / 2. I would support the arts both in the medium of paint and then in all music forms. My interactions with individuals would be …	5	5	3	5	5	5	5	5	4	4	5	5	5	4	5	1	1	1	1	1	1	1	1	1	4	4	3	4	3
R_3kHvGsKPyDtQ3Mq	2022-05-19 14:57:28	2022-05-19 15:00:42	0	-1	1	#NULL!	#NULL!	#NULL!	2	3	#NULL!	8	9	8	9	8	9	6	7		#NULL!	#NULL!	#NULL!	#NULL!	#NULL!	#NULL!	#NULL!	#NULL!	#NULL!	#NULL!	#NULL!	#NULL!	#NULL!	#NULL!	#NULL!	#NULL!	#NULL!	#NULL!	#NULL!	#NULL!	#NULL!	#NULL!	#NULL!	#NULL!	#NULL!	#NULL!	#NULL!	#NULL!	#NULL!
R_10HFkK5CvKW9Jhl	2022-05-19 15:13:49	2022-05-19 15:14:25	0	0	1	#NULL!	#NULL!	#NULL!	#NULL!	#NULL!	#NULL!	#NULL!	#NULL!	#NULL!	#NULL!	#NULL!	#NULL!	#NULL!	#NULL!		#NULL!	#NULL!	#NULL!	#NULL!	#NULL!	#NULL!	#NULL!	#NULL!	#NULL!	#NULL!	#NULL!	#NULL!	#NULL!	#NULL!	#NULL!	#NULL!	#NULL!	#NULL!	#NULL!	#NULL!	#NULL!	#NULL!	#NULL!	#NULL!	#NULL!	#NULL!	#NULL!	#NULL!	#NULL!
R_10OygcYNInGkWT2	2022-05-19 16:29:25	2022-05-19 16:43:34	0	0	1	#NULL!	#NULL!	#NULL!	2	#NULL!	#NULL!	#NULL!	#NULL!	#NULL!	#NULL!	#NULL!	#NULL!	#NULL!	#NULL!		#NULL!	#NULL!	#NULL!	#NULL!	#NULL!	#NULL!	#NULL!	#NULL!	#NULL!	#NULL!	#NULL!	#NULL!	#NULL!	#NULL!	#NULL!	#NULL!	#NULL!	#NULL!	#NULL!	#NULL!	#NULL!	#NULL!	#NULL!	#NULL!	#NULL!	#NULL!	#NULL!	#NULL!	#NULL!
R_11WSIHnvWzERBmO	2022-05-19 14:31:35	2022-05-19 14:36:34	0	0	1	#NULL!	#NULL!	#NULL!	2	2	#NULL!	6	6	9	1	9	9	2	3		#NULL!	#NULL!	#NULL!	#NULL!	#NULL!	#NULL!	#NULL!	#NULL!	#NULL!	#NULL!	#NULL!	#NULL!	#NULL!	#NULL!	#NULL!	#NULL!	#NULL!	#NULL!	#NULL!	#NULL!	#NULL!	#NULL!	#NULL!	#NULL!	#NULL!	#NULL!	#NULL!	#NULL!	#NULL!
R_12uxOda2IqKNbkr	2022-05-19 14:43:09	2022-05-19 14:52:45	0	0	1	#NULL!	#NULL!	#NULL!	2	2	#NULL!	6	6	9	1	9	1	6	5		#NULL!	#NULL!	#NULL!	#NULL!	#NULL!	#NULL!	#NULL!	#NULL!	#NULL!	#NULL!	#NULL!	#NULL!	#NULL!	#NULL!	#NULL!	#NULL!	#NULL!	#NULL!	#NULL!	#NULL!	#NULL!	#NULL!	#NULL!	#NULL!	#NULL!	#NULL!	#NULL!	#NULL!	#NULL!
R_1GCbXcP8ja46mCi	2022-05-19 14:35:38	2022-05-19 14:41:56	0	0	1	#NULL!	#NULL!	#NULL!	2	2	#NULL!	5	5	9	1	9	1	7	6		#NULL!	#NULL!	#NULL!	#NULL!	#NULL!	#NULL!	#NULL!	#NULL!	#NULL!	#NULL!	#NULL!	#NULL!	#NULL!	#NULL!	#NULL!	#NULL!	#NULL!	#NULL!	#NULL!	#NULL!	#NULL!	#NULL!	#NULL!	#NULL!	#NULL!	#NULL!	#NULL!	#NULL!	#NULL!
R_1HeQjGSI1KixoVC	2022-05-19 16:53:16	2022-05-19 17:05:26	0	0	1	#NULL!	#NULL!	#NULL!	2	2	#NULL!	5	5	9	1	9	1	5	7		#NULL!	#NULL!	#NULL!	#NULL!	#NULL!	#NULL!	#NULL!	#NULL!	#NULL!	#NULL!	#NULL!	#NULL!	#NULL!	#NULL!	#NULL!	#NULL!	#NULL!	#NULL!	#NULL!	#NULL!	#NULL!	#NULL!	#NULL!	#NULL!	#NULL!	#NULL!	#NULL!	#NULL!	#NULL!
R_1hL3Ujh4kwBlzOx	2022-05-19 14:29:34	2022-05-19 14:33:44	0	0	1	#NULL!	#NULL!	#NULL!	2	2	#NULL!	5	5	9	1	9	1	4	6		#NULL!	#NULL!	#NULL!	#NULL!	#NULL!	#NULL!	#NULL!	#NULL!	#NULL!	#NULL!	#NULL!	#NULL!	#NULL!	#NULL!	#NULL!	#NULL!	#NULL!	#NULL!	#NULL!	#NULL!	#NULL!	#NULL!	#NULL!	#NULL!	#NULL!	#NULL!	#NULL!	#NULL!	#NULL!
R_1ILqZZg8dheFV2D	2022-05-19 14:50:16	2022-05-19 14:53:30	0	0	1	#NULL!	#NULL!	#NULL!	2	2	#NULL!	5	7	9	1	5	5	3	1		#NULL!	#NULL!	#NULL!	#NULL!	#NULL!	#NULL!	#NULL!	#NULL!	#NULL!	#NULL!	#NULL!	#NULL!	#NULL!	#NULL!	#NULL!	#NULL!	#NULL!	#NULL!	#NULL!	#NULL!	#NULL!	#NULL!	#NULL!	#NULL!	#NULL!	#NULL!	#NULL!	#NULL!	#NULL!
R_1Imej5j0jPB30JZ	2022-05-19 14:36:01	2022-05-19 14:36:27	0	0	1	#NULL!	#NULL!	#NULL!	2	#NULL!	#NULL!	#NULL!	#NULL!	#NULL!	#NULL!	#NULL!	#NULL!	#NULL!	#NULL!		#NULL!	#NULL!	#NULL!	#NULL!	#NULL!	#NULL!	#NULL!	#NULL!	#NULL!	#NULL!	#NULL!	#NULL!	#NULL!	#NULL!	#NULL!	#NULL!	#NULL!	#NULL!	#NULL!	#NULL!	#NULL!	#NULL!	#NULL!	#NULL!	#NULL!	#NULL!	#NULL!	#NULL!	#NULL!
R_1OoZ2IvIcS7pG2X	2022-05-19 14:33:42	2022-05-19 14:36:21	0	0	1	#NULL!	#NULL!	#NULL!	2	2	#NULL!	7	7	9	1	9	1	1	3		#NULL!	#NULL!	#NULL!	#NULL!	#NULL!	#NULL!	#NULL!	#NULL!	#NULL!	#NULL!	#NULL!	#NULL!	#NULL!	#NULL!	#NULL!	#NULL!	#NULL!	#NULL!	#NULL!	#NULL!	#NULL!	#NULL!	#NULL!	#NULL!	#NULL!	#NULL!	#NULL!	#NULL!	#NULL!
R_1QmEXp0d8ClmdgK	2022-05-19 14:33:01	2022-05-19 14:37:24	0	0	1	#NULL!	#NULL!	#NULL!	2	2	#NULL!	5	5	5	9	1	1	3	3		#NULL!	#NULL!	#NULL!	#NULL!	#NULL!	#NULL!	#NULL!	#NULL!	#NULL!	#NULL!	#NULL!	#NULL!	#NULL!	#NULL!	#NULL!	#NULL!	#NULL!	#NULL!	#NULL!	#NULL!	#NULL!	#NULL!	#NULL!	#NULL!	#NULL!	#NULL!	#NULL!	#NULL!	#NULL!
R_20Nh6C8x7XGKKN4	2022-05-19 16:11:39	2022-05-19 16:20:37	0	0	1	#NULL!	#NULL!	#NULL!	2	2	#NULL!	5	5	9	1	9	1	7	7		#NULL!	#NULL!	#NULL!	#NULL!	#NULL!	#NULL!	#NULL!	#NULL!	#NULL!	#NULL!	#NULL!	#NULL!	#NULL!	#NULL!	#NULL!	#NULL!	#NULL!	#NULL!	#NULL!	#NULL!	#NULL!	#NULL!	#NULL!	#NULL!	#NULL!	#NULL!	#NULL!	#NULL!	#NULL!
R_211BT2F5u0DWj68	2022-05-19 14:41:25	2022-05-19 14:46:58	0	0	1	#NULL!	#NULL!	#NULL!	2	2	#NULL!	5	5	9	1	9	1	7	7		#NULL!	#NULL!	#NULL!	#NULL!	#NULL!	#NULL!	#NULL!	#NULL!	#NULL!	#NULL!	#NULL!	#NULL!	#NULL!	#NULL!	#NULL!	#NULL!	#NULL!	#NULL!	#NULL!	#NULL!	#NULL!	#NULL!	#NULL!	#NULL!	#NULL!	#NULL!	#NULL!	#NULL!	#NULL!
R_24AyRavW0dj09dP	2022-05-19 14:39:48	2022-05-19 14:44:20	0	0	1	#NULL!	#NULL!	#NULL!	2	#NULL!	#NULL!	#NULL!	#NULL!	#NULL!	#NULL!	#NULL!	#NULL!	#NULL!	#NULL!		#NULL!	#NULL!	#NULL!	#NULL!	#NULL!	#NULL!	#NULL!	#NULL!	#NULL!	#NULL!	#NULL!	#NULL!	#NULL!	#NULL!	#NULL!	#NULL!	#NULL!	#NULL!	#NULL!	#NULL!	#NULL!	#NULL!	#NULL!	#NULL!	#NULL!	#NULL!	#NULL!	#NULL!	#NULL!
R_28MNS7n4T7MmDMK	2022-05-19 16:31:37	2022-05-19 16:40:34	0	0	1	#NULL!	#NULL!	#NULL!	2	2	#NULL!	6	6	9	1	9	1	5	5		#NULL!	#NULL!	#NULL!	#NULL!	#NULL!	#NULL!	#NULL!	#NULL!	#NULL!	#NULL!	#NULL!	#NULL!	#NULL!	#NULL!	#NULL!	#NULL!	#NULL!	#NULL!	#NULL!	#NULL!	#NULL!	#NULL!	#NULL!	#NULL!	#NULL!	#NULL!	#NULL!	#NULL!	#NULL!
R_2BzEbPIKRyh4v1W	2022-05-19 14:54:22	2022-05-19 14:59:18	0	0	1	#NULL!	#NULL!	#NULL!	2	2	#NULL!	5	5	9	1	9	1	1	5		#NULL!	#NULL!	#NULL!	#NULL!	#NULL!	#NULL!	#NULL!	#NULL!	#NULL!	#NULL!	#NULL!	#NULL!	#NULL!	#NULL!	#NULL!	#NULL!	#NULL!	#NULL!	#NULL!	#NULL!	#NULL!	#NULL!	#NULL!	#NULL!	#NULL!	#NULL!	#NULL!	#NULL!	#NULL!
R_2c8xaadaUb0bU3z	2022-05-19 15:12:16	2022-05-19 15:16:26	0	0	1	#NULL!	#NULL!	#NULL!	2	2	#NULL!	5	4	5	6	7	3	5	7		#NULL!	#NULL!	#NULL!	#NULL!	#NULL!	#NULL!	#NULL!	#NULL!	#NULL!	#NULL!	#NULL!	#NULL!	#NULL!	#NULL!	#NULL!	#NULL!	#NULL!	#NULL!	#NULL!	#NULL!	#NULL!	#NULL!	#NULL!	#NULL!	#NULL!	#NULL!	#NULL!	#NULL!	#NULL!
R_2DXL38YpOmqfiU7	2022-05-19 14:42:38	2022-05-19 14:49:08	0	0	1	#NULL!	#NULL!	#NULL!	2	2	#NULL!	5	5	9	1	7	3	7	3		#NULL!	#NULL!	#NULL!	#NULL!	#NULL!	#NULL!	#NULL!	#NULL!	#NULL!	#NULL!	#NULL!	#NULL!	#NULL!	#NULL!	#NULL!	#NULL!	#NULL!	#NULL!	#NULL!	#NULL!	#NULL!	#NULL!	#NULL!	#NULL!	#NULL!	#NULL!	#NULL!	#NULL!	#NULL!
R_2pLeHAcEPGuzjK3	2022-05-19 15:01:20	2022-05-19 15:05:54	0	0	1	#NULL!	#NULL!	#NULL!	2	2	#NULL!	5	5	9	1	7	3	5	3		#NULL!	#NULL!	#NULL!	#NULL!	#NULL!	#NULL!	#NULL!	#NULL!	#NULL!	#NULL!	#NULL!	#NULL!	#NULL!	#NULL!	#NULL!	#NULL!	#NULL!	#NULL!	#NULL!	#NULL!	#NULL!	#NULL!	#NULL!	#NULL!	#NULL!	#NULL!	#NULL!	#NULL!	#NULL!
R_2S96rGRTalatklZ	2022-05-19 14:58:28	2022-05-19 15:05:08	0	0	1	#NULL!	#NULL!	#NULL!	2	2	#NULL!	5	5	8	1	8	2	7	6		#NULL!	#NULL!	#NULL!	#NULL!	#NULL!	#NULL!	#NULL!	#NULL!	#NULL!	#NULL!	#NULL!	#NULL!	#NULL!	#NULL!	#NULL!	#NULL!	#NULL!	#NULL!	#NULL!	#NULL!	#NULL!	#NULL!	#NULL!	#NULL!	#NULL!	#NULL!	#NULL!	#NULL!	#NULL!
R_2SrId18ABVkGCxt	2022-05-19 14:35:12	2022-05-19 14:39:55	0	0	1	#NULL!	#NULL!	#NULL!	2	2	#NULL!	5	5	9	1	5	5	5	6		#NULL!	#NULL!	#NULL!	#NULL!	#NULL!	#NULL!	#NULL!	#NULL!	#NULL!	#NULL!	#NULL!	#NULL!	#NULL!	#NULL!	#NULL!	#NULL!	#NULL!	#NULL!	#NULL!	#NULL!	#NULL!	#NULL!	#NULL!	#NULL!	#NULL!	#NULL!	#NULL!	#NULL!	#NULL!
R_2Suy0G9mbW9Xj3G	2022-05-19 14:39:31	2022-05-19 16:29:01	0	0	1	#NULL!	#NULL!	#NULL!	#NULL!	#NULL!	#NULL!	#NULL!	#NULL!	#NULL!	#NULL!	#NULL!	#NULL!	#NULL!	#NULL!		#NULL!	#NULL!	#NULL!	#NULL!	#NULL!	#NULL!	#NULL!	#NULL!	#NULL!	#NULL!	#NULL!	#NULL!	#NULL!	#NULL!	#NULL!	#NULL!	#NULL!	#NULL!	#NULL!	#NULL!	#NULL!	#NULL!	#NULL!	#NULL!	#NULL!	#NULL!	#NULL!	#NULL!	#NULL!
R_2tfXq7Kem7IfMru	2022-05-19 18:13:39	2022-05-19 18:20:23	0	0	1	#NULL!	#NULL!	#NULL!	2	2	#NULL!	5	6	3	8	8	2	5	6		#NULL!	#NULL!	#NULL!	#NULL!	#NULL!	#NULL!	#NULL!	#NULL!	#NULL!	#NULL!	#NULL!	#NULL!	#NULL!	#NULL!	#NULL!	#NULL!	#NULL!	#NULL!	#NULL!	#NULL!	#NULL!	#NULL!	#NULL!	#NULL!	#NULL!	#NULL!	#NULL!	#NULL!	#NULL!
R_2VgpAfXjZyqzwRr	2022-05-19 14:57:08	2022-05-19 15:00:25	0	0	1	#NULL!	#NULL!	#NULL!	2	2	#NULL!	5	5	5	4	8	3	4	5		#NULL!	#NULL!	#NULL!	#NULL!	#NULL!	#NULL!	#NULL!	#NULL!	#NULL!	#NULL!	#NULL!	#NULL!	#NULL!	#NULL!	#NULL!	#NULL!	#NULL!	#NULL!	#NULL!	#NULL!	#NULL!	#NULL!	#NULL!	#NULL!	#NULL!	#NULL!	#NULL!	#NULL!	#NULL!
R_2waUX5jN2Av2gpl	2022-05-19 15:02:49	2022-05-19 15:03:15	0	0	1	#NULL!	#NULL!	#NULL!	#NULL!	#NULL!	#NULL!	#NULL!	#NULL!	#NULL!	#NULL!	#NULL!	#NULL!	#NULL!	#NULL!		#NULL!	#NULL!	#NULL!	#NULL!	#NULL!	#NULL!	#NULL!	#NULL!	#NULL!	#NULL!	#NULL!	#NULL!	#NULL!	#NULL!	#NULL!	#NULL!	#NULL!	#NULL!	#NULL!	#NULL!	#NULL!	#NULL!	#NULL!	#NULL!	#NULL!	#NULL!	#NULL!	#NULL!	#NULL!
R_2zT55IlIOFhnD6Z	2022-05-19 14:29:09	2022-05-19 14:36:03	0	0	1	#NULL!	#NULL!	#NULL!	2	2	#NULL!	5	5	9	1	8	2	4	4		#NULL!	#NULL!	#NULL!	#NULL!	#NULL!	#NULL!	#NULL!	#NULL!	#NULL!	#NULL!	#NULL!	#NULL!	#NULL!	#NULL!	#NULL!	#NULL!	#NULL!	#NULL!	#NULL!	#NULL!	#NULL!	#NULL!	#NULL!	#NULL!	#NULL!	#NULL!	#NULL!	#NULL!	#NULL!
R_306o2ATFw92L6g5	2022-05-19 14:44:54	2022-05-19 14:49:07	0	0	1	#NULL!	#NULL!	#NULL!	2	2	#NULL!	5	5	9	1	9	1	1	4		#NULL!	#NULL!	#NULL!	#NULL!	#NULL!	#NULL!	#NULL!	#NULL!	#NULL!	#NULL!	#NULL!	#NULL!	#NULL!	#NULL!	#NULL!	#NULL!	#NULL!	#NULL!	#NULL!	#NULL!	#NULL!	#NULL!	#NULL!	#NULL!	#NULL!	#NULL!	#NULL!	#NULL!	#NULL!
R_3E9XXpGhIdLgwDT	2022-05-19 14:40:22	2022-05-20 00:16:48	0	0	1	#NULL!	#NULL!	#NULL!	2	2	#NULL!	5	5	9	1	7	3	4	4		#NULL!	#NULL!	#NULL!	#NULL!	#NULL!	#NULL!	#NULL!	#NULL!	#NULL!	#NULL!	#NULL!	#NULL!	#NULL!	#NULL!	#NULL!	#NULL!	#NULL!	#NULL!	#NULL!	#NULL!	#NULL!	#NULL!	#NULL!	#NULL!	#NULL!	#NULL!	#NULL!	#NULL!	#NULL!
R_3L6d8ulY2ylW4bM	2022-05-19 14:28:32	2022-05-19 14:32:51	0	0	1	#NULL!	#NULL!	#NULL!	2	2	#NULL!	5	5	1	9	9	1	4	4		#NULL!	#NULL!	#NULL!	#NULL!	#NULL!	#NULL!	#NULL!	#NULL!	#NULL!	#NULL!	#NULL!	#NULL!	#NULL!	#NULL!	#NULL!	#NULL!	#NULL!	#NULL!	#NULL!	#NULL!	#NULL!	#NULL!	#NULL!	#NULL!	#NULL!	#NULL!	#NULL!	#NULL!	#NULL!
R_3lWxb0Ik8NK2IrQ	2022-05-19 14:28:51	2022-05-19 14:33:02	0	0	1	#NULL!	#NULL!	#NULL!	2	2	#NULL!	5	5	9	1	9	1	3	3		#NULL!	#NULL!	#NULL!	#NULL!	#NULL!	#NULL!	#NULL!	#NULL!	#NULL!	#NULL!	#NULL!	#NULL!	#NULL!	#NULL!	#NULL!	#NULL!	#NULL!	#NULL!	#NULL!	#NULL!	#NULL!	#NULL!	#NULL!	#NULL!	#NULL!	#NULL!	#NULL!	#NULL!	#NULL!
R_3M4Lx1PWtxxjA1r	2022-05-19 16:48:38	2022-05-19 16:56:00	0	0	1	#NULL!	#NULL!	#NULL!	2	2	#NULL!	5	4	9	1	4	6	1	7		#NULL!	#NULL!	#NULL!	#NULL!	#NULL!	#NULL!	#NULL!	#NULL!	#NULL!	#NULL!	#NULL!	#NULL!	#NULL!	#NULL!	#NULL!	#NULL!	#NULL!	#NULL!	#NULL!	#NULL!	#NULL!	#NULL!	#NULL!	#NULL!	#NULL!	#NULL!	#NULL!	#NULL!	#NULL!
R_3R7c0mWMnqBhwn7	2022-05-19 14:41:56	2022-05-19 14:49:33	0	0	1	#NULL!	#NULL!	#NULL!	2	2	#NULL!	5	5	1	9	9	1	1	4		#NULL!	#NULL!	#NULL!	#NULL!	#NULL!	#NULL!	#NULL!	#NULL!	#NULL!	#NULL!	#NULL!	#NULL!	#NULL!	#NULL!	#NULL!	#NULL!	#NULL!	#NULL!	#NULL!	#NULL!	#NULL!	#NULL!	#NULL!	#NULL!	#NULL!	#NULL!	#NULL!	#NULL!	#NULL!
R_4PbO2sxPD8WRlsd	2022-05-19 14:38:17	2022-05-19 14:42:32	0	0	1	#NULL!	#NULL!	#NULL!	2	2	#NULL!	4	4	9	1	8	2	5	5		#NULL!	#NULL!	#NULL!	#NULL!	#NULL!	#NULL!	#NULL!	#NULL!	#NULL!	#NULL!	#NULL!	#NULL!	#NULL!	#NULL!	#NULL!	#NULL!	#NULL!	#NULL!	#NULL!	#NULL!	#NULL!	#NULL!	#NULL!	#NULL!	#NULL!	#NULL!	#NULL!	#NULL!	#NULL!
R_oYyQvcbjZm5rw1H	2022-05-19 14:29:55	2022-05-19 14:35:18	0	0	1	#NULL!	#NULL!	#NULL!	2	2	#NULL!	5	5	9	1	9	1	5	3		#NULL!	#NULL!	#NULL!	#NULL!	#NULL!	#NULL!	#NULL!	#NULL!	#NULL!	#NULL!	#NULL!	#NULL!	#NULL!	#NULL!	#NULL!	#NULL!	#NULL!	#NULL!	#NULL!	#NULL!	#NULL!	#NULL!	#NULL!	#NULL!	#NULL!	#NULL!	#NULL!	#NULL!	#NULL!
R_oZeEY2a5UYYboQ1	2022-05-19 14:36:25	2022-05-19 14:43:23	0	0	1	#NULL!	#NULL!	#NULL!	2	2	#NULL!	5	5	8	2	6	3	5	6		#NULL!	#NULL!	#NULL!	#NULL!	#NULL!	#NULL!	#NULL!	#NULL!	#NULL!	#NULL!	#NULL!	#NULL!	#NULL!	#NULL!	#NULL!	#NULL!	#NULL!	#NULL!	#NULL!	#NULL!	#NULL!	#NULL!	#NULL!	#NULL!	#NULL!	#NULL!	#NULL!	#NULL!	#NULL!
R_Rq0MfdsVKGlMYsp	2022-05-19 14:31:09	2022-05-19 14:35:26	0	0	1	#NULL!	#NULL!	#NULL!	2	2	#NULL!	5	5	9	1	8	2	4	5		#NULL!	#NULL!	#NULL!	#NULL!	#NULL!	#NULL!	#NULL!	#NULL!	#NULL!	#NULL!	#NULL!	#NULL!	#NULL!	#NULL!	#NULL!	#NULL!	#NULL!	#NULL!	#NULL!	#NULL!	#NULL!	#NULL!	#NULL!	#NULL!	#NULL!	#NULL!	#NULL!	#NULL!	#NULL!
R_sT48Mukc87s5aTL	2022-05-19 15:15:27	2022-05-19 15:22:31	0	0	1	#NULL!	#NULL!	#NULL!	2	2	#NULL!	5	5	9	1	9	1	4	7		#NULL!	#NULL!	#NULL!	#NULL!	#NULL!	#NULL!	#NULL!	#NULL!	#NULL!	#NULL!	#NULL!	#NULL!	#NULL!	#NULL!	#NULL!	#NULL!	#NULL!	#NULL!	#NULL!	#NULL!	#NULL!	#NULL!	#NULL!	#NULL!	#NULL!	#NULL!	#NULL!	#NULL!	#NULL!
R_vBlAwbHwRlpgkGR	2022-05-19 15:06:52	2022-05-19 15:19:09	0	0	1	#NULL!	#NULL!	#NULL!	2	2	#NULL!	5	5	9	1	8	2	3	3		#NULL!	#NULL!	#NULL!	#NULL!	#NULL!	#NULL!	#NULL!	#NULL!	#NULL!	#NULL!	#NULL!	#NULL!	#NULL!	#NULL!	#NULL!	#NULL!	#NULL!	#NULL!	#NULL!	#NULL!	#NULL!	#NULL!	#NULL!	#NULL!	#NULL!	#NULL!	#NULL!	#NULL!	#NULL!
R_xhe9kxaSo4t0orD	2022-05-19 15:20:33	2022-05-19 15:33:13	0	0	1	#NULL!	#NULL!	#NULL!	2	2	#NULL!	5	5	9	1	1	1	2	2		#NULL!	#NULL!	#NULL!	#NULL!	#NULL!	#NULL!	#NULL!	#NULL!	#NULL!	#NULL!	#NULL!	#NULL!	#NULL!	#NULL!	#NULL!	#NULL!	#NULL!	#NULL!	#NULL!	#NULL!	#NULL!	#NULL!	#NULL!	#NULL!	#NULL!	#NULL!	#NULL!	#NULL!	#NULL!
R_3h44sCaAdeju1ov	2022-05-19 14:30:05	2022-05-19 14:32:17	1	-2	1	1	0	0	2	2	1	4	2	2	1	3	6	7	2	/ 1.) Your daily activities (i.e., outline your plans for the day). / / / / 2.) Your main social interactions (i.e., the individuals you would meet, their relationships to you, how you would interact with them and the tone of the interaction). / / / / 3.) Your thoughts and feelings throughout your day in Bimboola (i.e., how you would feel waking up, going about your daily activities and meeting t…	4	1	2	5	4	4	3	4	5	5	3	4	3	1	5	2	5	4	2	5	5	3	1	1	1	5	2	5	1
R_2tbRxsJDUIITLpq	2022-05-19 15:05:10	2022-05-19 15:25:42	1	-2	1	1	0	0	2	2	1	8	6	8	9	7	7	6	7	An uptempo composition in the soul genre, "What Is Life" is one of several Harrison love songs that appear to be directed at both a woman and a deity. Harrison wrote the song in 1969 and originally intended it as a track for his friend and Apple protégé Billy Preston to record.	5	5	5	3	3	5	5	4	4	5	5	4	4	5	4	5	4	5	5	4	4	4	5	5	5	4	4	4	5
R_3Od2CZGo2ZTdLrP	2022-05-19 14:31:41	2022-05-19 14:52:45	1	-2	1	1	0	0	2	2	1	6	7	8	7	8	9	6	5	Social interaction has been defined (in the wikipedia) as a dynamic changing sequence of social actions between individuals (or groups) who modify their actions and reactions according to the actions by their interaction partner(s). We continuously shape the ways in which we interact with each other. We do this as individuals. On a bigger/wider level, both communities and societies consistently r…	3	5	3	3	5	5	4	4	4	5	4	4	5	5	5	4	4	5	4	4	5	4	5	5	4	5	4	5	4
R_7OgpiADqPUh7gTT	2022-05-19 14:31:23	2022-05-19 15:09:36	1	-1	1	0	0	1	2	2	5	5	5	9	1	9	1	4	7	On a typical weekday day in my life as one of the Bimboolean starts with a nice breakfast with my family at home, with coffee being a regular part of it and then various types of food items on different days. / / After that I go to work (a full time job) and work till at least 5 in office. After the work, I come back home to spend time with family and friends. Usually, in the evening, all the fam…	5	5	5	5	5	5	5	5	5	5	3	3	3	3	3	3	3	3	3	3	3	3	3	3	5	5	5	5	5
R_20YiQuh6I0Or6mn	2022-05-19 14:32:15	2022-05-19 14:43:03	1	-1	1	0	0	0	2	2	4	7	7	8	#NULL!	7	9	6	6	www.vocabulary.cl/Lists/Daily_Routines.htm / What are some of the daily activities that you do at home? I wake up at 7am every morning. I press the snooze button five times every morning before I turn off the ... / Daily Activities - All Things Topics / https://www.allthingstopics.com/daily-activities.html / ​PAGE 1 15 sentences with 15 scrambled words on the topic of 'daily activities' ​PAGE 2 1…	3	3	5	3	5	5	4	4	5	4	#NULL!	#NULL!	#NULL!	#NULL!	#NULL!	4	5	5	4	4	5	4	4	5	4	5	4	4	5
R_1mpXoFrmnrQsv8j	2022-05-19 14:31:05	2022-05-19 15:02:15	1	-1	1	0	0	1	2	2	4	5	5	9	1	9	1	4	4	Well live for me in Bimboola is pretty average I have the means for normal regular cars and regular travel.nothing to extravagant.I just have a regular small car to get me from point a to b. I don't have fancy luxury car or dont own any luxury items. My house is the average normal house with just enough rooms of 4 . I don't have any extra guest rooms and only have one bathroom. It's just a regula…	3	3	3	3	3	4	4	4	4	4	3	3	3	3	3	2	2	2	2	2	2	2	2	2	4	4	4	4	4
R_3IctYCSbR9lKFzB	2022-05-19 19:21:23	2022-05-19 19:27:00	1	-1	1	0	0	0	2	2	4	7	4	6	7	3	8	6	6		3	5	5	5	3	4	3	4	5	4	4	3	5	4	4	4	3	3	5	4	5	4	5	3	4	3	4	4	3
R_3Lj1uD6Qff0gZiY	2022-05-19 14:30:42	2022-05-19 14:36:48	0	-1	1	1	0	0	2	2	4	7	7	3	3	7	4	5	3	I HAVE VERY GOOD FILLING I AM VERY HAPPY IN SURVEY Your thoughts and feelings throughout your day in Bimboola (i.e., how you would feel waking up, going about your daily activities and meeting the individuals you have described).RVEY YES NO GOOD	5	4	3	3	4	3	5	4	4	3	5	4	3	5	4	5	3	3	4	4	3	3	4	5	4	5	3	5	3
R_1EZr4aOkwy0ceq8	2022-05-19 16:08:21	2022-05-19 16:30:26	0	0	1	1	0	1	2	2	1	5	5	9	1	9	1	4	7	Life in Bimboola would be pretty average. It would likely involve my spouse and I both working nine to five jobs in some blue collar industry leaving us little time to spend together or with friends. After work would probably be dinner and sleep to get ready to do it all over again the next day. Any social activities would be rare, maybe once or twice a month having dinner with friends and family…	1	3	3	1	3	1	4	1	1	1	1	1	1	1	1	1	1	1	1	1	1	4	1	1	1	1	1	1	1
R_2U6gIN96Lfs7vtI	2022-05-19 14:34:05	2022-05-19 14:47:36	0	0	1	0	0	0	2	2	1	5	5	9	1	6	3	4	7	1) My daily activities would include preparing my meals for the next day whenever I get the chance, getting to and working at my job, and splitting my free time between earning a little extra online and doing things with my family/friends. / / 2) My main relations would probably be with my family/friends. I imagine that we'd have a pretty good relationship if I picked well, as I'd be putting in e…	5	5	3	5	5	4	4	5	4	5	5	4	5	4	4	3	3	4	2	3	2	4	2	2	4	5	3	3	5
R_2ZOZaMqzoq4NlXJ	2022-05-19 14:47:55	2022-05-19 14:55:20	0	0	1	1	0	1	2	2	1	5	5	9	1	5	5	5	6	i cared about your survey until this typing part, Bimboola is just like any other place you wake up go to work try to not starve and just make the best of things	1	1	1	1	1	1	1	1	1	1	1	1	1	1	1	1	1	1	1	1	1	1	1	1	1	1	1	1	1
R_ROZAwRPTNUpUJS9	2022-05-19 14:45:15	2022-05-19 14:53:36	0	0	1	1	0	1	2	2	1	5	5	9	1	7	3	5	5	I would feel like one of the lucky people. I would have a working class normal lifestyle. I would work and raise a family . I wouldn't live outside of my means. I would have enough to have some small luxuries. I wouldn't have much to worry about as my needs would be met.	3	3	3	3	3	4	4	4	4	4	4	4	3	4	4	3	4	3	4	4	4	4	4	4	4	4	4	4	4
R_4MX68z6nMsHXnd7	2022-05-19 16:03:18	2022-05-19 16:15:18	1	1	1	0	0	1	2	2	1	5	5	5	1	9	1	3	2	I am an average person who works all day. I drive an energy efficient car and be a mediocre house. I feel pretty satisfied. All of my needs are met and so are the needs of my family. If I save up I can go on vacation.	5	5	5	5	5	5	5	5	5	5	5	5	5	5	5	4	5	4	5	4	3	5	4	3	5	5	4	5	5
R_3k6sDW1oE4eECSN	2022-05-19 14:28:50	2022-05-19 14:40:53	1	1	1	0	0	1	2	2	1	7	7	9	1	9	1	1	1	I imagine that the lowest class isn't at all geographically close to where the middle and upper classes live judging by the drastic difference in living conditions. I imagine I'd stay well away from the lowest class areas, given the drastic economic disparity, I would probably be in some sizeable danger of mugging. I'd only interact with my current class so as not to get into any trouble with the…	5	5	2	5	3	5	5	5	5	5	4	4	2	2	2	1	1	1	1	1	1	1	4	1	3	4	4	3	3
R_RmZvOIZKjhjBAK5	2022-05-19 14:33:32	2022-05-19 14:44:36	1	1	1	0	0	1	2	2	1	5	6	9	1	9	1	7	7	I am just an average Joe. I go to work in my middle-class job, and drive home at the end of the day to my own house where I relax. Occasionally we get to go on a family vacation. / I feel connected to most other people in Bimboola because most are like me, hard working individuals just trying to make enough to get by. However there are some very rich individuals who inherited all their money, and…	3	3	2	5	4	3	4	4	4	4	3	4	2	2	2	3	3	4	3	3	3	4	3	1	4	4	4	4	3
R_3sunb2BA0fNY378	2022-05-19 15:31:01	2022-05-19 15:50:43	1	1	1	1	0	1	2	2	1	5	5	9	1	9	1	7	7	Daily life consists of a 9 to 5 job with regular hours and a predictable schedule. I also have to do household chores like vacuuming, cleaning, doing the laundry, and shopping for groceries. I also have time for some entertainment and hobbies in my free time. I get by with a modest living and can at times have some luxuries. I spend free time with friends I have met, family, neighbors, coworkers …	5	5	5	5	5	5	5	5	5	5	5	4	4	4	4	2	4	4	4	4	5	1	2	1	5	5	4	5	5
R_2scCnndOTiacXyB	2022-05-19 15:18:19	2022-05-19 15:52:58	1	1	1	0	0	0	2	2	1	5	5	9	1	9	1	6	7	A typical day would consist of waking up, helping getting the kids ready for school (if you have any kids), and heading off for a full day of work. It would feel like any other day, a tired morning but eventually pumped up with coffee. At work I would be focused on the tasks and like others I would have a boss to report to. It's a typical white collard job in the technology sect. On most days, I …	3	3	3	3	3	4	4	4	4	4	4	4	4	3	4	2	3	2	4	3	2	2	2	2	4	4	4	4	3
R_2VyGRSzOTJzzWE4	2022-05-19 14:55:14	2022-05-19 15:04:25	1	1	1	0	0	0	2	2	1	5	5	9	1	9	3	4	6	normal day i go to my regular office building job as an accountant and complete my tasks for the day and then go home where i have an average life with an average car but at least i dont live in the slums of the people who dont make any money and just live off of the goverment.	3	3	3	3	3	4	4	4	4	4	4	4	4	4	4	3	3	3	4	3	3	3	3	3	4	4	4	4	4
R_e8S3FYwP8qtskAF	2022-05-19 14:36:00	2022-05-19 14:50:52	1	1	1	0	0	0	2	2	1	7	7	9	1	9	1	5	6	I have a nice house. I sleep well because it's reasonably quiet and not much crime. I have decent food. I work a regular job with medical and retirement. I bitch to friends about the high cost of items but I worry about getting too fat from too much food rather than not having enough. I feel momentarily sad for poor people I see but I'm glad I'm not them and I sometimes rationalize their lot thin…	5	5	4	5	5	5	5	5	5	5	5	5	5	5	5	4	3	4	2	3	4	2	4	3	5	5	3	3	3
R_6RuJXgm6eNPgmoF	2022-05-19 14:29:15	2022-05-19 14:36:46	1	1	1	0	0	0	2	2	1	6	5	9	1	9	1	4	2	Generally, my daily life is not too hard. I have a decent job, that I don't absolutely hate. I have enough money to buy a few luxuries (meat at every meal etc.). I would mainly associate with people in my income bracket, and probably below. I'd be very doubtful I'd get close to the SUPER rich people in the other bracket. I'd feel in general pretty satisfied about waking up in my bracket. I'd real…	5	5	4	5	5	5	5	5	5	5	4	3	4	3	4	1	1	1	5	1	3	1	1	1	4	4	1	1	1
R_en6LNaTSfqE94U9	2022-05-19 15:15:51	2022-05-19 15:55:35	1	1	1	1	0	0	2	2	1	5	5	8	1	7	3	4	5	I imagine on a typical day I would wake up, take a shower, have breakfast at home while listening to the news, tidy up a bit and head to work. I would commute to work in my car. / / I would spend the rest of the day working at a job in an office environment. Interacting with coworkers who lead similar lives. I may occasionally come into contact with company leaders who are very wealthy, but will …	3	5	2	5	3	4	4	4	4	4	4	3	3	3	4	2	4	3	3	3	2	1	3	2	4	4	3	3	3
R_3nUaLF0GQwQxPZ1	2022-05-19 14:31:56	2022-05-19 14:42:58	1	1	1	0	0	0	2	2	1	5	5	9	1	5	3	7	5	I am a member of the working class. A very average life, but enough to get by comfortably. I wake up and get ready and be at work by 8 AM. I greet the receptionist and sit down at my desk and start up the computer to get moving. I work diligently at my desk job and head home at 5 PM to greet my wife and son. We get dinner planned out and eat together. After that we sit at the TV and enjoy whateve…	2	3	2	4	2	3	3	3	3	4	5	4	4	4	4	5	4	5	1	4	2	1	5	2	4	3	3	2	4
R_2t9ZbVf4tMVAJbF	2022-05-19 14:58:50	2022-05-19 15:14:50	1	1	1	0	0	0	2	2	1	7	7	9	1	8	2	7	1	I wake up an hour before work and rush to get ready. I shower at lightning speed, gulp down a breakfast bar, and grab my coffee before running out the door. I arrive at work feeling discombobulated and overwhelmed, needing to catch my breath before I've even really started the day. After work, I eat dinner, sprawl out on the couch, and binge Netflix. I fall asleep late, doze fitfully through the …	5	5	3	5	5	5	5	5	5	5	5	4	2	4	2	2	4	4	4	2	5	5	2	2	4	5	2	4	4
R_125z4aV4UusNTQp	2022-05-19 14:56:18	2022-05-19 15:12:19	1	1	1	0	0	0	2	2	1	5	5	9	1	5	5	4	4	I would wake in the morning and have coffee. Get ready for work. Drive to work. Have lunch with a friend. I feel wonderful and blessed. I have a good job and make OK money	2	5	5	5	5	5	5	3	3	4	3	4	2	3	4	2	2	2	2	2	2	2	2	2	5	5	5	3	3
R_2B58CkXil2WFIDE	2022-05-19 14:43:29	2022-05-19 14:59:13	1	1	1	0	0	0	2	2	1	5	6	9	2	6	4	2	3	I live an average life. I work at my mid level job 5 days a week, and I support my 2 kids. My wife als works so we combine out income. When we arent working, we like going to the park with the kids, we play basketball in our driveway, and enjoy other fun activities. We are generally happy, although my wife and I are starting to become stressed as to how we will afford to pay for our kids college …	3	3	2	3	5	4	4	2	4	3	4	2	2	3	2	1	2	3	2	3	2	2	2	3	3	4	2	4	2
R_DMNTVt1Kawt7cpb	2022-05-19 15:50:23	2022-05-19 16:12:03	1	1	1	0	0	0	2	2	1	5	5	5	9	5	5	4	4	As a Bimboolean in the level 2 income bracket, I am considered middle class. I'm neither wealthy, nor poor. I work 40+ hour weeks and then return home every day to my family where I typically eat a home cooked meal. My thoughts are focused on my job and my family, more than acquiring further wealth. I'm happy with my life and enjoy the outcomes I've achieved.	4	4	4	4	4	3	3	3	3	3	3	3	3	3	3	3	3	3	3	3	3	3	3	3	3	3	3	3	3
R_1mkFDeMWJwP03hF	2022-05-19 14:28:49	2022-05-19 14:45:48	1	1	1	0	0	0	2	2	1	5	5	3	7	8	2	6	6	I am living comfortably. I have a wife and children. We spend less than we earn because we know that the path to wealth is to have capital that grows faster than the value of labor ever grows. I work at a second job and save all of that income. I am determined to climb the financial ladder in my country and as long as I have decent health and the economy does not crash, I will do it. I did it in …	3	5	3	5	3	4	4	4	4	4	4	4	4	4	4	2	4	4	4	4	4	5	4	2	5	5	3	3	4
R_3koydK35ORQ9ec1	2022-05-19 16:07:31	2022-05-19 16:22:13	1	1	1	1	0	0	2	2	1	5	5	9	1	8	1	4	7	The people I live with are average people who go to work on a daily basis so as they can afford to pay the bills,.They struggle each day to make ends meet.Where I work I meet mostly people in my group and very few who are in the 3rd group who are helped by other better groups when in need.There are beggars in the streets who need help yet the wealthy people dont care much about them.We also go to…	3	3	3	3	3	4	4	4	4	4	3	3	3	3	3	2	4	4	4	5	3	3	2	2	4	4	4	4	4
R_3JIRuvnDZXO4EMj	2022-05-19 15:11:47	2022-05-19 15:39:56	1	1	1	1	0	1	2	2	1	4	5	9	1	9	2	4	3	I would think life in category 2 in Bimboola would be much like middle to lower middle class in the US. I would get up in my acceptable but unimpressive house, have coffee and get ready for work, then drive there in my unappealing but hopefully dependable car. I don't know what my job is in Bimboola, but I assume I'd have one in order be in category 2 and not in category 1. I imagine that even in…	5	5	3	5	3	4	4	4	4	3	4	4	3	3	3	2	3	3	4	4	3	2	2	4	5	4	3	2	3
R_3qF2TIw2P0Mud7u	2022-05-19 14:30:52	2022-05-19 14:49:49	1	1	1	1	0	1	2	2	1	6	7	6	7	9	1	4	5	I live a pretty average life. I have a blue collar job and work under someone else. My neighborhood is relatively safe. There is a small amount of crime, but nothing to serious. My children are pretty safe in their neighborhood. They attend public schools and don't do many extracurricular activities. I mostly interact with people in my social class. We do ordinary things like attend church, go to…	5	5	5	5	5	5	5	5	5	5	5	4	3	3	3	2	3	4	4	2	4	4	2	4	5	5	3	3	1
R_2azy84fMOSAQvOd	2022-05-19 14:54:21	2022-05-19 15:31:37	1	1	1	0	0	1	2	2	1	5	5	9	1	9	1	3	4	I think that my life wouldn't be that much different from living in America. I think America's class system is very similar with super uber wealthy, a group clinging to a middle-class life (Group 2 here) and people living in extreme poverty. In real life I am part of group 2. I think that I would get up early most days and work 8+ and then come home exhausted. I would probably work a middle-class…	5	5	5	5	5	5	5	5	5	5	4	4	3	3	4	1	1	1	1	1	4	1	1	1	5	5	3	2	2
R_RbkDiqmWjomot2h	2022-05-19 14:35:01	2022-05-19 14:45:54	1	1	1	1	0	1	2	2	1	5	4	4	2	6	2	1	2	My day would be very, very normal. I would wake up and get ready for work. Once I work, I will work my regular hours of my day interacting with those whom I pass by in the office or have to work with and interact with. There may be some personal conversations here and there aside from work-related stuff, as you need to pass time somehow. After work, I will go home and prepare myself for bed for t…	3	4	4	4	3	4	4	4	3	4	3	4	4	4	4	3	3	3	3	3	3	3	3	3	4	4	3	4	3
R_BKVLNMEm0XAjAY1	2022-05-19 14:34:39	2022-05-19 14:51:01	1	1	1	1	0	1	2	2	1	3	3	3	5	9	1	1	4	I would be a lower middle class type of person at Bimboola. I would wake up early in the morning and go to a work that pays low to average. I would work eight hours and then go home like every other person and have dinner at home because I probably can’t afford to eat out too much. I would probably hang out with people who are in the same income group as I am. We would maybe go to bars once in a …	3	3	4	3	3	4	5	4	4	4	3	3	3	3	3	3	3	3	4	3	4	3	3	3	4	4	4	4	4
R_2c5dC9AqbDsh4CS	2022-05-19 15:48:40	2022-05-19 18:19:51	1	1	1	1	0	1	2	2	1	5	5	9	1	8	2	7	7	SInce I am part of the middle class, I would still need to earn a living and work a steady job. My job would indeed be steady, if a bit boring, with regular hours. I would wake up every morning around 7 a.m. and eat a typical breakfast of bread, eggs and fruit. I might splurge once in a while on a rarer fruit, like papaya. I'd work in an office until around 5 p.m. My neighbors would be polite and…	3	5	2	5	5	4	4	4	5	5	5	5	4	4	5	1	2	3	3	2	4	1	2	1	4	5	3	3	5
R_30ppIdOTpIAUqie	2022-05-19 14:39:49	2022-05-19 15:20:38	1	1	1	0	0	1	2	2	1	4	6	9	1	9	1	1	3	As I get up and start my workday in Bimboola, I wonder why I came here at all. I am still a middle-class tool helping the super-rich exploit the poorest people and other middle-class people. The inequality here is even worse than where I came from. I still have to participate in an economic system in which I do not agree in order to survive, and I am forced to exploit others to maintain an accept…	5	5	4	5	4	5	4	5	3	4	5	3	3	3	3	2	5	4	3	3	5	5	3	3	5	5	4	4	3
R_124Rhe3Md8hCUil	2022-05-19 14:36:51	2022-05-19 14:51:22	1	1	1	1	0	1	2	2	1	5	5	8	1	3	3	3	4	I would spend the majority of my day working, it would be A Hard Day's Work with average pay and decent benefits. I probably wouldn't have much of a social life other than spending time with my family after work till I got up to go to work again the next day except on the weekends when I might have a day or two off. Family vacations would be manageable if we budgeted wisely otherwise it would be …	3	3	2	3	5	4	4	4	4	4	2	2	2	2	2	1	2	3	2	3	2	3	1	2	4	4	3	3	4
R_3sggLWmAwG1PxO4	2022-05-19 14:29:37	2022-05-19 14:42:38	1	1	1	1	0	1	2	2	1	5	5	9	1	9	1	5	5	My average day in Bimboola begins by getting ready and commuting to work. This isn't a very enjoyable task for me, as the highways are always very busy and crowded. I typically work from 9:00am to 5:00pm and get a week of vacation. I make enough money to live comfortably with my wife (who also works) and two kids. We enjoy spending time with our neighbors and friends on the weekends at our house …	3	3	3	3	3	4	4	4	4	3	3	3	3	3	3	2	2	4	4	4	2	2	2	2	4	4	4	4	4
R_2eRNz71ktebOLO1	2022-05-19 15:07:47	2022-05-19 15:19:12	1	1	1	0	0	1	2	2	1	6	6	9	1	8	1	4	5	I wake up every morning and get the kids ready for school with my wife, we take the kids to school and then we go to work. At work I interact with like minded people who are all trying to figure out ways to make it up the corporate ladder. / / I would be grateful for my life in Bimboola but I would be searching for more so that I could give my children and wife a wonderful life.	3	3	3	3	3	4	5	3	3	4	3	3	3	3	3	2	2	2	3	3	2	2	2	2	3	3	3	3	3
R_2Yly6yCnbZe1pWt	2022-05-19 14:30:37	2022-05-19 14:43:57	1	1	1	0	0	1	2	2	1	4	6	9	1	9	1	5	6	I probably have a decent job as I can afford a real house and decent car. I perform most of my household chores since I cannot afford to hire them out, but might splurge on hiring help once and a while since the labor from group 3 is cheap. I feel sad when I walk past them, as I feel a bit guilty for my standing when they have so little but it's all I can do to keep afloat when those at the top h…	3	5	3	5	3	5	5	5	5	5	5	5	4	3	4	4	4	4	4	4	5	5	5	3	5	4	3	3	4
R_2YccJTi75S75N2X	2022-05-19 14:30:00	2022-05-19 14:41:51	1	1	1	0	0	0	2	2	1	5	5	9	1	5	5	6	6	My average day would start with getting the kids off to school then doing chores around the house and running errands while my husband works. I wouldn’t have much time for social interaction but I would be feeling blessed for what I have.	5	5	5	5	5	5	5	5	5	5	3	3	3	3	3	2	4	4	5	4	4	4	4	4	5	5	4	4	4
R_DT8DpejuPXfcIQF	2022-05-19 14:54:58	2022-05-19 15:03:49	1	1	1	1	0	0	2	2	1	5	5	9	1	9	1	7	7	I would be very happy. I would have a house that is just the right size for me, a normal car and a normal vacation. I would be an average person and that would be my ideal.	3	3	3	3	3	4	4	4	4	4	4	4	4	4	4	4	4	4	4	4	4	4	4	4	4	4	4	4	4
R_ezVujHqDiFILGY9	2022-05-19 15:42:53	2022-05-19 15:56:51	1	1	1	1	0	1	2	2	1	5	5	9	1	8	2	4	5	I would start my day off by getting something to drink since that wakes me up and stops me from feeling groggy, then get into some light stretching and maybe a small workout if I have the time. Then I would get some breakfast, followed by a shower and getting ready for work. I would then drive off to work and spend the majority of my day talking and dealing with my co workers and doing the best j…	3	3	2	3	3	4	4	4	2	3	2	2	2	2	2	2	2	2	2	2	2	2	2	2	4	4	4	4	3
R_3CVmeZmTBXulvRb	2022-05-19 14:40:01	2022-05-19 14:50:50	1	1	1	0	0	1	2	2	1	5	5	5	5	9	1	3	3	I would imagine most of my daily activities center around work. Likely working a white collar office type job or something along those lines. Every day, I would have a daily commute to work using my average vehicle along with everyone else in my neighborhood. I would probably have a small group of friends, likely made through workplace connections. / / In terms of social interactions, most would …	5	5	5	5	5	5	5	5	5	5	5	4	4	4	4	1	4	4	4	4	4	4	4	4	5	5	5	5	5
R_3PGgKBOcQuSxydq	2022-05-19 14:55:37	2022-05-19 15:20:15	1	1	1	0	0	0	2	2	1	5	5	9	1	9	1	5	5	I would wake up in the morning and get ready for work. I would work during the daytime at the office. I would spend my evenings either at home or enjoying a night out with friends. During the weekend, I spend time with family or friends, and I do things around my house. I mostly spend time communicating with people in my own social group, although I don't have any issues communicating or interact…	3	3	2	5	4	4	4	4	4	4	4	4	4	4	4	2	2	2	4	2	2	2	2	2	4	4	3	4	3
R_2YXnWGCZBUPjeJb	2022-05-19 16:24:17	2022-05-19 16:41:03	1	1	1	0	0	1	2	2	1	6	7	9	1	9	1	5	5	As a member of income level 2, I must go to work every day to afford the necessities of my lifestyle so that is what I do every morning. I have a family and my children are able to go to a decent school. We afford the tuition, our house payment, and our car because both my husband and I work long hours. Our house is in a tight-nit community so we are friends with all of our neighbors and communit…	3	5	4	5	5	5	5	4	5	4	4	4	3	2	4	2	2	2	3	4	4	2	2	2	4	5	3	4	3
R_10wJDkaapgf8B3y	2022-05-19 14:57:39	2022-05-19 15:07:15	1	1	1	1	0	1	2	2	1	5	5	9	1	8	2	3	6	Since I am in the middle group I would live my life just like most other people in the society. I would usually be able to afford my cost of living comfortably and will be able to go on occasional trips as well. Also I would be content with most of my every day life but at the same time I may not be able to get the luxury that I dream of at the same time. The friends I hang out with would also bu…	3	3	3	3	3	4	4	4	4	4	4	4	4	4	4	4	2	4	4	2	2	2	4	2	4	3	4	4	4
R_10A6eziu2FoAAIl	2022-05-19 14:35:00	2022-05-19 14:53:13	1	1	1	0	0	1	2	2	1	5	5	9	1	9	1	4	3	My average day would be getting up and going to work. I would live in the suburbs and work in the city. I would be with mostly people of my own social rank. I works probably try to save money where I could by packing lunches, etc.	5	5	3	5	4	5	5	5	5	5	4	4	2	3	5	3	2	4	4	4	5	4	4	1	5	5	3	4	2
R_3PSqRLNb59E2i5J	2022-05-19 14:28:45	2022-05-19 14:55:33	1	1	1	1	0	0	2	2	1	7	7	9	1	5	5	4	7	My life is equal parts work and play. Just as in most developed socieities, there are just enough goodies to make life good enough to keep going and moving forward. As you can tell from the quality of group 1's lifestyle, they live a life of excess. In order for some to have a life of privelidge, many have to suffer. That is exactly what has happened with group 3. This makes me sad and angry.	3	5	4	5	3	5	4	5	4	4	3	5	3	3	4	3	4	4	4	4	4	3	3	3	5	3	1	3	3
R_BJ2dKrR8D59ZgT7	2022-05-19 14:58:31	2022-05-19 15:25:16	1	1	1	1	0	0	2	2	1	5	5	9	1	8	2	5	5	Living in Bimboola society would feel pretty normal to me. I would live a pretty average lifestyle. Living in my modest house and driving my economical car. I will still be going to work every weekday to make things meet. Saving up to buy things I want and for the future. I will try to live as frugal as possible. The only thing different is I would be exposed to extreme income inequality. I will …	3	3	3	3	3	4	4	4	4	4	4	4	4	4	4	2	3	4	4	3	4	2	3	2	4	4	3	4	2
R_3F1WAqDvkEDAXIS	2022-05-19 14:34:33	2022-05-19 14:40:49	1	1	1	0	0	1	2	2	1	5	6	9	2	9	2	4	6	My daily life would be a very middle class life. I would wake up around 6am for a 8am to 5pm job. I would likely spend most of the days with my coworkers and then come home and spend the time with my family. I would probably feel a little insecure about my income situation.	3	5	5	3	5	4	4	4	4	4	4	4	4	3	4	4	3	3	3	3	3	3	5	3	4	4	4	4	4
R_20UMpiDJPzlL6jE	2022-05-19 16:20:46	2022-05-19 16:50:10	1	1	1	0	0	1	2	2	1	5	5	8	1	9	#NULL!	1	1	Prepare food in the morning after eating breakfast while talking to my father in a neutral tone. head to work on my bike to the university to teach students undergraduate psychology who I love being around their enthusiasm to learn. Have some cordial but otherwise tedious small talk with colleagues between classes with maybe one conversation related to a research project I am working on or intere…	5	5	4	5	4	3	3	3	3	5	4	3	3	3	3	2	2	2	3	2	3	3	2	2	4	3	3	2	1
R_1QiKxHa6NBQP3O1	2022-05-19 14:46:16	2022-05-19 14:59:30	1	1	1	0	0	0	2	2	1	5	5	9	1	5	5	4	6	Daily life is the normal Monday thru Friday 9-5 work week. I am fortunate enough to have a nice home and a reliable vehicle to transport me and my family. We live in a decent neighborhood with good neighbors. We are able to live a comfortable life with the occasional vacation. We are able to be comfortable in our lives and work towards our future.	3	3	2	3	3	4	4	4	4	4	3	4	3	3	4	1	1	1	1	1	1	1	1	1	4	5	4	4	3
R_3nxf8eE6wwzYYbI	2022-05-19 14:32:16	2022-05-19 14:55:38	1	1	1	0	0	1	2	2	1	7	7	9	1	9	2	5	3	I think that my daily life would mostly consist of going to work, and then taking care of the house and preparing for the next day. And then on weekends, probably catching up on things like laundry, taking care of the yard, grocery shopping, and things I don't have time to take care of during the work week. Social interactions would mostly be hanging out with friends, sometimes going out to dinne…	3	3	2	3	3	5	4	4	4	4	4	3	2	2	2	2	4	2	4	3	2	3	2	2	4	3	2	2	1
R_3fcycO53MR92Mcu	2022-05-19 14:46:00	2022-05-19 14:56:58	1	1	1	0	0	0	2	2	1	6	6	9	1	7	3	7	7	I believe that I could afford to work only three days a week with my income. I believe that I would start off the day with a nice meal. Taking a shower then maybe going to work, or if I am off I would probably go to a bar to meet people. My social group would be a relatively nice group of people. I would probably try to meet a woman try to get to know her. I would feel that I have a decent qualit…	4	5	1	5	5	5	5	5	5	3	4	4	1	4	4	4	3	4	4	4	3	1	4	1	5	5	4	4	1
R_ULcbiZF9cTFw2BP	2022-05-19 15:07:39	2022-05-19 15:16:09	1	1	1	1	0	1	2	2	1	5	5	9	1	9	1	4	6	My life in Bimboolean is very average. I drive around in my affordable car and see the huge gaps in wealth and it upsets me. Some people have houses with 20 bedrooms, while others don't even have one bedroom. All of my friends are from the same wealth group as me, in Bimboolean people usually stay within their groups. I wish there was more equality here, but this is the way things are.	5	5	5	5	5	4	4	4	4	4	4	3	3	3	3	1	2	2	3	2	3	1	1	2	5	5	3	3	3
R_3iWOlrxyyUyjjbw	2022-05-19 15:27:23	2022-05-19 15:39:12	1	1	1	0	0	0	2	2	1	5	5	9	1	8	2	4	6	My life is pretty average and similar to most people's lives I know here in the USA. I would wake up and get ready for work. I'd work a typical 9-5. I'd get home and make supper and watch TV. I would go out on the weekends with my friends. My friends would pretty much be all from the same social class, maybe a few poorer. I would feel like I didn't have enough and I would probably be striving to …	5	5	2	5	5	4	5	3	2	4	5	4	2	2	4	4	2	4	4	4	2	2	4	2	4	5	2	5	2
R_1jH9vTawnDkmi8z	2022-05-19 14:59:03	2022-05-19 15:20:36	1	1	1	0	0	0	2	2	1	5	5	5	5	9	1	7	7	My daily activities includes waking up in the morning and leaving to job and come back by the evening and going to bed in the night. My main social interactions includes speaking to my boss in the office and to my neighbours at home. I have a thought of belonging in Bimboola and I feel as a Bimboolean.	3	3	3	3	3	4	4	4	4	4	4	4	4	4	4	3	4	4	4	4	3	3	3	3	4	4	4	4	4
R_1DYXDmROVkfCgI9	2022-05-19 16:53:10	2022-05-19 17:14:40	1	1	1	0	0	0	2	2	1	6	6	9	1	4	4	1	4	I would feel like an average person. I probably worked my way through college, got a decent got, married an average woman and have 2.2 kids. I get up every day wishing I was rich and didn't have to go to work. But I do and after I eat breakfast, kiss the wife and kids goodbye I drive to work. I spend the next 9 hours working, eating lunch and talking to the same people I have every day for 5 days…	3	3	2	3	3	4	4	4	4	3	4	4	4	4	4	1	2	3	4	4	1	1	2	2	4	4	3	3	3
R_0qvNfANUbTYlPHP	2022-05-19 14:50:51	2022-05-19 15:11:36	1	1	1	0	0	1	2	2	1	4	4	9	1	8	1	5	6	A lot of my daily focus is spent on my work. I have just enough to get by so I don't have a lot of luxury in my life. I get jealous and angry when I see the rich people and feel bad for the poor people I come across. I would love to help out the poor but I don't have a lot of extra money around. Most of my interactions will be with family, friends, and coworkers like everyone else has. I doubt I …	3	5	4	5	4	4	5	4	5	3	3	2	2	2	2	2	3	4	4	3	1	2	3	2	2	3	2	2	2
R_20MeSyTURikdH7y	2022-05-19 14:49:54	2022-05-19 15:42:16	1	1	1	0	0	1	2	2	1	5	5	9	1	9	2	4	7	My day would be much like my days back in the United States of America, in Pittsburgh Pennsylvania. I would get up and make coffee. Get a shower and get ready for work. I would go to work and have a nice day. After work, I would do a little grocery shopping and come home and prepare dinner. Later, I might go out for something fun. I would go out with my girlfriend and see a movie. I would feel go…	3	3	3	3	3	4	4	4	4	4	4	4	4	4	4	3	5	4	5	3	4	3	4	3	4	4	4	4	3
R_PTLiW2iTkeY8Su5	2022-05-19 14:41:44	2022-05-19 15:06:49	1	1	1	1	0	1	2	2	1	5	5	9	1	9	1	1	5	My daily activity will be in middle level because you assign me on group 2. All item i buy are not luxury item and not expensive one. Also all item is regular one. My shopping will be the regular item not luxury item. / My social interaction will at the same level. / My thought about Bimboola i think i need to share a little bir by escaping vacation and give the money to share with the poor. The …	3	3	3	3	3	4	4	4	4	4	4	2	4	4	4	3	4	3	4	4	4	4	3	4	5	4	4	4	5
R_qPnLv5XuaxiJqVj	2022-05-19 14:29:17	2022-05-19 14:41:56	1	1	1	1	0	1	2	2	1	5	5	9	1	5	5	5	5	My daily activities would be going to work at an office, I will be an employee of the company. I would sometimes meet up with friends and coworkers for drinks occasionally after work and we would try to go to happy hour since that is the time when it is the cheapest. I would dread going to work because I work a 40 hour week with only the weekends off. During the weekends I would spend my time gro…	5	3	3	3	5	5	4	4	5	5	4	4	5	4	4	3	3	4	4	5	1	2	5	5	4	3	2	4	4
R_3oEI2tKznrtQ9Sg	2022-05-19 14:48:39	2022-05-19 14:58:17	1	1	1	1	0	0	2	2	1	6	6	9	1	8	2	5	5	I would have a good life. I would look forward to a vacation. I have a good car. I have a good house. I have a nice income. I would not want for anything. I wouldn't be hungry. I don't know about medical care that might be a problem but other than that things would be ok.	3	3	3	3	4	4	4	4	4	4	4	4	4	4	4	3	4	4	4	3	5	2	4	2	4	5	4	2	4
R_723pqI5UhFfR4Rj	2022-05-19 15:06:37	2022-05-19 16:26:15	1	1	1	1	0	0	2	2	1	6	6	9	1	8	2	2	6	I would wake up and get ready for the day and to go to work. I would have breakfast with my family, a husband and two children, and take them to school before going to my office. I would interact with my coworkers and enjoy lunch with them. A few of them are good enough friends to hangout with outside of work. I would be excited to return home and spend time with my family, and would be appreciat…	3	3	4	3	4	4	4	4	4	4	4	3	2	2	3	3	2	3	3	3	4	2	3	3	4	3	2	2	2
R_2313nHVmKmTUNAp	2022-05-19 14:43:53	2022-05-19 15:21:26	1	1	1	1	0	0	2	2	1	5	5	9	1	9	1	4	6	I wake up in the morning have breakfast and had out to work as soon as possible. I work from 8-5pm at a corporate job working at a bank. I deal with my coworkers and boss to manage throughout my day and there is some quite stress. I then drive home in traffic to meet my wife. She prepared me dinner. We eat then I watch some TV and get to bed for tomorrow's day.	3	5	3	5	5	4	4	3	4	3	4	4	4	4	4	4	4	4	2	3	4	2	5	4	4	4	4	4	5
R_2wMoyBwxqSGk1yy	2022-05-19 14:30:15	2022-05-19 14:44:07	1	1	1	1	0	0	2	2	1	7	7	9	1	6	4	1	6	I'd probably lounge around until I had to go to work. I'd work my shift, head home, and relax. U'd probably talk to people in my own income sphere. I'd feel rather care free knowing that I am well off.	4	4	2	5	2	3	4	4	4	4	4	4	4	4	4	3	5	1	4	4	5	1	3	1	3	3	1	2	2
R_2Pj3DfzXg8oH73s	2022-05-19 16:57:12	2022-05-19 17:20:44	1	1	1	0	0	1	2	2	1	6	3	9	1	9	1	5	5	1) I go to work on weekdays. I have to work hard, but it is worth it. I have a beautiful house, a nice car for my and my family and can afford one week of holidays every year. What else can I ask for? / 2) My friends are from work and from the neighborhood and we have all the same lifestyle, so we get on well. I started a friendship with a client at work, but I couldn't keep up with his lifestyle…	5	5	3	5	5	5	5	5	5	4	4	3	3	3	4	3	4	4	3	4	4	1	3	1	5	4	2	2	3
R_z1NJ4POmahe3yUx	2022-05-19 14:31:19	2022-05-19 15:02:07	1	1	1	1	0	1	2	2	1	5	5	9	1	9	1	1	2	1) Since, it seems the income 2 groups is average or middle class I would wake up fairly early to get dressed for work. Most likely start work at 9am and start heading out at 5pm. After work I would watch some tv, start cooking then read a book before bed. / 2) The individuals that I surround myself with are probably friends from college, neighbors or coworkers. I would interact with them daily w…	5	3	4	3	3	5	5	5	5	4	3	3	3	3	3	2	2	4	5	4	4	3	4	4	5	4	2	3	2
R_3NCf5nwefPGbwJV	2022-05-19 14:29:35	2022-05-19 14:38:31	1	1	1	1	0	1	2	2	1	6	2	4	7	8	2	3	5	1. My day would consist of going to work, taking care of my family, cooking, walking, and reading. / 2. I would have a family and be very close to them. I would also have good relationships with my coworkers, and I would have a few neighbors I am close to. I believe our interactions would be warm and caring. / 3. I would feel relatively positive, but tired, while waking up. I would look forward t…	3	5	2	3	3	4	4	4	5	4	4	3	2	3	4	2	4	4	4	3	3	2	2	2	4	4	2	3	2
R_3gLtl5mUXU10J19	2022-05-19 14:41:11	2022-05-19 14:54:49	1	1	1	0	0	0	2	2	1	5	5	9	1	7	2	5	5	Daily life in this nation is much like many other nations were the wealth gap is fairly divided. For those in the middle income bracket we use our vehicles to drive to work and live our lives on a day-to-day basis. Those of the highest income bracket live lives of luxury that seem unfair in comparison to those of the lowest income bracket. As we encounter those of the lowest income bracket the we…	3	3	4	3	3	4	4	3	4	4	4	4	4	4	4	3	3	4	2	2	2	2	3	2	4	4	4	2	2
R_3qJNEGb5VWT7RZL	2022-05-19 14:37:36	2022-05-19 15:45:23	1	1	1	1	0	1	2	2	1	6	5	9	1	8	5	3	7	my daily activities will include breakfast early in the morning, leaving my children at school and then going to work. I usually have lunch with clients at the golf club. On the trip back to the office to schedule the next day's activities or the rest of the week. I visit my brother who is the president of the country club in the city. / I also interact a lot with the neighbors to where I live an…	5	5	5	5	5	4	3	3	4	4	4	4	4	4	4	3	4	4	3	3	3	4	4	4	4	5	4	4	4
R_1K7jEwkiNIvz3QZ	2022-05-19 14:56:28	2022-05-19 15:24:37	1	-2	1	0	1	0	2	2	1	8	7	7	8	7	8	6	7	I going to daily office. is my daily activities. / My main social interaction is main is my friends. My friends is also meet in facebook and other social media . It is nice friendship and also we are very closly . and they are nice persons and i so meet very well . and my other social interaction is my school friends and my relations.. / and my daily activity may be my sports. /	5	3	5	3	3	4	5	5	4	4	4	4	5	5	4	4	3	4	5	4	4	4	5	4	4	4	5	4	5
R_dp34fJshdt755wB	2022-05-19 17:32:25	2022-05-19 17:41:37	1	-2	1	0	1	1	2	2	1	5	5	5	5	5	5	4	4	I believe that is your typical working class of people living paycheck to paycheck. they probably work 40 hours a week and have kids. they are all nice people that like to help each other out. they all live in cookie cutter houses and compete with the neighbors for who has the best looking lawn.	3	3	3	3	3	4	4	4	4	4	4	4	4	4	4	4	4	4	4	4	4	4	4	4	4	4	4	4	4
R_um0eHjBTAxIO7Id	2022-05-19 14:40:33	2022-05-19 15:18:39	1	-2	1	1	1	1	2	1	1	9	8	9	8	9	8	7	6	Before the arrival of white people into the district, the Aborigines called the area Watchegatcheca which had the meaning 'Wattle Tree and White Cockatoos'. The name 'Bimboola' has generally been accepted to have come from the Sinhalese word "Dimbula" meaning 'Land of Figs'. The name came from the District Surveyor of the time John George Winchester Wilmot, who had previously lived in Ceylon (now…	5	5	3	5	3	4	4	5	5	5	5	4	4	5	5	4	5	5	5	4	4	5	4	5	5	4	5	4	5
R_vwTMlZZaonBsqXv	2022-05-19 14:54:46	2022-05-19 15:33:27	1	-1	1	0	1	0	2	2	2	4	4	9	1	9	1	3	3	I think my days in this society would involve going to work mostly or looking for ways to try and better myself. Wake up like am in a rat race to go to work. Persevere to work hard, impress my boss in hopes of getting a promotion and move up the ladder because otherwise I could loose my job and status in this community. I would go the extra mile to make it happen for me and at the end of the day,…	3	5	3	3	3	4	4	4	4	4	5	4	4	5	3	4	5	5	2	2	4	4	5	4	4	4	4	4	4
R_2bOUD6wvgODt85O	2022-05-19 15:00:52	2022-05-19 15:17:23	1	-1	1	0	1	1	2	3	1	8	9	8	9	8	9	6	7	ituated on the Wimmera River , Dimboola was previously known as 'Nine Creeks'. Following a survey conducted in late 1862 by contractor Frederick Smith of Ararat, a plan for a township in the County of Dimboola was proposed. It was first recognised as being a township when mentioned in the April 1863 edition of the Government Gazette. At the 2011 census Dimboola had a population of 1,662. / / Befo…	3	5	3	3	5	5	4	4	5	4	4	5	5	5	4	4	4	5	4	5	5	5	4	4	4	5	4	5	5
R_1K6GydgVvOPqFft	2022-05-19 14:31:36	2022-05-19 15:00:45	0	0	1	1	1	0	2	2	1	4	4	9	1	6	4	1	4	My daily life would be average in all areas. I am not rich and I am not poor, I just have enough to get by comfortably and maybe have a little money left over for discretionary purchases. I wouldn't have any problems buying necessities, such as food and clothing. I also would probably have enough to afford to pay all my bills. / I would probably only interact with people who also are of the same …	5	5	4	5	5	4	5	4	4	4	5	5	4	4	5	5	5	5	5	3	5	3	5	3	3	4	3	5	2
R_2aFausDFNUYTmxW	2022-05-19 14:32:47	2022-05-19 14:49:39	0	0	1	0	1	1	2	2	1	5	5	9	1	9	2	5	5	Daily plans include work at job, spending time with family and friends and some concerns around making ends meet. Would likely meet a variety of people in similar circumstance. Some would become good friends and the talk would be across any number of topics. Regarding thoughts and feelings, would feel grateful for what I have and the face that the people I engage with socially and at likely have …	3	3	3	3	3	4	4	4	4	4	4	4	4	4	4	2	2	4	3	2	2	2	2	2	4	4	3	4	4
R_2TOdfY35Houwp79	2022-05-19 14:45:54	2022-05-19 15:06:26	0	0	1	1	1	0	2	2	1	6	6	5	1	9	1	4	3	As a member of the second social class I am in what would be considered middle class. I wake up in my nice house and get to eat a breakfast that is filling. I work a job that pays me well and affords me the ability to drive a decent car and go on a vacation for 1 week to a resort. The people I would interact with would mostly be in my status level and above. I would rarely talk to members of the …	3	3	4	5	5	4	4	5	3	4	5	4	3	4	5	4	3	4	3	3	2	2	4	2	4	3	4	4	3
R_2uZIvfdIkuPDs0Q	2022-05-19 16:01:05	2022-05-19 16:24:40	0	0	1	0	1	0	2	2	1	6	6	9	1	9	1	7	7	MY Life in bimboola would be average and very easy going. I would work on the weekdays and hang out with friends and family on the weekends.I would feel blessed to have the money, house and car that i have.The interactions that i would have from day to day activities would be those of my coworkers friends and family.On the weekdays i would get up around 7am and go to the local coffee shop to grab…	3	3	3	3	3	4	4	4	4	4	4	4	4	4	4	1	1	1	4	4	1	1	1	1	4	4	4	4	4
R_D8cO60UKrdGIXp7	2022-05-19 14:42:36	2022-05-19 14:51:16	0	0	1	0	1	0	2	2	1	4	4	9	1	9	1	7	7	I wake up, shower and get in my super tiny car. I go to my job and work many hours for just average pay. When I get home, I have to feed my dog, clean my house and take care of my children before going to sleep in my uncomfortable bed. On weekends my friends come over for BBQ and we have a few drinks while letting the kids play in a blow up pool in the back yard. We listen to music and talk about…	3	3	4	3	3	4	4	4	4	4	4	4	4	4	4	1	1	2	4	2	2	4	1	1	4	4	4	4	4
R_eGblZXsq7omoUWl	2022-05-19 14:31:41	2022-05-19 14:50:44	0	0	1	1	1	1	2	2	1	5	5	5	5	5	5	4	4	I wake up and make myself a modest breakfast. I drive my blue vehicle to work and spend most of my day there. I hate where I work but I have no other choice. I work really hard, but I feel so unappreciated. Oh well, at least I have a roof over my head. It's now lunch, and originally I had made plans to go out for lunch, but I just do NOT have the money this week. So I look in the break-room fridg…	4	4	4	4	4	3	3	3	3	3	3	3	3	3	3	1	1	1	1	1	1	1	1	1	3	3	3	3	3
R_Q5GtFOvplzycSL7	2022-05-19 17:33:45	2022-05-19 18:11:51	0	0	1	0	1	1	2	2	1	5	5	5	5	9	1	6	7	As a Bimboolean I belong to the middle income group so I am probably working at a manufacturing company and I work from eight to five, five days a week. I have a comfortable house and I can afford to take a vacation for at least 2 weeks a year. I have my own car, a small sedan which I am styill trying to payoff from through a bank loan. My husband is also a nurse from a nearby hospital so we can …	5	3	3	3	3	4	5	4	5	4	5	4	4	4	5	2	4	4	4	4	3	4	2	4	5	4	5	4	5
R_xayKbS4g6ErshZ7	2022-05-19 14:30:39	2022-05-19 15:12:33	0	0	1	0	1	1	2	2	1	6	6	9	1	9	1	2	4	I'm getting up fairly early, because I have an office job. I'm the office manager for the local branch office of Bimboola Bank. Today is performance evaluation day. I try to give my staff members as a good an evaluation as I can justify, because frankly we don't pay them very well, and I'm trying to see that at least they get a semi-decent raise. Sometimes I find myself paying out of pocket for r…	5	5	3	5	3	5	5	5	5	5	4	4	3	4	4	2	3	2	4	2	4	1	3	2	5	4	2	2	3
R_yJdGQf9ZX4e3lex	2022-05-19 14:51:20	2022-05-19 15:05:24	0	0	1	1	1	0	2	2	1	5	5	9	1	9	1	4	4	I imagine I'd live quite an average lifestyle. I make 40,000 BD a year, so that allows me to live in a very comfy abode--which I can decorate and maintain as I see fit. I don't typically go out to eat very often, but I meet with my friends from time to time and invite them to my house to eat, and talk about how life is going for one another--as well as intended goals versus achieved goals. Howeve…	5	5	5	5	5	4	4	4	3	4	3	4	4	2	4	1	2	2	5	3	4	2	4	1	4	4	3	3	3
R_tRPGmgEH3RLnrpf	2022-05-19 14:47:27	2022-05-19 14:57:48	1	1	1	0	1	1	2	2	1	5	5	9	1	9	1	1	3	My life is pretty simple. I get up and go to work. Work is a very important part of my life. I am a working class citizen that can afford a few luxury items but that is because i work very hard. I like to treat everyone i meet with kindness and as if we are equal. After a long hard day i like to come home and spend some time with family and friends and be thankful for all that we have.	5	5	5	5	5	5	5	5	3	5	2	3	3	3	3	1	4	4	4	1	3	4	1	3	5	5	3	3	3
R_2dHkmqf85vPpk2e	2022-05-19 14:33:34	2022-05-19 14:54:32	1	1	1	0	1	0	2	2	1	5	5	9	1	9	1	5	6	I guess it would be a little similar to what I experience now, although some would consider me poor because I don't have extra money for things like holidays. But then again, we do have a lot of things that we take for granted like internet, television, heat, electricity, somewhat decent cars and plenty of food. Not the greatest food but I can't complain. The only thing we don't have money for ar…	5	5	4	5	5	5	5	5	5	5	4	4	4	3	4	2	4	4	3	5	2	4	5	5	5	5	5	5	5
R_3VJuNseY49RJcXv	2022-05-19 14:32:21	2022-05-19 14:47:12	1	1	1	1	1	1	2	2	1	5	5	9	1	9	1	5	5	I would wake up, and drink a nice of hot coffee from my coffee machine. I would look over my plans for the day over a nice hot breakfast. I would take my dog out for a walk and then slip into my car and drive to work. I would then go to my work at the office and host a meeting to see if we could increase sales. I would pow-wow with my boss. At home, I would hit the gym then take a nice shower. I …	3	3	4	3	3	5	5	5	5	5	3	4	2	3	4	1	3	4	4	2	3	1	1	1	5	5	3	3	3
R_2TCeia9GeQaGXSF	2022-05-19 14:31:17	2022-05-19 14:44:28	1	1	1	1	1	1	2	2	1	5	5	9	1	9	1	6	6	My daily activities would look like this: I would start my day by getting out of bed when the sun came up. I'd do some yoga, grab a meditation session, and then make a smoothie. After that, I'd get in the shower and get ready for my workday. After work, I'd come home and get dinner started. I'd eat a sensible meal, wind down by watching some TV and catching up on emails or social media. Then I'd …	3	3	3	3	3	4	4	4	4	4	4	4	4	4	4	2	2	2	2	2	2	2	2	2	4	4	2	2	2
R_1PTMdM6p87r6BYk	2022-05-19 14:35:31	2022-05-19 14:45:56	1	1	1	1	1	1	2	2	1	5	5	9	1	8	2	5	4	I wake up get dressed, get the kiddos dressed, take them to school, then I head to work. Clock in and put a full 8 hour day. Come home fix dinner and go to bed.	3	3	3	3	3	4	4	4	4	4	4	4	4	4	4	3	3	4	3	3	3	5	3	3	4	4	4	4	4
R_3n1WiIFFOD4D8D1	2022-05-19 14:30:34	2022-05-19 14:44:50	1	1	1	1	1	1	2	2	1	5	5	4	6	7	4	3	5	I imagine my day will go as it normally does being middle class. I'll wake up and focus on the rat race.. clock in somewhere and focus on work while using what little disposable income I have to spend on unnecessary things to make it feel like its worth it to work until I die... however maybe I'll try to find a wife and start a family.. maybe then it will be worth it.. my wife and kids would make…	3	5	4	5	3	5	4	5	5	4	5	4	3	2	4	3	3	3	4	5	2	2	4	2	5	5	1	3	4
R_bKNAB4NA3LabUul	2022-05-19 16:19:13	2022-05-19 16:33:02	1	1	1	1	1	1	2	2	1	7	7	7	9	9	1	1	1	I would probably have a normal comfortable office job, so I'd likely wake up and get ready, drive to work, work a reasonable amount of time, and then go home. I probably have friendly neighbors and friendly coworkers. I probably have a family and pets. Life is probably very good for me here. Bimboolean me would probably be very happy and looking forward to her vacation.	5	5	1	5	5	4	5	4	4	4	4	4	3	3	4	3	3	3	4	4	5	4	3	1	4	5	1	2	2
R_1KPTJWtKrXKY4AV	2022-05-19 14:58:24	2022-05-19 15:10:21	1	1	1	1	1	1	2	2	1	5	5	9	1	9	1	1	1	On a normal day in bimboola I get up and go to work then,come home and have dinner with my beautiful,family before relaxing in front of the television and falling asleep with my wife in my arms for the night. Life is simple here but life is good. Socially we interact mostly with people in our neighborhood and people from our workplace. Bimboola isn't a perfect place to live but it is food for my …	5	5	5	5	5	5	5	5	5	5	2	2	2	2	2	5	5	1	4	1	1	1	1	1	5	5	2	5	1
R_11bHOyXex05lZIT	2022-05-19 14:46:07	2022-05-19 15:36:22	1	1	1	1	1	0	2	2	1	5	5	9	1	9	1	4	4	My life would be rather routine. I would get up in the morning eat breakfast go out side, get in my car, and drive to work. While at work I would interact with my coworkers who most likely belong to the same class as me, living similar lives. At the end of the day I would go home, maybe stopping on the way to get some groceries at store that caters mostly to my class and the upper class, because …	5	5	5	5	5	4	4	4	4	4	5	4	4	4	4	4	4	4	5	4	5	5	4	4	4	5	4	4	4
R_3O0OIHUuAj9QjhA	2022-05-19 14:52:06	2022-05-19 15:06:02	1	1	1	1	1	0	2	2	1	4	4	9	1	8	2	4	6	My day begins with a hot cup of tea and reading the newspaper online. I then water the plants, walk the dog, take a shower and go to work or if I have the day off I go to the eater and boat, swim or fish. At night I cook dinner and take my dog for a long walk on the beach. Throughout my day I see many people at work and at the store, but I am only close to a few of the. I feel very happy in Bimbo…	5	5	4	5	5	4	3	3	3	4	4	4	3	4	4	2	4	4	4	3	2	3	3	3	3	4	4	4	3
R_1ia2r7wo1sH2UmD	2022-05-19 14:28:55	2022-05-19 14:34:04	1	1	1	0	1	0	2	2	1	6	4	8	1	5	5	5	4	I would get up and get ready for the day by showering and eating breakfast. I would then go to work. Ui'd work hard all day. I'd earn enough to support myself. I come home and rest	3	5	3	4	5	4	4	4	3	3	3	3	4	4	4	3	4	2	2	3	4	5	3	4	3	3	4	4	3
R_1Qb8GGk2R7Xp5Ei	2022-05-19 14:38:51	2022-05-19 15:07:03	1	1	1	0	1	0	2	2	1	5	5	3	8	8	2	6	6	I am a middle-class person so I assume I am working about 5 days a week with weekends off. I commute to work in my compact car and come back to my home like most others in my class group. On a typical weekend, I'm off of work and do things around the house or go out to an affordable cafe. On some weekends I would have the money to do something else like see a movie. I interact with people in my c…	3	5	4	3	3	4	4	4	4	4	5	4	3	4	4	3	4	4	3	4	4	3	4	3	4	4	3	3	3
R_309905uXSHVxfgR	2022-05-19 16:26:20	2022-05-19 16:43:59	1	1	1	0	1	0	2	2	1	6	6	9	1	9	1	3	5	A 9-5 work week being middle class in society. With 2 kids and a dog we have little savings left at the end of the month. As a family we are comfortable, hard working and proud that we strive to succeed in the unfair economy. Most of our neighbors and people we see everyday are in the same position social as we are. We feel proud to have what we do but sad that so many have so little just because…	5	5	5	5	5	5	5	5	5	5	5	5	5	5	5	2	4	4	4	3	2	1	3	1	5	4	4	3	1
R_25t01bMGocopddV	2022-05-19 15:05:11	2022-05-19 15:10:12	1	1	1	1	1	0	2	2	1	5	5	9	1	8	2	5	5	I have a life similar to my life here. I have an average car, house, and a job that pays average. I feel ok about my life because I am secure and have a decent lifestyle. I feel awful for the poor in my country though, because they struggle so much and it isn't fair.	3	5	3	5	3	5	5	5	5	4	5	3	3	4	3	2	4	2	5	3	4	3	3	3	5	4	2	1	1
R_PFH2Fwi0qBQnbIB	2022-05-19 14:36:36	2022-05-19 14:47:35	1	1	1	0	1	0	2	2	1	5	5	5	9	7	3	1	5	I wake up and go about the day,going to work and interacting with the people there. I eat at medium priced restaurants and talk with my friends in person and on the phone. My job is not hugely high paying but it is enough for the essentials with a little left over. I'm basically living a middle class life, surrounded by members of the same class.	5	3	3	5	3	4	4	4	4	4	4	4	4	4	4	3	3	4	3	3	4	3	3	3	4	4	4	4	4
R_p6EIbdW7WjCV7W1	2022-05-19 14:51:26	2022-05-19 15:11:54	1	1	1	0	1	0	2	2	1	5	4	9	1	8	1	1	4	as a bimbo, my life is pretty much mundane. i would get up, go to work in some sort of office setting, and just work tirelessly for a minuscule paycheck that does not get me motivated. Then i would go to a gym and enjoy my night out with my lady. For social interactions, i would avoid meeting bimboolians of the third tier. Those who live in bad areas tend to be crime infested associates. Those wh…	5	5	5	5	5	5	5	5	5	5	5	5	5	5	5	2	4	4	4	4	4	4	2	5	5	5	5	5	5
R_29mNRil0d6PxEtz	2022-05-19 14:48:28	2022-05-19 15:04:56	1	1	1	1	1	0	2	2	1	4	3	9	1	9	1	2	6	I wake up miserable, feeling so close to those who are in group 1. I have a better life than they do materialistically, but I am only one paycheck from being homeless. I have to work my fingers to the bone and try to get closer to those in group 1. This means no time for extra liabilities like cars and vacations. The only reason I picked a modest house is so that my family can feel comfortable.	5	5	5	5	5	5	5	5	4	5	5	5	5	4	5	4	3	4	4	5	1	1	4	1	5	5	2	2	2
R_2cwLLlUMR9osihO	2022-05-19 15:34:34	2022-05-19 15:48:24	1	1	1	1	1	0	2	2	1	4	5	9	1	9	1	3	3	My day would be filled with working a full time job, and maybe a part time job at night. My income is taken up by necessities so I'd need to work a lot for any extras. I would commute to work in my small car, come home and mostly likely cook dinner rather than eat out. I would mostly spend time with family and friends in the same socioeconomic situation that I am in. I feel happy and content with…	3	3	2	3	3	4	2	2	4	4	2	4	2	2	4	2	4	4	2	4	2	4	2	4	2	4	2	3	2
R_2dJWDlWnsdJlXCU	2022-05-19 15:18:28	2022-05-19 15:45:31	1	1	1	0	1	1	2	2	1	5	7	9	1	9	1	5	4	The alarm goes off. It is 6 am, time to get up and get my husband off to work. Make his lunch and give him a good bye kiss. Wake the kids, pack their lunches and walk with them to the bus stop. It is a beautiful day. I chat with the other moms at the bus stop, wave to the kids as they get on the bus. Walk back to home, do my housework, errands, and then to the Christian center where I will help g…	5	5	3	5	3	5	5	5	5	5	3	3	3	3	3	1	1	1	1	1	1	1	1	3	5	5	4	4	4
R_UEi7tUXODnn5yMh	2022-05-19 15:11:48	2022-05-19 15:24:49	1	1	1	1	1	1	2	2	1	6	6	9	1	8	1	1	7	I wake up in the morning and I eat some breakfast and take a shower, I then get in my car and drive to work. I work for 7 boring hours at a desk job and then go home exhausted. I cook my girlfriend and I some food and we relax and watch a comedy movie then play a board game. It was a fun afternoon and an overall good day.	3	5	2	5	4	5	4	5	5	5	3	4	4	3	4	3	4	3	4	5	2	2	4	1	5	2	3	4	2
R_3EsrR0KiZ3RYMnF	2022-05-19 14:29:14	2022-05-19 14:46:19	1	1	1	1	1	1	2	2	1	5	5	9	1	5	5	3	1	My life in Bimboola is decidedly average. I do not own expensive things nor am I living in abject poverty. I can afford the things I need and that's good enough for me. I live in a regular house in a regular neighborhood. I am quite satisfied with my life in Bimboola so far. I can't think of any place else I would like to be. / / My days usually consist of getting up, going to work, and then comi…	3	3	4	3	3	4	4	4	4	4	4	3	3	3	3	2	2	2	4	4	2	3	2	2	4	4	2	3	3
R_2SqmwfgjjDoI9F8	2022-05-19 14:34:46	2022-05-19 14:46:00	1	1	1	1	1	1	2	2	1	5	5	9	1	9	1	1	3	I would work very hard to be where I am at. My life is consumed with working to keep the social status that I have. I'm always striving to hold my position and there isn't a lot of time for play except one week a year where I get away and let my hair down. I am in circles of people mostly at my social level and we are all working hard for the lifestyle we have. I am stressed and consumed by my wo…	5	5	1	5	5	5	5	5	5	2	4	4	2	5	3	3	5	5	5	5	5	2	3	1	5	5	2	1	1
R_10ur1CD9WTzmzb6	2022-05-19 14:35:46	2022-05-19 14:51:17	1	1	1	0	1	1	2	2	1	7	6	9	1	7	4	2	3	It sounds like as I'm in Group 2 my life is solidly middle class, with a little extra. I probably work fairly hard, but also enjoy time to relax and enjoy my life. I spend time with co-workers as well as friends and my partner. I'm able to meet all my needs and then some, though my life is by no means extravagant. Realizing how large the income gap is in Bimboola, I find time to volunteer giving …	5	3	4	3	3	5	5	4	4	4	4	3	2	4	3	2	2	4	4	4	2	2	2	2	4	4	2	2	2
R_1Y2Qxx6VNuytCiR	2022-05-19 14:45:11	2022-05-19 15:35:48	1	1	1	1	1	1	2	2	1	5	5	9	1	9	2	1	4	I live a life as a middle class person. I work my average job, drive an average car. I go on maybe one vacation a year. I don't really go out much, I only hang out with my coworkers every now and then. I enjoy saving money and enjoying taking walks in the beautiful scenery around me. I like my job it's simple and pays the bills.	3	3	1	3	3	4	4	4	4	4	3	4	3	3	3	3	3	4	3	4	3	3	3	3	3	4	3	4	2
R_3mTghaghqvJaDK1	2022-05-19 14:40:56	2022-05-19 14:52:41	1	1	1	1	1	1	2	2	1	6	7	9	1	7	2	6	7	Life is quite uneventful in general as a Bimboolan. I have a standard routine of going to work on most days, with a couple days off each week that I enjoy spending with friends and family. We make enough money to get by, but not as much as some of the elite in society. I do wish that there were more equality here, as it pains me to see how some of our own are forced to live their lives, unable to…	3	3	4	3	4	4	4	3	4	3	3	3	3	3	3	2	2	2	2	2	2	2	2	2	4	4	4	4	3
R_Wv5zXWwJddarWPT	2022-05-19 14:45:10	2022-05-19 14:59:03	1	1	1	1	1	1	2	2	1	6	2	9	1	8	2	5	5	I feel fine with being in group #2 --- I would wake up in a decent house and drive a decent car and life is pretty good -- the people I waound hang with would also be #2 and they would be happy .. or at least much happier than those #3's .... they are miserable	3	3	3	3	3	4	4	4	4	4	4	4	4	4	4	4	4	4	3	4	4	3	4	3	3	4	4	4	4
R_3JJaHw0welS5IsP	2022-05-19 14:29:41	2022-05-19 14:58:58	1	1	1	1	1	1	2	2	1	5	5	9	1	7	3	3	2	My work day would start out with a healthy breakfast and a 20 min drive to my vet clinic where i work as an office manager. I love my job but wouldn't mind if it paid more. I assist with the day in and day out activities of a booming vet clinic, often interacting with people and the pets they love. Sometimes my job is sad and i try to provide support when a client loses a beloved pet. When that h…	3	5	4	5	3	4	4	3	2	5	4	4	2	2	3	2	3	2	4	2	2	3	2	1	5	5	4	4	3
R_3iXt9CqrdzYE3Mm	2022-05-19 16:09:39	2022-05-19 16:49:01	1	1	1	0	1	1	2	2	1	5	6	5	1	9	1	4	4	I would be financially fine. I would go to work. I would hangout with friend on my days off. I would go eat dinner with my family. I would have a car to go to work. I probably go to the movies and to the mall. I probably go out to eat. I would go explore. I would feel happy, but sad that there are people in living in really bad condition. I would not be able to ignore them and there situation. I …	4	4	4	4	4	3	3	3	3	3	3	3	3	3	3	3	3	3	3	3	3	3	3	3	3	3	3	3	3
R_3HGI1ehtLCDeukB	2022-05-19 14:29:20	2022-05-19 14:38:38	1	1	1	1	1	1	2	2	1	5	5	9	1	9	1	2	3	I would wake up, eat, go to work, spend time with my friends, go to the movies - all the stuff I usually do. I would feel more restricted by the specific wealth divisions, however, and feel like I couldn't fully succeed.	4	4	2	3	3	4	5	4	5	4	5	4	3	4	4	2	3	4	4	3	3	2	2	2	4	4	3	3	2
R_qPYrRguGk5jVFNn	2022-05-19 14:32:15	2022-05-19 14:44:06	1	1	1	1	1	0	2	2	1	5	5	9	1	9	1	6	6	Daily activities would include getting up, feeding my family, getting them to school, going to work and doing all that in reverse at the end of the day. Social interactions would be with people at work, in my neighborhood and with my family. I would feel satisfied with my simple life that can afford the necessities and occasional vacations.	5	5	3	5	3	5	5	5	4	5	3	4	3	3	4	2	3	3	4	2	2	2	3	2	5	5	4	4	3
R_3FahHu0yMzgpuJH	2022-05-19 16:46:07	2022-05-19 17:05:40	1	1	1	0	1	0	2	2	1	5	5	9	1	8	2	1	6	My daily life in the middle class of Bimboolea would be fairly comfortable. Every morning I would make a simple breakfast and then head to my job in my compact vehicle. My son would most likely attend public school and my wife would also work a full time job. My weekends would consist of relaxing at home and working on my backyard. My social life would be rather normal, every other weekend I'm su…	5	5	3	5	3	5	4	5	4	4	4	4	2	2	3	3	4	4	3	5	2	2	4	4	5	3	4	4	3
R_1F57Nx3MxEqpjl7	2022-05-19 14:30:02	2022-05-19 14:43:27	1	1	1	0	1	1	2	2	1	5	5	9	1	9	1	4	4	I would feel happy to wake up next to my lovely wife and start my day. I'm glad thatI habe a home, a jib, and a car, I'm glad thatI can afford to eat fairly well, and even take a holiday once a year. I would like to socialize with my mates and throw some shrimps on the BBQ every now and then. I'm pleased to go to work, and earn a living for my family, and meet new people to socialize with.	5	5	5	5	5	5	5	5	5	5	5	4	3	3	3	3	4	4	4	4	3	5	4	2	5	5	4	3	4
R_3qs32nY4mpT4gbp	2022-05-19 15:08:56	2022-05-19 15:18:47	1	1	1	0	1	1	2	2	1	4	5	2	7	9	4	3	6	I would probably have a full time job. I will live comfortable but not flashy. I will have a modest car and home. I would meet people in my social group most likely. We would go out to eat and movies but not too often. I would be content to live here.	3	4	2	2	3	2	2	4	3	2	3	2	4	3	1	4	3	2	3	3	4	4	2	2	4	4	3	2	2
R_3FPTiymrQq063Kg	2022-05-19 17:31:26	2022-05-19 17:54:01	1	1	1	1	1	0	2	2	1	6	6	9	1	9	1	6	1	Life in Bimboola is pretty good. I would start my day with a nice breakfast and then go off to my job. I would enjoy driving my little car. After work I would pick up a friend and go for a drive in the country. We would stop to get something to eat for dinner. We would have fun laughing at each other. When it got late I would drop my friend off and head home to my cats. I am happy and life is goo…	5	5	2	5	5	5	5	5	5	4	2	2	2	2	2	1	2	2	3	2	4	2	2	1	5	5	3	3	3
R_3kAQitCuNerRQBz	2022-05-19 14:32:30	2022-05-19 14:53:28	1	1	1	0	1	0	2	2	1	5	5	9	1	9	1	5	5	In Bimboolean society, in group 2, life is busy and stressful, yet sometimes rewarding. Daily activities would probably include getting up to go to work in the morning, eating breakfast, driving to work/school, and interacting with other people and co-workers along the way. As a member of group 2, I would be able to afford transportation to and from work; I would have a somewhat pleasant commute …	3	3	4	3	3	3	3	2	3	4	4	3	3	3	3	3	3	3	3	4	3	2	2	1	4	4	3	3	2
R_1ml33S1bNHbsYE4	2022-05-19 15:42:55	2022-05-19 15:56:55	1	1	1	1	1	0	2	2	1	5	5	9	1	8	2	5	6	Life in the Bimboola society for me would be content and satisfied. I would have enough money to live life from day to day and afford a vacation every once in awhile. I would go through my day just working to pay for my bills and other expenses. I would interact with other people in my same group because we would share the same interests and problems most of the time. I would feel okay everyday, …	5	3	3	5	3	5	5	4	5	4	5	5	4	4	4	2	2	4	4	3	5	4	3	3	4	5	5	4	5
R_1FbSHmkujNGtNHs	2022-05-19 15:50:41	2022-05-19 16:01:20	1	1	1	0	1	0	2	2	1	5	5	9	1	8	8	1	1	I work every day and make a good living by local standards. I have anice, comfortable house, and a small new car. I am pretty lucky compared to mosr people.	3	3	4	3	4	3	3	3	3	3	4	4	4	4	4	4	4	4	4	4	4	4	4	4	4	4	4	4	4
R_1MG9xXagNvsUP4Z	2022-05-19 14:29:43	2022-05-19 14:43:17	1	1	1	1	1	0	2	2	1	5	5	7	1	5	5	4	1	My day would be an average day. I would have a routine nothing too exciting but not miserable either. I would have friends that we get along well with and hang out at like cookouts and small gatherings. I would feel really bad for the lower-income families and want to help them while at the same time I would envy and dream about being in the upper income	3	5	4	5	5	5	5	5	3	2	2	3	3	2	2	1	2	2	3	2	1	4	2	1	4	5	3	4	3
R_1jvTQqkHLCKKtMG	2022-05-19 14:53:12	2022-05-19 15:13:49	1	1	1	0	1	0	2	2	1	5	5	6	7	8	2	6	6	I wake up quite early because I have a regular job I have to work at to pay the bills. I do my daily toiletries and then feed my cats since I can't afford to hire a maid to do it. I make myself breakfast of toast and eggs since I don't have a personal chef. I then do some work online and watched some TV. In the afternoon, I make myself lunch and I clean part of the house. I cook dinner for the fa…	3	3	4	3	3	4	4	4	4	4	4	4	4	4	4	3	4	4	4	3	3	2	4	2	4	3	4	4	3
R_UfJJbb3LVhGHelH	2022-05-19 14:37:47	2022-05-19 14:47:26	1	1	1	0	1	0	2	2	1	6	6	9	1	9	1	4	5	My normal day would consist of getting up, having a healthy breakfast, and driving off the work. I'd have a normal 8 hour work day and work on projects with my coworkers. I'd also have friends that I spend time with from time to time each months. We would probably get drinks together or go hiking. I think I would be mostly content with my life and work to maintain my lifestyle	5	5	5	5	5	5	5	5	5	4	4	4	3	3	4	2	3	2	4	3	4	2	2	2	5	4	3	3	2
R_3jdJI9ruJwO6Z7m	2022-05-19 14:56:17	2022-05-19 15:37:01	1	1	1	1	1	1	2	2	1	5	5	9	1	9	1	4	5	I start the day waking up to my husband and three kids. I shower and dress for my 8 hour job. I pack my kids into our small car then drop them off at their public school. I drive 20 minutes outta town to my 9 to 5 job. The commute isn't so bad. Although it breaks my heart when I drive pass the poor section of town. It makes me so grateful that I'm not living like that. The rest of the drive to wo…	3	3	4	3	3	4	4	4	4	4	4	4	3	3	4	4	4	4	2	3	2	1	4	3	4	4	3	3	2
R_1da9ljE9UNZkfiU	2022-05-19 16:01:17	2022-05-19 16:19:37	1	1	1	0	1	1	2	2	1	5	5	9	9	1	1	1	3	I wake up in the morning around 5am. I cook breakfast for my kids and husband. I make coffee and get in the shower so that I can get ready for work. I leave the house around 6:30 am to arrive by 7:30 am. I work as a nurse and my work day lasts till 4:30pm. I leave work and get things done like grocery shopping. I get home by 5:30pm. I cook dinner hang out with my husband and kids. Take a shower m…	3	3	3	3	3	4	4	4	4	4	4	4	4	4	4	3	3	3	3	3	3	3	3	3	4	4	3	4	4
R_1YXE4rIRxcJAroR	2022-05-19 14:35:27	2022-05-19 14:43:36	1	1	1	1	1	1	2	2	1	5	7	9	1	9	1	5	5	My daily activities include going to my regular job. Not as high paying and fancy as income level 1, but also not as abysmal as income level 3. They have nothing. / I may go to the grocery store and do some shopping, or tidy up around my house. / My friends include people like me. I might not come into contact with people in other income groups. I would treat everyone with respect. / I would feel…	3	3	3	5	3	4	4	4	4	4	4	4	4	4	5	1	2	4	4	4	2	3	2	4	4	3	4	4	4
R_1ODjoTZrQoyafzN	2022-05-19 14:53:58	2022-05-19 15:08:37	1	1	1	0	1	1	2	2	1	5	5	9	1	9	1	3	3	My daily activities is working a job 8 hours a day. I'm interacting with my peers in the middle class, far removed from the poverty levels of group 3 but also not interacting with the wealthy in group 1. The interaction I would have would be with my equals. I would spend time in my house with my family. I would feel comfortable living this way but envious of the wealthy. It would feel overwhelmin…	3	3	2	5	3	5	5	5	4	4	4	4	2	2	4	1	1	4	2	1	2	1	4	1	4	4	1	4	1
R_2EGAAt0LhAx0wUx	2022-05-19 14:41:20	2022-05-19 14:52:25	1	1	1	1	1	0	2	2	1	5	5	1	9	9	1	1	1	I think I would feel pretty much like I do right now, since we do live in a very unequal society (although the poor are better off). That means that my life would be pretty much the same as it is now. I would get up and go to work during the week and spend time with my family and friends in my free time. I would have the normal stresses about money, but overall I would be able to afford what I ne…	5	5	1	5	5	5	5	5	5	5	5	5	3	3	4	1	5	4	5	4	5	5	1	1	5	5	1	1	1
R_29613JRSSF2a8Fi	2022-05-19 15:53:51	2022-05-19 16:07:47	1	1	1	0	1	0	2	2	1	5	5	5	6	9	1	5	5	i would spend most of my days working to make a decent living so i will not have much of a social life. I will be able to relax having some luxuries in my life to enjoy. My social interactions will be with other people like me and mainly about life stresses and lack of income. We would feel sad and angy at times overall the lack of money with have and all the stress we face everyday. I would not …	5	5	5	5	5	5	5	5	4	5	4	5	5	5	5	1	2	2	4	2	2	2	1	1	5	5	4	5	5
R_1QKGfjf7aYh50L1	2022-05-19 14:54:50	2022-05-19 15:29:00	1	1	1	0	1	0	2	2	1	5	5	9	1	9	1	3	3	I wake up at five a.m. every morning, leave for work at 6 and drive the 20 miles to work in rush hour traffic. I don't have much time off and can't afford to turn down overtime when it is available. I have one child, a son. My son attends a public school and is in the third grade. The school is run down and in need of updated books and supplies. Ever since President Dump became president schools …	5	5	5	5	5	4	4	5	4	5	4	4	3	3	4	3	3	4	3	4	3	4	3	3	4	4	3	2	2
R_1EYkv3KeDp2cTLS	2022-05-19 14:35:26	2022-05-19 14:54:43	1	1	1	1	1	0	2	2	1	5	5	9	1	9	1	1	5	I would wake up and feel very indifferent about life. I would just go through the morning bathroom and breakfast routine before work. I feel like I would hate my job, but I would probably have to be working 9-5, M-F to even get to be in group 2. I would probably just come home and watch TV if the prospects were this unfair. I would probably feel very charitable to people in group 3 and have a lit…	5	5	5	5	5	5	5	5	5	5	4	5	4	5	5	2	4	3	4	5	4	4	4	1	5	5	4	3	2
R_3nPGIMuj9qe7MCa	2022-05-19 14:39:26	2022-05-19 15:07:20	1	1	1	0	1	1	2	2	1	5	5	9	1	9	1	3	5	My normal day would be to go to my job first so I would just head off to work and finish my average job for my average income. The people I would meet would be just the average Bimbooleans from work or from other stores doing their jobs. I would also try to connect with my other Bimboolean co workers, asking about their average lives as well. After that I would head home once work's over, and the…	4	5	2	3	3	5	4	4	4	4	4	3	2	2	2	1	3	4	4	3	2	2	1	1	4	4	2	3	3
R_psXvKj4Tlbck6Ix	2022-05-19 14:44:09	2022-05-19 14:56:37	1	1	1	1	1	1	2	2	1	5	5	5	5	6	5	5	5	A day in my life as a Bimboola is fairly pleasant for me and my family. We have everything we need to be reasonable happy. We mostly associate with other people that are mostly like us. We are not too materialistic but we have gratitude for everything we have and own. Other people within our town are just like us. We consider ourselves to be modest and humble. We also have great compassion toward…	3	5	3	5	3	5	5	4	4	4	3	4	4	3	4	2	2	2	2	2	3	2	2	2	4	4	4	4	4
R_Z4NR0JYFLhtIAtX	2022-05-19 14:50:54	2022-05-19 15:04:46	1	1	1	0	1	1	2	2	1	7	7	9	1	9	1	5	3	I would wake up and go for a walk in the neighborhood with my dog. I would stop by my friend's house for coffee and she would join me on the walk. I would then go to work at a place that tries to help the people who are very poor and have nothing. I would go home at the end of the day. / I would feel uncomfortable with my life in Bimboola. There are too many poor people who can't feed their famil…	5	5	3	5	5	4	4	4	4	2	2	4	2	2	4	2	4	4	5	2	3	4	2	2	2	1	1	1	1
R_3lG3LFsr78N05RT	2022-05-19 14:53:11	2022-05-19 15:06:30	1	1	1	1	1	0	2	2	1	5	5	5	5	7	3	4	4	My daily life would consist of going to my job from 9-5. Earning the average salary means I can only afford 2-3 eat out meals a week and the rest I would I need cook on my own. I would mainly interact with my co-workers and my family. I would like my day is extremely boring and stagnant but it is for the sake of livelihood because falling into the next income level (3) would be devastating.	3	3	3	3	3	4	4	4	4	4	4	4	4	4	4	4	4	4	3	4	4	4	4	4	4	4	4	4	4
R_XsV6RDEfOW35QMF	2022-05-19 14:33:11	2022-05-19 14:54:08	1	1	1	1	1	0	2	2	1	4	4	9	1	9	1	5	5	My daily activities entail me going to work at a average paying job. I work at job that is not really skilled. I work enough just to get by. I go to a 9 to 5 job and as I cannot really afford the gym membership, I work out outside by going for a run or at home. I come home and watch some tv and usually just make myself something small to eat at home as I cannot afford to go out for dinner everyda…	3	3	3	5	3	5	5	5	5	5	4	4	3	4	4	2	3	2	4	4	2	4	4	4	4	5	3	4	5
R_0wW0iuWwiU4jAI1	2022-05-19 14:57:34	2022-05-19 15:13:06	1	1	1	1	1	0	2	2	1	7	7	9	1	9	1	1	1	I would imagine that I am married and have 2 children, as I do now. I imagine that we are a normal family with work and school and typical activities of people who work hard for what they have. We probably have family near, and would probably see them often. I like to keep up with current events so I imagine I am well aware of the social issues, and would probably lead me to discuss the issues wi…	3	3	3	3	3	5	5	5	5	5	5	5	2	5	5	1	2	4	5	4	5	1	1	1	5	5	5	4	1
R_1OUmHvyhHZjRAPJ	2022-05-19 15:04:06	2022-05-19 15:29:28	1	1	1	0	1	1	2	2	1	5	5	9	1	9	1	7	7	1.) I think as a member of group 2 I have to work very hard to maintain what I have or to get anything new. My day would definitely start by going to work, coming home and making dinner. Helping the kids with homework, or cleaning the house. I would probably get to finally relax around 8 pm and then go to bed within a couple hours. / / 2.) Most all of my daily interactions will be with people at …	3	3	4	3	3	4	4	4	2	4	4	4	3	3	3	2	3	3	4	3	3	3	2	2	4	4	4	4	2
R_3L0CwcHLz3bTaUX	2022-05-19 14:38:41	2022-05-19 14:49:55	1	1	1	1	1	0	2	2	1	6	6	9	1	9	1	4	4	1 - I get up and go to work. I have a reasonably nice job. I work in a comfortable office. Although I'm not a manager I am able to have a reasonable amount of autonomy. / / 2 - People treat me with respect. Although I am not looked up to with reverence I receive multiple times per day several pieces of praise and I feel really good about myself. When I meet someone they are generally interested i…	3	3	3	3	4	5	5	5	4	3	3	3	3	3	3	5	4	4	4	4	3	4	5	4	4	4	3	3	3
R_3KBGszzuRr78qU5	2022-05-19 14:57:06	2022-05-19 15:34:27	1	1	1	1	1	1	2	2	1	5	5	9	1	9	1	6	6	I'm guessing it is very much like being in the middle class of the USA. I would wake up in my average home. I would run errands the same as I do now. I'd get in my car and drive to stores, where I would purchase supplies, food and clothing. I would have to shop for my own supplies. I would have to cook and clean for my family. I would care for my children and my home, while my husband worked. I w…	3	3	3	3	3	4	4	4	4	3	4	4	2	2	4	4	2	3	3	3	3	4	4	3	4	4	4	4	3
R_274jPG22ezQiCBQ	2022-05-19 14:33:43	2022-05-19 14:54:25	1	1	1	0	1	1	2	2	1	5	5	9	1	7	3	5	4	/ my life is any kind of life because it is a middle class in this I can not make very luxurious trips but if I can enjoy life my way like my things like my house or car, these are not the best but they are good For me since I do not need very luxurious things to have a great life, I must work every day since I have to support my family and keep an income to pay for my son's university I must hav…	2	2	2	4	3	3	2	2	3	1	3	2	5	4	3	3	4	5	1	2	4	4	2	3	4	4	2	3	3
[truncated: 154 more columns]
