# Supplementary material for: The Language of Inequality: Evidence Economic Inequality Increases Wealth Category Salience
Source: Pers Soc Psychol Bull. 2021 Aug 5;48(8):1204–19. doi: 10.1177/01461672211036627 (PMC9245161; doi:10.1177/01461672211036627)
Supplement: sj-xlsx-5-psp-10.1177_01461672211036627 – Supplemental material for The Language of Inequality: Evidence Economic Inequality Increases Wealth Category Salience [file sj-xlsx-5-psp-10.1177_01461672211036627.xlsx]

## Sheet: Study 3b data
ResponseID	ResponseSet	StartDate	EndDate	Finished	MTurkID	MatchSequence	Missing	PassChecks	Nonsense	INCLUDE	COND_UNEQUAL	CITIZEN1_FEMALE	CITIZEN2_WEALTHY	CITIZEN2_FEMALE	Check_Groups	Check_Assignment	Check_Selection	Check_GroupBelong1	Check_GroupBelong2	Check_Attention	Unequal_House	Unequal_Transport	Unequal_Holiday	Equal_House	Equal_Transport	Equal_Holiday	group2_wealthy	group2_poor	group1_wealthy	group3_wealthy	Bimboola_unequal	Bimboola_equal	Bimboola_equal_R	Bimboola_identify	group2_identify	LifeinBimboola_Text	CitizenLife_Text	info_sincere	info_honest	info_righteous	info_trustworthy	info_respectful	info_kind	info_friendly	info_warm	info_likeable	info_helpful	info_intelligent	info_competent
R_11d5u48jsgvzW8E	Default Response Set	2019-02-21 15:14:49	2019-02-21 15:15:58	0		33	1	0	#NULL!	0	#NULL!	#NULL!	#NULL!	#NULL!	#NULL!	#NULL!	#NULL!	#NULL!	#NULL!	#NULL!	#NULL!	#NULL!	#NULL!	#NULL!	#NULL!	#NULL!	#NULL!	#NULL!	#NULL!	#NULL!	#NULL!	#NULL!	#NULL!	#NULL!	#NULL!			#NULL!	#NULL!	#NULL!	#NULL!	#NULL!	#NULL!	#NULL!	#NULL!	#NULL!	#NULL!	#NULL!	#NULL!
R_1C7sjWETj0UKGPm	Default Response Set	2019-02-21 16:19:01	2019-02-21 16:33:51	0		50	1	0	#NULL!	0	#NULL!	#NULL!	#NULL!	#NULL!	#NULL!	#NULL!	#NULL!	#NULL!	#NULL!	#NULL!	#NULL!	#NULL!	#NULL!	#NULL!	#NULL!	#NULL!	#NULL!	#NULL!	#NULL!	#NULL!	#NULL!	#NULL!	#NULL!	#NULL!	#NULL!			#NULL!	#NULL!	#NULL!	#NULL!	#NULL!	#NULL!	#NULL!	#NULL!	#NULL!	#NULL!	#NULL!	#NULL!
R_1F8TJncXGEFtD17	Default Response Set	2019-03-30 14:42:35	2019-03-30 14:42:40	0		64	1	0	#NULL!	0	#NULL!	#NULL!	#NULL!	#NULL!	#NULL!	#NULL!	#NULL!	#NULL!	#NULL!	#NULL!	#NULL!	#NULL!	#NULL!	#NULL!	#NULL!	#NULL!	#NULL!	#NULL!	#NULL!	#NULL!	#NULL!	#NULL!	#NULL!	#NULL!	#NULL!			#NULL!	#NULL!	#NULL!	#NULL!	#NULL!	#NULL!	#NULL!	#NULL!	#NULL!	#NULL!	#NULL!	#NULL!
R_1fm8EtL4ikcfzQt	Default Response Set	2019-02-21 16:42:52	2019-02-21 17:30:29	0		53	1	0	#NULL!	0	#NULL!	#NULL!	#NULL!	#NULL!	#NULL!	#NULL!	#NULL!	#NULL!	#NULL!	#NULL!	#NULL!	#NULL!	#NULL!	#NULL!	#NULL!	#NULL!	#NULL!	#NULL!	#NULL!	#NULL!	#NULL!	#NULL!	#NULL!	#NULL!	#NULL!			#NULL!	#NULL!	#NULL!	#NULL!	#NULL!	#NULL!	#NULL!	#NULL!	#NULL!	#NULL!	#NULL!	#NULL!
R_1H79fBpbBVOmFOV	Default Response Set	2019-05-23 18:16:43	2019-05-24 04:39:19	0		86	1	0	#NULL!	0	#NULL!	#NULL!	#NULL!	#NULL!	#NULL!	#NULL!	#NULL!	#NULL!	#NULL!	#NULL!	#NULL!	#NULL!	#NULL!	#NULL!	#NULL!	#NULL!	#NULL!	#NULL!	#NULL!	#NULL!	#NULL!	#NULL!	#NULL!	#NULL!	#NULL!			#NULL!	#NULL!	#NULL!	#NULL!	#NULL!	#NULL!	#NULL!	#NULL!	#NULL!	#NULL!	#NULL!	#NULL!
R_1IoTHaxejPtW5Mq	Default Response Set	2019-02-21 16:03:45	2019-02-22 03:39:11	0		59	1	0	#NULL!	0	#NULL!	#NULL!	#NULL!	#NULL!	#NULL!	#NULL!	#NULL!	#NULL!	#NULL!	#NULL!	#NULL!	#NULL!	#NULL!	#NULL!	#NULL!	#NULL!	#NULL!	#NULL!	#NULL!	#NULL!	#NULL!	#NULL!	#NULL!	#NULL!	#NULL!			#NULL!	#NULL!	#NULL!	#NULL!	#NULL!	#NULL!	#NULL!	#NULL!	#NULL!	#NULL!	#NULL!	#NULL!
R_1IsVyhr1sn4NVTk	Default Response Set	2019-02-21 16:26:53	2019-02-22 06:30:23	0		60	1	0	#NULL!	0	#NULL!	#NULL!	#NULL!	#NULL!	#NULL!	#NULL!	#NULL!	#NULL!	#NULL!	#NULL!	#NULL!	#NULL!	#NULL!	#NULL!	#NULL!	#NULL!	#NULL!	#NULL!	#NULL!	#NULL!	#NULL!	#NULL!	#NULL!	#NULL!	#NULL!			#NULL!	#NULL!	#NULL!	#NULL!	#NULL!	#NULL!	#NULL!	#NULL!	#NULL!	#NULL!	#NULL!	#NULL!
R_1JReXuuHYgMn9nM	Default Response Set	2019-02-11 07:01:32	2019-02-11 07:22:06	0		8	1	0	#NULL!	0	#NULL!	#NULL!	#NULL!	#NULL!	#NULL!	#NULL!	#NULL!	#NULL!	#NULL!	#NULL!	#NULL!	#NULL!	#NULL!	#NULL!	#NULL!	#NULL!	#NULL!	#NULL!	#NULL!	#NULL!	#NULL!	#NULL!	#NULL!	#NULL!	#NULL!			#NULL!	#NULL!	#NULL!	#NULL!	#NULL!	#NULL!	#NULL!	#NULL!	#NULL!	#NULL!	#NULL!	#NULL!
R_1jvbjacHAUdwQbu	Default Response Set	2019-05-14 20:59:44	2019-05-14 21:00:09	0		72	1	0	#NULL!	0	#NULL!	#NULL!	#NULL!	#NULL!	#NULL!	#NULL!	#NULL!	#NULL!	#NULL!	#NULL!	#NULL!	#NULL!	#NULL!	#NULL!	#NULL!	#NULL!	#NULL!	#NULL!	#NULL!	#NULL!	#NULL!	#NULL!	#NULL!	#NULL!	#NULL!			#NULL!	#NULL!	#NULL!	#NULL!	#NULL!	#NULL!	#NULL!	#NULL!	#NULL!	#NULL!	#NULL!	#NULL!
R_1Kr1bgBpZmyDDjO	Default Response Set	2019-02-21 15:02:10	2019-02-21 15:30:36	0		39	1	0	#NULL!	0	#NULL!	#NULL!	#NULL!	#NULL!	#NULL!	#NULL!	#NULL!	#NULL!	#NULL!	#NULL!	#NULL!	#NULL!	#NULL!	#NULL!	#NULL!	#NULL!	#NULL!	#NULL!	#NULL!	#NULL!	#NULL!	#NULL!	#NULL!	#NULL!	#NULL!			#NULL!	#NULL!	#NULL!	#NULL!	#NULL!	#NULL!	#NULL!	#NULL!	#NULL!	#NULL!	#NULL!	#NULL!
R_1kYp9R72UUyLgo3	Default Response Set	2019-02-21 15:19:35	2019-02-21 15:20:11	0		36	1	0	#NULL!	0	#NULL!	#NULL!	#NULL!	#NULL!	#NULL!	#NULL!	#NULL!	#NULL!	#NULL!	#NULL!	#NULL!	#NULL!	#NULL!	#NULL!	#NULL!	#NULL!	#NULL!	#NULL!	#NULL!	#NULL!	#NULL!	#NULL!	#NULL!	#NULL!	#NULL!			#NULL!	#NULL!	#NULL!	#NULL!	#NULL!	#NULL!	#NULL!	#NULL!	#NULL!	#NULL!	#NULL!	#NULL!
R_1mqMb3APgQckZ4i	Default Response Set	2019-02-21 14:55:57	2019-02-21 14:56:08	0		16	1	0	#NULL!	0	#NULL!	#NULL!	#NULL!	#NULL!	#NULL!	#NULL!	#NULL!	#NULL!	#NULL!	#NULL!	#NULL!	#NULL!	#NULL!	#NULL!	#NULL!	#NULL!	#NULL!	#NULL!	#NULL!	#NULL!	#NULL!	#NULL!	#NULL!	#NULL!	#NULL!			#NULL!	#NULL!	#NULL!	#NULL!	#NULL!	#NULL!	#NULL!	#NULL!	#NULL!	#NULL!	#NULL!	#NULL!
R_1mRtUQfNQDbu26F	Default Response Set	2019-02-21 14:54:54	2019-02-21 14:56:36	0		17	1	0	#NULL!	0	#NULL!	#NULL!	#NULL!	#NULL!	#NULL!	#NULL!	#NULL!	#NULL!	#NULL!	#NULL!	#NULL!	#NULL!	#NULL!	#NULL!	#NULL!	#NULL!	#NULL!	#NULL!	#NULL!	#NULL!	#NULL!	#NULL!	#NULL!	#NULL!	#NULL!			#NULL!	#NULL!	#NULL!	#NULL!	#NULL!	#NULL!	#NULL!	#NULL!	#NULL!	#NULL!	#NULL!	#NULL!
R_1rpriQPZqqQ9hvb	Default Response Set	2019-02-21 14:51:29	2019-02-21 14:58:45	0		20	1	0	#NULL!	0	#NULL!	#NULL!	#NULL!	#NULL!	#NULL!	#NULL!	#NULL!	#NULL!	#NULL!	#NULL!	#NULL!	#NULL!	#NULL!	#NULL!	#NULL!	#NULL!	#NULL!	#NULL!	#NULL!	#NULL!	#NULL!	#NULL!	#NULL!	#NULL!	#NULL!			#NULL!	#NULL!	#NULL!	#NULL!	#NULL!	#NULL!	#NULL!	#NULL!	#NULL!	#NULL!	#NULL!	#NULL!
R_1ZCtpGlgz2ODA5P	Default Response Set	2019-05-14 21:08:40	2019-05-15 01:30:07	0		78	1	0	#NULL!	0	#NULL!	#NULL!	#NULL!	#NULL!	#NULL!	#NULL!	#NULL!	#NULL!	#NULL!	#NULL!	#NULL!	#NULL!	#NULL!	#NULL!	#NULL!	#NULL!	#NULL!	#NULL!	#NULL!	#NULL!	#NULL!	#NULL!	#NULL!	#NULL!	#NULL!			#NULL!	#NULL!	#NULL!	#NULL!	#NULL!	#NULL!	#NULL!	#NULL!	#NULL!	#NULL!	#NULL!	#NULL!
R_20MCiYIMHJhMA67	Default Response Set	2019-02-21 16:32:39	2019-02-21 16:53:33	0		52	1	0	#NULL!	0	#NULL!	#NULL!	#NULL!	#NULL!	#NULL!	#NULL!	#NULL!	#NULL!	#NULL!	#NULL!	#NULL!	#NULL!	#NULL!	#NULL!	#NULL!	#NULL!	#NULL!	#NULL!	#NULL!	#NULL!	#NULL!	#NULL!	#NULL!	#NULL!	#NULL!			#NULL!	#NULL!	#NULL!	#NULL!	#NULL!	#NULL!	#NULL!	#NULL!	#NULL!	#NULL!	#NULL!	#NULL!
R_214ajidS6emcAEd	Default Response Set	2019-02-21 14:55:38	2019-02-21 15:26:32	0		38	1	0	#NULL!	0	#NULL!	#NULL!	#NULL!	#NULL!	#NULL!	#NULL!	#NULL!	#NULL!	#NULL!	#NULL!	#NULL!	#NULL!	#NULL!	#NULL!	#NULL!	#NULL!	#NULL!	#NULL!	#NULL!	#NULL!	#NULL!	#NULL!	#NULL!	#NULL!	#NULL!			#NULL!	#NULL!	#NULL!	#NULL!	#NULL!	#NULL!	#NULL!	#NULL!	#NULL!	#NULL!	#NULL!	#NULL!
R_21cBXns1V8ajWcr	Default Response Set	2019-02-21 16:36:29	2019-02-21 16:37:47	0		51	1	0	#NULL!	0	#NULL!	#NULL!	#NULL!	#NULL!	#NULL!	#NULL!	#NULL!	#NULL!	#NULL!	#NULL!	#NULL!	#NULL!	#NULL!	#NULL!	#NULL!	#NULL!	#NULL!	#NULL!	#NULL!	#NULL!	#NULL!	#NULL!	#NULL!	#NULL!	#NULL!			#NULL!	#NULL!	#NULL!	#NULL!	#NULL!	#NULL!	#NULL!	#NULL!	#NULL!	#NULL!	#NULL!	#NULL!
R_21p4HjfsRUnytAo	Default Response Set	2019-02-21 15:20:43	2019-02-21 15:21:25	0		37	1	0	#NULL!	0	#NULL!	#NULL!	#NULL!	#NULL!	#NULL!	#NULL!	#NULL!	#NULL!	#NULL!	#NULL!	#NULL!	#NULL!	#NULL!	#NULL!	#NULL!	#NULL!	#NULL!	#NULL!	#NULL!	#NULL!	#NULL!	#NULL!	#NULL!	#NULL!	#NULL!			#NULL!	#NULL!	#NULL!	#NULL!	#NULL!	#NULL!	#NULL!	#NULL!	#NULL!	#NULL!	#NULL!	#NULL!
R_23343XvRT55S7ND	Default Response Set	2019-02-21 15:44:49	2019-02-21 15:54:19	0		46	1	0	#NULL!	0	#NULL!	#NULL!	#NULL!	#NULL!	#NULL!	#NULL!	#NULL!	#NULL!	#NULL!	#NULL!	#NULL!	#NULL!	#NULL!	#NULL!	#NULL!	#NULL!	#NULL!	#NULL!	#NULL!	#NULL!	#NULL!	#NULL!	#NULL!	#NULL!	#NULL!			#NULL!	#NULL!	#NULL!	#NULL!	#NULL!	#NULL!	#NULL!	#NULL!	#NULL!	#NULL!	#NULL!	#NULL!
R_24xcUX5hTAOOb6C	Default Response Set	2019-02-21 15:33:15	2019-02-21 15:33:49	0		40	1	0	#NULL!	0	#NULL!	#NULL!	#NULL!	#NULL!	#NULL!	#NULL!	#NULL!	#NULL!	#NULL!	#NULL!	#NULL!	#NULL!	#NULL!	#NULL!	#NULL!	#NULL!	#NULL!	#NULL!	#NULL!	#NULL!	#NULL!	#NULL!	#NULL!	#NULL!	#NULL!			#NULL!	#NULL!	#NULL!	#NULL!	#NULL!	#NULL!	#NULL!	#NULL!	#NULL!	#NULL!	#NULL!	#NULL!
R_27CpBVvxd2Wbk1T	Default Response Set	2019-05-15 09:20:38	2019-05-16 13:07:35	0		79	1	0	#NULL!	0	#NULL!	#NULL!	#NULL!	#NULL!	#NULL!	#NULL!	#NULL!	#NULL!	#NULL!	#NULL!	#NULL!	#NULL!	#NULL!	#NULL!	#NULL!	#NULL!	#NULL!	#NULL!	#NULL!	#NULL!	#NULL!	#NULL!	#NULL!	#NULL!	#NULL!			#NULL!	#NULL!	#NULL!	#NULL!	#NULL!	#NULL!	#NULL!	#NULL!	#NULL!	#NULL!	#NULL!	#NULL!
R_27p7ID2QkA1UERm	Default Response Set	2019-05-23 13:25:50	2019-05-23 14:41:39	0		85	1	0	#NULL!	0	#NULL!	#NULL!	#NULL!	#NULL!	#NULL!	#NULL!	#NULL!	#NULL!	#NULL!	#NULL!	#NULL!	#NULL!	#NULL!	#NULL!	#NULL!	#NULL!	#NULL!	#NULL!	#NULL!	#NULL!	#NULL!	#NULL!	#NULL!	#NULL!	#NULL!			#NULL!	#NULL!	#NULL!	#NULL!	#NULL!	#NULL!	#NULL!	#NULL!	#NULL!	#NULL!	#NULL!	#NULL!
R_2Cy135AXeaeoNwp	Default Response Set	2019-05-23 12:46:49	2019-05-23 12:50:07	0		80	1	0	#NULL!	0	#NULL!	#NULL!	#NULL!	#NULL!	#NULL!	#NULL!	#NULL!	#NULL!	#NULL!	#NULL!	#NULL!	#NULL!	#NULL!	#NULL!	#NULL!	#NULL!	#NULL!	#NULL!	#NULL!	#NULL!	#NULL!	#NULL!	#NULL!	#NULL!	#NULL!			#NULL!	#NULL!	#NULL!	#NULL!	#NULL!	#NULL!	#NULL!	#NULL!	#NULL!	#NULL!	#NULL!	#NULL!
R_2dMkyzQkmsSMM8H	Default Response Set	2019-03-30 11:57:43	2019-03-30 11:59:11	0		62	1	0	#NULL!	0	#NULL!	#NULL!	#NULL!	#NULL!	#NULL!	#NULL!	#NULL!	#NULL!	#NULL!	#NULL!	#NULL!	#NULL!	#NULL!	#NULL!	#NULL!	#NULL!	#NULL!	#NULL!	#NULL!	#NULL!	#NULL!	#NULL!	#NULL!	#NULL!	#NULL!			#NULL!	#NULL!	#NULL!	#NULL!	#NULL!	#NULL!	#NULL!	#NULL!	#NULL!	#NULL!	#NULL!	#NULL!
R_2DUqMOhdvDSGHKo	Default Response Set	2019-02-21 14:54:18	2019-02-21 14:54:28	0		12	1	0	#NULL!	0	#NULL!	#NULL!	#NULL!	#NULL!	#NULL!	#NULL!	#NULL!	#NULL!	#NULL!	#NULL!	#NULL!	#NULL!	#NULL!	#NULL!	#NULL!	#NULL!	#NULL!	#NULL!	#NULL!	#NULL!	#NULL!	#NULL!	#NULL!	#NULL!	#NULL!			#NULL!	#NULL!	#NULL!	#NULL!	#NULL!	#NULL!	#NULL!	#NULL!	#NULL!	#NULL!	#NULL!	#NULL!
R_2DY2JzVkg8H27Rc	Default Response Set	2019-05-14 20:49:11	2019-05-14 22:01:23	0		75	1	0	#NULL!	0	#NULL!	#NULL!	#NULL!	#NULL!	#NULL!	#NULL!	#NULL!	#NULL!	#NULL!	#NULL!	#NULL!	#NULL!	#NULL!	#NULL!	#NULL!	#NULL!	#NULL!	#NULL!	#NULL!	#NULL!	#NULL!	#NULL!	#NULL!	#NULL!	#NULL!			#NULL!	#NULL!	#NULL!	#NULL!	#NULL!	#NULL!	#NULL!	#NULL!	#NULL!	#NULL!	#NULL!	#NULL!
R_2ea6s2XxUbdaQbS	Default Response Set	2019-02-21 14:59:36	2019-02-21 14:59:50	0		21	1	0	#NULL!	0	#NULL!	#NULL!	#NULL!	#NULL!	#NULL!	#NULL!	#NULL!	#NULL!	#NULL!	#NULL!	#NULL!	#NULL!	#NULL!	#NULL!	#NULL!	#NULL!	#NULL!	#NULL!	#NULL!	#NULL!	#NULL!	#NULL!	#NULL!	#NULL!	#NULL!			#NULL!	#NULL!	#NULL!	#NULL!	#NULL!	#NULL!	#NULL!	#NULL!	#NULL!	#NULL!	#NULL!	#NULL!
R_2EBq1LD3cCIBRwC	Default Response Set	2019-02-06 09:04:22	2019-02-06 09:04:45	1		6	1	0	#NULL!	0	#NULL!	#NULL!	#NULL!	#NULL!	4	2	2	#NULL!	#NULL!	#NULL!	#NULL!	#NULL!	#NULL!	#NULL!	#NULL!	#NULL!	#NULL!	#NULL!	#NULL!	#NULL!	#NULL!	#NULL!	#NULL!	#NULL!	#NULL!			#NULL!	#NULL!	#NULL!	#NULL!	#NULL!	#NULL!	#NULL!	#NULL!	#NULL!	#NULL!	#NULL!	#NULL!
R_2EcuXQqEDo9ga2K	Default Response Set	2019-02-21 15:15:58	2019-02-21 15:16:03	0		34	1	0	#NULL!	0	#NULL!	#NULL!	#NULL!	#NULL!	#NULL!	#NULL!	#NULL!	#NULL!	#NULL!	#NULL!	#NULL!	#NULL!	#NULL!	#NULL!	#NULL!	#NULL!	#NULL!	#NULL!	#NULL!	#NULL!	#NULL!	#NULL!	#NULL!	#NULL!	#NULL!			#NULL!	#NULL!	#NULL!	#NULL!	#NULL!	#NULL!	#NULL!	#NULL!	#NULL!	#NULL!	#NULL!	#NULL!
R_2q8ZAoJCL659hs2	Default Response Set	2019-02-21 14:55:30	2019-02-21 14:55:46	0		15	1	0	#NULL!	0	#NULL!	#NULL!	#NULL!	#NULL!	#NULL!	#NULL!	#NULL!	#NULL!	#NULL!	#NULL!	#NULL!	#NULL!	#NULL!	#NULL!	#NULL!	#NULL!	#NULL!	#NULL!	#NULL!	#NULL!	#NULL!	#NULL!	#NULL!	#NULL!	#NULL!			#NULL!	#NULL!	#NULL!	#NULL!	#NULL!	#NULL!	#NULL!	#NULL!	#NULL!	#NULL!	#NULL!	#NULL!
R_2ROf1uz942WcDM7	Default Response Set	2019-02-21 15:18:51	2019-02-21 15:35:57	0		41	1	0	#NULL!	0	#NULL!	#NULL!	#NULL!	#NULL!	#NULL!	#NULL!	#NULL!	#NULL!	#NULL!	#NULL!	#NULL!	#NULL!	#NULL!	#NULL!	#NULL!	#NULL!	#NULL!	#NULL!	#NULL!	#NULL!	#NULL!	#NULL!	#NULL!	#NULL!	#NULL!			#NULL!	#NULL!	#NULL!	#NULL!	#NULL!	#NULL!	#NULL!	#NULL!	#NULL!	#NULL!	#NULL!	#NULL!
R_2RUj3CzsoUho9ks	Default Response Set	2019-02-21 14:52:45	2019-02-21 14:52:53	0		11	1	0	#NULL!	0	#NULL!	#NULL!	#NULL!	#NULL!	#NULL!	#NULL!	#NULL!	#NULL!	#NULL!	#NULL!	#NULL!	#NULL!	#NULL!	#NULL!	#NULL!	#NULL!	#NULL!	#NULL!	#NULL!	#NULL!	#NULL!	#NULL!	#NULL!	#NULL!	#NULL!			#NULL!	#NULL!	#NULL!	#NULL!	#NULL!	#NULL!	#NULL!	#NULL!	#NULL!	#NULL!	#NULL!	#NULL!
R_2sR7QVK2bcTK0o6	Default Response Set	2019-02-21 16:03:18	2019-02-21 16:18:57	0		48	1	0	#NULL!	0	#NULL!	#NULL!	#NULL!	#NULL!	#NULL!	#NULL!	#NULL!	#NULL!	#NULL!	#NULL!	#NULL!	#NULL!	#NULL!	#NULL!	#NULL!	#NULL!	#NULL!	#NULL!	#NULL!	#NULL!	#NULL!	#NULL!	#NULL!	#NULL!	#NULL!			#NULL!	#NULL!	#NULL!	#NULL!	#NULL!	#NULL!	#NULL!	#NULL!	#NULL!	#NULL!	#NULL!	#NULL!
R_2t9j61ObktgAPcp	Default Response Set	2019-05-23 12:49:40	2019-05-23 12:50:01	0		81	1	0	#NULL!	0	#NULL!	#NULL!	#NULL!	#NULL!	#NULL!	#NULL!	#NULL!	#NULL!	#NULL!	#NULL!	#NULL!	#NULL!	#NULL!	#NULL!	#NULL!	#NULL!	#NULL!	#NULL!	#NULL!	#NULL!	#NULL!	#NULL!	#NULL!	#NULL!	#NULL!			#NULL!	#NULL!	#NULL!	#NULL!	#NULL!	#NULL!	#NULL!	#NULL!	#NULL!	#NULL!	#NULL!	#NULL!
R_2U9iXvFrklWFoHA	Default Response Set	2019-02-21 17:55:46	2019-02-21 17:56:00	0		55	1	0	#NULL!	0	#NULL!	#NULL!	#NULL!	#NULL!	#NULL!	#NULL!	#NULL!	#NULL!	#NULL!	#NULL!	#NULL!	#NULL!	#NULL!	#NULL!	#NULL!	#NULL!	#NULL!	#NULL!	#NULL!	#NULL!	#NULL!	#NULL!	#NULL!	#NULL!	#NULL!			#NULL!	#NULL!	#NULL!	#NULL!	#NULL!	#NULL!	#NULL!	#NULL!	#NULL!	#NULL!	#NULL!	#NULL!
R_2VedzurTUEj6gx5	Default Response Set	2019-03-30 13:44:08	2019-03-30 13:55:40	0		63	1	0	#NULL!	0	#NULL!	#NULL!	#NULL!	#NULL!	#NULL!	#NULL!	#NULL!	#NULL!	#NULL!	#NULL!	#NULL!	#NULL!	#NULL!	#NULL!	#NULL!	#NULL!	#NULL!	#NULL!	#NULL!	#NULL!	#NULL!	#NULL!	#NULL!	#NULL!	#NULL!			#NULL!	#NULL!	#NULL!	#NULL!	#NULL!	#NULL!	#NULL!	#NULL!	#NULL!	#NULL!	#NULL!	#NULL!
R_2xVIqogakUBtNKV	Default Response Set	2019-02-21 15:02:23	2019-02-21 15:02:29	0		28	1	0	#NULL!	0	#NULL!	#NULL!	#NULL!	#NULL!	#NULL!	#NULL!	#NULL!	#NULL!	#NULL!	#NULL!	#NULL!	#NULL!	#NULL!	#NULL!	#NULL!	#NULL!	#NULL!	#NULL!	#NULL!	#NULL!	#NULL!	#NULL!	#NULL!	#NULL!	#NULL!			#NULL!	#NULL!	#NULL!	#NULL!	#NULL!	#NULL!	#NULL!	#NULL!	#NULL!	#NULL!	#NULL!	#NULL!
R_2xzulMwYSMYGxgx	Default Response Set	2019-05-14 20:48:14	2019-05-14 20:48:31	0		68	1	0	#NULL!	0	#NULL!	#NULL!	#NULL!	#NULL!	#NULL!	#NULL!	#NULL!	#NULL!	#NULL!	#NULL!	#NULL!	#NULL!	#NULL!	#NULL!	#NULL!	#NULL!	#NULL!	#NULL!	#NULL!	#NULL!	#NULL!	#NULL!	#NULL!	#NULL!	#NULL!			#NULL!	#NULL!	#NULL!	#NULL!	#NULL!	#NULL!	#NULL!	#NULL!	#NULL!	#NULL!	#NULL!	#NULL!
R_2y1nlXULPtBDR8C	Default Response Set	2019-02-21 15:00:52	2019-02-21 15:01:57	0		25	1	0	#NULL!	0	#NULL!	#NULL!	#NULL!	#NULL!	#NULL!	#NULL!	#NULL!	#NULL!	#NULL!	#NULL!	#NULL!	#NULL!	#NULL!	#NULL!	#NULL!	#NULL!	#NULL!	#NULL!	#NULL!	#NULL!	#NULL!	#NULL!	#NULL!	#NULL!	#NULL!			#NULL!	#NULL!	#NULL!	#NULL!	#NULL!	#NULL!	#NULL!	#NULL!	#NULL!	#NULL!	#NULL!	#NULL!
R_2zd2D98tibFRwrx	Default Response Set	2019-02-21 17:54:54	2019-02-21 17:55:04	0		54	1	0	#NULL!	0	#NULL!	#NULL!	#NULL!	#NULL!	#NULL!	#NULL!	#NULL!	#NULL!	#NULL!	#NULL!	#NULL!	#NULL!	#NULL!	#NULL!	#NULL!	#NULL!	#NULL!	#NULL!	#NULL!	#NULL!	#NULL!	#NULL!	#NULL!	#NULL!	#NULL!			#NULL!	#NULL!	#NULL!	#NULL!	#NULL!	#NULL!	#NULL!	#NULL!	#NULL!	#NULL!	#NULL!	#NULL!
R_30pi5EVyVicAgJm	Default Response Set	2019-02-21 15:41:53	2019-02-21 15:42:26	0		42	1	0	#NULL!	0	#NULL!	#NULL!	#NULL!	#NULL!	#NULL!	#NULL!	#NULL!	#NULL!	#NULL!	#NULL!	#NULL!	#NULL!	#NULL!	#NULL!	#NULL!	#NULL!	#NULL!	#NULL!	#NULL!	#NULL!	#NULL!	#NULL!	#NULL!	#NULL!	#NULL!			#NULL!	#NULL!	#NULL!	#NULL!	#NULL!	#NULL!	#NULL!	#NULL!	#NULL!	#NULL!	#NULL!	#NULL!
R_31T6mz4ApzSkZcG	Default Response Set	2019-05-14 20:50:00	2019-05-14 20:50:44	0		69	1	0	#NULL!	0	#NULL!	#NULL!	#NULL!	#NULL!	#NULL!	#NULL!	#NULL!	#NULL!	#NULL!	#NULL!	#NULL!	#NULL!	#NULL!	#NULL!	#NULL!	#NULL!	#NULL!	#NULL!	#NULL!	#NULL!	#NULL!	#NULL!	#NULL!	#NULL!	#NULL!			#NULL!	#NULL!	#NULL!	#NULL!	#NULL!	#NULL!	#NULL!	#NULL!	#NULL!	#NULL!	#NULL!	#NULL!
R_31T85BVZ8J2EkoS	Default Response Set	2019-02-21 18:55:20	2019-02-22 01:33:00	0		58	1	0	#NULL!	0	#NULL!	#NULL!	#NULL!	#NULL!	#NULL!	#NULL!	#NULL!	#NULL!	#NULL!	#NULL!	#NULL!	#NULL!	#NULL!	#NULL!	#NULL!	#NULL!	#NULL!	#NULL!	#NULL!	#NULL!	#NULL!	#NULL!	#NULL!	#NULL!	#NULL!			#NULL!	#NULL!	#NULL!	#NULL!	#NULL!	#NULL!	#NULL!	#NULL!	#NULL!	#NULL!	#NULL!	#NULL!
R_31vMCKUe4UMIVQi	Default Response Set	2019-02-19 13:43:39	2019-02-19 13:43:46	0		9	1	0	#NULL!	0	#NULL!	#NULL!	#NULL!	#NULL!	#NULL!	#NULL!	#NULL!	#NULL!	#NULL!	#NULL!	#NULL!	#NULL!	#NULL!	#NULL!	#NULL!	#NULL!	#NULL!	#NULL!	#NULL!	#NULL!	#NULL!	#NULL!	#NULL!	#NULL!	#NULL!			#NULL!	#NULL!	#NULL!	#NULL!	#NULL!	#NULL!	#NULL!	#NULL!	#NULL!	#NULL!	#NULL!	#NULL!
R_324OYwHtxRo7j3M	Default Response Set	2019-05-14 21:11:59	2019-05-14 21:12:30	0		73	1	0	#NULL!	0	#NULL!	#NULL!	#NULL!	#NULL!	#NULL!	#NULL!	#NULL!	#NULL!	#NULL!	#NULL!	#NULL!	#NULL!	#NULL!	#NULL!	#NULL!	#NULL!	#NULL!	#NULL!	#NULL!	#NULL!	#NULL!	#NULL!	#NULL!	#NULL!	#NULL!			#NULL!	#NULL!	#NULL!	#NULL!	#NULL!	#NULL!	#NULL!	#NULL!	#NULL!	#NULL!	#NULL!	#NULL!
R_332oXT0Em84oa5Q	Default Response Set	2019-02-21 15:44:33	2019-02-21 15:45:30	0		43	1	0	#NULL!	0	#NULL!	#NULL!	#NULL!	#NULL!	#NULL!	#NULL!	#NULL!	#NULL!	#NULL!	#NULL!	#NULL!	#NULL!	#NULL!	#NULL!	#NULL!	#NULL!	#NULL!	#NULL!	#NULL!	#NULL!	#NULL!	#NULL!	#NULL!	#NULL!	#NULL!			#NULL!	#NULL!	#NULL!	#NULL!	#NULL!	#NULL!	#NULL!	#NULL!	#NULL!	#NULL!	#NULL!	#NULL!
R_3EWLR59Gy8JAY3i	Default Response Set	2019-02-21 15:06:35	2019-02-21 15:06:39	0		30	1	0	#NULL!	0	#NULL!	#NULL!	#NULL!	#NULL!	#NULL!	#NULL!	#NULL!	#NULL!	#NULL!	#NULL!	#NULL!	#NULL!	#NULL!	#NULL!	#NULL!	#NULL!	#NULL!	#NULL!	#NULL!	#NULL!	#NULL!	#NULL!	#NULL!	#NULL!	#NULL!			#NULL!	#NULL!	#NULL!	#NULL!	#NULL!	#NULL!	#NULL!	#NULL!	#NULL!	#NULL!	#NULL!	#NULL!
R_3EXWE7rlCqhffSz	Default Response Set	2019-02-21 15:59:18	2019-02-21 16:01:59	0		47	1	0	#NULL!	0	#NULL!	#NULL!	#NULL!	#NULL!	#NULL!	#NULL!	#NULL!	#NULL!	#NULL!	#NULL!	#NULL!	#NULL!	#NULL!	#NULL!	#NULL!	#NULL!	#NULL!	#NULL!	#NULL!	#NULL!	#NULL!	#NULL!	#NULL!	#NULL!	#NULL!			#NULL!	#NULL!	#NULL!	#NULL!	#NULL!	#NULL!	#NULL!	#NULL!	#NULL!	#NULL!	#NULL!	#NULL!
R_3GDMGVU4Iekaxxh	Default Response Set	2019-02-21 14:58:59	2019-02-21 15:00:34	0		24	1	0	#NULL!	0	#NULL!	#NULL!	#NULL!	#NULL!	#NULL!	#NULL!	#NULL!	#NULL!	#NULL!	#NULL!	#NULL!	#NULL!	#NULL!	#NULL!	#NULL!	#NULL!	#NULL!	#NULL!	#NULL!	#NULL!	#NULL!	#NULL!	#NULL!	#NULL!	#NULL!			#NULL!	#NULL!	#NULL!	#NULL!	#NULL!	#NULL!	#NULL!	#NULL!	#NULL!	#NULL!	#NULL!	#NULL!
R_3gRW7xUKICOuJXU	Default Response Set	2019-05-14 22:33:49	2019-05-14 22:50:20	0		76	1	0	#NULL!	0	#NULL!	#NULL!	#NULL!	#NULL!	#NULL!	#NULL!	#NULL!	#NULL!	#NULL!	#NULL!	#NULL!	#NULL!	#NULL!	#NULL!	#NULL!	#NULL!	#NULL!	#NULL!	#NULL!	#NULL!	#NULL!	#NULL!	#NULL!	#NULL!	#NULL!			#NULL!	#NULL!	#NULL!	#NULL!	#NULL!	#NULL!	#NULL!	#NULL!	#NULL!	#NULL!	#NULL!	#NULL!
R_3h61uB9zSzhe1XJ	Default Response Set	2019-02-21 14:57:30	2019-02-21 15:02:08	0		27	1	0	#NULL!	0	#NULL!	#NULL!	#NULL!	#NULL!	#NULL!	#NULL!	#NULL!	#NULL!	#NULL!	#NULL!	#NULL!	#NULL!	#NULL!	#NULL!	#NULL!	#NULL!	#NULL!	#NULL!	#NULL!	#NULL!	#NULL!	#NULL!	#NULL!	#NULL!	#NULL!			#NULL!	#NULL!	#NULL!	#NULL!	#NULL!	#NULL!	#NULL!	#NULL!	#NULL!	#NULL!	#NULL!	#NULL!
R_3HnpjnZSxawFtbm	Default Response Set	2019-02-21 15:09:17	2019-02-21 15:09:28	0		31	1	0	#NULL!	0	#NULL!	#NULL!	#NULL!	#NULL!	#NULL!	#NULL!	#NULL!	#NULL!	#NULL!	#NULL!	#NULL!	#NULL!	#NULL!	#NULL!	#NULL!	#NULL!	#NULL!	#NULL!	#NULL!	#NULL!	#NULL!	#NULL!	#NULL!	#NULL!	#NULL!			#NULL!	#NULL!	#NULL!	#NULL!	#NULL!	#NULL!	#NULL!	#NULL!	#NULL!	#NULL!	#NULL!	#NULL!
R_3ixLeHka7Vpx7uX	Default Response Set	2019-02-21 14:58:26	2019-02-21 14:58:35	0		18	1	0	#NULL!	0	#NULL!	#NULL!	#NULL!	#NULL!	#NULL!	#NULL!	#NULL!	#NULL!	#NULL!	#NULL!	#NULL!	#NULL!	#NULL!	#NULL!	#NULL!	#NULL!	#NULL!	#NULL!	#NULL!	#NULL!	#NULL!	#NULL!	#NULL!	#NULL!	#NULL!			#NULL!	#NULL!	#NULL!	#NULL!	#NULL!	#NULL!	#NULL!	#NULL!	#NULL!	#NULL!	#NULL!	#NULL!
R_3L5qWjFazvc2kCH	Default Response Set	2019-02-21 14:54:47	2019-02-21 14:55:03	0		14	1	0	#NULL!	0	#NULL!	#NULL!	#NULL!	#NULL!	#NULL!	#NULL!	#NULL!	#NULL!	#NULL!	#NULL!	#NULL!	#NULL!	#NULL!	#NULL!	#NULL!	#NULL!	#NULL!	#NULL!	#NULL!	#NULL!	#NULL!	#NULL!	#NULL!	#NULL!	#NULL!			#NULL!	#NULL!	#NULL!	#NULL!	#NULL!	#NULL!	#NULL!	#NULL!	#NULL!	#NULL!	#NULL!	#NULL!
R_3lEtx3FJy8gEyVN	Default Response Set	2019-02-21 17:56:03	2019-02-21 20:30:24	0		56	1	0	#NULL!	0	#NULL!	#NULL!	#NULL!	#NULL!	#NULL!	#NULL!	#NULL!	#NULL!	#NULL!	#NULL!	#NULL!	#NULL!	#NULL!	#NULL!	#NULL!	#NULL!	#NULL!	#NULL!	#NULL!	#NULL!	#NULL!	#NULL!	#NULL!	#NULL!	#NULL!			#NULL!	#NULL!	#NULL!	#NULL!	#NULL!	#NULL!	#NULL!	#NULL!	#NULL!	#NULL!	#NULL!	#NULL!
R_3LYBVbtMtUmB7Eg	Default Response Set	2019-05-14 23:24:38	2019-05-14 23:24:50	0		77	1	0	#NULL!	0	#NULL!	#NULL!	#NULL!	#NULL!	#NULL!	#NULL!	#NULL!	#NULL!	#NULL!	#NULL!	#NULL!	#NULL!	#NULL!	#NULL!	#NULL!	#NULL!	#NULL!	#NULL!	#NULL!	#NULL!	#NULL!	#NULL!	#NULL!	#NULL!	#NULL!			#NULL!	#NULL!	#NULL!	#NULL!	#NULL!	#NULL!	#NULL!	#NULL!	#NULL!	#NULL!	#NULL!	#NULL!
R_3MLqxWSnPN0ifsD	Default Response Set	2019-02-21 15:33:23	2019-02-21 16:28:58	0		49	1	0	#NULL!	0	#NULL!	#NULL!	#NULL!	#NULL!	#NULL!	#NULL!	#NULL!	#NULL!	#NULL!	#NULL!	#NULL!	#NULL!	#NULL!	#NULL!	#NULL!	#NULL!	#NULL!	#NULL!	#NULL!	#NULL!	#NULL!	#NULL!	#NULL!	#NULL!	#NULL!			#NULL!	#NULL!	#NULL!	#NULL!	#NULL!	#NULL!	#NULL!	#NULL!	#NULL!	#NULL!	#NULL!	#NULL!
R_3Mtn59vFYGpBO6O	Default Response Set	2019-03-30 11:57:38	2019-03-30 21:52:37	0		67	1	0	#NULL!	0	#NULL!	#NULL!	#NULL!	#NULL!	#NULL!	#NULL!	#NULL!	#NULL!	#NULL!	#NULL!	#NULL!	#NULL!	#NULL!	#NULL!	#NULL!	#NULL!	#NULL!	#NULL!	#NULL!	#NULL!	#NULL!	#NULL!	#NULL!	#NULL!	#NULL!			#NULL!	#NULL!	#NULL!	#NULL!	#NULL!	#NULL!	#NULL!	#NULL!	#NULL!	#NULL!	#NULL!	#NULL!
R_3p2Lxa2uC7X9ZP2	Default Response Set	2019-02-21 14:58:37	2019-02-21 15:15:16	0		32	1	0	#NULL!	0	#NULL!	#NULL!	#NULL!	#NULL!	#NULL!	#NULL!	#NULL!	#NULL!	#NULL!	#NULL!	#NULL!	#NULL!	#NULL!	#NULL!	#NULL!	#NULL!	#NULL!	#NULL!	#NULL!	#NULL!	#NULL!	#NULL!	#NULL!	#NULL!	#NULL!			#NULL!	#NULL!	#NULL!	#NULL!	#NULL!	#NULL!	#NULL!	#NULL!	#NULL!	#NULL!	#NULL!	#NULL!
R_3qsP4wRlRGdxFwA	Default Response Set	2019-05-14 20:57:37	2019-05-14 20:58:01	0		71	1	0	#NULL!	0	#NULL!	#NULL!	#NULL!	#NULL!	#NULL!	#NULL!	#NULL!	#NULL!	#NULL!	#NULL!	#NULL!	#NULL!	#NULL!	#NULL!	#NULL!	#NULL!	#NULL!	#NULL!	#NULL!	#NULL!	#NULL!	#NULL!	#NULL!	#NULL!	#NULL!			#NULL!	#NULL!	#NULL!	#NULL!	#NULL!	#NULL!	#NULL!	#NULL!	#NULL!	#NULL!	#NULL!	#NULL!
R_3si8zIZrCWOJ91U	Default Response Set	2019-02-08 11:01:17	2019-02-08 11:01:48	1		7	1	0	#NULL!	0	#NULL!	#NULL!	#NULL!	#NULL!	5	2	1	#NULL!	#NULL!	#NULL!	#NULL!	#NULL!	#NULL!	#NULL!	#NULL!	#NULL!	#NULL!	#NULL!	#NULL!	#NULL!	#NULL!	#NULL!	#NULL!	#NULL!	#NULL!			#NULL!	#NULL!	#NULL!	#NULL!	#NULL!	#NULL!	#NULL!	#NULL!	#NULL!	#NULL!	#NULL!	#NULL!
R_42zo06uU0JmKuzv	Default Response Set	2019-02-21 14:58:39	2019-02-21 14:59:11	0		22	1	0	#NULL!	0	#NULL!	#NULL!	#NULL!	#NULL!	#NULL!	#NULL!	#NULL!	#NULL!	#NULL!	#NULL!	#NULL!	#NULL!	#NULL!	#NULL!	#NULL!	#NULL!	#NULL!	#NULL!	#NULL!	#NULL!	#NULL!	#NULL!	#NULL!	#NULL!	#NULL!			#NULL!	#NULL!	#NULL!	#NULL!	#NULL!	#NULL!	#NULL!	#NULL!	#NULL!	#NULL!	#NULL!	#NULL!
R_7UqqCtCuVx41BuN	Default Response Set	2019-02-21 14:50:54	2019-02-21 14:51:05	0		10	1	0	#NULL!	0	#NULL!	#NULL!	#NULL!	#NULL!	#NULL!	#NULL!	#NULL!	#NULL!	#NULL!	#NULL!	#NULL!	#NULL!	#NULL!	#NULL!	#NULL!	#NULL!	#NULL!	#NULL!	#NULL!	#NULL!	#NULL!	#NULL!	#NULL!	#NULL!	#NULL!			#NULL!	#NULL!	#NULL!	#NULL!	#NULL!	#NULL!	#NULL!	#NULL!	#NULL!	#NULL!	#NULL!	#NULL!
R_85Gl9XouDEPtLeV	Default Response Set	2019-05-23 13:34:24	2019-05-23 13:36:27	0		83	1	0	#NULL!	0	#NULL!	#NULL!	#NULL!	#NULL!	#NULL!	#NULL!	#NULL!	#NULL!	#NULL!	#NULL!	#NULL!	#NULL!	#NULL!	#NULL!	#NULL!	#NULL!	#NULL!	#NULL!	#NULL!	#NULL!	#NULL!	#NULL!	#NULL!	#NULL!	#NULL!			#NULL!	#NULL!	#NULL!	#NULL!	#NULL!	#NULL!	#NULL!	#NULL!	#NULL!	#NULL!	#NULL!	#NULL!
R_8nLyGT0lpBDMKDD	Default Response Set	2019-05-23 12:59:34	2019-05-23 14:31:21	0		84	1	0	#NULL!	0	#NULL!	#NULL!	#NULL!	#NULL!	#NULL!	#NULL!	#NULL!	#NULL!	#NULL!	#NULL!	#NULL!	#NULL!	#NULL!	#NULL!	#NULL!	#NULL!	#NULL!	#NULL!	#NULL!	#NULL!	#NULL!	#NULL!	#NULL!	#NULL!	#NULL!			#NULL!	#NULL!	#NULL!	#NULL!	#NULL!	#NULL!	#NULL!	#NULL!	#NULL!	#NULL!	#NULL!	#NULL!
R_cBdun79bxWgCrvz	Default Response Set	2019-03-30 17:45:45	2019-03-30 18:10:01	0		66	1	0	#NULL!	0	#NULL!	#NULL!	#NULL!	#NULL!	#NULL!	#NULL!	#NULL!	#NULL!	#NULL!	#NULL!	#NULL!	#NULL!	#NULL!	#NULL!	#NULL!	#NULL!	#NULL!	#NULL!	#NULL!	#NULL!	#NULL!	#NULL!	#NULL!	#NULL!	#NULL!			#NULL!	#NULL!	#NULL!	#NULL!	#NULL!	#NULL!	#NULL!	#NULL!	#NULL!	#NULL!	#NULL!	#NULL!
R_cBHvt2TWkPScDO9	Default Response Set	2019-02-21 14:56:46	2019-02-21 15:50:30	0		44	1	0	#NULL!	0	#NULL!	#NULL!	#NULL!	#NULL!	#NULL!	#NULL!	#NULL!	#NULL!	#NULL!	#NULL!	#NULL!	#NULL!	#NULL!	#NULL!	#NULL!	#NULL!	#NULL!	#NULL!	#NULL!	#NULL!	#NULL!	#NULL!	#NULL!	#NULL!	#NULL!			#NULL!	#NULL!	#NULL!	#NULL!	#NULL!	#NULL!	#NULL!	#NULL!	#NULL!	#NULL!	#NULL!	#NULL!
R_OeBhZhtBlr7kK65	Default Response Set	2019-05-14 21:39:32	2019-05-14 22:00:59	0		74	1	0	#NULL!	0	#NULL!	#NULL!	#NULL!	#NULL!	#NULL!	#NULL!	#NULL!	#NULL!	#NULL!	#NULL!	#NULL!	#NULL!	#NULL!	#NULL!	#NULL!	#NULL!	#NULL!	#NULL!	#NULL!	#NULL!	#NULL!	#NULL!	#NULL!	#NULL!	#NULL!			#NULL!	#NULL!	#NULL!	#NULL!	#NULL!	#NULL!	#NULL!	#NULL!	#NULL!	#NULL!	#NULL!	#NULL!
R_OEdydqVArNrQttT	Default Response Set	2019-05-23 13:21:07	2019-05-23 13:21:29	0		82	1	0	#NULL!	0	#NULL!	#NULL!	#NULL!	#NULL!	#NULL!	#NULL!	#NULL!	#NULL!	#NULL!	#NULL!	#NULL!	#NULL!	#NULL!	#NULL!	#NULL!	#NULL!	#NULL!	#NULL!	#NULL!	#NULL!	#NULL!	#NULL!	#NULL!	#NULL!	#NULL!			#NULL!	#NULL!	#NULL!	#NULL!	#NULL!	#NULL!	#NULL!	#NULL!	#NULL!	#NULL!	#NULL!	#NULL!
R_PHyAj4zTCtocleF	Default Response Set	2019-02-21 15:15:31	2019-02-21 23:14:56	0		57	1	0	#NULL!	0	#NULL!	#NULL!	#NULL!	#NULL!	#NULL!	#NULL!	#NULL!	#NULL!	#NULL!	#NULL!	#NULL!	#NULL!	#NULL!	#NULL!	#NULL!	#NULL!	#NULL!	#NULL!	#NULL!	#NULL!	#NULL!	#NULL!	#NULL!	#NULL!	#NULL!			#NULL!	#NULL!	#NULL!	#NULL!	#NULL!	#NULL!	#NULL!	#NULL!	#NULL!	#NULL!	#NULL!	#NULL!
R_qyHhXhdtagM1QiZ	Default Response Set	2019-02-06 08:56:24	2019-02-06 08:56:33	1		5	1	0	#NULL!	0	#NULL!	#NULL!	#NULL!	#NULL!	4	#NULL!	#NULL!	#NULL!	#NULL!	#NULL!	#NULL!	#NULL!	#NULL!	#NULL!	#NULL!	#NULL!	#NULL!	#NULL!	#NULL!	#NULL!	#NULL!	#NULL!	#NULL!	#NULL!	#NULL!			#NULL!	#NULL!	#NULL!	#NULL!	#NULL!	#NULL!	#NULL!	#NULL!	#NULL!	#NULL!	#NULL!	#NULL!
R_RC8cSJi0EuOez7P	Default Response Set	2019-05-14 20:50:25	2019-05-14 20:50:28	0		70	1	0	#NULL!	0	#NULL!	#NULL!	#NULL!	#NULL!	#NULL!	#NULL!	#NULL!	#NULL!	#NULL!	#NULL!	#NULL!	#NULL!	#NULL!	#NULL!	#NULL!	#NULL!	#NULL!	#NULL!	#NULL!	#NULL!	#NULL!	#NULL!	#NULL!	#NULL!	#NULL!			#NULL!	#NULL!	#NULL!	#NULL!	#NULL!	#NULL!	#NULL!	#NULL!	#NULL!	#NULL!	#NULL!	#NULL!
R_rjzYdvuLDy2UQOl	Default Response Set	2019-02-21 15:46:08	2019-02-23 06:53:59	0		61	1	0	#NULL!	0	#NULL!	#NULL!	#NULL!	#NULL!	#NULL!	#NULL!	#NULL!	#NULL!	#NULL!	#NULL!	#NULL!	#NULL!	#NULL!	#NULL!	#NULL!	#NULL!	#NULL!	#NULL!	#NULL!	#NULL!	#NULL!	#NULL!	#NULL!	#NULL!	#NULL!			#NULL!	#NULL!	#NULL!	#NULL!	#NULL!	#NULL!	#NULL!	#NULL!	#NULL!	#NULL!	#NULL!	#NULL!
R_sHBNAuy5kV3Gsb7	Default Response Set	2019-02-21 14:54:09	2019-02-21 14:54:54	0		13	1	0	#NULL!	0	#NULL!	#NULL!	#NULL!	#NULL!	#NULL!	#NULL!	#NULL!	#NULL!	#NULL!	#NULL!	#NULL!	#NULL!	#NULL!	#NULL!	#NULL!	#NULL!	#NULL!	#NULL!	#NULL!	#NULL!	#NULL!	#NULL!	#NULL!	#NULL!	#NULL!			#NULL!	#NULL!	#NULL!	#NULL!	#NULL!	#NULL!	#NULL!	#NULL!	#NULL!	#NULL!	#NULL!	#NULL!
R_SOEZSdIDtXzzB5v	Default Response Set	2019-02-21 15:50:02	2019-02-21 15:51:53	0		45	1	0	#NULL!	0	#NULL!	#NULL!	#NULL!	#NULL!	#NULL!	#NULL!	#NULL!	#NULL!	#NULL!	#NULL!	#NULL!	#NULL!	#NULL!	#NULL!	#NULL!	#NULL!	#NULL!	#NULL!	#NULL!	#NULL!	#NULL!	#NULL!	#NULL!	#NULL!	#NULL!			#NULL!	#NULL!	#NULL!	#NULL!	#NULL!	#NULL!	#NULL!	#NULL!	#NULL!	#NULL!	#NULL!	#NULL!
R_Tn3ohlThckGXSfv	Default Response Set	2019-02-21 15:00:17	2019-02-21 15:00:21	0		23	1	0	#NULL!	0	#NULL!	#NULL!	#NULL!	#NULL!	#NULL!	#NULL!	#NULL!	#NULL!	#NULL!	#NULL!	#NULL!	#NULL!	#NULL!	#NULL!	#NULL!	#NULL!	#NULL!	#NULL!	#NULL!	#NULL!	#NULL!	#NULL!	#NULL!	#NULL!	#NULL!			#NULL!	#NULL!	#NULL!	#NULL!	#NULL!	#NULL!	#NULL!	#NULL!	#NULL!	#NULL!	#NULL!	#NULL!
R_tS4BCDYCzRJ6QZb	Default Response Set	2019-02-21 14:58:21	2019-02-21 14:58:34	0		19	1	0	#NULL!	0	#NULL!	#NULL!	#NULL!	#NULL!	#NULL!	#NULL!	#NULL!	#NULL!	#NULL!	#NULL!	#NULL!	#NULL!	#NULL!	#NULL!	#NULL!	#NULL!	#NULL!	#NULL!	#NULL!	#NULL!	#NULL!	#NULL!	#NULL!	#NULL!	#NULL!			#NULL!	#NULL!	#NULL!	#NULL!	#NULL!	#NULL!	#NULL!	#NULL!	#NULL!	#NULL!	#NULL!	#NULL!
R_wYR4nOBRfwJ60Hn	Default Response Set	2019-02-21 15:06:44	2019-02-21 15:19:19	0		35	1	0	#NULL!	0	#NULL!	#NULL!	#NULL!	#NULL!	#NULL!	#NULL!	#NULL!	#NULL!	#NULL!	#NULL!	#NULL!	#NULL!	#NULL!	#NULL!	#NULL!	#NULL!	#NULL!	#NULL!	#NULL!	#NULL!	#NULL!	#NULL!	#NULL!	#NULL!	#NULL!			#NULL!	#NULL!	#NULL!	#NULL!	#NULL!	#NULL!	#NULL!	#NULL!	#NULL!	#NULL!	#NULL!	#NULL!
R_xDf36NGBF4NYKGd	Default Response Set	2019-02-21 15:00:59	2019-02-21 15:01:25	0		26	1	0	#NULL!	0	#NULL!	#NULL!	#NULL!	#NULL!	#NULL!	#NULL!	#NULL!	#NULL!	#NULL!	#NULL!	#NULL!	#NULL!	#NULL!	#NULL!	#NULL!	#NULL!	#NULL!	#NULL!	#NULL!	#NULL!	#NULL!	#NULL!	#NULL!	#NULL!	#NULL!			#NULL!	#NULL!	#NULL!	#NULL!	#NULL!	#NULL!	#NULL!	#NULL!	#NULL!	#NULL!	#NULL!	#NULL!
R_XgCuHJNy44R6uu5	Default Response Set	2019-03-30 17:14:29	2019-03-30 17:14:47	0		65	1	0	#NULL!	0	#NULL!	#NULL!	#NULL!	#NULL!	#NULL!	#NULL!	#NULL!	#NULL!	#NULL!	#NULL!	#NULL!	#NULL!	#NULL!	#NULL!	#NULL!	#NULL!	#NULL!	#NULL!	#NULL!	#NULL!	#NULL!	#NULL!	#NULL!	#NULL!	#NULL!			#NULL!	#NULL!	#NULL!	#NULL!	#NULL!	#NULL!	#NULL!	#NULL!	#NULL!	#NULL!	#NULL!	#NULL!
R_ZJqJJqbZulTJ1Nn	Default Response Set	2019-02-21 14:52:23	2019-02-21 15:04:26	0		29	1	0	#NULL!	0	#NULL!	#NULL!	#NULL!	#NULL!	#NULL!	#NULL!	#NULL!	#NULL!	#NULL!	#NULL!	#NULL!	#NULL!	#NULL!	#NULL!	#NULL!	#NULL!	#NULL!	#NULL!	#NULL!	#NULL!	#NULL!	#NULL!	#NULL!	#NULL!	#NULL!			#NULL!	#NULL!	#NULL!	#NULL!	#NULL!	#NULL!	#NULL!	#NULL!	#NULL!	#NULL!	#NULL!	#NULL!
R_1jxFadCCnfaJGhn	Default Response Set	2019-03-29 12:18:39	2019-03-29 12:18:49	0	`	0	1	0	#NULL!	0	#NULL!	#NULL!	#NULL!	#NULL!	2	2	1	#NULL!	#NULL!	#NULL!	#NULL!	#NULL!	#NULL!	#NULL!	#NULL!	#NULL!	#NULL!	#NULL!	#NULL!	#NULL!	#NULL!	#NULL!	#NULL!	#NULL!	#NULL!			#NULL!	#NULL!	#NULL!	#NULL!	#NULL!	#NULL!	#NULL!	#NULL!	#NULL!	#NULL!	#NULL!	#NULL!
R_3esM1ZOwgI6WnUq	Default Response Set	2019-02-21 15:08:15	2019-02-21 15:22:10	0	582105	0	1	0	#NULL!	0	#NULL!	#NULL!	#NULL!	#NULL!	#NULL!	#NULL!	#NULL!	#NULL!	#NULL!	#NULL!	#NULL!	#NULL!	#NULL!	#NULL!	#NULL!	#NULL!	#NULL!	#NULL!	#NULL!	#NULL!	#NULL!	#NULL!	#NULL!	#NULL!	#NULL!			#NULL!	#NULL!	#NULL!	#NULL!	#NULL!	#NULL!	#NULL!	#NULL!	#NULL!	#NULL!	#NULL!	#NULL!
R_bw5ohwiGcMAOjux	Default Response Set	2019-02-21 18:30:11	2019-02-21 18:31:09	0	A12MVC9R26VPZ4	0	1	0	#NULL!	0	#NULL!	#NULL!	#NULL!	#NULL!	#NULL!	#NULL!	#NULL!	#NULL!	#NULL!	#NULL!	#NULL!	#NULL!	#NULL!	#NULL!	#NULL!	#NULL!	#NULL!	#NULL!	#NULL!	#NULL!	#NULL!	#NULL!	#NULL!	#NULL!	#NULL!			#NULL!	#NULL!	#NULL!	#NULL!	#NULL!	#NULL!	#NULL!	#NULL!	#NULL!	#NULL!	#NULL!	#NULL!
R_1QLYPP7AAzNsEQm	Default Response Set	2019-02-21 15:38:27	2019-02-21 15:53:39	1	A133QG754CGS3I	2	1	0	#NULL!	0	#NULL!	#NULL!	#NULL!	#NULL!	3	1	1	#NULL!	#NULL!	#NULL!	#NULL!	#NULL!	#NULL!	#NULL!	#NULL!	#NULL!	#NULL!	#NULL!	#NULL!	#NULL!	#NULL!	#NULL!	#NULL!	#NULL!	#NULL!			#NULL!	#NULL!	#NULL!	#NULL!	#NULL!	#NULL!	#NULL!	#NULL!	#NULL!	#NULL!	#NULL!	#NULL!
R_1LhrFffHGxUKr3N	Default Response Set	2019-02-21 14:52:23	2019-02-21 14:52:52	1	A13VOBZ95WTWXA	1	1	0	#NULL!	0	#NULL!	#NULL!	#NULL!	#NULL!	4	1	1	#NULL!	#NULL!	#NULL!	#NULL!	#NULL!	#NULL!	#NULL!	#NULL!	#NULL!	#NULL!	#NULL!	#NULL!	#NULL!	#NULL!	#NULL!	#NULL!	#NULL!	#NULL!			#NULL!	#NULL!	#NULL!	#NULL!	#NULL!	#NULL!	#NULL!	#NULL!	#NULL!	#NULL!	#NULL!	#NULL!
R_268PyHxxdWtTC9a	Default Response Set	2019-02-21 14:53:59	2019-02-21 14:54:22	1	A13VOBZ95WTWXA	4	1	0	#NULL!	0	#NULL!	#NULL!	#NULL!	#NULL!	5	1	2	#NULL!	#NULL!	#NULL!	#NULL!	#NULL!	#NULL!	#NULL!	#NULL!	#NULL!	#NULL!	#NULL!	#NULL!	#NULL!	#NULL!	#NULL!	#NULL!	#NULL!	#NULL!			#NULL!	#NULL!	#NULL!	#NULL!	#NULL!	#NULL!	#NULL!	#NULL!	#NULL!	#NULL!	#NULL!	#NULL!
R_33CjjuvGGAo46Jr	Default Response Set	2019-02-21 14:53:33	2019-02-21 14:53:53	1	A13VOBZ95WTWXA	3	1	0	#NULL!	0	#NULL!	#NULL!	#NULL!	#NULL!	5	1	2	#NULL!	#NULL!	#NULL!	#NULL!	#NULL!	#NULL!	#NULL!	#NULL!	#NULL!	#NULL!	#NULL!	#NULL!	#NULL!	#NULL!	#NULL!	#NULL!	#NULL!	#NULL!			#NULL!	#NULL!	#NULL!	#NULL!	#NULL!	#NULL!	#NULL!	#NULL!	#NULL!	#NULL!	#NULL!	#NULL!
R_OxHbZO2hFWBg7F7	Default Response Set	2019-02-21 14:54:27	2019-02-21 14:54:55	1	A13VOBZ95WTWXA	5	1	0	#NULL!	0	#NULL!	#NULL!	#NULL!	#NULL!	4	2	1	#NULL!	#NULL!	#NULL!	#NULL!	#NULL!	#NULL!	#NULL!	#NULL!	#NULL!	#NULL!	#NULL!	#NULL!	#NULL!	#NULL!	#NULL!	#NULL!	#NULL!	#NULL!			#NULL!	#NULL!	#NULL!	#NULL!	#NULL!	#NULL!	#NULL!	#NULL!	#NULL!	#NULL!	#NULL!	#NULL!
R_pN0VXozVhSRlcLD	Default Response Set	2019-02-21 14:52:57	2019-02-21 14:53:27	1	A13VOBZ95WTWXA	2	1	0	#NULL!	0	#NULL!	#NULL!	#NULL!	#NULL!	4	1	2	#NULL!	#NULL!	#NULL!	#NULL!	#NULL!	#NULL!	#NULL!	#NULL!	#NULL!	#NULL!	#NULL!	#NULL!	#NULL!	#NULL!	#NULL!	#NULL!	#NULL!	#NULL!			#NULL!	#NULL!	#NULL!	#NULL!	#NULL!	#NULL!	#NULL!	#NULL!	#NULL!	#NULL!	#NULL!	#NULL!
R_2aFwgRzSH1pGJv0	Default Response Set	2019-02-21 15:11:10	2019-02-21 15:14:28	1	A146SI0AG24QMG	2	1	0	#NULL!	0	#NULL!	#NULL!	#NULL!	#NULL!	3	1	1	#NULL!	#NULL!	#NULL!	#NULL!	#NULL!	#NULL!	#NULL!	#NULL!	#NULL!	#NULL!	#NULL!	#NULL!	#NULL!	#NULL!	#NULL!	#NULL!	#NULL!	#NULL!			#NULL!	#NULL!	#NULL!	#NULL!	#NULL!	#NULL!	#NULL!	#NULL!	#NULL!	#NULL!	#NULL!	#NULL!
R_1Cmud7cCLdypmcA	Default Response Set	2019-02-21 15:55:33	2019-02-21 15:55:54	1	A14BO0JIQTNMOW	7	1	0	#NULL!	0	#NULL!	#NULL!	#NULL!	#NULL!	2	1	1	#NULL!	#NULL!	#NULL!	#NULL!	#NULL!	#NULL!	#NULL!	#NULL!	#NULL!	#NULL!	#NULL!	#NULL!	#NULL!	#NULL!	#NULL!	#NULL!	#NULL!	#NULL!			#NULL!	#NULL!	#NULL!	#NULL!	#NULL!	#NULL!	#NULL!	#NULL!	#NULL!	#NULL!	#NULL!	#NULL!
R_1hYI43Krv2itQrV	Default Response Set	2019-02-21 15:16:54	2019-02-21 15:53:07	1	A14BO0JIQTNMOW	2	1	0	#NULL!	0	#NULL!	#NULL!	#NULL!	#NULL!	4	1	1	#NULL!	#NULL!	#NULL!	#NULL!	#NULL!	#NULL!	#NULL!	#NULL!	#NULL!	#NULL!	#NULL!	#NULL!	#NULL!	#NULL!	#NULL!	#NULL!	#NULL!	#NULL!			#NULL!	#NULL!	#NULL!	#NULL!	#NULL!	#NULL!	#NULL!	#NULL!	#NULL!	#NULL!	#NULL!	#NULL!
R_2784OXBlvzw8rTa	Default Response Set	2019-02-21 15:53:15	2019-02-21 15:53:42	1	A14BO0JIQTNMOW	3	1	0	#NULL!	0	#NULL!	#NULL!	#NULL!	#NULL!	5	2	2	#NULL!	#NULL!	#NULL!	#NULL!	#NULL!	#NULL!	#NULL!	#NULL!	#NULL!	#NULL!	#NULL!	#NULL!	#NULL!	#NULL!	#NULL!	#NULL!	#NULL!	#NULL!			#NULL!	#NULL!	#NULL!	#NULL!	#NULL!	#NULL!	#NULL!	#NULL!	#NULL!	#NULL!	#NULL!	#NULL!
R_3GkRYOngXmwGh1u	Default Response Set	2019-02-21 15:54:34	2019-02-21 15:54:57	1	A14BO0JIQTNMOW	5	1	0	#NULL!	0	#NULL!	#NULL!	#NULL!	#NULL!	5	1	2	#NULL!	#NULL!	#NULL!	#NULL!	#NULL!	#NULL!	#NULL!	#NULL!	#NULL!	#NULL!	#NULL!	#NULL!	#NULL!	#NULL!	#NULL!	#NULL!	#NULL!	#NULL!			#NULL!	#NULL!	#NULL!	#NULL!	#NULL!	#NULL!	#NULL!	#NULL!	#NULL!	#NULL!	#NULL!	#NULL!
R_3NCFBD1sO0k9hm6	Default Response Set	2019-02-21 15:53:48	2019-02-21 15:54:28	1	A14BO0JIQTNMOW	4	1	0	#NULL!	0	#NULL!	#NULL!	#NULL!	#NULL!	5	2	1	#NULL!	#NULL!	#NULL!	#NULL!	#NULL!	#NULL!	#NULL!	#NULL!	#NULL!	#NULL!	#NULL!	#NULL!	#NULL!	#NULL!	#NULL!	#NULL!	#NULL!	#NULL!			#NULL!	#NULL!	#NULL!	#NULL!	#NULL!	#NULL!	#NULL!	#NULL!	#NULL!	#NULL!	#NULL!	#NULL!
R_WfzGnLeEYGsMHE5	Default Response Set	2019-02-21 15:55:03	2019-02-21 15:55:28	1	A14BO0JIQTNMOW	6	1	0	#NULL!	0	#NULL!	#NULL!	#NULL!	#NULL!	1	1	1	#NULL!	#NULL!	#NULL!	#NULL!	#NULL!	#NULL!	#NULL!	#NULL!	#NULL!	#NULL!	#NULL!	#NULL!	#NULL!	#NULL!	#NULL!	#NULL!	#NULL!	#NULL!			#NULL!	#NULL!	#NULL!	#NULL!	#NULL!	#NULL!	#NULL!	#NULL!	#NULL!	#NULL!	#NULL!	#NULL!
R_1Dx50pCocQGUbeC	Default Response Set	2019-02-21 14:56:41	2019-02-21 14:57:13	1	A15ITHA7OJQCC8	2	1	0	#NULL!	0	#NULL!	#NULL!	#NULL!	#NULL!	4	1	2	#NULL!	#NULL!	#NULL!	#NULL!	#NULL!	#NULL!	#NULL!	#NULL!	#NULL!	#NULL!	#NULL!	#NULL!	#NULL!	#NULL!	#NULL!	#NULL!	#NULL!	#NULL!			#NULL!	#NULL!	#NULL!	#NULL!	#NULL!	#NULL!	#NULL!	#NULL!	#NULL!	#NULL!	#NULL!	#NULL!
R_QhapmT8bXKUnEel	Default Response Set	2019-02-21 14:57:20	2019-02-21 14:57:43	1	A15ITHA7OJQCC8	3	1	0	#NULL!	0	#NULL!	#NULL!	#NULL!	#NULL!	5	2	2	#NULL!	#NULL!	#NULL!	#NULL!	#NULL!	#NULL!	#NULL!	#NULL!	#NULL!	#NULL!	#NULL!	#NULL!	#NULL!	#NULL!	#NULL!	#NULL!	#NULL!	#NULL!			#NULL!	#NULL!	#NULL!	#NULL!	#NULL!	#NULL!	#NULL!	#NULL!	#NULL!	#NULL!	#NULL!	#NULL!
R_2XiIjAMzIfstSYk	Default Response Set	2019-02-21 15:09:27	2019-02-21 15:11:49	1	A15ZLQU8M9MMXS	1	1	0	#NULL!	0	#NULL!	#NULL!	#NULL!	#NULL!	4	1	2	#NULL!	#NULL!	#NULL!	#NULL!	#NULL!	#NULL!	#NULL!	#NULL!	#NULL!	#NULL!	#NULL!	#NULL!	#NULL!	#NULL!	#NULL!	#NULL!	#NULL!	#NULL!			#NULL!	#NULL!	#NULL!	#NULL!	#NULL!	#NULL!	#NULL!	#NULL!	#NULL!	#NULL!	#NULL!	#NULL!
R_1AZG3J13xZAm12N	Default Response Set	2019-02-21 14:53:31	2019-02-21 14:54:29	0	A16HSMUJ7C7QA7	2	1	0	#NULL!	0	#NULL!	#NULL!	#NULL!	#NULL!	3	1	1	#NULL!	#NULL!	#NULL!	#NULL!	#NULL!	#NULL!	#NULL!	#NULL!	#NULL!	#NULL!	#NULL!	#NULL!	#NULL!	#NULL!	#NULL!	#NULL!	#NULL!	#NULL!			#NULL!	#NULL!	#NULL!	#NULL!	#NULL!	#NULL!	#NULL!	#NULL!	#NULL!	#NULL!	#NULL!	#NULL!
R_2CTGo3UZJZDpB2J	Default Response Set	2019-02-21 15:13:13	2019-02-21 15:14:11	1	A17D6BK59S31BM	2	1	0	#NULL!	0	#NULL!	#NULL!	#NULL!	#NULL!	3	1	1	#NULL!	#NULL!	#NULL!	#NULL!	#NULL!	#NULL!	#NULL!	#NULL!	#NULL!	#NULL!	#NULL!	#NULL!	#NULL!	#NULL!	#NULL!	#NULL!	#NULL!	#NULL!			#NULL!	#NULL!	#NULL!	#NULL!	#NULL!	#NULL!	#NULL!	#NULL!	#NULL!	#NULL!	#NULL!	#NULL!
R_pS3wK0lawutT3Jn	Default Response Set	2019-02-21 14:52:21	2019-02-21 15:00:40	1	A17RQSR6RI7N4N	2	1	0	#NULL!	0	#NULL!	#NULL!	#NULL!	#NULL!	3	1	1	#NULL!	#NULL!	#NULL!	#NULL!	#NULL!	#NULL!	#NULL!	#NULL!	#NULL!	#NULL!	#NULL!	#NULL!	#NULL!	#NULL!	#NULL!	#NULL!	#NULL!	#NULL!			#NULL!	#NULL!	#NULL!	#NULL!	#NULL!	#NULL!	#NULL!	#NULL!	#NULL!	#NULL!	#NULL!	#NULL!
R_1eqsu3O4FDG1vlo	Default Response Set	2019-02-21 14:52:58	2019-02-21 14:54:51	0	A17TKHT8FEVH0R	2	1	0	#NULL!	0	#NULL!	#NULL!	#NULL!	#NULL!	3	1	1	#NULL!	#NULL!	#NULL!	#NULL!	#NULL!	#NULL!	#NULL!	#NULL!	#NULL!	#NULL!	#NULL!	#NULL!	#NULL!	#NULL!	#NULL!	#NULL!	#NULL!	#NULL!			#NULL!	#NULL!	#NULL!	#NULL!	#NULL!	#NULL!	#NULL!	#NULL!	#NULL!	#NULL!	#NULL!	#NULL!
R_wNy3nx04hgzrne9	Default Response Set	2019-02-21 14:53:50	2019-02-21 14:55:19	1	A19DZAFFZEU6GN	2	1	0	#NULL!	0	#NULL!	#NULL!	#NULL!	#NULL!	3	1	1	#NULL!	#NULL!	#NULL!	#NULL!	#NULL!	#NULL!	#NULL!	#NULL!	#NULL!	#NULL!	#NULL!	#NULL!	#NULL!	#NULL!	#NULL!	#NULL!	#NULL!	#NULL!			#NULL!	#NULL!	#NULL!	#NULL!	#NULL!	#NULL!	#NULL!	#NULL!	#NULL!	#NULL!	#NULL!	#NULL!
R_D0FwohuEgT2XfvX	Default Response Set	2019-02-21 14:56:05	2019-02-21 14:56:37	0	A19WFIR31Z74EN	0	1	0	#NULL!	0	#NULL!	#NULL!	#NULL!	#NULL!	#NULL!	#NULL!	#NULL!	#NULL!	#NULL!	#NULL!	#NULL!	#NULL!	#NULL!	#NULL!	#NULL!	#NULL!	#NULL!	#NULL!	#NULL!	#NULL!	#NULL!	#NULL!	#NULL!	#NULL!	#NULL!			#NULL!	#NULL!	#NULL!	#NULL!	#NULL!	#NULL!	#NULL!	#NULL!	#NULL!	#NULL!	#NULL!	#NULL!
R_1jU2U57fn0v6Mdn	Default Response Set	2019-02-21 18:00:36	2019-02-21 18:05:46	1	A1AD2GCVW509J9	2	1	0	#NULL!	0	#NULL!	#NULL!	#NULL!	#NULL!	5	2	2	#NULL!	#NULL!	#NULL!	#NULL!	#NULL!	#NULL!	#NULL!	#NULL!	#NULL!	#NULL!	#NULL!	#NULL!	#NULL!	#NULL!	#NULL!	#NULL!	#NULL!	#NULL!			#NULL!	#NULL!	#NULL!	#NULL!	#NULL!	#NULL!	#NULL!	#NULL!	#NULL!	#NULL!	#NULL!	#NULL!
R_3PhRxgM6fm5hhA7	Default Response Set	2019-02-21 18:08:32	2019-02-21 18:09:58	1	A1AD2GCVW509J9	4	1	0	#NULL!	0	#NULL!	#NULL!	#NULL!	#NULL!	3	1	1	#NULL!	#NULL!	#NULL!	#NULL!	#NULL!	#NULL!	#NULL!	#NULL!	#NULL!	#NULL!	#NULL!	#NULL!	#NULL!	#NULL!	#NULL!	#NULL!	#NULL!	#NULL!			#NULL!	#NULL!	#NULL!	#NULL!	#NULL!	#NULL!	#NULL!	#NULL!	#NULL!	#NULL!	#NULL!	#NULL!
R_xt60RimJqZxS7ex	Default Response Set	2019-02-21 18:06:08	2019-02-21 18:08:27	1	A1AD2GCVW509J9	3	1	0	#NULL!	0	#NULL!	#NULL!	#NULL!	#NULL!	5	1	2	#NULL!	#NULL!	#NULL!	#NULL!	#NULL!	#NULL!	#NULL!	#NULL!	#NULL!	#NULL!	#NULL!	#NULL!	#NULL!	#NULL!	#NULL!	#NULL!	#NULL!	#NULL!			#NULL!	#NULL!	#NULL!	#NULL!	#NULL!	#NULL!	#NULL!	#NULL!	#NULL!	#NULL!	#NULL!	#NULL!
R_2rjOBiHsMTvSm8z	Default Response Set	2019-02-21 14:52:57	2019-02-21 14:53:22	1	A1B34RLPWWJXIP	2	1	0	#NULL!	0	#NULL!	#NULL!	#NULL!	#NULL!	4	1	1	#NULL!	#NULL!	#NULL!	#NULL!	#NULL!	#NULL!	#NULL!	#NULL!	#NULL!	#NULL!	#NULL!	#NULL!	#NULL!	#NULL!	#NULL!	#NULL!	#NULL!	#NULL!			#NULL!	#NULL!	#NULL!	#NULL!	#NULL!	#NULL!	#NULL!	#NULL!	#NULL!	#NULL!	#NULL!	#NULL!
R_3L5dPAtIumkHIKK	Default Response Set	2019-02-21 17:16:33	2019-02-21 17:17:03	1	A1BDQ98X4F4J2B	5	1	0	#NULL!	0	#NULL!	#NULL!	#NULL!	#NULL!	3	2	2	#NULL!	#NULL!	#NULL!	#NULL!	#NULL!	#NULL!	#NULL!	#NULL!	#NULL!	#NULL!	#NULL!	#NULL!	#NULL!	#NULL!	#NULL!	#NULL!	#NULL!	#NULL!			#NULL!	#NULL!	#NULL!	#NULL!	#NULL!	#NULL!	#NULL!	#NULL!	#NULL!	#NULL!	#NULL!	#NULL!
R_3pmNP6WmAt4r0zL	Default Response Set	2019-02-21 17:15:02	2019-02-21 17:16:25	1	A1BDQ98X4F4J2B	4	1	0	#NULL!	0	#NULL!	#NULL!	#NULL!	#NULL!	3	1	1	#NULL!	#NULL!	#NULL!	#NULL!	#NULL!	#NULL!	#NULL!	#NULL!	#NULL!	#NULL!	#NULL!	#NULL!	#NULL!	#NULL!	#NULL!	#NULL!	#NULL!	#NULL!			#NULL!	#NULL!	#NULL!	#NULL!	#NULL!	#NULL!	#NULL!	#NULL!	#NULL!	#NULL!	#NULL!	#NULL!
R_DcxulhvrhTkgsud	Default Response Set	2019-02-21 17:11:48	2019-02-21 17:14:57	1	A1BDQ98X4F4J2B	3	1	0	#NULL!	0	#NULL!	#NULL!	#NULL!	#NULL!	3	2	1	#NULL!	#NULL!	#NULL!	#NULL!	#NULL!	#NULL!	#NULL!	#NULL!	#NULL!	#NULL!	#NULL!	#NULL!	#NULL!	#NULL!	#NULL!	#NULL!	#NULL!	#NULL!			#NULL!	#NULL!	#NULL!	#NULL!	#NULL!	#NULL!	#NULL!	#NULL!	#NULL!	#NULL!	#NULL!	#NULL!
R_DcxulhvrhTkgsud	Default Response Set	2019-02-21 15:12:08	2019-02-21 17:11:38	1	A1BDQ98X4F4J2B	2	1	0	#NULL!	0	#NULL!	#NULL!	#NULL!	#NULL!	4	2	1	#NULL!	#NULL!	#NULL!	#NULL!	#NULL!	#NULL!	#NULL!	#NULL!	#NULL!	#NULL!	#NULL!	#NULL!	#NULL!	#NULL!	#NULL!	#NULL!	#NULL!	#NULL!			#NULL!	#NULL!	#NULL!	#NULL!	#NULL!	#NULL!	#NULL!	#NULL!	#NULL!	#NULL!	#NULL!	#NULL!
R_1jjPDCHCllNpkqm	Default Response Set	2019-02-21 14:57:44	2019-02-21 14:58:16	1	A1E77HZO63E334	0	1	0	#NULL!	0	#NULL!	#NULL!	#NULL!	#NULL!	3	1	1	#NULL!	#NULL!	#NULL!	#NULL!	#NULL!	#NULL!	#NULL!	#NULL!	#NULL!	#NULL!	#NULL!	#NULL!	#NULL!	#NULL!	#NULL!	#NULL!	#NULL!	#NULL!			#NULL!	#NULL!	#NULL!	#NULL!	#NULL!	#NULL!	#NULL!	#NULL!	#NULL!	#NULL!	#NULL!	#NULL!
R_1hXTJ7KDydvIYIq	Default Response Set	2019-02-21 18:01:27	2019-02-21 18:03:52	1	A1E8X6IHTIN1AT	1	1	0	#NULL!	0	#NULL!	#NULL!	#NULL!	#NULL!	4	1	2	#NULL!	#NULL!	#NULL!	#NULL!	#NULL!	#NULL!	#NULL!	#NULL!	#NULL!	#NULL!	#NULL!	#NULL!	#NULL!	#NULL!	#NULL!	#NULL!	#NULL!	#NULL!			#NULL!	#NULL!	#NULL!	#NULL!	#NULL!	#NULL!	#NULL!	#NULL!	#NULL!	#NULL!	#NULL!	#NULL!
R_24B5kYDcUkntmpr	Default Response Set	2019-02-21 18:03:58	2019-02-21 18:05:35	1	A1E8X6IHTIN1AT	2	1	0	#NULL!	0	#NULL!	#NULL!	#NULL!	#NULL!	3	1	1	#NULL!	#NULL!	#NULL!	#NULL!	#NULL!	#NULL!	#NULL!	#NULL!	#NULL!	#NULL!	#NULL!	#NULL!	#NULL!	#NULL!	#NULL!	#NULL!	#NULL!	#NULL!			#NULL!	#NULL!	#NULL!	#NULL!	#NULL!	#NULL!	#NULL!	#NULL!	#NULL!	#NULL!	#NULL!	#NULL!
R_3FRGHV89rUrEHSW	Default Response Set	2019-02-21 14:55:12	2019-02-21 14:56:01	1	A1EKYZJTARC0BQ	2	1	0	#NULL!	0	#NULL!	#NULL!	#NULL!	#NULL!	3	1	1	#NULL!	#NULL!	#NULL!	#NULL!	#NULL!	#NULL!	#NULL!	#NULL!	#NULL!	#NULL!	#NULL!	#NULL!	#NULL!	#NULL!	#NULL!	#NULL!	#NULL!	#NULL!			#NULL!	#NULL!	#NULL!	#NULL!	#NULL!	#NULL!	#NULL!	#NULL!	#NULL!	#NULL!	#NULL!	#NULL!
R_rfnYzBdpCFCx3S9	Default Response Set	2019-02-21 14:53:46	2019-02-21 14:54:29	0	A1EKYZJTARC0BQ	3	1	0	#NULL!	0	#NULL!	#NULL!	#NULL!	#NULL!	#NULL!	#NULL!	#NULL!	#NULL!	#NULL!	#NULL!	#NULL!	#NULL!	#NULL!	#NULL!	#NULL!	#NULL!	#NULL!	#NULL!	#NULL!	#NULL!	#NULL!	#NULL!	#NULL!	#NULL!	#NULL!			#NULL!	#NULL!	#NULL!	#NULL!	#NULL!	#NULL!	#NULL!	#NULL!	#NULL!	#NULL!	#NULL!	#NULL!
R_1NzjnV8J0B3sQrF	Default Response Set	2019-02-21 21:38:38	2019-02-21 21:39:44	1	A1EX9PH5R5V4IX	1	1	0	#NULL!	0	#NULL!	#NULL!	#NULL!	#NULL!	3	1	1	#NULL!	#NULL!	#NULL!	#NULL!	#NULL!	#NULL!	#NULL!	#NULL!	#NULL!	#NULL!	#NULL!	#NULL!	#NULL!	#NULL!	#NULL!	#NULL!	#NULL!	#NULL!			#NULL!	#NULL!	#NULL!	#NULL!	#NULL!	#NULL!	#NULL!	#NULL!	#NULL!	#NULL!	#NULL!	#NULL!
R_3XcNggVEkM7Lp8l	Default Response Set	2019-02-21 21:39:29	2019-02-21 21:40:23	0	A1EX9PH5R5V4IX	2	1	0	#NULL!	0	#NULL!	#NULL!	#NULL!	#NULL!	3	1	1	#NULL!	#NULL!	#NULL!	#NULL!	#NULL!	#NULL!	#NULL!	#NULL!	#NULL!	#NULL!	#NULL!	#NULL!	#NULL!	#NULL!	#NULL!	#NULL!	#NULL!	#NULL!			#NULL!	#NULL!	#NULL!	#NULL!	#NULL!	#NULL!	#NULL!	#NULL!	#NULL!	#NULL!	#NULL!	#NULL!
R_26g9vgg5N7itDx1	Default Response Set	2019-02-21 17:56:48	2019-02-21 17:58:04	1	A1EXO9HRNQYHWC	0	1	0	#NULL!	0	#NULL!	#NULL!	#NULL!	#NULL!	4	1	1	#NULL!	#NULL!	#NULL!	#NULL!	#NULL!	#NULL!	#NULL!	#NULL!	#NULL!	#NULL!	#NULL!	#NULL!	#NULL!	#NULL!	#NULL!	#NULL!	#NULL!	#NULL!			#NULL!	#NULL!	#NULL!	#NULL!	#NULL!	#NULL!	#NULL!	#NULL!	#NULL!	#NULL!	#NULL!	#NULL!
R_1LGnhe3JU3BG7AG	Default Response Set	2019-02-21 15:13:42	2019-02-21 15:17:37	0	A1FL20WGFRJS1T	0	1	0	#NULL!	0	#NULL!	#NULL!	#NULL!	#NULL!	5	1	2	#NULL!	#NULL!	#NULL!	#NULL!	#NULL!	#NULL!	#NULL!	#NULL!	#NULL!	#NULL!	#NULL!	#NULL!	#NULL!	#NULL!	#NULL!	#NULL!	#NULL!	#NULL!			#NULL!	#NULL!	#NULL!	#NULL!	#NULL!	#NULL!	#NULL!	#NULL!	#NULL!	#NULL!	#NULL!	#NULL!
R_2qyi8GOYg5PWQaq	Default Response Set	2019-02-21 15:11:47	2019-02-21 15:12:15	1	A1FTIGX35ZK6PD	0	1	0	#NULL!	0	#NULL!	#NULL!	#NULL!	#NULL!	2	1	2	#NULL!	#NULL!	#NULL!	#NULL!	#NULL!	#NULL!	#NULL!	#NULL!	#NULL!	#NULL!	#NULL!	#NULL!	#NULL!	#NULL!	#NULL!	#NULL!	#NULL!	#NULL!			#NULL!	#NULL!	#NULL!	#NULL!	#NULL!	#NULL!	#NULL!	#NULL!	#NULL!	#NULL!	#NULL!	#NULL!
R_2WwLC1LHaUFf3MZ	Default Response Set	2019-05-15 00:14:52	2019-05-15 00:15:12	0	A1GPZ5REMDQZ0L	0	1	0	#NULL!	0	#NULL!	#NULL!	#NULL!	#NULL!	#NULL!	#NULL!	#NULL!	#NULL!	#NULL!	#NULL!	#NULL!	#NULL!	#NULL!	#NULL!	#NULL!	#NULL!	#NULL!	#NULL!	#NULL!	#NULL!	#NULL!	#NULL!	#NULL!	#NULL!	#NULL!			#NULL!	#NULL!	#NULL!	#NULL!	#NULL!	#NULL!	#NULL!	#NULL!	#NULL!	#NULL!	#NULL!	#NULL!
R_x61NX5rx1rj2mat	Default Response Set	2019-02-21 14:51:16	2019-02-21 14:54:30	1	A1GWANR6JD47AD	2	1	0	#NULL!	0	#NULL!	#NULL!	#NULL!	#NULL!	4	1	1	#NULL!	#NULL!	#NULL!	#NULL!	#NULL!	#NULL!	#NULL!	#NULL!	#NULL!	#NULL!	#NULL!	#NULL!	#NULL!	#NULL!	#NULL!	#NULL!	#NULL!	#NULL!			#NULL!	#NULL!	#NULL!	#NULL!	#NULL!	#NULL!	#NULL!	#NULL!	#NULL!	#NULL!	#NULL!	#NULL!
R_1C4waNgdYu3dQSl	Default Response Set	2019-02-21 15:12:45	2019-02-21 15:14:06	1	A1HE5S960X3I0E	3	1	0	#NULL!	0	#NULL!	#NULL!	#NULL!	#NULL!	5	2	2	#NULL!	#NULL!	#NULL!	#NULL!	#NULL!	#NULL!	#NULL!	#NULL!	#NULL!	#NULL!	#NULL!	#NULL!	#NULL!	#NULL!	#NULL!	#NULL!	#NULL!	#NULL!			#NULL!	#NULL!	#NULL!	#NULL!	#NULL!	#NULL!	#NULL!	#NULL!	#NULL!	#NULL!	#NULL!	#NULL!
R_1Qfn7VqeNNDfxsB	Default Response Set	2019-02-21 15:16:51	2019-02-21 15:18:53	1	A1HE5S960X3I0E	6	1	0	#NULL!	0	#NULL!	#NULL!	#NULL!	#NULL!	4	2	1	#NULL!	#NULL!	#NULL!	#NULL!	#NULL!	#NULL!	#NULL!	#NULL!	#NULL!	#NULL!	#NULL!	#NULL!	#NULL!	#NULL!	#NULL!	#NULL!	#NULL!	#NULL!			#NULL!	#NULL!	#NULL!	#NULL!	#NULL!	#NULL!	#NULL!	#NULL!	#NULL!	#NULL!	#NULL!	#NULL!
R_2cu70qrzj7xf0sZ	Default Response Set	2019-02-21 15:14:57	2019-02-21 15:16:34	1	A1HE5S960X3I0E	5	1	0	#NULL!	0	#NULL!	#NULL!	#NULL!	#NULL!	4	1	1	#NULL!	#NULL!	#NULL!	#NULL!	#NULL!	#NULL!	#NULL!	#NULL!	#NULL!	#NULL!	#NULL!	#NULL!	#NULL!	#NULL!	#NULL!	#NULL!	#NULL!	#NULL!			#NULL!	#NULL!	#NULL!	#NULL!	#NULL!	#NULL!	#NULL!	#NULL!	#NULL!	#NULL!	#NULL!	#NULL!
R_2SoVk7ZrCofa1yS	Default Response Set	2019-02-21 15:10:55	2019-02-21 15:11:57	1	A1HE5S960X3I0E	2	1	0	#NULL!	0	#NULL!	#NULL!	#NULL!	#NULL!	4	1	2	#NULL!	#NULL!	#NULL!	#NULL!	#NULL!	#NULL!	#NULL!	#NULL!	#NULL!	#NULL!	#NULL!	#NULL!	#NULL!	#NULL!	#NULL!	#NULL!	#NULL!	#NULL!			#NULL!	#NULL!	#NULL!	#NULL!	#NULL!	#NULL!	#NULL!	#NULL!	#NULL!	#NULL!	#NULL!	#NULL!
R_3KxztqEmmTW4ezz	Default Response Set	2019-02-21 15:14:12	2019-02-21 15:14:50	1	A1HE5S960X3I0E	4	1	0	#NULL!	0	#NULL!	#NULL!	#NULL!	#NULL!	5	1	1	#NULL!	#NULL!	#NULL!	#NULL!	#NULL!	#NULL!	#NULL!	#NULL!	#NULL!	#NULL!	#NULL!	#NULL!	#NULL!	#NULL!	#NULL!	#NULL!	#NULL!	#NULL!			#NULL!	#NULL!	#NULL!	#NULL!	#NULL!	#NULL!	#NULL!	#NULL!	#NULL!	#NULL!	#NULL!	#NULL!
R_DNWljWMYSnsq6vT	Default Response Set	2019-02-21 15:08:53	2019-02-21 15:10:12	1	A1HE5S960X3I0E	1	1	0	#NULL!	0	#NULL!	#NULL!	#NULL!	#NULL!	4	1	1	#NULL!	#NULL!	#NULL!	#NULL!	#NULL!	#NULL!	#NULL!	#NULL!	#NULL!	#NULL!	#NULL!	#NULL!	#NULL!	#NULL!	#NULL!	#NULL!	#NULL!	#NULL!			#NULL!	#NULL!	#NULL!	#NULL!	#NULL!	#NULL!	#NULL!	#NULL!	#NULL!	#NULL!	#NULL!	#NULL!
R_38KOUEPpOxQSUFz	Default Response Set	2019-02-21 14:51:52	2019-02-21 14:58:15	1	A1HICAAVTEWR7N	2	1	0	#NULL!	0	#NULL!	#NULL!	#NULL!	#NULL!	3	1	1	#NULL!	#NULL!	#NULL!	#NULL!	#NULL!	#NULL!	#NULL!	#NULL!	#NULL!	#NULL!	#NULL!	#NULL!	#NULL!	#NULL!	#NULL!	#NULL!	#NULL!	#NULL!			#NULL!	#NULL!	#NULL!	#NULL!	#NULL!	#NULL!	#NULL!	#NULL!	#NULL!	#NULL!	#NULL!	#NULL!
R_1rIIGSZpIqAcZqF	Default Response Set	2019-02-21 18:30:57	2019-02-21 18:31:10	0	A1HYMGPYXU97ZN	2	1	0	#NULL!	0	#NULL!	#NULL!	#NULL!	#NULL!	#NULL!	#NULL!	#NULL!	#NULL!	#NULL!	#NULL!	#NULL!	#NULL!	#NULL!	#NULL!	#NULL!	#NULL!	#NULL!	#NULL!	#NULL!	#NULL!	#NULL!	#NULL!	#NULL!	#NULL!	#NULL!			#NULL!	#NULL!	#NULL!	#NULL!	#NULL!	#NULL!	#NULL!	#NULL!	#NULL!	#NULL!	#NULL!	#NULL!
R_24nKadDg6DqTJvm	Default Response Set	2019-02-21 22:05:36	2019-02-21 22:06:21	1	A1I72NHC21347A	2	1	0	#NULL!	0	#NULL!	#NULL!	#NULL!	#NULL!	3	1	1	#NULL!	#NULL!	#NULL!	#NULL!	#NULL!	#NULL!	#NULL!	#NULL!	#NULL!	#NULL!	#NULL!	#NULL!	#NULL!	#NULL!	#NULL!	#NULL!	#NULL!	#NULL!			#NULL!	#NULL!	#NULL!	#NULL!	#NULL!	#NULL!	#NULL!	#NULL!	#NULL!	#NULL!	#NULL!	#NULL!
R_3OenW2mMZdwrtMN	Default Response Set	2019-02-21 14:55:36	2019-02-21 14:56:22	1	A1IZXYBZFZAPAQ	1	1	0	#NULL!	0	#NULL!	#NULL!	#NULL!	#NULL!	3	1	1	#NULL!	#NULL!	#NULL!	#NULL!	#NULL!	#NULL!	#NULL!	#NULL!	#NULL!	#NULL!	#NULL!	#NULL!	#NULL!	#NULL!	#NULL!	#NULL!	#NULL!	#NULL!			#NULL!	#NULL!	#NULL!	#NULL!	#NULL!	#NULL!	#NULL!	#NULL!	#NULL!	#NULL!	#NULL!	#NULL!
R_DpYZJqESEzsXg6B	Default Response Set	2019-02-21 14:52:46	2019-02-21 14:53:17	0	A1IZXYBZFZAPAQ	2	1	0	#NULL!	0	#NULL!	#NULL!	#NULL!	#NULL!	#NULL!	#NULL!	#NULL!	#NULL!	#NULL!	#NULL!	#NULL!	#NULL!	#NULL!	#NULL!	#NULL!	#NULL!	#NULL!	#NULL!	#NULL!	#NULL!	#NULL!	#NULL!	#NULL!	#NULL!	#NULL!			#NULL!	#NULL!	#NULL!	#NULL!	#NULL!	#NULL!	#NULL!	#NULL!	#NULL!	#NULL!	#NULL!	#NULL!
R_2To7m33kQuCSFCs	Default Response Set	2019-02-21 14:53:00	2019-02-21 14:54:10	1	A1J1YGJ07TRMWQ	0	1	0	#NULL!	0	#NULL!	#NULL!	#NULL!	#NULL!	3	1	1	#NULL!	#NULL!	#NULL!	#NULL!	#NULL!	#NULL!	#NULL!	#NULL!	#NULL!	#NULL!	#NULL!	#NULL!	#NULL!	#NULL!	#NULL!	#NULL!	#NULL!	#NULL!			#NULL!	#NULL!	#NULL!	#NULL!	#NULL!	#NULL!	#NULL!	#NULL!	#NULL!	#NULL!	#NULL!	#NULL!
R_2bJI62gdvVSEKlV	Default Response Set	2019-02-21 17:52:42	2019-02-21 17:57:51	0	A1JQPMEJ626TJ6	3	1	0	#NULL!	0	#NULL!	#NULL!	#NULL!	#NULL!	3	1	1	#NULL!	#NULL!	#NULL!	#NULL!	#NULL!	#NULL!	#NULL!	#NULL!	#NULL!	#NULL!	#NULL!	#NULL!	#NULL!	#NULL!	#NULL!	#NULL!	#NULL!	#NULL!			#NULL!	#NULL!	#NULL!	#NULL!	#NULL!	#NULL!	#NULL!	#NULL!	#NULL!	#NULL!	#NULL!	#NULL!
R_3G9tezUatTvtpV0	Default Response Set	2019-02-21 14:51:06	2019-02-21 14:52:40	1	A1JVO7FLPATHUB	0	1	0	#NULL!	0	#NULL!	#NULL!	#NULL!	#NULL!	3	1	1	#NULL!	#NULL!	#NULL!	#NULL!	#NULL!	#NULL!	#NULL!	#NULL!	#NULL!	#NULL!	#NULL!	#NULL!	#NULL!	#NULL!	#NULL!	#NULL!	#NULL!	#NULL!			#NULL!	#NULL!	#NULL!	#NULL!	#NULL!	#NULL!	#NULL!	#NULL!	#NULL!	#NULL!	#NULL!	#NULL!
R_31uBluPPhd1zWgt	Default Response Set	2019-02-21 15:08:14	2019-02-21 15:10:57	0	A1KEAHVVML6319	0	1	0	#NULL!	0	#NULL!	#NULL!	#NULL!	#NULL!	3	1	1	#NULL!	#NULL!	#NULL!	#NULL!	#NULL!	#NULL!	#NULL!	#NULL!	#NULL!	#NULL!	#NULL!	#NULL!	#NULL!	#NULL!	#NULL!	#NULL!	#NULL!	#NULL!			#NULL!	#NULL!	#NULL!	#NULL!	#NULL!	#NULL!	#NULL!	#NULL!	#NULL!	#NULL!	#NULL!	#NULL!
R_2qpGeCezxxfboq8	Default Response Set	2019-02-21 15:49:03	2019-02-21 15:52:33	1	A1KNUKIWGRQNAE	2	1	0	#NULL!	0	#NULL!	#NULL!	#NULL!	#NULL!	3	2	1	#NULL!	#NULL!	#NULL!	#NULL!	#NULL!	#NULL!	#NULL!	#NULL!	#NULL!	#NULL!	#NULL!	#NULL!	#NULL!	#NULL!	#NULL!	#NULL!	#NULL!	#NULL!			#NULL!	#NULL!	#NULL!	#NULL!	#NULL!	#NULL!	#NULL!	#NULL!	#NULL!	#NULL!	#NULL!	#NULL!
R_bvF4utXW4pJApXz	Default Response Set	2019-02-21 14:56:14	2019-02-21 14:58:11	0	A1KRO0JWU6LT0I	1	1	0	#NULL!	0	#NULL!	#NULL!	#NULL!	#NULL!	3	1	1	#NULL!	#NULL!	#NULL!	#NULL!	#NULL!	#NULL!	#NULL!	#NULL!	#NULL!	#NULL!	#NULL!	#NULL!	#NULL!	#NULL!	#NULL!	#NULL!	#NULL!	#NULL!			#NULL!	#NULL!	#NULL!	#NULL!	#NULL!	#NULL!	#NULL!	#NULL!	#NULL!	#NULL!	#NULL!	#NULL!
R_1hQoaEPEDqsAOoA	Default Response Set	2019-02-21 14:58:48	2019-02-21 15:02:23	0	A1LUQFFMIXMYNI	0	1	0	#NULL!	0	#NULL!	#NULL!	#NULL!	#NULL!	3	1	1	#NULL!	#NULL!	#NULL!	#NULL!	#NULL!	#NULL!	#NULL!	#NULL!	#NULL!	#NULL!	#NULL!	#NULL!	#NULL!	#NULL!	#NULL!	#NULL!	#NULL!	#NULL!			#NULL!	#NULL!	#NULL!	#NULL!	#NULL!	#NULL!	#NULL!	#NULL!	#NULL!	#NULL!	#NULL!	#NULL!
R_VXuNzKlmgY73Zn3	Default Response Set	2019-02-21 14:52:52	2019-02-21 14:53:53	0	A1NGABF082HR2P	0	1	0	#NULL!	0	#NULL!	#NULL!	#NULL!	#NULL!	3	1	1	#NULL!	#NULL!	#NULL!	#NULL!	#NULL!	#NULL!	#NULL!	#NULL!	#NULL!	#NULL!	#NULL!	#NULL!	#NULL!	#NULL!	#NULL!	#NULL!	#NULL!	#NULL!			#NULL!	#NULL!	#NULL!	#NULL!	#NULL!	#NULL!	#NULL!	#NULL!	#NULL!	#NULL!	#NULL!	#NULL!
R_1FhAtgXPodRboKS	Default Response Set	2019-02-21 14:51:04	2019-02-21 15:12:22	0	A1NKBXOTZAI1YK	2	1	0	#NULL!	0	#NULL!	#NULL!	#NULL!	#NULL!	3	1	1	#NULL!	#NULL!	#NULL!	#NULL!	#NULL!	#NULL!	#NULL!	#NULL!	#NULL!	#NULL!	#NULL!	#NULL!	#NULL!	#NULL!	#NULL!	#NULL!	#NULL!	#NULL!			#NULL!	#NULL!	#NULL!	#NULL!	#NULL!	#NULL!	#NULL!	#NULL!	#NULL!	#NULL!	#NULL!	#NULL!
R_pS3JadV7BW8Dh1n	Default Response Set	2019-02-21 14:52:09	2019-02-21 15:01:05	0	A1NOR6E0WT0Y14	0	1	0	#NULL!	0	#NULL!	#NULL!	#NULL!	#NULL!	3	1	1	#NULL!	#NULL!	#NULL!	#NULL!	#NULL!	#NULL!	#NULL!	#NULL!	#NULL!	#NULL!	#NULL!	#NULL!	#NULL!	#NULL!	#NULL!	#NULL!	#NULL!	#NULL!			#NULL!	#NULL!	#NULL!	#NULL!	#NULL!	#NULL!	#NULL!	#NULL!	#NULL!	#NULL!	#NULL!	#NULL!
R_1IQbx4dYUkXTgca	Default Response Set	2019-02-21 14:52:47	2019-02-21 14:53:51	1	A1NXHLGNEP1T26	2	1	0	#NULL!	0	#NULL!	#NULL!	#NULL!	#NULL!	4	1	1	#NULL!	#NULL!	#NULL!	#NULL!	#NULL!	#NULL!	#NULL!	#NULL!	#NULL!	#NULL!	#NULL!	#NULL!	#NULL!	#NULL!	#NULL!	#NULL!	#NULL!	#NULL!			#NULL!	#NULL!	#NULL!	#NULL!	#NULL!	#NULL!	#NULL!	#NULL!	#NULL!	#NULL!	#NULL!	#NULL!
R_3FX7bPoEXnmDN3s	Default Response Set	2019-02-21 14:54:54	2019-02-21 14:56:21	1	A1NXHLGNEP1T26	4	1	0	#NULL!	0	#NULL!	#NULL!	#NULL!	#NULL!	5	1	2	#NULL!	#NULL!	#NULL!	#NULL!	#NULL!	#NULL!	#NULL!	#NULL!	#NULL!	#NULL!	#NULL!	#NULL!	#NULL!	#NULL!	#NULL!	#NULL!	#NULL!	#NULL!			#NULL!	#NULL!	#NULL!	#NULL!	#NULL!	#NULL!	#NULL!	#NULL!	#NULL!	#NULL!	#NULL!	#NULL!
R_3HBOJlOKkO2xlJR	Default Response Set	2019-02-21 14:53:56	2019-02-21 14:54:40	1	A1NXHLGNEP1T26	3	1	0	#NULL!	0	#NULL!	#NULL!	#NULL!	#NULL!	5	2	2	#NULL!	#NULL!	#NULL!	#NULL!	#NULL!	#NULL!	#NULL!	#NULL!	#NULL!	#NULL!	#NULL!	#NULL!	#NULL!	#NULL!	#NULL!	#NULL!	#NULL!	#NULL!			#NULL!	#NULL!	#NULL!	#NULL!	#NULL!	#NULL!	#NULL!	#NULL!	#NULL!	#NULL!	#NULL!	#NULL!
R_usp177R2LgTs8ZH	Default Response Set	2019-02-21 15:26:56	2019-02-21 15:29:04	1	A1NYI79LUIBOTP	2	1	0	#NULL!	0	#NULL!	#NULL!	#NULL!	#NULL!	2	1	1	#NULL!	#NULL!	#NULL!	#NULL!	#NULL!	#NULL!	#NULL!	#NULL!	#NULL!	#NULL!	#NULL!	#NULL!	#NULL!	#NULL!	#NULL!	#NULL!	#NULL!	#NULL!			#NULL!	#NULL!	#NULL!	#NULL!	#NULL!	#NULL!	#NULL!	#NULL!	#NULL!	#NULL!	#NULL!	#NULL!
R_OvSLbengIStYQTf	Default Response Set	2019-02-21 14:55:07	2019-02-21 14:56:04	1	A1OZ5BB2L44KG	0	1	0	#NULL!	0	#NULL!	#NULL!	#NULL!	#NULL!	3	1	1	#NULL!	#NULL!	#NULL!	#NULL!	#NULL!	#NULL!	#NULL!	#NULL!	#NULL!	#NULL!	#NULL!	#NULL!	#NULL!	#NULL!	#NULL!	#NULL!	#NULL!	#NULL!			#NULL!	#NULL!	#NULL!	#NULL!	#NULL!	#NULL!	#NULL!	#NULL!	#NULL!	#NULL!	#NULL!	#NULL!
R_2dAtdU8LwSDzPiV	Default Response Set	2019-02-21 14:52:12	2019-02-21 14:52:48	1	A1PC5HFTBIR2QA	0	1	0	#NULL!	0	#NULL!	#NULL!	#NULL!	#NULL!	4	1	2	#NULL!	#NULL!	#NULL!	#NULL!	#NULL!	#NULL!	#NULL!	#NULL!	#NULL!	#NULL!	#NULL!	#NULL!	#NULL!	#NULL!	#NULL!	#NULL!	#NULL!	#NULL!			#NULL!	#NULL!	#NULL!	#NULL!	#NULL!	#NULL!	#NULL!	#NULL!	#NULL!	#NULL!	#NULL!	#NULL!
R_t0bIvt7stk9QCNX	Default Response Set	2019-02-21 16:54:29	2019-02-21 16:55:14	1	A1PTH9KTRO06EG	2	1	0	#NULL!	0	#NULL!	#NULL!	#NULL!	#NULL!	3	1	1	#NULL!	#NULL!	#NULL!	#NULL!	#NULL!	#NULL!	#NULL!	#NULL!	#NULL!	#NULL!	#NULL!	#NULL!	#NULL!	#NULL!	#NULL!	#NULL!	#NULL!	#NULL!			#NULL!	#NULL!	#NULL!	#NULL!	#NULL!	#NULL!	#NULL!	#NULL!	#NULL!	#NULL!	#NULL!	#NULL!
R_12KA3I2EzeQBI4A	Default Response Set	2019-02-21 15:45:51	2019-02-21 15:46:07	0	A1PUHCEBSOWETV	1	1	0	#NULL!	0	#NULL!	#NULL!	#NULL!	#NULL!	3	2	1	#NULL!	#NULL!	#NULL!	#NULL!	#NULL!	#NULL!	#NULL!	#NULL!	#NULL!	#NULL!	#NULL!	#NULL!	#NULL!	#NULL!	#NULL!	#NULL!	#NULL!	#NULL!			#NULL!	#NULL!	#NULL!	#NULL!	#NULL!	#NULL!	#NULL!	#NULL!	#NULL!	#NULL!	#NULL!	#NULL!
R_22nV7YaLNNTsAy9	Default Response Set	2019-02-21 14:51:00	2019-02-21 14:51:52	0	A1QEQOI98976S0	2	1	0	#NULL!	0	#NULL!	#NULL!	#NULL!	#NULL!	#NULL!	#NULL!	#NULL!	#NULL!	#NULL!	#NULL!	#NULL!	#NULL!	#NULL!	#NULL!	#NULL!	#NULL!	#NULL!	#NULL!	#NULL!	#NULL!	#NULL!	#NULL!	#NULL!	#NULL!	#NULL!			#NULL!	#NULL!	#NULL!	#NULL!	#NULL!	#NULL!	#NULL!	#NULL!	#NULL!	#NULL!	#NULL!	#NULL!
R_28ZBPjIjqLqXMiX	Default Response Set	2019-02-21 14:59:07	2019-02-21 15:00:31	1	A1RK314J53UK1N	1	1	0	#NULL!	0	#NULL!	#NULL!	#NULL!	#NULL!	3	1	1	#NULL!	#NULL!	#NULL!	#NULL!	#NULL!	#NULL!	#NULL!	#NULL!	#NULL!	#NULL!	#NULL!	#NULL!	#NULL!	#NULL!	#NULL!	#NULL!	#NULL!	#NULL!			#NULL!	#NULL!	#NULL!	#NULL!	#NULL!	#NULL!	#NULL!	#NULL!	#NULL!	#NULL!	#NULL!	#NULL!
R_1DM7tlAMt9g7ZKd	Default Response Set	2019-02-21 14:51:04	2019-02-21 14:55:04	0	A1SJRFJWFXSDH4	2	1	0	#NULL!	0	#NULL!	#NULL!	#NULL!	#NULL!	3	1	1	#NULL!	#NULL!	#NULL!	#NULL!	#NULL!	#NULL!	#NULL!	#NULL!	#NULL!	#NULL!	#NULL!	#NULL!	#NULL!	#NULL!	#NULL!	#NULL!	#NULL!	#NULL!			#NULL!	#NULL!	#NULL!	#NULL!	#NULL!	#NULL!	#NULL!	#NULL!	#NULL!	#NULL!	#NULL!	#NULL!
R_2wvlghatQNEYbqh	Default Response Set	2019-02-21 14:51:54	2019-02-21 14:55:14	1	A1U2A42K8FV3RA	0	1	0	#NULL!	0	#NULL!	#NULL!	#NULL!	#NULL!	5	1	2	#NULL!	#NULL!	#NULL!	#NULL!	#NULL!	#NULL!	#NULL!	#NULL!	#NULL!	#NULL!	#NULL!	#NULL!	#NULL!	#NULL!	#NULL!	#NULL!	#NULL!	#NULL!			#NULL!	#NULL!	#NULL!	#NULL!	#NULL!	#NULL!	#NULL!	#NULL!	#NULL!	#NULL!	#NULL!	#NULL!
R_b1JBJTSxhkq88aR	Default Response Set	2019-02-21 15:41:51	2019-02-21 15:46:28	1	A1UBV2NP7OVDVV	2	1	0	#NULL!	0	#NULL!	#NULL!	#NULL!	#NULL!	3	1	1	#NULL!	#NULL!	#NULL!	#NULL!	#NULL!	#NULL!	#NULL!	#NULL!	#NULL!	#NULL!	#NULL!	#NULL!	#NULL!	#NULL!	#NULL!	#NULL!	#NULL!	#NULL!			#NULL!	#NULL!	#NULL!	#NULL!	#NULL!	#NULL!	#NULL!	#NULL!	#NULL!	#NULL!	#NULL!	#NULL!
R_2WHZa7WRknjTpFE	Default Response Set	2019-02-21 14:52:53	2019-02-21 15:08:11	1	A1UNBT94I82S8V	2	1	0	#NULL!	0	#NULL!	#NULL!	#NULL!	#NULL!	3	1	1	#NULL!	#NULL!	#NULL!	#NULL!	#NULL!	#NULL!	#NULL!	#NULL!	#NULL!	#NULL!	#NULL!	#NULL!	#NULL!	#NULL!	#NULL!	#NULL!	#NULL!	#NULL!			#NULL!	#NULL!	#NULL!	#NULL!	#NULL!	#NULL!	#NULL!	#NULL!	#NULL!	#NULL!	#NULL!	#NULL!
R_3n2bhJOIOw1JzIJ	Default Response Set	2019-02-21 14:51:45	2019-02-21 14:52:44	1	A1VAL7L9L79IN0	2	1	0	#NULL!	0	#NULL!	#NULL!	#NULL!	#NULL!	3	1	1	#NULL!	#NULL!	#NULL!	#NULL!	#NULL!	#NULL!	#NULL!	#NULL!	#NULL!	#NULL!	#NULL!	#NULL!	#NULL!	#NULL!	#NULL!	#NULL!	#NULL!	#NULL!			#NULL!	#NULL!	#NULL!	#NULL!	#NULL!	#NULL!	#NULL!	#NULL!	#NULL!	#NULL!	#NULL!	#NULL!
R_1HiZMAS0oASQU1Y	Default Response Set	2019-02-21 14:52:15	2019-02-21 14:54:03	1	A1VEEZ5D9WXZIV	2	1	0	#NULL!	0	#NULL!	#NULL!	#NULL!	#NULL!	1	2	1	#NULL!	#NULL!	#NULL!	#NULL!	#NULL!	#NULL!	#NULL!	#NULL!	#NULL!	#NULL!	#NULL!	#NULL!	#NULL!	#NULL!	#NULL!	#NULL!	#NULL!	#NULL!			#NULL!	#NULL!	#NULL!	#NULL!	#NULL!	#NULL!	#NULL!	#NULL!	#NULL!	#NULL!	#NULL!	#NULL!
R_WoO78o9H1suSXBf	Default Response Set	2019-02-21 15:17:23	2019-02-21 15:18:11	1	A1VKO2HQLWCUMZ	0	1	0	#NULL!	0	#NULL!	#NULL!	#NULL!	#NULL!	3	1	1	#NULL!	#NULL!	#NULL!	#NULL!	#NULL!	#NULL!	#NULL!	#NULL!	#NULL!	#NULL!	#NULL!	#NULL!	#NULL!	#NULL!	#NULL!	#NULL!	#NULL!	#NULL!			#NULL!	#NULL!	#NULL!	#NULL!	#NULL!	#NULL!	#NULL!	#NULL!	#NULL!	#NULL!	#NULL!	#NULL!
R_1IbEdPWeIA7CGVq	Default Response Set	2019-02-21 14:53:12	2019-02-21 14:54:00	1	A1W9G8QEYMQ19KA1W9G8QEYMQ19K	0	1	0	#NULL!	0	#NULL!	#NULL!	#NULL!	#NULL!	3	1	1	#NULL!	#NULL!	#NULL!	#NULL!	#NULL!	#NULL!	#NULL!	#NULL!	#NULL!	#NULL!	#NULL!	#NULL!	#NULL!	#NULL!	#NULL!	#NULL!	#NULL!	#NULL!			#NULL!	#NULL!	#NULL!	#NULL!	#NULL!	#NULL!	#NULL!	#NULL!	#NULL!	#NULL!	#NULL!	#NULL!
R_1q1IlUlRBiDKGLN	Default Response Set	2019-02-21 15:57:33	2019-02-21 15:59:35	1	A1W9WQEZNFWA0P	2	1	0	#NULL!	0	#NULL!	#NULL!	#NULL!	#NULL!	3	1	1	#NULL!	#NULL!	#NULL!	#NULL!	#NULL!	#NULL!	#NULL!	#NULL!	#NULL!	#NULL!	#NULL!	#NULL!	#NULL!	#NULL!	#NULL!	#NULL!	#NULL!	#NULL!			#NULL!	#NULL!	#NULL!	#NULL!	#NULL!	#NULL!	#NULL!	#NULL!	#NULL!	#NULL!	#NULL!	#NULL!
R_5mCDzdGeD03nb45	Default Response Set	2019-02-21 15:57:43	2019-02-21 15:58:41	0	A1X4HV5XW7EMA2	0	1	0	#NULL!	0	#NULL!	#NULL!	#NULL!	#NULL!	3	1	1	#NULL!	#NULL!	#NULL!	#NULL!	#NULL!	#NULL!	#NULL!	#NULL!	#NULL!	#NULL!	#NULL!	#NULL!	#NULL!	#NULL!	#NULL!	#NULL!	#NULL!	#NULL!			#NULL!	#NULL!	#NULL!	#NULL!	#NULL!	#NULL!	#NULL!	#NULL!	#NULL!	#NULL!	#NULL!	#NULL!
R_2DXLrWsdQPZ4960	Default Response Set	2019-02-21 14:55:41	2019-02-21 14:58:07	1	A204WX13O03I6	0	1	0	#NULL!	0	#NULL!	#NULL!	#NULL!	#NULL!	5	1	1	#NULL!	#NULL!	#NULL!	#NULL!	#NULL!	#NULL!	#NULL!	#NULL!	#NULL!	#NULL!	#NULL!	#NULL!	#NULL!	#NULL!	#NULL!	#NULL!	#NULL!	#NULL!			#NULL!	#NULL!	#NULL!	#NULL!	#NULL!	#NULL!	#NULL!	#NULL!	#NULL!	#NULL!	#NULL!	#NULL!
R_1irfqfUT47ASMjN	Default Response Set	2019-02-21 15:26:09	2019-02-21 15:31:04	1	A208PEBUMRIFP6	4	1	0	#NULL!	0	#NULL!	#NULL!	#NULL!	#NULL!	3	1	1	#NULL!	#NULL!	#NULL!	#NULL!	#NULL!	#NULL!	#NULL!	#NULL!	#NULL!	#NULL!	#NULL!	#NULL!	#NULL!	#NULL!	#NULL!	#NULL!	#NULL!	#NULL!			#NULL!	#NULL!	#NULL!	#NULL!	#NULL!	#NULL!	#NULL!	#NULL!	#NULL!	#NULL!	#NULL!	#NULL!
R_1OMMI2zGqS3lqvC	Default Response Set	2019-02-21 15:36:49	2019-02-21 15:38:01	1	A208PEBUMRIFP6	14	1	0	#NULL!	0	#NULL!	#NULL!	#NULL!	#NULL!	3	2	2	#NULL!	#NULL!	#NULL!	#NULL!	#NULL!	#NULL!	#NULL!	#NULL!	#NULL!	#NULL!	#NULL!	#NULL!	#NULL!	#NULL!	#NULL!	#NULL!	#NULL!	#NULL!			#NULL!	#NULL!	#NULL!	#NULL!	#NULL!	#NULL!	#NULL!	#NULL!	#NULL!	#NULL!	#NULL!	#NULL!
R_2B5asOHNZCTmttK	Default Response Set	2019-02-21 15:28:13	2019-02-21 15:29:10	1	A208PEBUMRIFP6	3	1	0	#NULL!	0	#NULL!	#NULL!	#NULL!	#NULL!	4	2	2	#NULL!	#NULL!	#NULL!	#NULL!	#NULL!	#NULL!	#NULL!	#NULL!	#NULL!	#NULL!	#NULL!	#NULL!	#NULL!	#NULL!	#NULL!	#NULL!	#NULL!	#NULL!			#NULL!	#NULL!	#NULL!	#NULL!	#NULL!	#NULL!	#NULL!	#NULL!	#NULL!	#NULL!	#NULL!	#NULL!
R_2qw7zcPrl2C1ctg	Default Response Set	2019-02-21 15:36:52	2019-02-21 15:38:23	1	A208PEBUMRIFP6	15	1	0	#NULL!	0	#NULL!	#NULL!	#NULL!	#NULL!	3	2	1	#NULL!	#NULL!	#NULL!	#NULL!	#NULL!	#NULL!	#NULL!	#NULL!	#NULL!	#NULL!	#NULL!	#NULL!	#NULL!	#NULL!	#NULL!	#NULL!	#NULL!	#NULL!			#NULL!	#NULL!	#NULL!	#NULL!	#NULL!	#NULL!	#NULL!	#NULL!	#NULL!	#NULL!	#NULL!	#NULL!
R_2XhN7KptAydFJoR	Default Response Set	2019-02-21 15:29:17	2019-02-21 15:30:17	0	A208PEBUMRIFP6	16	1	0	#NULL!	0	#NULL!	#NULL!	#NULL!	#NULL!	3	2	1	#NULL!	#NULL!	#NULL!	#NULL!	#NULL!	#NULL!	#NULL!	#NULL!	#NULL!	#NULL!	#NULL!	#NULL!	#NULL!	#NULL!	#NULL!	#NULL!	#NULL!	#NULL!			#NULL!	#NULL!	#NULL!	#NULL!	#NULL!	#NULL!	#NULL!	#NULL!	#NULL!	#NULL!	#NULL!	#NULL!
R_32W7xfay5aR1zwD	Default Response Set	2019-02-21 15:34:52	2019-02-21 15:35:51	1	A208PEBUMRIFP6	10	1	0	#NULL!	0	#NULL!	#NULL!	#NULL!	#NULL!	2	1	1	#NULL!	#NULL!	#NULL!	#NULL!	#NULL!	#NULL!	#NULL!	#NULL!	#NULL!	#NULL!	#NULL!	#NULL!	#NULL!	#NULL!	#NULL!	#NULL!	#NULL!	#NULL!			#NULL!	#NULL!	#NULL!	#NULL!	#NULL!	#NULL!	#NULL!	#NULL!	#NULL!	#NULL!	#NULL!	#NULL!
R_3e3wlj8stgkizuI	Default Response Set	2019-02-21 15:26:12	2019-02-21 15:32:57	1	A208PEBUMRIFP6	5	1	0	#NULL!	0	#NULL!	#NULL!	#NULL!	#NULL!	3	2	2	#NULL!	#NULL!	#NULL!	#NULL!	#NULL!	#NULL!	#NULL!	#NULL!	#NULL!	#NULL!	#NULL!	#NULL!	#NULL!	#NULL!	#NULL!	#NULL!	#NULL!	#NULL!			#NULL!	#NULL!	#NULL!	#NULL!	#NULL!	#NULL!	#NULL!	#NULL!	#NULL!	#NULL!	#NULL!	#NULL!
R_3ELmpeMMAxwgbTL	Default Response Set	2019-02-21 15:36:45	2019-02-21 15:37:42	1	A208PEBUMRIFP6	13	1	0	#NULL!	0	#NULL!	#NULL!	#NULL!	#NULL!	3	1	1	#NULL!	#NULL!	#NULL!	#NULL!	#NULL!	#NULL!	#NULL!	#NULL!	#NULL!	#NULL!	#NULL!	#NULL!	#NULL!	#NULL!	#NULL!	#NULL!	#NULL!	#NULL!			#NULL!	#NULL!	#NULL!	#NULL!	#NULL!	#NULL!	#NULL!	#NULL!	#NULL!	#NULL!	#NULL!	#NULL!
R_3erf5ZBVyV4aK0y	Default Response Set	2019-02-21 15:34:08	2019-02-21 15:34:32	1	A208PEBUMRIFP6	8	1	0	#NULL!	0	#NULL!	#NULL!	#NULL!	#NULL!	1	2	1	#NULL!	#NULL!	#NULL!	#NULL!	#NULL!	#NULL!	#NULL!	#NULL!	#NULL!	#NULL!	#NULL!	#NULL!	#NULL!	#NULL!	#NULL!	#NULL!	#NULL!	#NULL!			#NULL!	#NULL!	#NULL!	#NULL!	#NULL!	#NULL!	#NULL!	#NULL!	#NULL!	#NULL!	#NULL!	#NULL!
R_3iOLz73SOp0xy2J	Default Response Set	2019-02-21 15:34:38	2019-02-21 15:35:15	1	A208PEBUMRIFP6	9	1	0	#NULL!	0	#NULL!	#NULL!	#NULL!	#NULL!	2	1	1	#NULL!	#NULL!	#NULL!	#NULL!	#NULL!	#NULL!	#NULL!	#NULL!	#NULL!	#NULL!	#NULL!	#NULL!	#NULL!	#NULL!	#NULL!	#NULL!	#NULL!	#NULL!			#NULL!	#NULL!	#NULL!	#NULL!	#NULL!	#NULL!	#NULL!	#NULL!	#NULL!	#NULL!	#NULL!	#NULL!
R_3KruvM0MX4yjXGJ	Default Response Set	2019-02-21 15:26:58	2019-02-21 15:33:22	1	A208PEBUMRIFP6	6	1	0	#NULL!	0	#NULL!	#NULL!	#NULL!	#NULL!	1	1	1	#NULL!	#NULL!	#NULL!	#NULL!	#NULL!	#NULL!	#NULL!	#NULL!	#NULL!	#NULL!	#NULL!	#NULL!	#NULL!	#NULL!	#NULL!	#NULL!	#NULL!	#NULL!			#NULL!	#NULL!	#NULL!	#NULL!	#NULL!	#NULL!	#NULL!	#NULL!	#NULL!	#NULL!	#NULL!	#NULL!
R_5btU9W1CkT0MluF	Default Response Set	2019-02-21 15:35:28	2019-02-21 15:36:36	1	A208PEBUMRIFP6	12	1	0	#NULL!	0	#NULL!	#NULL!	#NULL!	#NULL!	2	2	1	#NULL!	#NULL!	#NULL!	#NULL!	#NULL!	#NULL!	#NULL!	#NULL!	#NULL!	#NULL!	#NULL!	#NULL!	#NULL!	#NULL!	#NULL!	#NULL!	#NULL!	#NULL!			#NULL!	#NULL!	#NULL!	#NULL!	#NULL!	#NULL!	#NULL!	#NULL!	#NULL!	#NULL!	#NULL!	#NULL!
R_6VfUcraGfNiWhOh	Default Response Set	2019-02-21 15:33:33	2019-02-21 15:34:01	1	A208PEBUMRIFP6	7	1	0	#NULL!	0	#NULL!	#NULL!	#NULL!	#NULL!	1	1	2	#NULL!	#NULL!	#NULL!	#NULL!	#NULL!	#NULL!	#NULL!	#NULL!	#NULL!	#NULL!	#NULL!	#NULL!	#NULL!	#NULL!	#NULL!	#NULL!	#NULL!	#NULL!			#NULL!	#NULL!	#NULL!	#NULL!	#NULL!	#NULL!	#NULL!	#NULL!	#NULL!	#NULL!	#NULL!	#NULL!
R_7U1TQo4rnMCe6l3	Default Response Set	2019-02-21 15:26:06	2019-02-21 15:28:03	1	A208PEBUMRIFP6	2	1	0	#NULL!	0	#NULL!	#NULL!	#NULL!	#NULL!	4	1	1	#NULL!	#NULL!	#NULL!	#NULL!	#NULL!	#NULL!	#NULL!	#NULL!	#NULL!	#NULL!	#NULL!	#NULL!	#NULL!	#NULL!	#NULL!	#NULL!	#NULL!	#NULL!			#NULL!	#NULL!	#NULL!	#NULL!	#NULL!	#NULL!	#NULL!	#NULL!	#NULL!	#NULL!	#NULL!	#NULL!
R_x0lkM0JmK9kWAZX	Default Response Set	2019-02-21 15:34:55	2019-02-21 15:36:13	1	A208PEBUMRIFP6	11	1	0	#NULL!	0	#NULL!	#NULL!	#NULL!	#NULL!	2	1	2	#NULL!	#NULL!	#NULL!	#NULL!	#NULL!	#NULL!	#NULL!	#NULL!	#NULL!	#NULL!	#NULL!	#NULL!	#NULL!	#NULL!	#NULL!	#NULL!	#NULL!	#NULL!			#NULL!	#NULL!	#NULL!	#NULL!	#NULL!	#NULL!	#NULL!	#NULL!	#NULL!	#NULL!	#NULL!	#NULL!
R_2XpThYRktLRFwQq	Default Response Set	2019-02-21 14:54:18	2019-02-21 14:55:48	0	A20NITCOBY4775	1	1	0	#NULL!	0	#NULL!	#NULL!	#NULL!	#NULL!	3	1	1	#NULL!	#NULL!	#NULL!	#NULL!	#NULL!	#NULL!	#NULL!	#NULL!	#NULL!	#NULL!	#NULL!	#NULL!	#NULL!	#NULL!	#NULL!	#NULL!	#NULL!	#NULL!			#NULL!	#NULL!	#NULL!	#NULL!	#NULL!	#NULL!	#NULL!	#NULL!	#NULL!	#NULL!	#NULL!	#NULL!
R_Q0a9LCzvVg8jbeF	Default Response Set	2019-02-21 22:02:40	2019-02-21 22:04:08	1	A21H2UDDHN8ZF	0	1	0	#NULL!	0	#NULL!	#NULL!	#NULL!	#NULL!	3	1	1	#NULL!	#NULL!	#NULL!	#NULL!	#NULL!	#NULL!	#NULL!	#NULL!	#NULL!	#NULL!	#NULL!	#NULL!	#NULL!	#NULL!	#NULL!	#NULL!	#NULL!	#NULL!			#NULL!	#NULL!	#NULL!	#NULL!	#NULL!	#NULL!	#NULL!	#NULL!	#NULL!	#NULL!	#NULL!	#NULL!
R_1jH9gdxmU7OBKkI	Default Response Set	2019-02-21 17:56:12	2019-02-21 17:59:01	1	A21LRWEV050G11	2	1	0	#NULL!	0	#NULL!	#NULL!	#NULL!	#NULL!	3	1	1	#NULL!	#NULL!	#NULL!	#NULL!	#NULL!	#NULL!	#NULL!	#NULL!	#NULL!	#NULL!	#NULL!	#NULL!	#NULL!	#NULL!	#NULL!	#NULL!	#NULL!	#NULL!			#NULL!	#NULL!	#NULL!	#NULL!	#NULL!	#NULL!	#NULL!	#NULL!	#NULL!	#NULL!	#NULL!	#NULL!
R_1LGOcBVcH0q54SS	Default Response Set	2019-02-21 16:11:57	2019-02-21 16:13:22	0	A22AYRU9PUL5FA	0	1	0	#NULL!	0	#NULL!	#NULL!	#NULL!	#NULL!	4	1	1	#NULL!	#NULL!	#NULL!	#NULL!	#NULL!	#NULL!	#NULL!	#NULL!	#NULL!	#NULL!	#NULL!	#NULL!	#NULL!	#NULL!	#NULL!	#NULL!	#NULL!	#NULL!			#NULL!	#NULL!	#NULL!	#NULL!	#NULL!	#NULL!	#NULL!	#NULL!	#NULL!	#NULL!	#NULL!	#NULL!
R_30hMWqopp7iI0Hk	Default Response Set	2019-02-21 14:51:06	2019-02-21 14:51:30	1	A22D12U01MJJWO	2	1	0	#NULL!	0	#NULL!	#NULL!	#NULL!	#NULL!	5	1	1	#NULL!	#NULL!	#NULL!	#NULL!	#NULL!	#NULL!	#NULL!	#NULL!	#NULL!	#NULL!	#NULL!	#NULL!	#NULL!	#NULL!	#NULL!	#NULL!	#NULL!	#NULL!			#NULL!	#NULL!	#NULL!	#NULL!	#NULL!	#NULL!	#NULL!	#NULL!	#NULL!	#NULL!	#NULL!	#NULL!
R_3fUHorZNczhRdDp	Default Response Set	2019-02-21 14:51:37	2019-02-21 14:52:04	1	A22D12U01MJJWO	3	1	0	#NULL!	0	#NULL!	#NULL!	#NULL!	#NULL!	5	1	2	#NULL!	#NULL!	#NULL!	#NULL!	#NULL!	#NULL!	#NULL!	#NULL!	#NULL!	#NULL!	#NULL!	#NULL!	#NULL!	#NULL!	#NULL!	#NULL!	#NULL!	#NULL!			#NULL!	#NULL!	#NULL!	#NULL!	#NULL!	#NULL!	#NULL!	#NULL!	#NULL!	#NULL!	#NULL!	#NULL!
R_2aOyB44vYHSLieE	Default Response Set	2019-02-21 14:51:34	2019-02-21 14:56:54	0	A22NE60PJ6SIGY	0	1	0	#NULL!	0	#NULL!	#NULL!	#NULL!	#NULL!	3	1	1	#NULL!	#NULL!	#NULL!	#NULL!	#NULL!	#NULL!	#NULL!	#NULL!	#NULL!	#NULL!	#NULL!	#NULL!	#NULL!	#NULL!	#NULL!	#NULL!	#NULL!	#NULL!			#NULL!	#NULL!	#NULL!	#NULL!	#NULL!	#NULL!	#NULL!	#NULL!	#NULL!	#NULL!	#NULL!	#NULL!
R_sGv4FbcASMUQWl3	Default Response Set	2019-02-21 14:58:57	2019-02-21 15:00:06	1	A22SLVKQQVGCVQ	0	1	0	#NULL!	0	#NULL!	#NULL!	#NULL!	#NULL!	3	1	1	#NULL!	#NULL!	#NULL!	#NULL!	#NULL!	#NULL!	#NULL!	#NULL!	#NULL!	#NULL!	#NULL!	#NULL!	#NULL!	#NULL!	#NULL!	#NULL!	#NULL!	#NULL!			#NULL!	#NULL!	#NULL!	#NULL!	#NULL!	#NULL!	#NULL!	#NULL!	#NULL!	#NULL!	#NULL!	#NULL!
R_1fjaeObMrZxB8ge	Default Response Set	2019-02-21 14:57:13	2019-02-21 14:59:56	1	A2363SY3BR3FGW	0	1	0	#NULL!	0	#NULL!	#NULL!	#NULL!	#NULL!	5	1	1	#NULL!	#NULL!	#NULL!	#NULL!	#NULL!	#NULL!	#NULL!	#NULL!	#NULL!	#NULL!	#NULL!	#NULL!	#NULL!	#NULL!	#NULL!	#NULL!	#NULL!	#NULL!			#NULL!	#NULL!	#NULL!	#NULL!	#NULL!	#NULL!	#NULL!	#NULL!	#NULL!	#NULL!	#NULL!	#NULL!
R_eQEg20yjEvtHJDz	Default Response Set	2019-02-21 18:01:24	2019-02-21 18:02:14	1	A247NH2O6XIL28	2	1	0	#NULL!	0	#NULL!	#NULL!	#NULL!	#NULL!	4	1	1	#NULL!	#NULL!	#NULL!	#NULL!	#NULL!	#NULL!	#NULL!	#NULL!	#NULL!	#NULL!	#NULL!	#NULL!	#NULL!	#NULL!	#NULL!	#NULL!	#NULL!	#NULL!			#NULL!	#NULL!	#NULL!	#NULL!	#NULL!	#NULL!	#NULL!	#NULL!	#NULL!	#NULL!	#NULL!	#NULL!
R_3QW9vjcuc7fMNQx	Default Response Set	2019-02-21 14:55:53	2019-02-21 14:57:38	0	A24GUOGHFD7ID3	2	1	0	#NULL!	0	#NULL!	#NULL!	#NULL!	#NULL!	3	1	1	#NULL!	#NULL!	#NULL!	#NULL!	#NULL!	#NULL!	#NULL!	#NULL!	#NULL!	#NULL!	#NULL!	#NULL!	#NULL!	#NULL!	#NULL!	#NULL!	#NULL!	#NULL!			#NULL!	#NULL!	#NULL!	#NULL!	#NULL!	#NULL!	#NULL!	#NULL!	#NULL!	#NULL!	#NULL!	#NULL!
R_3Gj33OyHP1F36K0	Default Response Set	2019-02-21 15:09:15	2019-02-21 15:11:08	0	A24K4ZXHHC5P0P	2	1	0	#NULL!	0	#NULL!	#NULL!	#NULL!	#NULL!	3	1	1	#NULL!	#NULL!	#NULL!	#NULL!	#NULL!	#NULL!	#NULL!	#NULL!	#NULL!	#NULL!	#NULL!	#NULL!	#NULL!	#NULL!	#NULL!	#NULL!	#NULL!	#NULL!			#NULL!	#NULL!	#NULL!	#NULL!	#NULL!	#NULL!	#NULL!	#NULL!	#NULL!	#NULL!	#NULL!	#NULL!
R_3gSmdY6LvXnW992	Default Response Set	2019-02-21 14:52:27	2019-02-21 14:53:50	0	A24TZJJTNK7XRS	0	1	0	#NULL!	0	#NULL!	#NULL!	#NULL!	#NULL!	3	1	1	#NULL!	#NULL!	#NULL!	#NULL!	#NULL!	#NULL!	#NULL!	#NULL!	#NULL!	#NULL!	#NULL!	#NULL!	#NULL!	#NULL!	#NULL!	#NULL!	#NULL!	#NULL!			#NULL!	#NULL!	#NULL!	#NULL!	#NULL!	#NULL!	#NULL!	#NULL!	#NULL!	#NULL!	#NULL!	#NULL!
R_1jvSe2XGo4tCh5B	Default Response Set	2019-05-15 00:32:43	2019-05-15 00:33:24	0	A250FES5PFCGK9	0	1	0	#NULL!	0	#NULL!	#NULL!	#NULL!	#NULL!	#NULL!	#NULL!	#NULL!	#NULL!	#NULL!	#NULL!	#NULL!	#NULL!	#NULL!	#NULL!	#NULL!	#NULL!	#NULL!	#NULL!	#NULL!	#NULL!	#NULL!	#NULL!	#NULL!	#NULL!	#NULL!			#NULL!	#NULL!	#NULL!	#NULL!	#NULL!	#NULL!	#NULL!	#NULL!	#NULL!	#NULL!	#NULL!	#NULL!
R_1gcnM8rCumTQ4A8	Default Response Set	2019-02-21 15:22:34	2019-02-21 15:22:57	1	A259ZNYOLVT5MM	5	1	0	#NULL!	0	#NULL!	#NULL!	#NULL!	#NULL!	3	2	1	#NULL!	#NULL!	#NULL!	#NULL!	#NULL!	#NULL!	#NULL!	#NULL!	#NULL!	#NULL!	#NULL!	#NULL!	#NULL!	#NULL!	#NULL!	#NULL!	#NULL!	#NULL!			#NULL!	#NULL!	#NULL!	#NULL!	#NULL!	#NULL!	#NULL!	#NULL!	#NULL!	#NULL!	#NULL!	#NULL!
R_2rwO6cBKcf8GcaO	Default Response Set	2019-02-21 15:18:34	2019-02-21 15:20:51	1	A259ZNYOLVT5MM	2	1	0	#NULL!	0	#NULL!	#NULL!	#NULL!	#NULL!	5	1	1	#NULL!	#NULL!	#NULL!	#NULL!	#NULL!	#NULL!	#NULL!	#NULL!	#NULL!	#NULL!	#NULL!	#NULL!	#NULL!	#NULL!	#NULL!	#NULL!	#NULL!	#NULL!			#NULL!	#NULL!	#NULL!	#NULL!	#NULL!	#NULL!	#NULL!	#NULL!	#NULL!	#NULL!	#NULL!	#NULL!
R_Dp1SSxLKBxLHwtz	Default Response Set	2019-02-21 15:21:43	2019-02-21 15:22:31	1	A259ZNYOLVT5MM	4	1	0	#NULL!	0	#NULL!	#NULL!	#NULL!	#NULL!	3	1	1	#NULL!	#NULL!	#NULL!	#NULL!	#NULL!	#NULL!	#NULL!	#NULL!	#NULL!	#NULL!	#NULL!	#NULL!	#NULL!	#NULL!	#NULL!	#NULL!	#NULL!	#NULL!			#NULL!	#NULL!	#NULL!	#NULL!	#NULL!	#NULL!	#NULL!	#NULL!	#NULL!	#NULL!	#NULL!	#NULL!
R_uf6zCLv5fTT40I9	Default Response Set	2019-02-21 15:20:56	2019-02-21 15:21:39	1	A259ZNYOLVT5MM	3	1	0	#NULL!	0	#NULL!	#NULL!	#NULL!	#NULL!	4	1	2	#NULL!	#NULL!	#NULL!	#NULL!	#NULL!	#NULL!	#NULL!	#NULL!	#NULL!	#NULL!	#NULL!	#NULL!	#NULL!	#NULL!	#NULL!	#NULL!	#NULL!	#NULL!			#NULL!	#NULL!	#NULL!	#NULL!	#NULL!	#NULL!	#NULL!	#NULL!	#NULL!	#NULL!	#NULL!	#NULL!
R_3CN6qiFIXXoqHQJ	Default Response Set	2019-02-21 18:18:45	2019-02-21 18:22:23	1	A25VE425L75JHI	2	1	0	#NULL!	0	#NULL!	#NULL!	#NULL!	#NULL!	3	1	1	#NULL!	#NULL!	#NULL!	#NULL!	#NULL!	#NULL!	#NULL!	#NULL!	#NULL!	#NULL!	#NULL!	#NULL!	#NULL!	#NULL!	#NULL!	#NULL!	#NULL!	#NULL!			#NULL!	#NULL!	#NULL!	#NULL!	#NULL!	#NULL!	#NULL!	#NULL!	#NULL!	#NULL!	#NULL!	#NULL!
R_1OALuJlLj6mFXah	Default Response Set	2019-05-14 20:57:31	2019-05-14 20:57:45	0	A265YVS68WFFPQ	4	1	0	#NULL!	0	#NULL!	#NULL!	#NULL!	#NULL!	#NULL!	#NULL!	#NULL!	#NULL!	#NULL!	#NULL!	#NULL!	#NULL!	#NULL!	#NULL!	#NULL!	#NULL!	#NULL!	#NULL!	#NULL!	#NULL!	#NULL!	#NULL!	#NULL!	#NULL!	#NULL!			#NULL!	#NULL!	#NULL!	#NULL!	#NULL!	#NULL!	#NULL!	#NULL!	#NULL!	#NULL!	#NULL!	#NULL!
R_TotuHHr1w6fdbot	Default Response Set	2019-05-14 20:55:09	2019-05-14 20:57:24	0	A265YVS68WFFPQ	3	1	0	#NULL!	0	#NULL!	#NULL!	#NULL!	#NULL!	3	2	2	#NULL!	#NULL!	#NULL!	#NULL!	#NULL!	#NULL!	#NULL!	#NULL!	#NULL!	#NULL!	#NULL!	#NULL!	#NULL!	#NULL!	#NULL!	#NULL!	#NULL!	#NULL!			#NULL!	#NULL!	#NULL!	#NULL!	#NULL!	#NULL!	#NULL!	#NULL!	#NULL!	#NULL!	#NULL!	#NULL!
R_1hM67uzBgiLAHY3	Default Response Set	2019-02-21 16:52:20	2019-02-21 16:55:08	1	A269VVBSV02SPT	1	1	0	#NULL!	0	#NULL!	#NULL!	#NULL!	#NULL!	4	1	1	#NULL!	#NULL!	#NULL!	#NULL!	#NULL!	#NULL!	#NULL!	#NULL!	#NULL!	#NULL!	#NULL!	#NULL!	#NULL!	#NULL!	#NULL!	#NULL!	#NULL!	#NULL!			#NULL!	#NULL!	#NULL!	#NULL!	#NULL!	#NULL!	#NULL!	#NULL!	#NULL!	#NULL!	#NULL!	#NULL!
R_1PbgO8zRU6bMHwt	Default Response Set	2019-02-21 17:00:48	2019-02-21 17:04:45	1	A269VVBSV02SPT	3	1	0	#NULL!	0	#NULL!	#NULL!	#NULL!	#NULL!	3	2	2	#NULL!	#NULL!	#NULL!	#NULL!	#NULL!	#NULL!	#NULL!	#NULL!	#NULL!	#NULL!	#NULL!	#NULL!	#NULL!	#NULL!	#NULL!	#NULL!	#NULL!	#NULL!			#NULL!	#NULL!	#NULL!	#NULL!	#NULL!	#NULL!	#NULL!	#NULL!	#NULL!	#NULL!	#NULL!	#NULL!
R_3efsSGkZ7QaZozL	Default Response Set	2019-02-21 16:56:16	2019-02-21 16:58:30	1	A269VVBSV02SPT	2	1	0	#NULL!	0	#NULL!	#NULL!	#NULL!	#NULL!	3	1	1	#NULL!	#NULL!	#NULL!	#NULL!	#NULL!	#NULL!	#NULL!	#NULL!	#NULL!	#NULL!	#NULL!	#NULL!	#NULL!	#NULL!	#NULL!	#NULL!	#NULL!	#NULL!			#NULL!	#NULL!	#NULL!	#NULL!	#NULL!	#NULL!	#NULL!	#NULL!	#NULL!	#NULL!	#NULL!	#NULL!
R_tPteOYoVVt9UQeZ	Default Response Set	2019-02-21 15:14:26	2019-02-21 15:22:07	1	A27AK84BJAENH4	2	1	0	#NULL!	0	#NULL!	#NULL!	#NULL!	#NULL!	4	1	1	#NULL!	#NULL!	#NULL!	#NULL!	#NULL!	#NULL!	#NULL!	#NULL!	#NULL!	#NULL!	#NULL!	#NULL!	#NULL!	#NULL!	#NULL!	#NULL!	#NULL!	#NULL!			#NULL!	#NULL!	#NULL!	#NULL!	#NULL!	#NULL!	#NULL!	#NULL!	#NULL!	#NULL!	#NULL!	#NULL!
R_uq9zxcVZgX8UiSB	Default Response Set	2019-02-21 15:23:15	2019-02-21 15:25:20	0	A27AK84BJAENH4	3	1	0	#NULL!	0	#NULL!	#NULL!	#NULL!	#NULL!	4	1	1	#NULL!	#NULL!	#NULL!	#NULL!	#NULL!	#NULL!	#NULL!	#NULL!	#NULL!	#NULL!	#NULL!	#NULL!	#NULL!	#NULL!	#NULL!	#NULL!	#NULL!	#NULL!			#NULL!	#NULL!	#NULL!	#NULL!	#NULL!	#NULL!	#NULL!	#NULL!	#NULL!	#NULL!	#NULL!	#NULL!
R_1eET2m1M4eRZLiZ	Default Response Set	2019-02-21 14:52:27	2019-02-21 14:54:56	1	A27OWFM02BQTE0	2	1	0	#NULL!	0	#NULL!	#NULL!	#NULL!	#NULL!	4	1	1	#NULL!	#NULL!	#NULL!	#NULL!	#NULL!	#NULL!	#NULL!	#NULL!	#NULL!	#NULL!	#NULL!	#NULL!	#NULL!	#NULL!	#NULL!	#NULL!	#NULL!	#NULL!			#NULL!	#NULL!	#NULL!	#NULL!	#NULL!	#NULL!	#NULL!	#NULL!	#NULL!	#NULL!	#NULL!	#NULL!
R_1Pck6uDHEjpjlhN	Default Response Set	2019-02-21 14:52:10	2019-02-21 14:53:10	1	A28A7NZUJWGZ7Q	0	1	0	#NULL!	0	#NULL!	#NULL!	#NULL!	#NULL!	3	1	1	#NULL!	#NULL!	#NULL!	#NULL!	#NULL!	#NULL!	#NULL!	#NULL!	#NULL!	#NULL!	#NULL!	#NULL!	#NULL!	#NULL!	#NULL!	#NULL!	#NULL!	#NULL!			#NULL!	#NULL!	#NULL!	#NULL!	#NULL!	#NULL!	#NULL!	#NULL!	#NULL!	#NULL!	#NULL!	#NULL!
R_RmDAr7KfKnWcmYx	Default Response Set	2019-02-21 14:58:56	2019-02-21 15:00:12	1	A29IDVL9EX3U7S	2	1	0	#NULL!	0	#NULL!	#NULL!	#NULL!	#NULL!	3	1	1	#NULL!	#NULL!	#NULL!	#NULL!	#NULL!	#NULL!	#NULL!	#NULL!	#NULL!	#NULL!	#NULL!	#NULL!	#NULL!	#NULL!	#NULL!	#NULL!	#NULL!	#NULL!			#NULL!	#NULL!	#NULL!	#NULL!	#NULL!	#NULL!	#NULL!	#NULL!	#NULL!	#NULL!	#NULL!	#NULL!
R_31BD749chb2Y1A8	Default Response Set	2019-02-21 14:54:12	2019-02-21 14:55:11	1	A2B153AHPWHLH1	0	1	0	#NULL!	0	#NULL!	#NULL!	#NULL!	#NULL!	3	1	1	#NULL!	#NULL!	#NULL!	#NULL!	#NULL!	#NULL!	#NULL!	#NULL!	#NULL!	#NULL!	#NULL!	#NULL!	#NULL!	#NULL!	#NULL!	#NULL!	#NULL!	#NULL!			#NULL!	#NULL!	#NULL!	#NULL!	#NULL!	#NULL!	#NULL!	#NULL!	#NULL!	#NULL!	#NULL!	#NULL!
R_pzp782oSHjznQA1	Default Response Set	2019-02-21 15:02:28	2019-02-21 15:15:45	1	A2B8MX2BK4WX7M	0	1	0	#NULL!	0	#NULL!	#NULL!	#NULL!	#NULL!	4	1	1	#NULL!	#NULL!	#NULL!	#NULL!	#NULL!	#NULL!	#NULL!	#NULL!	#NULL!	#NULL!	#NULL!	#NULL!	#NULL!	#NULL!	#NULL!	#NULL!	#NULL!	#NULL!			#NULL!	#NULL!	#NULL!	#NULL!	#NULL!	#NULL!	#NULL!	#NULL!	#NULL!	#NULL!	#NULL!	#NULL!
R_1KgcassbmrsEZyx	Default Response Set	2019-02-21 14:59:44	2019-02-21 15:07:18	0	A2BK9RMC0NOIH8	2	1	0	#NULL!	0	#NULL!	#NULL!	#NULL!	#NULL!	#NULL!	#NULL!	#NULL!	#NULL!	#NULL!	#NULL!	#NULL!	#NULL!	#NULL!	#NULL!	#NULL!	#NULL!	#NULL!	#NULL!	#NULL!	#NULL!	#NULL!	#NULL!	#NULL!	#NULL!	#NULL!			#NULL!	#NULL!	#NULL!	#NULL!	#NULL!	#NULL!	#NULL!	#NULL!	#NULL!	#NULL!	#NULL!	#NULL!
R_2EyHGnfhEMpg8Hg	Default Response Set	2019-05-14 22:32:02	2019-05-14 22:32:35	0	A2BZY06YRWGEDL	2	1	0	#NULL!	0	#NULL!	#NULL!	#NULL!	#NULL!	#NULL!	#NULL!	#NULL!	#NULL!	#NULL!	#NULL!	#NULL!	#NULL!	#NULL!	#NULL!	#NULL!	#NULL!	#NULL!	#NULL!	#NULL!	#NULL!	#NULL!	#NULL!	#NULL!	#NULL!	#NULL!			#NULL!	#NULL!	#NULL!	#NULL!	#NULL!	#NULL!	#NULL!	#NULL!	#NULL!	#NULL!	#NULL!	#NULL!
R_1jH3zzxlLAFVf3R	Default Response Set	2019-02-21 14:51:33	2019-02-21 14:54:11	0	A2EC7Y6QUJJALM	0	1	0	#NULL!	0	#NULL!	#NULL!	#NULL!	#NULL!	3	1	1	#NULL!	#NULL!	#NULL!	#NULL!	#NULL!	#NULL!	#NULL!	#NULL!	#NULL!	#NULL!	#NULL!	#NULL!	#NULL!	#NULL!	#NULL!	#NULL!	#NULL!	#NULL!			#NULL!	#NULL!	#NULL!	#NULL!	#NULL!	#NULL!	#NULL!	#NULL!	#NULL!	#NULL!	#NULL!	#NULL!
R_1PRiff0EW72tn0b	Default Response Set	2019-02-21 15:26:57	2019-02-21 15:31:46	1	A2EJIIE5RQ4BGD	2	1	0	#NULL!	0	#NULL!	#NULL!	#NULL!	#NULL!	5	1	1	#NULL!	#NULL!	#NULL!	#NULL!	#NULL!	#NULL!	#NULL!	#NULL!	#NULL!	#NULL!	#NULL!	#NULL!	#NULL!	#NULL!	#NULL!	#NULL!	#NULL!	#NULL!			#NULL!	#NULL!	#NULL!	#NULL!	#NULL!	#NULL!	#NULL!	#NULL!	#NULL!	#NULL!	#NULL!	#NULL!
R_pis3x8VRWMPpeYV	Default Response Set	2019-02-21 14:50:52	2019-02-21 14:56:07	1	A2FL477TMKC91L	2	1	0	#NULL!	0	#NULL!	#NULL!	#NULL!	#NULL!	3	1	1	#NULL!	#NULL!	#NULL!	#NULL!	#NULL!	#NULL!	#NULL!	#NULL!	#NULL!	#NULL!	#NULL!	#NULL!	#NULL!	#NULL!	#NULL!	#NULL!	#NULL!	#NULL!			#NULL!	#NULL!	#NULL!	#NULL!	#NULL!	#NULL!	#NULL!	#NULL!	#NULL!	#NULL!	#NULL!	#NULL!
R_3NDKtkacqm412f8	Default Response Set	2019-03-30 13:24:07	2019-03-30 13:26:51	0	A2FUPODRRCESB	2	1	0	#NULL!	0	#NULL!	#NULL!	#NULL!	#NULL!	#NULL!	#NULL!	#NULL!	#NULL!	#NULL!	#NULL!	#NULL!	#NULL!	#NULL!	#NULL!	#NULL!	#NULL!	#NULL!	#NULL!	#NULL!	#NULL!	#NULL!	#NULL!	#NULL!	#NULL!	#NULL!			#NULL!	#NULL!	#NULL!	#NULL!	#NULL!	#NULL!	#NULL!	#NULL!	#NULL!	#NULL!	#NULL!	#NULL!
R_s741B3RM0I7Myqt	Default Response Set	2019-02-21 16:04:40	2019-02-21 16:05:55	0	A2FUPODRRCESB	1	1	0	#NULL!	0	#NULL!	#NULL!	#NULL!	#NULL!	3	1	1	#NULL!	#NULL!	#NULL!	#NULL!	#NULL!	#NULL!	#NULL!	#NULL!	#NULL!	#NULL!	#NULL!	#NULL!	#NULL!	#NULL!	#NULL!	#NULL!	#NULL!	#NULL!			#NULL!	#NULL!	#NULL!	#NULL!	#NULL!	#NULL!	#NULL!	#NULL!	#NULL!	#NULL!	#NULL!	#NULL!
R_0v2TgxbrHx5tA1b	Default Response Set	2019-02-21 15:47:34	2019-02-21 15:49:16	1	A2FWR7PAN45QD9	5	1	0	#NULL!	0	#NULL!	#NULL!	#NULL!	#NULL!	4	2	2	#NULL!	#NULL!	#NULL!	#NULL!	#NULL!	#NULL!	#NULL!	#NULL!	#NULL!	#NULL!	#NULL!	#NULL!	#NULL!	#NULL!	#NULL!	#NULL!	#NULL!	#NULL!			#NULL!	#NULL!	#NULL!	#NULL!	#NULL!	#NULL!	#NULL!	#NULL!	#NULL!	#NULL!	#NULL!	#NULL!
R_1MXr61X4xIYErmu	Default Response Set	2019-02-21 15:13:46	2019-02-21 15:15:18	1	A2FWR7PAN45QD9	2	1	0	#NULL!	0	#NULL!	#NULL!	#NULL!	#NULL!	5	1	1	#NULL!	#NULL!	#NULL!	#NULL!	#NULL!	#NULL!	#NULL!	#NULL!	#NULL!	#NULL!	#NULL!	#NULL!	#NULL!	#NULL!	#NULL!	#NULL!	#NULL!	#NULL!			#NULL!	#NULL!	#NULL!	#NULL!	#NULL!	#NULL!	#NULL!	#NULL!	#NULL!	#NULL!	#NULL!	#NULL!
R_3e94pezGJDOxtbJ	Default Response Set	2019-02-21 15:34:08	2019-02-21 15:47:23	1	A2FWR7PAN45QD9	4	1	0	#NULL!	0	#NULL!	#NULL!	#NULL!	#NULL!	4	1	1	#NULL!	#NULL!	#NULL!	#NULL!	#NULL!	#NULL!	#NULL!	#NULL!	#NULL!	#NULL!	#NULL!	#NULL!	#NULL!	#NULL!	#NULL!	#NULL!	#NULL!	#NULL!			#NULL!	#NULL!	#NULL!	#NULL!	#NULL!	#NULL!	#NULL!	#NULL!	#NULL!	#NULL!	#NULL!	#NULL!
R_u38eKj03rJksHE5	Default Response Set	2019-02-21 15:15:26	2019-02-21 15:32:26	1	A2FWR7PAN45QD9	3	1	0	#NULL!	0	#NULL!	#NULL!	#NULL!	#NULL!	4	2	2	#NULL!	#NULL!	#NULL!	#NULL!	#NULL!	#NULL!	#NULL!	#NULL!	#NULL!	#NULL!	#NULL!	#NULL!	#NULL!	#NULL!	#NULL!	#NULL!	#NULL!	#NULL!			#NULL!	#NULL!	#NULL!	#NULL!	#NULL!	#NULL!	#NULL!	#NULL!	#NULL!	#NULL!	#NULL!	#NULL!
R_DNNQ7ztLZjenpyV	Default Response Set	2019-02-21 14:52:07	2019-02-21 14:53:19	0	A2I8XKUIUAIFMT	0	1	0	#NULL!	0	#NULL!	#NULL!	#NULL!	#NULL!	3	1	1	#NULL!	#NULL!	#NULL!	#NULL!	#NULL!	#NULL!	#NULL!	#NULL!	#NULL!	#NULL!	#NULL!	#NULL!	#NULL!	#NULL!	#NULL!	#NULL!	#NULL!	#NULL!			#NULL!	#NULL!	#NULL!	#NULL!	#NULL!	#NULL!	#NULL!	#NULL!	#NULL!	#NULL!	#NULL!	#NULL!
R_2EauncuD3R9TSC5	Default Response Set	2019-02-21 14:57:00	2019-02-21 14:59:13	1	A2IAWKTNVTIPUM	2	1	0	#NULL!	0	#NULL!	#NULL!	#NULL!	#NULL!	3	1	1	#NULL!	#NULL!	#NULL!	#NULL!	#NULL!	#NULL!	#NULL!	#NULL!	#NULL!	#NULL!	#NULL!	#NULL!	#NULL!	#NULL!	#NULL!	#NULL!	#NULL!	#NULL!			#NULL!	#NULL!	#NULL!	#NULL!	#NULL!	#NULL!	#NULL!	#NULL!	#NULL!	#NULL!	#NULL!	#NULL!
R_RkT2crZ12G6DxNn	Default Response Set	2019-02-21 14:51:51	2019-02-21 14:55:34	1	A2IPN3YPD207EY	0	1	0	#NULL!	0	#NULL!	#NULL!	#NULL!	#NULL!	3	1	1	#NULL!	#NULL!	#NULL!	#NULL!	#NULL!	#NULL!	#NULL!	#NULL!	#NULL!	#NULL!	#NULL!	#NULL!	#NULL!	#NULL!	#NULL!	#NULL!	#NULL!	#NULL!			#NULL!	#NULL!	#NULL!	#NULL!	#NULL!	#NULL!	#NULL!	#NULL!	#NULL!	#NULL!	#NULL!	#NULL!
R_1LutA9G8n0ebR8y	Default Response Set	2019-02-21 15:07:01	2019-02-21 15:08:41	0	A2LUF09Z1XHSXG	3	1	0	#NULL!	0	#NULL!	#NULL!	#NULL!	#NULL!	4	2	1	#NULL!	#NULL!	#NULL!	#NULL!	#NULL!	#NULL!	#NULL!	#NULL!	#NULL!	#NULL!	#NULL!	#NULL!	#NULL!	#NULL!	#NULL!	#NULL!	#NULL!	#NULL!			#NULL!	#NULL!	#NULL!	#NULL!	#NULL!	#NULL!	#NULL!	#NULL!	#NULL!	#NULL!	#NULL!	#NULL!
R_24bWbyWTbVGlqXX	Default Response Set	2019-02-21 15:03:29	2019-02-21 15:06:33	1	A2LUF09Z1XHSXG	1	1	0	#NULL!	0	#NULL!	#NULL!	#NULL!	#NULL!	4	1	1	#NULL!	#NULL!	#NULL!	#NULL!	#NULL!	#NULL!	#NULL!	#NULL!	#NULL!	#NULL!	#NULL!	#NULL!	#NULL!	#NULL!	#NULL!	#NULL!	#NULL!	#NULL!			#NULL!	#NULL!	#NULL!	#NULL!	#NULL!	#NULL!	#NULL!	#NULL!	#NULL!	#NULL!	#NULL!	#NULL!
R_3D0WSi0kNME2DkY	Default Response Set	2019-02-21 15:08:57	2019-02-21 15:12:11	1	A2LUF09Z1XHSXG	2	1	0	#NULL!	0	#NULL!	#NULL!	#NULL!	#NULL!	4	2	2	#NULL!	#NULL!	#NULL!	#NULL!	#NULL!	#NULL!	#NULL!	#NULL!	#NULL!	#NULL!	#NULL!	#NULL!	#NULL!	#NULL!	#NULL!	#NULL!	#NULL!	#NULL!			#NULL!	#NULL!	#NULL!	#NULL!	#NULL!	#NULL!	#NULL!	#NULL!	#NULL!	#NULL!	#NULL!	#NULL!
R_upS4rWHFdtEqLo5	Default Response Set	2019-02-21 14:52:50	2019-02-21 14:53:25	1	A2M5I4KGKF9J7Q	2	1	0	#NULL!	0	#NULL!	#NULL!	#NULL!	#NULL!	3	1	1	#NULL!	#NULL!	#NULL!	#NULL!	#NULL!	#NULL!	#NULL!	#NULL!	#NULL!	#NULL!	#NULL!	#NULL!	#NULL!	#NULL!	#NULL!	#NULL!	#NULL!	#NULL!			#NULL!	#NULL!	#NULL!	#NULL!	#NULL!	#NULL!	#NULL!	#NULL!	#NULL!	#NULL!	#NULL!	#NULL!
R_12KIwLWpeLPfYZZ	Default Response Set	2019-02-21 14:50:59	2019-02-21 14:59:40	1	A2MR1H3PV0EDDR	0	1	0	#NULL!	0	#NULL!	#NULL!	#NULL!	#NULL!	5	1	2	#NULL!	#NULL!	#NULL!	#NULL!	#NULL!	#NULL!	#NULL!	#NULL!	#NULL!	#NULL!	#NULL!	#NULL!	#NULL!	#NULL!	#NULL!	#NULL!	#NULL!	#NULL!			#NULL!	#NULL!	#NULL!	#NULL!	#NULL!	#NULL!	#NULL!	#NULL!	#NULL!	#NULL!	#NULL!	#NULL!
R_1fZdoupZjKVntBP	Default Response Set	2019-02-21 14:57:55	2019-02-21 14:59:14	1	A2NHZ9FER5TAH4	0	1	0	#NULL!	0	#NULL!	#NULL!	#NULL!	#NULL!	3	1	1	#NULL!	#NULL!	#NULL!	#NULL!	#NULL!	#NULL!	#NULL!	#NULL!	#NULL!	#NULL!	#NULL!	#NULL!	#NULL!	#NULL!	#NULL!	#NULL!	#NULL!	#NULL!			#NULL!	#NULL!	#NULL!	#NULL!	#NULL!	#NULL!	#NULL!	#NULL!	#NULL!	#NULL!	#NULL!	#NULL!
R_0jjI74Y5BLL3o1b	Default Response Set	2019-02-21 15:28:51	2019-02-21 15:29:11	1	A2NIWA1VBPPCJ7	4	1	0	#NULL!	0	#NULL!	#NULL!	#NULL!	#NULL!	4	1	1	#NULL!	#NULL!	#NULL!	#NULL!	#NULL!	#NULL!	#NULL!	#NULL!	#NULL!	#NULL!	#NULL!	#NULL!	#NULL!	#NULL!	#NULL!	#NULL!	#NULL!	#NULL!			#NULL!	#NULL!	#NULL!	#NULL!	#NULL!	#NULL!	#NULL!	#NULL!	#NULL!	#NULL!	#NULL!	#NULL!
R_126luviCYDe1piA	Default Response Set	2019-02-21 15:29:43	2019-02-21 15:30:00	1	A2NIWA1VBPPCJ7	6	1	0	#NULL!	0	#NULL!	#NULL!	#NULL!	#NULL!	3	2	2	#NULL!	#NULL!	#NULL!	#NULL!	#NULL!	#NULL!	#NULL!	#NULL!	#NULL!	#NULL!	#NULL!	#NULL!	#NULL!	#NULL!	#NULL!	#NULL!	#NULL!	#NULL!			#NULL!	#NULL!	#NULL!	#NULL!	#NULL!	#NULL!	#NULL!	#NULL!	#NULL!	#NULL!	#NULL!	#NULL!
R_12LTWz6eijpNiYC	Default Response Set	2019-02-21 15:30:53	2019-02-21 15:31:13	1	A2NIWA1VBPPCJ7	9	1	0	#NULL!	0	#NULL!	#NULL!	#NULL!	#NULL!	3	2	2	#NULL!	#NULL!	#NULL!	#NULL!	#NULL!	#NULL!	#NULL!	#NULL!	#NULL!	#NULL!	#NULL!	#NULL!	#NULL!	#NULL!	#NULL!	#NULL!	#NULL!	#NULL!			#NULL!	#NULL!	#NULL!	#NULL!	#NULL!	#NULL!	#NULL!	#NULL!	#NULL!	#NULL!	#NULL!	#NULL!
R_1hLSTB505yZ9Twz	Default Response Set	2019-02-21 15:28:05	2019-02-21 15:28:23	1	A2NIWA1VBPPCJ7	2	1	0	#NULL!	0	#NULL!	#NULL!	#NULL!	#NULL!	3	2	1	#NULL!	#NULL!	#NULL!	#NULL!	#NULL!	#NULL!	#NULL!	#NULL!	#NULL!	#NULL!	#NULL!	#NULL!	#NULL!	#NULL!	#NULL!	#NULL!	#NULL!	#NULL!			#NULL!	#NULL!	#NULL!	#NULL!	#NULL!	#NULL!	#NULL!	#NULL!	#NULL!	#NULL!	#NULL!	#NULL!
R_1IcLw9IQ0SlIQLM	Default Response Set	2019-02-21 15:33:53	2019-02-21 15:34:11	1	A2NIWA1VBPPCJ7	17	1	0	#NULL!	0	#NULL!	#NULL!	#NULL!	#NULL!	5	1	1	#NULL!	#NULL!	#NULL!	#NULL!	#NULL!	#NULL!	#NULL!	#NULL!	#NULL!	#NULL!	#NULL!	#NULL!	#NULL!	#NULL!	#NULL!	#NULL!	#NULL!	#NULL!			#NULL!	#NULL!	#NULL!	#NULL!	#NULL!	#NULL!	#NULL!	#NULL!	#NULL!	#NULL!	#NULL!	#NULL!
R_1KxzLa96yxUMVU0	Default Response Set	2019-02-21 15:32:36	2019-02-21 15:32:54	1	A2NIWA1VBPPCJ7	13	1	0	#NULL!	0	#NULL!	#NULL!	#NULL!	#NULL!	4	1	2	#NULL!	#NULL!	#NULL!	#NULL!	#NULL!	#NULL!	#NULL!	#NULL!	#NULL!	#NULL!	#NULL!	#NULL!	#NULL!	#NULL!	#NULL!	#NULL!	#NULL!	#NULL!			#NULL!	#NULL!	#NULL!	#NULL!	#NULL!	#NULL!	#NULL!	#NULL!	#NULL!	#NULL!	#NULL!	#NULL!
R_2CqSgRlZHVEy5Wr	Default Response Set	2019-02-21 15:28:28	2019-02-21 15:28:44	1	A2NIWA1VBPPCJ7	3	1	0	#NULL!	0	#NULL!	#NULL!	#NULL!	#NULL!	4	1	2	#NULL!	#NULL!	#NULL!	#NULL!	#NULL!	#NULL!	#NULL!	#NULL!	#NULL!	#NULL!	#NULL!	#NULL!	#NULL!	#NULL!	#NULL!	#NULL!	#NULL!	#NULL!			#NULL!	#NULL!	#NULL!	#NULL!	#NULL!	#NULL!	#NULL!	#NULL!	#NULL!	#NULL!	#NULL!	#NULL!
R_2TnQbAZyrSzGKEV	Default Response Set	2019-02-21 15:30:04	2019-02-21 15:30:26	1	A2NIWA1VBPPCJ7	7	1	0	#NULL!	0	#NULL!	#NULL!	#NULL!	#NULL!	4	1	2	#NULL!	#NULL!	#NULL!	#NULL!	#NULL!	#NULL!	#NULL!	#NULL!	#NULL!	#NULL!	#NULL!	#NULL!	#NULL!	#NULL!	#NULL!	#NULL!	#NULL!	#NULL!			#NULL!	#NULL!	#NULL!	#NULL!	#NULL!	#NULL!	#NULL!	#NULL!	#NULL!	#NULL!	#NULL!	#NULL!
R_2wt3oPRN4I5qcaY	Default Response Set	2019-02-21 15:29:17	2019-02-21 15:29:36	1	A2NIWA1VBPPCJ7	5	1	0	#NULL!	0	#NULL!	#NULL!	#NULL!	#NULL!	5	2	1	#NULL!	#NULL!	#NULL!	#NULL!	#NULL!	#NULL!	#NULL!	#NULL!	#NULL!	#NULL!	#NULL!	#NULL!	#NULL!	#NULL!	#NULL!	#NULL!	#NULL!	#NULL!			#NULL!	#NULL!	#NULL!	#NULL!	#NULL!	#NULL!	#NULL!	#NULL!	#NULL!	#NULL!	#NULL!	#NULL!
R_2Xp8JiAj2uBAeDc	Default Response Set	2019-02-21 15:31:17	2019-02-21 15:31:52	1	A2NIWA1VBPPCJ7	10	1	0	#NULL!	0	#NULL!	#NULL!	#NULL!	#NULL!	3	1	1	#NULL!	#NULL!	#NULL!	#NULL!	#NULL!	#NULL!	#NULL!	#NULL!	#NULL!	#NULL!	#NULL!	#NULL!	#NULL!	#NULL!	#NULL!	#NULL!	#NULL!	#NULL!			#NULL!	#NULL!	#NULL!	#NULL!	#NULL!	#NULL!	#NULL!	#NULL!	#NULL!	#NULL!	#NULL!	#NULL!
R_2xRffNDS07aicxz	Default Response Set	2019-02-21 15:33:12	2019-02-21 15:33:29	1	A2NIWA1VBPPCJ7	15	1	0	#NULL!	0	#NULL!	#NULL!	#NULL!	#NULL!	5	1	2	#NULL!	#NULL!	#NULL!	#NULL!	#NULL!	#NULL!	#NULL!	#NULL!	#NULL!	#NULL!	#NULL!	#NULL!	#NULL!	#NULL!	#NULL!	#NULL!	#NULL!	#NULL!			#NULL!	#NULL!	#NULL!	#NULL!	#NULL!	#NULL!	#NULL!	#NULL!	#NULL!	#NULL!	#NULL!	#NULL!
R_3D5uFWN1k6Zi369	Default Response Set	2019-02-21 15:32:55	2019-02-21 15:33:11	1	A2NIWA1VBPPCJ7	14	1	0	#NULL!	0	#NULL!	#NULL!	#NULL!	#NULL!	4	2	2	#NULL!	#NULL!	#NULL!	#NULL!	#NULL!	#NULL!	#NULL!	#NULL!	#NULL!	#NULL!	#NULL!	#NULL!	#NULL!	#NULL!	#NULL!	#NULL!	#NULL!	#NULL!			#NULL!	#NULL!	#NULL!	#NULL!	#NULL!	#NULL!	#NULL!	#NULL!	#NULL!	#NULL!	#NULL!	#NULL!
R_3jd20tXZvyXrl96	Default Response Set	2019-02-21 15:34:13	2019-02-21 15:34:28	1	A2NIWA1VBPPCJ7	18	1	0	#NULL!	0	#NULL!	#NULL!	#NULL!	#NULL!	5	2	2	#NULL!	#NULL!	#NULL!	#NULL!	#NULL!	#NULL!	#NULL!	#NULL!	#NULL!	#NULL!	#NULL!	#NULL!	#NULL!	#NULL!	#NULL!	#NULL!	#NULL!	#NULL!			#NULL!	#NULL!	#NULL!	#NULL!	#NULL!	#NULL!	#NULL!	#NULL!	#NULL!	#NULL!	#NULL!	#NULL!
R_3PY8TmbYs3Ri6Tq	Default Response Set	2019-02-21 15:31:54	2019-02-21 15:32:14	1	A2NIWA1VBPPCJ7	11	1	0	#NULL!	0	#NULL!	#NULL!	#NULL!	#NULL!	4	1	1	#NULL!	#NULL!	#NULL!	#NULL!	#NULL!	#NULL!	#NULL!	#NULL!	#NULL!	#NULL!	#NULL!	#NULL!	#NULL!	#NULL!	#NULL!	#NULL!	#NULL!	#NULL!			#NULL!	#NULL!	#NULL!	#NULL!	#NULL!	#NULL!	#NULL!	#NULL!	#NULL!	#NULL!	#NULL!	#NULL!
R_3R7XyQmyFtEKnGw	Default Response Set	2019-02-21 15:32:16	2019-02-21 15:32:33	1	A2NIWA1VBPPCJ7	12	1	0	#NULL!	0	#NULL!	#NULL!	#NULL!	#NULL!	4	2	1	#NULL!	#NULL!	#NULL!	#NULL!	#NULL!	#NULL!	#NULL!	#NULL!	#NULL!	#NULL!	#NULL!	#NULL!	#NULL!	#NULL!	#NULL!	#NULL!	#NULL!	#NULL!			#NULL!	#NULL!	#NULL!	#NULL!	#NULL!	#NULL!	#NULL!	#NULL!	#NULL!	#NULL!	#NULL!	#NULL!
R_cTmDMoiSMst4C6B	Default Response Set	2019-02-21 15:33:32	2019-02-21 15:33:49	1	A2NIWA1VBPPCJ7	16	1	0	#NULL!	0	#NULL!	#NULL!	#NULL!	#NULL!	5	2	1	#NULL!	#NULL!	#NULL!	#NULL!	#NULL!	#NULL!	#NULL!	#NULL!	#NULL!	#NULL!	#NULL!	#NULL!	#NULL!	#NULL!	#NULL!	#NULL!	#NULL!	#NULL!			#NULL!	#NULL!	#NULL!	#NULL!	#NULL!	#NULL!	#NULL!	#NULL!	#NULL!	#NULL!	#NULL!	#NULL!
R_ZeruusykfHuwKe5	Default Response Set	2019-02-21 15:30:28	2019-02-21 15:30:45	1	A2NIWA1VBPPCJ7	8	1	0	#NULL!	0	#NULL!	#NULL!	#NULL!	#NULL!	3	1	1	#NULL!	#NULL!	#NULL!	#NULL!	#NULL!	#NULL!	#NULL!	#NULL!	#NULL!	#NULL!	#NULL!	#NULL!	#NULL!	#NULL!	#NULL!	#NULL!	#NULL!	#NULL!			#NULL!	#NULL!	#NULL!	#NULL!	#NULL!	#NULL!	#NULL!	#NULL!	#NULL!	#NULL!	#NULL!	#NULL!
R_2DNPnt9HsMpkxqN	Default Response Set	2019-02-21 15:00:00	2019-02-21 15:10:52	1	A2O2Y99RA9GFUJ	0	1	0	#NULL!	0	#NULL!	#NULL!	#NULL!	#NULL!	3	1	1	#NULL!	#NULL!	#NULL!	#NULL!	#NULL!	#NULL!	#NULL!	#NULL!	#NULL!	#NULL!	#NULL!	#NULL!	#NULL!	#NULL!	#NULL!	#NULL!	#NULL!	#NULL!			#NULL!	#NULL!	#NULL!	#NULL!	#NULL!	#NULL!	#NULL!	#NULL!	#NULL!	#NULL!	#NULL!	#NULL!
R_1OU157da2kQvf9G	Default Response Set	2019-02-21 15:01:10	2019-02-21 15:01:45	1	A2O6G24WCC6I59	3	1	0	#NULL!	0	#NULL!	#NULL!	#NULL!	#NULL!	3	1	1	#NULL!	#NULL!	#NULL!	#NULL!	#NULL!	#NULL!	#NULL!	#NULL!	#NULL!	#NULL!	#NULL!	#NULL!	#NULL!	#NULL!	#NULL!	#NULL!	#NULL!	#NULL!			#NULL!	#NULL!	#NULL!	#NULL!	#NULL!	#NULL!	#NULL!	#NULL!	#NULL!	#NULL!	#NULL!	#NULL!
R_24PgvFDdUVFnXxl	Default Response Set	2019-02-21 15:02:21	2019-02-21 15:02:40	1	A2O6G24WCC6I59	5	1	0	#NULL!	0	#NULL!	#NULL!	#NULL!	#NULL!	2	1	1	#NULL!	#NULL!	#NULL!	#NULL!	#NULL!	#NULL!	#NULL!	#NULL!	#NULL!	#NULL!	#NULL!	#NULL!	#NULL!	#NULL!	#NULL!	#NULL!	#NULL!	#NULL!			#NULL!	#NULL!	#NULL!	#NULL!	#NULL!	#NULL!	#NULL!	#NULL!	#NULL!	#NULL!	#NULL!	#NULL!
R_2QWILpQ9QoQjZ0z	Default Response Set	2019-02-21 14:53:10	2019-02-21 15:01:02	1	A2O6G24WCC6I59	2	1	0	#NULL!	0	#NULL!	#NULL!	#NULL!	#NULL!	4	1	1	#NULL!	#NULL!	#NULL!	#NULL!	#NULL!	#NULL!	#NULL!	#NULL!	#NULL!	#NULL!	#NULL!	#NULL!	#NULL!	#NULL!	#NULL!	#NULL!	#NULL!	#NULL!			#NULL!	#NULL!	#NULL!	#NULL!	#NULL!	#NULL!	#NULL!	#NULL!	#NULL!	#NULL!	#NULL!	#NULL!
R_3ffwHFLKwWt4KlG	Default Response Set	2019-02-21 15:02:46	2019-02-21 15:03:14	1	A2O6G24WCC6I59	6	1	0	#NULL!	0	#NULL!	#NULL!	#NULL!	#NULL!	1	1	1	#NULL!	#NULL!	#NULL!	#NULL!	#NULL!	#NULL!	#NULL!	#NULL!	#NULL!	#NULL!	#NULL!	#NULL!	#NULL!	#NULL!	#NULL!	#NULL!	#NULL!	#NULL!			#NULL!	#NULL!	#NULL!	#NULL!	#NULL!	#NULL!	#NULL!	#NULL!	#NULL!	#NULL!	#NULL!	#NULL!
R_3gLQvvk9yYdN6UW	Default Response Set	2019-02-21 15:01:51	2019-02-21 15:02:16	1	A2O6G24WCC6I59	4	1	0	#NULL!	0	#NULL!	#NULL!	#NULL!	#NULL!	5	1	1	#NULL!	#NULL!	#NULL!	#NULL!	#NULL!	#NULL!	#NULL!	#NULL!	#NULL!	#NULL!	#NULL!	#NULL!	#NULL!	#NULL!	#NULL!	#NULL!	#NULL!	#NULL!			#NULL!	#NULL!	#NULL!	#NULL!	#NULL!	#NULL!	#NULL!	#NULL!	#NULL!	#NULL!	#NULL!	#NULL!
R_6fW4hdFmTx6IaHL	Default Response Set	2019-02-21 17:17:17	2019-02-21 17:46:07	0	A2OO4PG3LBLP5I	2	1	0	#NULL!	0	#NULL!	#NULL!	#NULL!	#NULL!	3	1	1	#NULL!	#NULL!	#NULL!	#NULL!	#NULL!	#NULL!	#NULL!	#NULL!	#NULL!	#NULL!	#NULL!	#NULL!	#NULL!	#NULL!	#NULL!	#NULL!	#NULL!	#NULL!			#NULL!	#NULL!	#NULL!	#NULL!	#NULL!	#NULL!	#NULL!	#NULL!	#NULL!	#NULL!	#NULL!	#NULL!
R_3g0jEyiXHiCU4E0	Default Response Set	2019-02-21 14:53:12	2019-02-21 14:54:08	1	A2OROMUVBD1NVC	0	1	0	#NULL!	0	#NULL!	#NULL!	#NULL!	#NULL!	3	1	1	#NULL!	#NULL!	#NULL!	#NULL!	#NULL!	#NULL!	#NULL!	#NULL!	#NULL!	#NULL!	#NULL!	#NULL!	#NULL!	#NULL!	#NULL!	#NULL!	#NULL!	#NULL!			#NULL!	#NULL!	#NULL!	#NULL!	#NULL!	#NULL!	#NULL!	#NULL!	#NULL!	#NULL!	#NULL!	#NULL!
R_3KNOrJi0Luirorl	Default Response Set	2019-02-21 15:13:15	2019-02-21 15:33:09	1	A2OS3NGWKOM69E	0	1	0	#NULL!	0	#NULL!	#NULL!	#NULL!	#NULL!	2	1	1	#NULL!	#NULL!	#NULL!	#NULL!	#NULL!	#NULL!	#NULL!	#NULL!	#NULL!	#NULL!	#NULL!	#NULL!	#NULL!	#NULL!	#NULL!	#NULL!	#NULL!	#NULL!			#NULL!	#NULL!	#NULL!	#NULL!	#NULL!	#NULL!	#NULL!	#NULL!	#NULL!	#NULL!	#NULL!	#NULL!
R_21H86KxdNueHCNo	Default Response Set	2019-02-21 18:14:02	2019-02-21 18:15:35	1	A2PMVVXWGRFSEH	3	1	0	#NULL!	0	#NULL!	#NULL!	#NULL!	#NULL!	3	2	2	#NULL!	#NULL!	#NULL!	#NULL!	#NULL!	#NULL!	#NULL!	#NULL!	#NULL!	#NULL!	#NULL!	#NULL!	#NULL!	#NULL!	#NULL!	#NULL!	#NULL!	#NULL!			#NULL!	#NULL!	#NULL!	#NULL!	#NULL!	#NULL!	#NULL!	#NULL!	#NULL!	#NULL!	#NULL!	#NULL!
R_2f0CLTtoIRsyxP7	Default Response Set	2019-02-21 18:10:03	2019-02-21 18:13:56	1	A2PMVVXWGRFSEH	2	1	0	#NULL!	0	#NULL!	#NULL!	#NULL!	#NULL!	4	2	1	#NULL!	#NULL!	#NULL!	#NULL!	#NULL!	#NULL!	#NULL!	#NULL!	#NULL!	#NULL!	#NULL!	#NULL!	#NULL!	#NULL!	#NULL!	#NULL!	#NULL!	#NULL!			#NULL!	#NULL!	#NULL!	#NULL!	#NULL!	#NULL!	#NULL!	#NULL!	#NULL!	#NULL!	#NULL!	#NULL!
R_1HeHlzP0uVM6ZdD	Default Response Set	2019-02-21 15:10:15	2019-02-21 15:10:37	1	A2PT382MYCTXCU	5	1	0	#NULL!	0	#NULL!	#NULL!	#NULL!	#NULL!	3	2	2	#NULL!	#NULL!	#NULL!	#NULL!	#NULL!	#NULL!	#NULL!	#NULL!	#NULL!	#NULL!	#NULL!	#NULL!	#NULL!	#NULL!	#NULL!	#NULL!	#NULL!	#NULL!			#NULL!	#NULL!	#NULL!	#NULL!	#NULL!	#NULL!	#NULL!	#NULL!	#NULL!	#NULL!	#NULL!	#NULL!
R_22y07sNMwzBofWq	Default Response Set	2019-02-21 15:07:55	2019-02-21 15:10:10	1	A2PT382MYCTXCU	4	1	0	#NULL!	0	#NULL!	#NULL!	#NULL!	#NULL!	3	1	1	#NULL!	#NULL!	#NULL!	#NULL!	#NULL!	#NULL!	#NULL!	#NULL!	#NULL!	#NULL!	#NULL!	#NULL!	#NULL!	#NULL!	#NULL!	#NULL!	#NULL!	#NULL!			#NULL!	#NULL!	#NULL!	#NULL!	#NULL!	#NULL!	#NULL!	#NULL!	#NULL!	#NULL!	#NULL!	#NULL!
R_3GlhWqjWgRjeMpv	Default Response Set	2019-02-21 14:58:34	2019-02-21 15:00:38	1	A2PT382MYCTXCU	2	1	0	#NULL!	0	#NULL!	#NULL!	#NULL!	#NULL!	3	1	1	#NULL!	#NULL!	#NULL!	#NULL!	#NULL!	#NULL!	#NULL!	#NULL!	#NULL!	#NULL!	#NULL!	#NULL!	#NULL!	#NULL!	#NULL!	#NULL!	#NULL!	#NULL!			#NULL!	#NULL!	#NULL!	#NULL!	#NULL!	#NULL!	#NULL!	#NULL!	#NULL!	#NULL!	#NULL!	#NULL!
R_UtlPDWaTfoO8bFD	Default Response Set	2019-02-21 15:00:53	2019-02-21 15:07:49	1	A2PT382MYCTXCU	3	1	0	#NULL!	0	#NULL!	#NULL!	#NULL!	#NULL!	1	1	1	#NULL!	#NULL!	#NULL!	#NULL!	#NULL!	#NULL!	#NULL!	#NULL!	#NULL!	#NULL!	#NULL!	#NULL!	#NULL!	#NULL!	#NULL!	#NULL!	#NULL!	#NULL!			#NULL!	#NULL!	#NULL!	#NULL!	#NULL!	#NULL!	#NULL!	#NULL!	#NULL!	#NULL!	#NULL!	#NULL!
R_dpbQqzEjN1uHPH3	Default Response Set	2019-05-23 12:59:11	2019-05-23 13:00:35	0	A2R9OK4M877ZCC	0	1	0	#NULL!	0	#NULL!	#NULL!	#NULL!	#NULL!	2	1	2	#NULL!	#NULL!	#NULL!	#NULL!	#NULL!	#NULL!	#NULL!	#NULL!	#NULL!	#NULL!	#NULL!	#NULL!	#NULL!	#NULL!	#NULL!	#NULL!	#NULL!	#NULL!			#NULL!	#NULL!	#NULL!	#NULL!	#NULL!	#NULL!	#NULL!	#NULL!	#NULL!	#NULL!	#NULL!	#NULL!
R_2VllqBc8bUVS5j2	Default Response Set	2019-02-21 14:58:40	2019-02-21 15:05:29	1	A2RVOEFBFCLGH4	0	1	0	#NULL!	0	#NULL!	#NULL!	#NULL!	#NULL!	3	1	1	#NULL!	#NULL!	#NULL!	#NULL!	#NULL!	#NULL!	#NULL!	#NULL!	#NULL!	#NULL!	#NULL!	#NULL!	#NULL!	#NULL!	#NULL!	#NULL!	#NULL!	#NULL!			#NULL!	#NULL!	#NULL!	#NULL!	#NULL!	#NULL!	#NULL!	#NULL!	#NULL!	#NULL!	#NULL!	#NULL!
R_2EGFwTf2Qceqftz	Default Response Set	2019-03-30 13:05:21	2019-03-30 13:14:32	0	A2S3SV1LQTKJ8K	2	1	0	#NULL!	0	#NULL!	#NULL!	#NULL!	#NULL!	#NULL!	#NULL!	#NULL!	#NULL!	#NULL!	#NULL!	#NULL!	#NULL!	#NULL!	#NULL!	#NULL!	#NULL!	#NULL!	#NULL!	#NULL!	#NULL!	#NULL!	#NULL!	#NULL!	#NULL!	#NULL!			#NULL!	#NULL!	#NULL!	#NULL!	#NULL!	#NULL!	#NULL!	#NULL!	#NULL!	#NULL!	#NULL!	#NULL!
R_1o6GzLJsgSRH8tH	Default Response Set	2019-02-21 14:51:28	2019-02-21 14:53:20	1	A2T974CBTMP1AT	2	1	0	#NULL!	0	#NULL!	#NULL!	#NULL!	#NULL!	3	1	1	#NULL!	#NULL!	#NULL!	#NULL!	#NULL!	#NULL!	#NULL!	#NULL!	#NULL!	#NULL!	#NULL!	#NULL!	#NULL!	#NULL!	#NULL!	#NULL!	#NULL!	#NULL!			#NULL!	#NULL!	#NULL!	#NULL!	#NULL!	#NULL!	#NULL!	#NULL!	#NULL!	#NULL!	#NULL!	#NULL!
R_1Ow5H5l0lsm82Tm	Default Response Set	2019-02-21 16:22:19	2019-02-21 16:22:40	1	A2U2SUED1ODL4D	6	1	0	#NULL!	0	#NULL!	#NULL!	#NULL!	#NULL!	5	1	2	#NULL!	#NULL!	#NULL!	#NULL!	#NULL!	#NULL!	#NULL!	#NULL!	#NULL!	#NULL!	#NULL!	#NULL!	#NULL!	#NULL!	#NULL!	#NULL!	#NULL!	#NULL!			#NULL!	#NULL!	#NULL!	#NULL!	#NULL!	#NULL!	#NULL!	#NULL!	#NULL!	#NULL!	#NULL!	#NULL!
R_2PmSJeMRqXiIVEy	Default Response Set	2019-02-21 16:21:58	2019-02-21 16:22:17	1	A2U2SUED1ODL4D	5	1	0	#NULL!	0	#NULL!	#NULL!	#NULL!	#NULL!	5	2	1	#NULL!	#NULL!	#NULL!	#NULL!	#NULL!	#NULL!	#NULL!	#NULL!	#NULL!	#NULL!	#NULL!	#NULL!	#NULL!	#NULL!	#NULL!	#NULL!	#NULL!	#NULL!			#NULL!	#NULL!	#NULL!	#NULL!	#NULL!	#NULL!	#NULL!	#NULL!	#NULL!	#NULL!	#NULL!	#NULL!
R_3n0dEAhyTHbXKJv	Default Response Set	2019-02-21 16:05:09	2019-02-21 16:05:35	1	A2U2SUED1ODL4D	3	1	0	#NULL!	0	#NULL!	#NULL!	#NULL!	#NULL!	4	2	2	#NULL!	#NULL!	#NULL!	#NULL!	#NULL!	#NULL!	#NULL!	#NULL!	#NULL!	#NULL!	#NULL!	#NULL!	#NULL!	#NULL!	#NULL!	#NULL!	#NULL!	#NULL!			#NULL!	#NULL!	#NULL!	#NULL!	#NULL!	#NULL!	#NULL!	#NULL!	#NULL!	#NULL!	#NULL!	#NULL!
R_9Zd4Ty8WHhBedb3	Default Response Set	2019-02-21 16:04:18	2019-02-21 16:05:07	1	A2U2SUED1ODL4D	2	1	0	#NULL!	0	#NULL!	#NULL!	#NULL!	#NULL!	5	1	1	#NULL!	#NULL!	#NULL!	#NULL!	#NULL!	#NULL!	#NULL!	#NULL!	#NULL!	#NULL!	#NULL!	#NULL!	#NULL!	#NULL!	#NULL!	#NULL!	#NULL!	#NULL!			#NULL!	#NULL!	#NULL!	#NULL!	#NULL!	#NULL!	#NULL!	#NULL!	#NULL!	#NULL!	#NULL!	#NULL!
R_WquuqRrheq9YlHP	Default Response Set	2019-02-21 16:05:36	2019-02-21 16:21:52	1	A2U2SUED1ODL4D	4	1	0	#NULL!	0	#NULL!	#NULL!	#NULL!	#NULL!	3	1	1	#NULL!	#NULL!	#NULL!	#NULL!	#NULL!	#NULL!	#NULL!	#NULL!	#NULL!	#NULL!	#NULL!	#NULL!	#NULL!	#NULL!	#NULL!	#NULL!	#NULL!	#NULL!			#NULL!	#NULL!	#NULL!	#NULL!	#NULL!	#NULL!	#NULL!	#NULL!	#NULL!	#NULL!	#NULL!	#NULL!
R_2fv9XjZIJHpzUIB	Default Response Set	2019-02-21 14:55:17	2019-02-21 14:56:46	1	A2U3G2HZ31SPZ4	2	1	0	#NULL!	0	#NULL!	#NULL!	#NULL!	#NULL!	3	1	1	#NULL!	#NULL!	#NULL!	#NULL!	#NULL!	#NULL!	#NULL!	#NULL!	#NULL!	#NULL!	#NULL!	#NULL!	#NULL!	#NULL!	#NULL!	#NULL!	#NULL!	#NULL!			#NULL!	#NULL!	#NULL!	#NULL!	#NULL!	#NULL!	#NULL!	#NULL!	#NULL!	#NULL!	#NULL!	#NULL!
R_2pJlWQPqWniXomD	Default Response Set	2019-02-21 17:51:12	2019-02-21 18:01:44	0	A2UEVVVQY6WTZA	0	1	0	#NULL!	0	#NULL!	#NULL!	#NULL!	#NULL!	3	1	1	#NULL!	#NULL!	#NULL!	#NULL!	#NULL!	#NULL!	#NULL!	#NULL!	#NULL!	#NULL!	#NULL!	#NULL!	#NULL!	#NULL!	#NULL!	#NULL!	#NULL!	#NULL!			#NULL!	#NULL!	#NULL!	#NULL!	#NULL!	#NULL!	#NULL!	#NULL!	#NULL!	#NULL!	#NULL!	#NULL!
R_2czx7gNsxnqbDPc	Default Response Set	2019-03-30 13:27:15	2019-03-30 13:28:30	0	A2VRDE2FHCBMF8	2	1	0	#NULL!	0	#NULL!	#NULL!	#NULL!	#NULL!	3	1	1	#NULL!	#NULL!	#NULL!	#NULL!	#NULL!	#NULL!	#NULL!	#NULL!	#NULL!	#NULL!	#NULL!	#NULL!	#NULL!	#NULL!	#NULL!	#NULL!	#NULL!	#NULL!			#NULL!	#NULL!	#NULL!	#NULL!	#NULL!	#NULL!	#NULL!	#NULL!	#NULL!	#NULL!	#NULL!	#NULL!
R_2axECZUscxRuTFR	Default Response Set	2019-02-21 15:55:24	2019-02-21 15:56:18	0	A2WQT33K6LD9Z5	2	1	0	#NULL!	0	#NULL!	#NULL!	#NULL!	#NULL!	#NULL!	#NULL!	#NULL!	#NULL!	#NULL!	#NULL!	#NULL!	#NULL!	#NULL!	#NULL!	#NULL!	#NULL!	#NULL!	#NULL!	#NULL!	#NULL!	#NULL!	#NULL!	#NULL!	#NULL!	#NULL!			#NULL!	#NULL!	#NULL!	#NULL!	#NULL!	#NULL!	#NULL!	#NULL!	#NULL!	#NULL!	#NULL!	#NULL!
R_1gGSIHZJmoErT4K	Default Response Set	2019-02-21 14:53:35	2019-02-21 14:55:18	1	A2XGO7G61F5KBN	0	1	0	#NULL!	0	#NULL!	#NULL!	#NULL!	#NULL!	3	1	1	#NULL!	#NULL!	#NULL!	#NULL!	#NULL!	#NULL!	#NULL!	#NULL!	#NULL!	#NULL!	#NULL!	#NULL!	#NULL!	#NULL!	#NULL!	#NULL!	#NULL!	#NULL!			#NULL!	#NULL!	#NULL!	#NULL!	#NULL!	#NULL!	#NULL!	#NULL!	#NULL!	#NULL!	#NULL!	#NULL!
R_2Ez0Z7N37AfQvKb	Default Response Set	2019-02-21 14:52:35	2019-02-21 15:23:16	0	A2Z0A1PFKXB2RP	2	1	0	#NULL!	0	#NULL!	#NULL!	#NULL!	#NULL!	5	1	1	#NULL!	#NULL!	#NULL!	#NULL!	#NULL!	#NULL!	#NULL!	#NULL!	#NULL!	#NULL!	#NULL!	#NULL!	#NULL!	#NULL!	#NULL!	#NULL!	#NULL!	#NULL!			#NULL!	#NULL!	#NULL!	#NULL!	#NULL!	#NULL!	#NULL!	#NULL!	#NULL!	#NULL!	#NULL!	#NULL!
R_zZ5W8qJTYl3FwBz	Default Response Set	2019-02-21 14:51:42	2019-02-21 14:53:10	1	A2ZKQKFNDVB2MX	0	1	0	#NULL!	0	#NULL!	#NULL!	#NULL!	#NULL!	3	1	1	#NULL!	#NULL!	#NULL!	#NULL!	#NULL!	#NULL!	#NULL!	#NULL!	#NULL!	#NULL!	#NULL!	#NULL!	#NULL!	#NULL!	#NULL!	#NULL!	#NULL!	#NULL!			#NULL!	#NULL!	#NULL!	#NULL!	#NULL!	#NULL!	#NULL!	#NULL!	#NULL!	#NULL!	#NULL!	#NULL!
R_XiIW9f9B0Ud0kYV	Default Response Set	2019-02-21 17:07:44	2019-02-21 17:09:41	1	A31681CCEVDIH3	2	1	0	#NULL!	0	#NULL!	#NULL!	#NULL!	#NULL!	3	1	1	#NULL!	#NULL!	#NULL!	#NULL!	#NULL!	#NULL!	#NULL!	#NULL!	#NULL!	#NULL!	#NULL!	#NULL!	#NULL!	#NULL!	#NULL!	#NULL!	#NULL!	#NULL!			#NULL!	#NULL!	#NULL!	#NULL!	#NULL!	#NULL!	#NULL!	#NULL!	#NULL!	#NULL!	#NULL!	#NULL!
R_2tzKpinn8poFGXg	Default Response Set	2019-02-21 16:12:55	2019-02-21 16:13:30	0	A31A4YKVSOYRVS	4	1	0	#NULL!	0	#NULL!	#NULL!	#NULL!	#NULL!	3	1	1	#NULL!	#NULL!	#NULL!	#NULL!	#NULL!	#NULL!	#NULL!	#NULL!	#NULL!	#NULL!	#NULL!	#NULL!	#NULL!	#NULL!	#NULL!	#NULL!	#NULL!	#NULL!			#NULL!	#NULL!	#NULL!	#NULL!	#NULL!	#NULL!	#NULL!	#NULL!	#NULL!	#NULL!	#NULL!	#NULL!
R_ePtVa6HkN6IQDFT	Default Response Set	2019-02-21 16:12:02	2019-02-21 16:12:50	0	A31A4YKVSOYRVS	3	1	0	#NULL!	0	#NULL!	#NULL!	#NULL!	#NULL!	3	1	1	#NULL!	#NULL!	#NULL!	#NULL!	#NULL!	#NULL!	#NULL!	#NULL!	#NULL!	#NULL!	#NULL!	#NULL!	#NULL!	#NULL!	#NULL!	#NULL!	#NULL!	#NULL!			#NULL!	#NULL!	#NULL!	#NULL!	#NULL!	#NULL!	#NULL!	#NULL!	#NULL!	#NULL!	#NULL!	#NULL!
R_Zr79D2GX2YaIzcJ	Default Response Set	2019-02-21 16:11:42	2019-02-21 16:12:31	0	A31A4YKVSOYRVS	2	1	0	#NULL!	0	#NULL!	#NULL!	#NULL!	#NULL!	3	1	1	#NULL!	#NULL!	#NULL!	#NULL!	#NULL!	#NULL!	#NULL!	#NULL!	#NULL!	#NULL!	#NULL!	#NULL!	#NULL!	#NULL!	#NULL!	#NULL!	#NULL!	#NULL!			#NULL!	#NULL!	#NULL!	#NULL!	#NULL!	#NULL!	#NULL!	#NULL!	#NULL!	#NULL!	#NULL!	#NULL!
R_1jIAIjkae1Gefg7	Default Response Set	2019-02-21 15:00:50	2019-02-21 15:02:27	1	A31DFGEDOO08NU	5	1	0	#NULL!	0	#NULL!	#NULL!	#NULL!	#NULL!	3	2	2	#NULL!	#NULL!	#NULL!	#NULL!	#NULL!	#NULL!	#NULL!	#NULL!	#NULL!	#NULL!	#NULL!	#NULL!	#NULL!	#NULL!	#NULL!	#NULL!	#NULL!	#NULL!			#NULL!	#NULL!	#NULL!	#NULL!	#NULL!	#NULL!	#NULL!	#NULL!	#NULL!	#NULL!	#NULL!	#NULL!
R_2YX3vs2bkFo54o2	Default Response Set	2019-02-21 14:58:56	2019-02-21 14:59:22	1	A31DFGEDOO08NU	3	1	0	#NULL!	0	#NULL!	#NULL!	#NULL!	#NULL!	5	1	1	#NULL!	#NULL!	#NULL!	#NULL!	#NULL!	#NULL!	#NULL!	#NULL!	#NULL!	#NULL!	#NULL!	#NULL!	#NULL!	#NULL!	#NULL!	#NULL!	#NULL!	#NULL!			#NULL!	#NULL!	#NULL!	#NULL!	#NULL!	#NULL!	#NULL!	#NULL!	#NULL!	#NULL!	#NULL!	#NULL!
R_30phRzy0KtBOkdx	Default Response Set	2019-02-21 14:55:38	2019-02-21 14:58:48	1	A31DFGEDOO08NU	2	1	0	#NULL!	0	#NULL!	#NULL!	#NULL!	#NULL!	5	1	2	#NULL!	#NULL!	#NULL!	#NULL!	#NULL!	#NULL!	#NULL!	#NULL!	#NULL!	#NULL!	#NULL!	#NULL!	#NULL!	#NULL!	#NULL!	#NULL!	#NULL!	#NULL!			#NULL!	#NULL!	#NULL!	#NULL!	#NULL!	#NULL!	#NULL!	#NULL!	#NULL!	#NULL!	#NULL!	#NULL!
R_svzF3L9iHUfQl45	Default Response Set	2019-02-21 14:59:28	2019-02-21 15:00:40	1	A31DFGEDOO08NU	4	1	0	#NULL!	0	#NULL!	#NULL!	#NULL!	#NULL!	3	1	1	#NULL!	#NULL!	#NULL!	#NULL!	#NULL!	#NULL!	#NULL!	#NULL!	#NULL!	#NULL!	#NULL!	#NULL!	#NULL!	#NULL!	#NULL!	#NULL!	#NULL!	#NULL!			#NULL!	#NULL!	#NULL!	#NULL!	#NULL!	#NULL!	#NULL!	#NULL!	#NULL!	#NULL!	#NULL!	#NULL!
R_1InO1QcBIpMSk2T	Default Response Set	2019-02-21 15:05:54	2019-02-21 15:06:44	1	A32C81WGYJLJGY	2	1	0	#NULL!	0	#NULL!	#NULL!	#NULL!	#NULL!	4	1	2	#NULL!	#NULL!	#NULL!	#NULL!	#NULL!	#NULL!	#NULL!	#NULL!	#NULL!	#NULL!	#NULL!	#NULL!	#NULL!	#NULL!	#NULL!	#NULL!	#NULL!	#NULL!			#NULL!	#NULL!	#NULL!	#NULL!	#NULL!	#NULL!	#NULL!	#NULL!	#NULL!	#NULL!	#NULL!	#NULL!
R_r09W3fPh3lk5az7	Default Response Set	2019-02-21 14:52:33	2019-02-21 14:53:32	1	A35ZWJQ7GJHXUD	2	1	0	#NULL!	0	#NULL!	#NULL!	#NULL!	#NULL!	3	1	1	#NULL!	#NULL!	#NULL!	#NULL!	#NULL!	#NULL!	#NULL!	#NULL!	#NULL!	#NULL!	#NULL!	#NULL!	#NULL!	#NULL!	#NULL!	#NULL!	#NULL!	#NULL!			#NULL!	#NULL!	#NULL!	#NULL!	#NULL!	#NULL!	#NULL!	#NULL!	#NULL!	#NULL!	#NULL!	#NULL!
R_2eXUZpziUDm1jxX	Default Response Set	2019-02-21 15:00:18	2019-02-21 15:02:40	1	A379EUPTSXCA2N	0	1	0	#NULL!	0	#NULL!	#NULL!	#NULL!	#NULL!	3	1	1	#NULL!	#NULL!	#NULL!	#NULL!	#NULL!	#NULL!	#NULL!	#NULL!	#NULL!	#NULL!	#NULL!	#NULL!	#NULL!	#NULL!	#NULL!	#NULL!	#NULL!	#NULL!			#NULL!	#NULL!	#NULL!	#NULL!	#NULL!	#NULL!	#NULL!	#NULL!	#NULL!	#NULL!	#NULL!	#NULL!
R_qUT4hWaPFJIxjWN	Default Response Set	2019-02-21 14:58:02	2019-02-21 14:58:22	0	A37Z5PZ4B7VO49	0	1	0	#NULL!	0	#NULL!	#NULL!	#NULL!	#NULL!	#NULL!	#NULL!	#NULL!	#NULL!	#NULL!	#NULL!	#NULL!	#NULL!	#NULL!	#NULL!	#NULL!	#NULL!	#NULL!	#NULL!	#NULL!	#NULL!	#NULL!	#NULL!	#NULL!	#NULL!	#NULL!			#NULL!	#NULL!	#NULL!	#NULL!	#NULL!	#NULL!	#NULL!	#NULL!	#NULL!	#NULL!	#NULL!	#NULL!
R_1HwfSbiIOD5QKGJ	Default Response Set	2019-02-21 16:10:32	2019-02-21 16:11:17	1	A39ES2QA1HJ0W7	4	1	0	#NULL!	0	#NULL!	#NULL!	#NULL!	#NULL!	4	1	1	#NULL!	#NULL!	#NULL!	#NULL!	#NULL!	#NULL!	#NULL!	#NULL!	#NULL!	#NULL!	#NULL!	#NULL!	#NULL!	#NULL!	#NULL!	#NULL!	#NULL!	#NULL!			#NULL!	#NULL!	#NULL!	#NULL!	#NULL!	#NULL!	#NULL!	#NULL!	#NULL!	#NULL!	#NULL!	#NULL!
R_2coOD58QIKGKdBN	Default Response Set	2019-02-21 15:50:07	2019-02-21 16:09:56	1	A39ES2QA1HJ0W7	2	1	0	#NULL!	0	#NULL!	#NULL!	#NULL!	#NULL!	5	1	1	#NULL!	#NULL!	#NULL!	#NULL!	#NULL!	#NULL!	#NULL!	#NULL!	#NULL!	#NULL!	#NULL!	#NULL!	#NULL!	#NULL!	#NULL!	#NULL!	#NULL!	#NULL!			#NULL!	#NULL!	#NULL!	#NULL!	#NULL!	#NULL!	#NULL!	#NULL!	#NULL!	#NULL!	#NULL!	#NULL!
R_2uwW7Px9xuQMhRP	Default Response Set	2019-02-21 16:11:21	2019-02-21 16:11:46	1	A39ES2QA1HJ0W7	5	1	0	#NULL!	0	#NULL!	#NULL!	#NULL!	#NULL!	1	2	1	#NULL!	#NULL!	#NULL!	#NULL!	#NULL!	#NULL!	#NULL!	#NULL!	#NULL!	#NULL!	#NULL!	#NULL!	#NULL!	#NULL!	#NULL!	#NULL!	#NULL!	#NULL!			#NULL!	#NULL!	#NULL!	#NULL!	#NULL!	#NULL!	#NULL!	#NULL!	#NULL!	#NULL!	#NULL!	#NULL!
R_3pkV5rfXhXpd2EE	Default Response Set	2019-02-21 16:14:11	2019-02-21 16:16:09	1	A39ES2QA1HJ0W7	6	1	0	#NULL!	0	#NULL!	#NULL!	#NULL!	#NULL!	4	2	1	#NULL!	#NULL!	#NULL!	#NULL!	#NULL!	#NULL!	#NULL!	#NULL!	#NULL!	#NULL!	#NULL!	#NULL!	#NULL!	#NULL!	#NULL!	#NULL!	#NULL!	#NULL!			#NULL!	#NULL!	#NULL!	#NULL!	#NULL!	#NULL!	#NULL!	#NULL!	#NULL!	#NULL!	#NULL!	#NULL!
R_bxCPkL6TpBdKniF	Default Response Set	2019-02-21 16:10:00	2019-02-21 16:10:27	1	A39ES2QA1HJ0W7	3	1	0	#NULL!	0	#NULL!	#NULL!	#NULL!	#NULL!	2	1	2	#NULL!	#NULL!	#NULL!	#NULL!	#NULL!	#NULL!	#NULL!	#NULL!	#NULL!	#NULL!	#NULL!	#NULL!	#NULL!	#NULL!	#NULL!	#NULL!	#NULL!	#NULL!			#NULL!	#NULL!	#NULL!	#NULL!	#NULL!	#NULL!	#NULL!	#NULL!	#NULL!	#NULL!	#NULL!	#NULL!
R_24j7sibZhH0IPB9	Default Response Set	2019-02-21 14:54:20	2019-02-21 14:58:56	1	A39YAAYEB7YP9I	2	1	0	#NULL!	0	#NULL!	#NULL!	#NULL!	#NULL!	4	1	1	#NULL!	#NULL!	#NULL!	#NULL!	#NULL!	#NULL!	#NULL!	#NULL!	#NULL!	#NULL!	#NULL!	#NULL!	#NULL!	#NULL!	#NULL!	#NULL!	#NULL!	#NULL!			#NULL!	#NULL!	#NULL!	#NULL!	#NULL!	#NULL!	#NULL!	#NULL!	#NULL!	#NULL!	#NULL!	#NULL!
R_25QT3z7meaOlj9u	Default Response Set	2019-02-21 14:59:04	2019-02-21 14:59:50	1	A39YAAYEB7YP9I	3	1	0	#NULL!	0	#NULL!	#NULL!	#NULL!	#NULL!	4	2	1	#NULL!	#NULL!	#NULL!	#NULL!	#NULL!	#NULL!	#NULL!	#NULL!	#NULL!	#NULL!	#NULL!	#NULL!	#NULL!	#NULL!	#NULL!	#NULL!	#NULL!	#NULL!			#NULL!	#NULL!	#NULL!	#NULL!	#NULL!	#NULL!	#NULL!	#NULL!	#NULL!	#NULL!	#NULL!	#NULL!
R_3fjXZjKeqoVF06A	Default Response Set	2019-02-21 15:01:43	2019-02-21 15:02:36	1	A39YAAYEB7YP9I	5	1	0	#NULL!	0	#NULL!	#NULL!	#NULL!	#NULL!	3	1	1	#NULL!	#NULL!	#NULL!	#NULL!	#NULL!	#NULL!	#NULL!	#NULL!	#NULL!	#NULL!	#NULL!	#NULL!	#NULL!	#NULL!	#NULL!	#NULL!	#NULL!	#NULL!			#NULL!	#NULL!	#NULL!	#NULL!	#NULL!	#NULL!	#NULL!	#NULL!	#NULL!	#NULL!	#NULL!	#NULL!
R_3n1LSRZ4v3uQRb0	Default Response Set	2019-02-21 14:59:54	2019-02-21 15:00:30	1	A39YAAYEB7YP9I	4	1	0	#NULL!	0	#NULL!	#NULL!	#NULL!	#NULL!	4	1	2	#NULL!	#NULL!	#NULL!	#NULL!	#NULL!	#NULL!	#NULL!	#NULL!	#NULL!	#NULL!	#NULL!	#NULL!	#NULL!	#NULL!	#NULL!	#NULL!	#NULL!	#NULL!			#NULL!	#NULL!	#NULL!	#NULL!	#NULL!	#NULL!	#NULL!	#NULL!	#NULL!	#NULL!	#NULL!	#NULL!
R_3yfFPmiiKcDmBt7	Default Response Set	2019-02-21 14:59:27	2019-02-21 15:01:36	1	A3ADYUC5578BDW	2	1	0	#NULL!	0	#NULL!	#NULL!	#NULL!	#NULL!	3	1	1	#NULL!	#NULL!	#NULL!	#NULL!	#NULL!	#NULL!	#NULL!	#NULL!	#NULL!	#NULL!	#NULL!	#NULL!	#NULL!	#NULL!	#NULL!	#NULL!	#NULL!	#NULL!			#NULL!	#NULL!	#NULL!	#NULL!	#NULL!	#NULL!	#NULL!	#NULL!	#NULL!	#NULL!	#NULL!	#NULL!
R_PG4SGnog9j1IW7T	Default Response Set	2019-02-21 14:52:59	2019-02-21 14:57:24	1	A3AO6M3YRN6PVV	2	1	0	#NULL!	0	#NULL!	#NULL!	#NULL!	#NULL!	3	1	1	#NULL!	#NULL!	#NULL!	#NULL!	#NULL!	#NULL!	#NULL!	#NULL!	#NULL!	#NULL!	#NULL!	#NULL!	#NULL!	#NULL!	#NULL!	#NULL!	#NULL!	#NULL!			#NULL!	#NULL!	#NULL!	#NULL!	#NULL!	#NULL!	#NULL!	#NULL!	#NULL!	#NULL!	#NULL!	#NULL!
R_0x0v3WJFmULNH1f	Default Response Set	2019-02-21 14:52:13	2019-02-21 14:53:40	1	A3BX9C1WRT7M4V	2	1	0	#NULL!	0	#NULL!	#NULL!	#NULL!	#NULL!	3	1	1	#NULL!	#NULL!	#NULL!	#NULL!	#NULL!	#NULL!	#NULL!	#NULL!	#NULL!	#NULL!	#NULL!	#NULL!	#NULL!	#NULL!	#NULL!	#NULL!	#NULL!	#NULL!			#NULL!	#NULL!	#NULL!	#NULL!	#NULL!	#NULL!	#NULL!	#NULL!	#NULL!	#NULL!	#NULL!	#NULL!
R_2s76a4mnMKIJQWh	Default Response Set	2019-02-21 16:08:37	2019-02-21 16:09:50	0	A3CUCMYK88L67N	2	1	0	#NULL!	0	#NULL!	#NULL!	#NULL!	#NULL!	3	1	1	#NULL!	#NULL!	#NULL!	#NULL!	#NULL!	#NULL!	#NULL!	#NULL!	#NULL!	#NULL!	#NULL!	#NULL!	#NULL!	#NULL!	#NULL!	#NULL!	#NULL!	#NULL!			#NULL!	#NULL!	#NULL!	#NULL!	#NULL!	#NULL!	#NULL!	#NULL!	#NULL!	#NULL!	#NULL!	#NULL!
R_1jq9ZADHR5cOOMs	Default Response Set	2019-02-21 14:59:45	2019-02-21 15:00:34	0	A3F7L0TIE1QEWW	2	1	0	#NULL!	0	#NULL!	#NULL!	#NULL!	#NULL!	3	2	1	#NULL!	#NULL!	#NULL!	#NULL!	#NULL!	#NULL!	#NULL!	#NULL!	#NULL!	#NULL!	#NULL!	#NULL!	#NULL!	#NULL!	#NULL!	#NULL!	#NULL!	#NULL!			#NULL!	#NULL!	#NULL!	#NULL!	#NULL!	#NULL!	#NULL!	#NULL!	#NULL!	#NULL!	#NULL!	#NULL!
R_Tp9FynqouvBdhDz	Default Response Set	2019-02-21 15:30:54	2019-02-21 16:30:08	0	A3G00CCIK854NZ	2	1	0	#NULL!	0	#NULL!	#NULL!	#NULL!	#NULL!	3	1	2	#NULL!	#NULL!	#NULL!	#NULL!	#NULL!	#NULL!	#NULL!	#NULL!	#NULL!	#NULL!	#NULL!	#NULL!	#NULL!	#NULL!	#NULL!	#NULL!	#NULL!	#NULL!			#NULL!	#NULL!	#NULL!	#NULL!	#NULL!	#NULL!	#NULL!	#NULL!	#NULL!	#NULL!	#NULL!	#NULL!
R_2uysN4a3HkqaYS2	Default Response Set	2019-02-21 14:54:32	2019-02-21 14:55:15	0	A3HI6K8RIQ8A7X	2	1	0	#NULL!	0	#NULL!	#NULL!	#NULL!	#NULL!	3	2	1	#NULL!	#NULL!	#NULL!	#NULL!	#NULL!	#NULL!	#NULL!	#NULL!	#NULL!	#NULL!	#NULL!	#NULL!	#NULL!	#NULL!	#NULL!	#NULL!	#NULL!	#NULL!			#NULL!	#NULL!	#NULL!	#NULL!	#NULL!	#NULL!	#NULL!	#NULL!	#NULL!	#NULL!	#NULL!	#NULL!
R_6osDgzEVFWmtbhv	Default Response Set	2019-02-21 14:55:21	2019-02-21 14:56:57	0	A3HI6K8RIQ8A7X	3	1	0	#NULL!	0	#NULL!	#NULL!	#NULL!	#NULL!	3	1	1	#NULL!	#NULL!	#NULL!	#NULL!	#NULL!	#NULL!	#NULL!	#NULL!	#NULL!	#NULL!	#NULL!	#NULL!	#NULL!	#NULL!	#NULL!	#NULL!	#NULL!	#NULL!			#NULL!	#NULL!	#NULL!	#NULL!	#NULL!	#NULL!	#NULL!	#NULL!	#NULL!	#NULL!	#NULL!	#NULL!
R_1ikg8Y1MJpYzH0C	Default Response Set	2019-02-21 14:56:50	2019-02-21 14:57:50	1	A3HML6UZ9TPQME	3	1	0	#NULL!	0	#NULL!	#NULL!	#NULL!	#NULL!	5	1	2	#NULL!	#NULL!	#NULL!	#NULL!	#NULL!	#NULL!	#NULL!	#NULL!	#NULL!	#NULL!	#NULL!	#NULL!	#NULL!	#NULL!	#NULL!	#NULL!	#NULL!	#NULL!			#NULL!	#NULL!	#NULL!	#NULL!	#NULL!	#NULL!	#NULL!	#NULL!	#NULL!	#NULL!	#NULL!	#NULL!
R_2dtgY7TUaWpbjwu	Default Response Set	2019-02-21 14:55:18	2019-02-21 14:56:45	1	A3HML6UZ9TPQME	2	1	0	#NULL!	0	#NULL!	#NULL!	#NULL!	#NULL!	3	1	1	#NULL!	#NULL!	#NULL!	#NULL!	#NULL!	#NULL!	#NULL!	#NULL!	#NULL!	#NULL!	#NULL!	#NULL!	#NULL!	#NULL!	#NULL!	#NULL!	#NULL!	#NULL!			#NULL!	#NULL!	#NULL!	#NULL!	#NULL!	#NULL!	#NULL!	#NULL!	#NULL!	#NULL!	#NULL!	#NULL!
R_ekUrAILpaAn37Tr	Default Response Set	2019-02-21 14:57:57	2019-02-21 14:59:36	1	A3HML6UZ9TPQME	4	1	0	#NULL!	0	#NULL!	#NULL!	#NULL!	#NULL!	5	2	1	#NULL!	#NULL!	#NULL!	#NULL!	#NULL!	#NULL!	#NULL!	#NULL!	#NULL!	#NULL!	#NULL!	#NULL!	#NULL!	#NULL!	#NULL!	#NULL!	#NULL!	#NULL!			#NULL!	#NULL!	#NULL!	#NULL!	#NULL!	#NULL!	#NULL!	#NULL!	#NULL!	#NULL!	#NULL!	#NULL!
R_2AFKVEk013oc8f9	Default Response Set	2019-03-30 13:11:23	2019-03-30 15:23:24	0	A3I1W58P6SIV26	2	1	0	#NULL!	0	#NULL!	#NULL!	#NULL!	#NULL!	#NULL!	#NULL!	#NULL!	#NULL!	#NULL!	#NULL!	#NULL!	#NULL!	#NULL!	#NULL!	#NULL!	#NULL!	#NULL!	#NULL!	#NULL!	#NULL!	#NULL!	#NULL!	#NULL!	#NULL!	#NULL!			#NULL!	#NULL!	#NULL!	#NULL!	#NULL!	#NULL!	#NULL!	#NULL!	#NULL!	#NULL!	#NULL!	#NULL!
R_3RxSP6ZxsCgOefJ	Default Response Set	2019-02-21 14:53:41	2019-02-21 14:56:04	0	A3J55BJGV95JKH	2	1	0	#NULL!	0	#NULL!	#NULL!	#NULL!	#NULL!	3	1	1	#NULL!	#NULL!	#NULL!	#NULL!	#NULL!	#NULL!	#NULL!	#NULL!	#NULL!	#NULL!	#NULL!	#NULL!	#NULL!	#NULL!	#NULL!	#NULL!	#NULL!	#NULL!			#NULL!	#NULL!	#NULL!	#NULL!	#NULL!	#NULL!	#NULL!	#NULL!	#NULL!	#NULL!	#NULL!	#NULL!
R_4N1BmX7G7wPh6wx	Default Response Set	2019-02-21 15:29:36	2019-02-21 15:43:37	1	A3JU0W9DTZLU96	2	1	0	#NULL!	0	#NULL!	#NULL!	#NULL!	#NULL!	3	1	1	#NULL!	#NULL!	#NULL!	#NULL!	#NULL!	#NULL!	#NULL!	#NULL!	#NULL!	#NULL!	#NULL!	#NULL!	#NULL!	#NULL!	#NULL!	#NULL!	#NULL!	#NULL!			#NULL!	#NULL!	#NULL!	#NULL!	#NULL!	#NULL!	#NULL!	#NULL!	#NULL!	#NULL!	#NULL!	#NULL!
R_2aFuMA4glM5W7WS	Default Response Set	2019-02-21 14:53:57	2019-02-21 14:56:49	1	A3LDQHZB9IV15E	0	1	0	#NULL!	0	#NULL!	#NULL!	#NULL!	#NULL!	4	1	2	#NULL!	#NULL!	#NULL!	#NULL!	#NULL!	#NULL!	#NULL!	#NULL!	#NULL!	#NULL!	#NULL!	#NULL!	#NULL!	#NULL!	#NULL!	#NULL!	#NULL!	#NULL!			#NULL!	#NULL!	#NULL!	#NULL!	#NULL!	#NULL!	#NULL!	#NULL!	#NULL!	#NULL!	#NULL!	#NULL!
R_1cRHXzHpKTDk8xN	Default Response Set	2019-02-21 15:12:59	2019-02-21 15:14:00	0	A3LMCI0V1OCKUC	2	1	0	#NULL!	0	#NULL!	#NULL!	#NULL!	#NULL!	3	1	2	#NULL!	#NULL!	#NULL!	#NULL!	#NULL!	#NULL!	#NULL!	#NULL!	#NULL!	#NULL!	#NULL!	#NULL!	#NULL!	#NULL!	#NULL!	#NULL!	#NULL!	#NULL!			#NULL!	#NULL!	#NULL!	#NULL!	#NULL!	#NULL!	#NULL!	#NULL!	#NULL!	#NULL!	#NULL!	#NULL!
R_2rw7VT3WllpI9TX	Default Response Set	2019-02-21 15:11:47	2019-02-21 15:12:55	1	A3LMCI0V1OCKUC	1	1	0	#NULL!	0	#NULL!	#NULL!	#NULL!	#NULL!	3	2	1	#NULL!	#NULL!	#NULL!	#NULL!	#NULL!	#NULL!	#NULL!	#NULL!	#NULL!	#NULL!	#NULL!	#NULL!	#NULL!	#NULL!	#NULL!	#NULL!	#NULL!	#NULL!			#NULL!	#NULL!	#NULL!	#NULL!	#NULL!	#NULL!	#NULL!	#NULL!	#NULL!	#NULL!	#NULL!	#NULL!
R_28SYOoHrRSZyYuW	Default Response Set	2019-02-21 21:38:19	2019-02-21 21:38:48	0	A3O5EU9QQV2OS1	3	1	0	#NULL!	0	#NULL!	#NULL!	#NULL!	#NULL!	3	1	1	#NULL!	#NULL!	#NULL!	#NULL!	#NULL!	#NULL!	#NULL!	#NULL!	#NULL!	#NULL!	#NULL!	#NULL!	#NULL!	#NULL!	#NULL!	#NULL!	#NULL!	#NULL!			#NULL!	#NULL!	#NULL!	#NULL!	#NULL!	#NULL!	#NULL!	#NULL!	#NULL!	#NULL!	#NULL!	#NULL!
R_31cjfJRVUmsZOF2	Default Response Set	2019-02-21 21:37:16	2019-02-21 21:38:15	0	A3O5EU9QQV2OS1	2	1	0	#NULL!	0	#NULL!	#NULL!	#NULL!	#NULL!	2	1	1	#NULL!	#NULL!	#NULL!	#NULL!	#NULL!	#NULL!	#NULL!	#NULL!	#NULL!	#NULL!	#NULL!	#NULL!	#NULL!	#NULL!	#NULL!	#NULL!	#NULL!	#NULL!			#NULL!	#NULL!	#NULL!	#NULL!	#NULL!	#NULL!	#NULL!	#NULL!	#NULL!	#NULL!	#NULL!	#NULL!
R_2A0aGZqTdeMu0F7	Default Response Set	2019-02-21 14:52:36	2019-02-21 14:57:04	1	A3OVNBC0ZIUS5F	2	1	0	#NULL!	0	#NULL!	#NULL!	#NULL!	#NULL!	4	1	1	#NULL!	#NULL!	#NULL!	#NULL!	#NULL!	#NULL!	#NULL!	#NULL!	#NULL!	#NULL!	#NULL!	#NULL!	#NULL!	#NULL!	#NULL!	#NULL!	#NULL!	#NULL!			#NULL!	#NULL!	#NULL!	#NULL!	#NULL!	#NULL!	#NULL!	#NULL!	#NULL!	#NULL!	#NULL!	#NULL!
R_3PSGG2kNR3jBrZF	Default Response Set	2019-02-21 14:52:34	2019-02-21 14:55:35	1	A3OVNBC0ZIUS5F	1	1	0	#NULL!	0	#NULL!	#NULL!	#NULL!	#NULL!	4	1	2	#NULL!	#NULL!	#NULL!	#NULL!	#NULL!	#NULL!	#NULL!	#NULL!	#NULL!	#NULL!	#NULL!	#NULL!	#NULL!	#NULL!	#NULL!	#NULL!	#NULL!	#NULL!			#NULL!	#NULL!	#NULL!	#NULL!	#NULL!	#NULL!	#NULL!	#NULL!	#NULL!	#NULL!	#NULL!	#NULL!
R_AHTbjgLLGTL4G3f	Default Response Set	2019-02-21 15:43:23	2019-02-21 15:49:01	0	A3P0GD6ZDE02A1	0	1	0	#NULL!	0	#NULL!	#NULL!	#NULL!	#NULL!	3	1	1	#NULL!	#NULL!	#NULL!	#NULL!	#NULL!	#NULL!	#NULL!	#NULL!	#NULL!	#NULL!	#NULL!	#NULL!	#NULL!	#NULL!	#NULL!	#NULL!	#NULL!	#NULL!			#NULL!	#NULL!	#NULL!	#NULL!	#NULL!	#NULL!	#NULL!	#NULL!	#NULL!	#NULL!	#NULL!	#NULL!
R_saJ3Tt9xDpxNg1X	Default Response Set	2019-02-21 16:45:14	2019-02-21 16:46:10	0	A3PH2PA5TISXYB	0	1	0	#NULL!	0	#NULL!	#NULL!	#NULL!	#NULL!	3	1	1	#NULL!	#NULL!	#NULL!	#NULL!	#NULL!	#NULL!	#NULL!	#NULL!	#NULL!	#NULL!	#NULL!	#NULL!	#NULL!	#NULL!	#NULL!	#NULL!	#NULL!	#NULL!			#NULL!	#NULL!	#NULL!	#NULL!	#NULL!	#NULL!	#NULL!	#NULL!	#NULL!	#NULL!	#NULL!	#NULL!
R_2zD33R2dRxEBzcp	Default Response Set	2019-05-14 23:26:43	2019-05-14 23:28:32	0	A3QUGJF2AN8TF2	2	1	0	#NULL!	0	#NULL!	#NULL!	#NULL!	#NULL!	#NULL!	#NULL!	#NULL!	#NULL!	#NULL!	#NULL!	#NULL!	#NULL!	#NULL!	#NULL!	#NULL!	#NULL!	#NULL!	#NULL!	#NULL!	#NULL!	#NULL!	#NULL!	#NULL!	#NULL!	#NULL!			#NULL!	#NULL!	#NULL!	#NULL!	#NULL!	#NULL!	#NULL!	#NULL!	#NULL!	#NULL!	#NULL!	#NULL!
R_1mgBHJxPJmCBlPf	Default Response Set	2019-02-21 14:54:39	2019-02-21 14:56:19	1	A3RCJFDN4ZISDC	0	1	0	#NULL!	0	#NULL!	#NULL!	#NULL!	#NULL!	3	1	1	#NULL!	#NULL!	#NULL!	#NULL!	#NULL!	#NULL!	#NULL!	#NULL!	#NULL!	#NULL!	#NULL!	#NULL!	#NULL!	#NULL!	#NULL!	#NULL!	#NULL!	#NULL!			#NULL!	#NULL!	#NULL!	#NULL!	#NULL!	#NULL!	#NULL!	#NULL!	#NULL!	#NULL!	#NULL!	#NULL!
R_1JWyQAYQxcq289t	Default Response Set	2019-02-21 14:53:21	2019-02-21 15:13:10	0	A3RKKQ0X3DUA92	0	1	0	#NULL!	0	#NULL!	#NULL!	#NULL!	#NULL!	3	2	1	#NULL!	#NULL!	#NULL!	#NULL!	#NULL!	#NULL!	#NULL!	#NULL!	#NULL!	#NULL!	#NULL!	#NULL!	#NULL!	#NULL!	#NULL!	#NULL!	#NULL!	#NULL!			#NULL!	#NULL!	#NULL!	#NULL!	#NULL!	#NULL!	#NULL!	#NULL!	#NULL!	#NULL!	#NULL!	#NULL!
R_qxO2Q6B3veX77Gx	Default Response Set	2019-02-21 18:18:50	2019-02-21 18:23:07	0	A3SC4U74B4M9PB	2	1	0	#NULL!	0	#NULL!	#NULL!	#NULL!	#NULL!	3	2	2	#NULL!	#NULL!	#NULL!	#NULL!	#NULL!	#NULL!	#NULL!	#NULL!	#NULL!	#NULL!	#NULL!	#NULL!	#NULL!	#NULL!	#NULL!	#NULL!	#NULL!	#NULL!			#NULL!	#NULL!	#NULL!	#NULL!	#NULL!	#NULL!	#NULL!	#NULL!	#NULL!	#NULL!	#NULL!	#NULL!
R_3EbCMB5cTZhlhaM	Default Response Set	2019-02-21 14:52:36	2019-02-21 14:54:59	1	A3SR636ZDOBHD0	0	1	0	#NULL!	0	#NULL!	#NULL!	#NULL!	#NULL!	4	1	2	#NULL!	#NULL!	#NULL!	#NULL!	#NULL!	#NULL!	#NULL!	#NULL!	#NULL!	#NULL!	#NULL!	#NULL!	#NULL!	#NULL!	#NULL!	#NULL!	#NULL!	#NULL!			#NULL!	#NULL!	#NULL!	#NULL!	#NULL!	#NULL!	#NULL!	#NULL!	#NULL!	#NULL!	#NULL!	#NULL!
R_eQGl26sHwxEkbgl	Default Response Set	2019-02-21 16:00:22	2019-02-21 16:01:08	1	A3TUCOUVSP9ZGY	0	1	0	#NULL!	0	#NULL!	#NULL!	#NULL!	#NULL!	3	1	1	#NULL!	#NULL!	#NULL!	#NULL!	#NULL!	#NULL!	#NULL!	#NULL!	#NULL!	#NULL!	#NULL!	#NULL!	#NULL!	#NULL!	#NULL!	#NULL!	#NULL!	#NULL!			#NULL!	#NULL!	#NULL!	#NULL!	#NULL!	#NULL!	#NULL!	#NULL!	#NULL!	#NULL!	#NULL!	#NULL!
R_1fcKmcdAEvNdLjO	Default Response Set	2019-02-21 14:52:57	2019-02-21 14:54:09	0	A3US0XMZ6IFLY	0	1	0	#NULL!	0	#NULL!	#NULL!	#NULL!	#NULL!	3	1	1	#NULL!	#NULL!	#NULL!	#NULL!	#NULL!	#NULL!	#NULL!	#NULL!	#NULL!	#NULL!	#NULL!	#NULL!	#NULL!	#NULL!	#NULL!	#NULL!	#NULL!	#NULL!			#NULL!	#NULL!	#NULL!	#NULL!	#NULL!	#NULL!	#NULL!	#NULL!	#NULL!	#NULL!	#NULL!	#NULL!
R_pbnbwodtE9xVQop	Default Response Set	2019-02-21 14:55:29	2019-02-21 14:56:29	1	A3UXZ61HU8BX3K	0	1	0	#NULL!	0	#NULL!	#NULL!	#NULL!	#NULL!	3	1	1	#NULL!	#NULL!	#NULL!	#NULL!	#NULL!	#NULL!	#NULL!	#NULL!	#NULL!	#NULL!	#NULL!	#NULL!	#NULL!	#NULL!	#NULL!	#NULL!	#NULL!	#NULL!			#NULL!	#NULL!	#NULL!	#NULL!	#NULL!	#NULL!	#NULL!	#NULL!	#NULL!	#NULL!	#NULL!	#NULL!
R_2VKfIr0MPeWbUWQ	Default Response Set	2019-02-21 14:53:25	2019-02-21 14:55:19	1	A3VKJDDU7MMUVD	2	1	0	#NULL!	0	#NULL!	#NULL!	#NULL!	#NULL!	3	1	1	#NULL!	#NULL!	#NULL!	#NULL!	#NULL!	#NULL!	#NULL!	#NULL!	#NULL!	#NULL!	#NULL!	#NULL!	#NULL!	#NULL!	#NULL!	#NULL!	#NULL!	#NULL!			#NULL!	#NULL!	#NULL!	#NULL!	#NULL!	#NULL!	#NULL!	#NULL!	#NULL!	#NULL!	#NULL!	#NULL!
R_SO7ss7fTZ3TmFj3	Default Response Set	2019-02-21 17:17:13	2019-02-21 17:33:54	0	A3VZ5K4RRT6NN8	0	1	0	#NULL!	0	#NULL!	#NULL!	#NULL!	#NULL!	3	1	1	#NULL!	#NULL!	#NULL!	#NULL!	#NULL!	#NULL!	#NULL!	#NULL!	#NULL!	#NULL!	#NULL!	#NULL!	#NULL!	#NULL!	#NULL!	#NULL!	#NULL!	#NULL!			#NULL!	#NULL!	#NULL!	#NULL!	#NULL!	#NULL!	#NULL!	#NULL!	#NULL!	#NULL!	#NULL!	#NULL!
R_28P1ns4FqO3oUEk	Default Response Set	2019-02-21 15:00:30	2019-02-21 15:02:38	0	A4CGAGSK8P1Z1	2	1	0	#NULL!	0	#NULL!	#NULL!	#NULL!	#NULL!	3	1	1	#NULL!	#NULL!	#NULL!	#NULL!	#NULL!	#NULL!	#NULL!	#NULL!	#NULL!	#NULL!	#NULL!	#NULL!	#NULL!	#NULL!	#NULL!	#NULL!	#NULL!	#NULL!			#NULL!	#NULL!	#NULL!	#NULL!	#NULL!	#NULL!	#NULL!	#NULL!	#NULL!	#NULL!	#NULL!	#NULL!
R_OxLWV5wHelIlHC9	Default Response Set	2019-02-21 17:53:41	2019-02-21 17:54:21	0	A4T642D9Z2UYC	0	1	0	#NULL!	0	#NULL!	#NULL!	#NULL!	#NULL!	3	1	1	#NULL!	#NULL!	#NULL!	#NULL!	#NULL!	#NULL!	#NULL!	#NULL!	#NULL!	#NULL!	#NULL!	#NULL!	#NULL!	#NULL!	#NULL!	#NULL!	#NULL!	#NULL!			#NULL!	#NULL!	#NULL!	#NULL!	#NULL!	#NULL!	#NULL!	#NULL!	#NULL!	#NULL!	#NULL!	#NULL!
R_2Eho4gTOcguMQvh	Default Response Set	2019-02-21 14:56:34	2019-02-21 14:57:34	1	A53S7J4JGWG38	2	1	0	#NULL!	0	#NULL!	#NULL!	#NULL!	#NULL!	3	1	1	#NULL!	#NULL!	#NULL!	#NULL!	#NULL!	#NULL!	#NULL!	#NULL!	#NULL!	#NULL!	#NULL!	#NULL!	#NULL!	#NULL!	#NULL!	#NULL!	#NULL!	#NULL!			#NULL!	#NULL!	#NULL!	#NULL!	#NULL!	#NULL!	#NULL!	#NULL!	#NULL!	#NULL!	#NULL!	#NULL!
R_1NlDMQq7XBAyBcJ	Default Response Set	2019-02-21 15:31:55	2019-02-21 15:44:59	0	A5NE8TWS8ZV7B	2	1	0	#NULL!	0	#NULL!	#NULL!	#NULL!	#NULL!	#NULL!	#NULL!	#NULL!	#NULL!	#NULL!	#NULL!	#NULL!	#NULL!	#NULL!	#NULL!	#NULL!	#NULL!	#NULL!	#NULL!	#NULL!	#NULL!	#NULL!	#NULL!	#NULL!	#NULL!	#NULL!			#NULL!	#NULL!	#NULL!	#NULL!	#NULL!	#NULL!	#NULL!	#NULL!	#NULL!	#NULL!	#NULL!	#NULL!
R_DMIo9F3llCuaa2J	Default Response Set	2019-02-21 17:17:39	2019-02-21 17:19:37	1	A6FE2ZQNFW12V	0	1	0	#NULL!	0	#NULL!	#NULL!	#NULL!	#NULL!	3	1	1	#NULL!	#NULL!	#NULL!	#NULL!	#NULL!	#NULL!	#NULL!	#NULL!	#NULL!	#NULL!	#NULL!	#NULL!	#NULL!	#NULL!	#NULL!	#NULL!	#NULL!	#NULL!			#NULL!	#NULL!	#NULL!	#NULL!	#NULL!	#NULL!	#NULL!	#NULL!	#NULL!	#NULL!	#NULL!	#NULL!
R_1ODCxmCTpYqMpJp	Default Response Set	2019-02-21 14:55:58	2019-02-21 14:56:50	1	A7J89OYQI6PUA	2	1	0	#NULL!	0	#NULL!	#NULL!	#NULL!	#NULL!	3	1	1	#NULL!	#NULL!	#NULL!	#NULL!	#NULL!	#NULL!	#NULL!	#NULL!	#NULL!	#NULL!	#NULL!	#NULL!	#NULL!	#NULL!	#NULL!	#NULL!	#NULL!	#NULL!			#NULL!	#NULL!	#NULL!	#NULL!	#NULL!	#NULL!	#NULL!	#NULL!	#NULL!	#NULL!	#NULL!	#NULL!
R_1GCAZYiDepC5idJ	Default Response Set	2019-02-21 14:56:47	2019-02-21 15:00:24	1	A8S1KS011M2YW	2	1	0	#NULL!	0	#NULL!	#NULL!	#NULL!	#NULL!	4	2	1	#NULL!	#NULL!	#NULL!	#NULL!	#NULL!	#NULL!	#NULL!	#NULL!	#NULL!	#NULL!	#NULL!	#NULL!	#NULL!	#NULL!	#NULL!	#NULL!	#NULL!	#NULL!			#NULL!	#NULL!	#NULL!	#NULL!	#NULL!	#NULL!	#NULL!	#NULL!	#NULL!	#NULL!	#NULL!	#NULL!
R_2YgjoJIy4yzwPXV	Default Response Set	2019-02-21 15:00:56	2019-02-21 15:04:16	0	A8S1KS011M2YW	3	1	0	#NULL!	0	#NULL!	#NULL!	#NULL!	#NULL!	3	1	1	#NULL!	#NULL!	#NULL!	#NULL!	#NULL!	#NULL!	#NULL!	#NULL!	#NULL!	#NULL!	#NULL!	#NULL!	#NULL!	#NULL!	#NULL!	#NULL!	#NULL!	#NULL!			#NULL!	#NULL!	#NULL!	#NULL!	#NULL!	#NULL!	#NULL!	#NULL!	#NULL!	#NULL!	#NULL!	#NULL!
R_2pSH4Wn1k3QxMTM	Default Response Set	2019-02-21 15:06:52	2019-02-21 15:07:13	0	A8VFIXE5FL8C6	0	1	0	#NULL!	0	#NULL!	#NULL!	#NULL!	#NULL!	2	1	1	#NULL!	#NULL!	#NULL!	#NULL!	#NULL!	#NULL!	#NULL!	#NULL!	#NULL!	#NULL!	#NULL!	#NULL!	#NULL!	#NULL!	#NULL!	#NULL!	#NULL!	#NULL!			#NULL!	#NULL!	#NULL!	#NULL!	#NULL!	#NULL!	#NULL!	#NULL!	#NULL!	#NULL!	#NULL!	#NULL!
R_2aV6il3gueNzOT2	Default Response Set	2019-02-21 14:55:35	2019-02-21 14:57:04	0	A9MGD6PRW1N7K	0	1	0	#NULL!	0	#NULL!	#NULL!	#NULL!	#NULL!	3	1	1	#NULL!	#NULL!	#NULL!	#NULL!	#NULL!	#NULL!	#NULL!	#NULL!	#NULL!	#NULL!	#NULL!	#NULL!	#NULL!	#NULL!	#NULL!	#NULL!	#NULL!	#NULL!			#NULL!	#NULL!	#NULL!	#NULL!	#NULL!	#NULL!	#NULL!	#NULL!	#NULL!	#NULL!	#NULL!	#NULL!
R_238M2qjlJnlzR2O	Default Response Set	2019-02-21 18:01:31	2019-02-21 18:03:30	1	AAHZCL4LIPCBQ	0	1	0	#NULL!	0	#NULL!	#NULL!	#NULL!	#NULL!	3	1	1	#NULL!	#NULL!	#NULL!	#NULL!	#NULL!	#NULL!	#NULL!	#NULL!	#NULL!	#NULL!	#NULL!	#NULL!	#NULL!	#NULL!	#NULL!	#NULL!	#NULL!	#NULL!			#NULL!	#NULL!	#NULL!	#NULL!	#NULL!	#NULL!	#NULL!	#NULL!	#NULL!	#NULL!	#NULL!	#NULL!
R_1DObhi03wmtZ8dE	Default Response Set	2019-02-21 14:52:02	2019-02-21 14:53:30	1	ABJZQAR9WYIML	2	1	0	#NULL!	0	#NULL!	#NULL!	#NULL!	#NULL!	4	1	1	#NULL!	#NULL!	#NULL!	#NULL!	#NULL!	#NULL!	#NULL!	#NULL!	#NULL!	#NULL!	#NULL!	#NULL!	#NULL!	#NULL!	#NULL!	#NULL!	#NULL!	#NULL!			#NULL!	#NULL!	#NULL!	#NULL!	#NULL!	#NULL!	#NULL!	#NULL!	#NULL!	#NULL!	#NULL!	#NULL!
R_2UhpjOZxeZbkUwu	Default Response Set	2019-02-21 14:53:43	2019-02-21 14:53:57	0	ABJZQAR9WYIML	3	1	0	#NULL!	0	#NULL!	#NULL!	#NULL!	#NULL!	#NULL!	#NULL!	#NULL!	#NULL!	#NULL!	#NULL!	#NULL!	#NULL!	#NULL!	#NULL!	#NULL!	#NULL!	#NULL!	#NULL!	#NULL!	#NULL!	#NULL!	#NULL!	#NULL!	#NULL!	#NULL!			#NULL!	#NULL!	#NULL!	#NULL!	#NULL!	#NULL!	#NULL!	#NULL!	#NULL!	#NULL!	#NULL!	#NULL!
R_W1fMuisSt99ridr	Default Response Set	2019-02-21 15:30:39	2019-02-21 15:31:29	1	ABP8OLMEPLWQI	0	1	0	#NULL!	0	#NULL!	#NULL!	#NULL!	#NULL!	3	1	1	#NULL!	#NULL!	#NULL!	#NULL!	#NULL!	#NULL!	#NULL!	#NULL!	#NULL!	#NULL!	#NULL!	#NULL!	#NULL!	#NULL!	#NULL!	#NULL!	#NULL!	#NULL!			#NULL!	#NULL!	#NULL!	#NULL!	#NULL!	#NULL!	#NULL!	#NULL!	#NULL!	#NULL!	#NULL!	#NULL!
R_1kSbman9KAYdF0G	Default Response Set	2019-05-15 01:34:10	2019-05-15 01:34:24	0	ACVJ6IUO9QM4R	0	1	0	#NULL!	0	#NULL!	#NULL!	#NULL!	#NULL!	#NULL!	#NULL!	#NULL!	#NULL!	#NULL!	#NULL!	#NULL!	#NULL!	#NULL!	#NULL!	#NULL!	#NULL!	#NULL!	#NULL!	#NULL!	#NULL!	#NULL!	#NULL!	#NULL!	#NULL!	#NULL!			#NULL!	#NULL!	#NULL!	#NULL!	#NULL!	#NULL!	#NULL!	#NULL!	#NULL!	#NULL!	#NULL!	#NULL!
R_1DXTMHTjzKjWvis	Default Response Set	2019-02-21 15:04:14	2019-02-21 15:05:49	1	ACZC9ZJROQZO9	0	1	0	#NULL!	0	#NULL!	#NULL!	#NULL!	#NULL!	3	1	1	#NULL!	#NULL!	#NULL!	#NULL!	#NULL!	#NULL!	#NULL!	#NULL!	#NULL!	#NULL!	#NULL!	#NULL!	#NULL!	#NULL!	#NULL!	#NULL!	#NULL!	#NULL!			#NULL!	#NULL!	#NULL!	#NULL!	#NULL!	#NULL!	#NULL!	#NULL!	#NULL!	#NULL!	#NULL!	#NULL!
R_2YlZRDgQXEzp7sH	Default Response Set	2019-02-21 15:33:35	2019-02-21 15:34:50	1	ADIXVUPICNIY4	2	1	0	#NULL!	0	#NULL!	#NULL!	#NULL!	#NULL!	3	1	1	#NULL!	#NULL!	#NULL!	#NULL!	#NULL!	#NULL!	#NULL!	#NULL!	#NULL!	#NULL!	#NULL!	#NULL!	#NULL!	#NULL!	#NULL!	#NULL!	#NULL!	#NULL!			#NULL!	#NULL!	#NULL!	#NULL!	#NULL!	#NULL!	#NULL!	#NULL!	#NULL!	#NULL!	#NULL!	#NULL!
R_12DMtluMaBrxge2	Default Response Set	2019-02-21 15:14:02	2019-02-21 15:14:50	0	AEX9MA72M10DC	0	1	0	#NULL!	0	#NULL!	#NULL!	#NULL!	#NULL!	#NULL!	#NULL!	#NULL!	#NULL!	#NULL!	#NULL!	#NULL!	#NULL!	#NULL!	#NULL!	#NULL!	#NULL!	#NULL!	#NULL!	#NULL!	#NULL!	#NULL!	#NULL!	#NULL!	#NULL!	#NULL!			#NULL!	#NULL!	#NULL!	#NULL!	#NULL!	#NULL!	#NULL!	#NULL!	#NULL!	#NULL!	#NULL!	#NULL!
R_3gOfvBw5ddbTrnN	Default Response Set	2019-02-21 14:53:54	2019-02-21 14:54:47	1	AGC9SDAHS3ZQG	2	1	0	#NULL!	0	#NULL!	#NULL!	#NULL!	#NULL!	4	1	1	#NULL!	#NULL!	#NULL!	#NULL!	#NULL!	#NULL!	#NULL!	#NULL!	#NULL!	#NULL!	#NULL!	#NULL!	#NULL!	#NULL!	#NULL!	#NULL!	#NULL!	#NULL!			#NULL!	#NULL!	#NULL!	#NULL!	#NULL!	#NULL!	#NULL!	#NULL!	#NULL!	#NULL!	#NULL!	#NULL!
R_2bntDhAlnRibzLb	Default Response Set	2019-02-21 14:51:35	2019-02-21 14:54:27	1	AHCNB3U5FYB4N	0	1	0	#NULL!	0	#NULL!	#NULL!	#NULL!	#NULL!	3	1	1	#NULL!	#NULL!	#NULL!	#NULL!	#NULL!	#NULL!	#NULL!	#NULL!	#NULL!	#NULL!	#NULL!	#NULL!	#NULL!	#NULL!	#NULL!	#NULL!	#NULL!	#NULL!			#NULL!	#NULL!	#NULL!	#NULL!	#NULL!	#NULL!	#NULL!	#NULL!	#NULL!	#NULL!	#NULL!	#NULL!
R_ANCwBJKrCMHJfEJ	Default Response Set	2019-02-21 21:01:28	2019-02-21 21:04:10	1	AHPCI0X85ZUR1	0	1	0	#NULL!	0	#NULL!	#NULL!	#NULL!	#NULL!	3	1	1	#NULL!	#NULL!	#NULL!	#NULL!	#NULL!	#NULL!	#NULL!	#NULL!	#NULL!	#NULL!	#NULL!	#NULL!	#NULL!	#NULL!	#NULL!	#NULL!	#NULL!	#NULL!			#NULL!	#NULL!	#NULL!	#NULL!	#NULL!	#NULL!	#NULL!	#NULL!	#NULL!	#NULL!	#NULL!	#NULL!
R_3GpNRSDmCdlKuge	Default Response Set	2019-02-21 14:58:54	2019-02-21 15:01:33	1	AIN6YZDIB03HO	0	1	0	#NULL!	0	#NULL!	#NULL!	#NULL!	#NULL!	3	1	1	#NULL!	#NULL!	#NULL!	#NULL!	#NULL!	#NULL!	#NULL!	#NULL!	#NULL!	#NULL!	#NULL!	#NULL!	#NULL!	#NULL!	#NULL!	#NULL!	#NULL!	#NULL!			#NULL!	#NULL!	#NULL!	#NULL!	#NULL!	#NULL!	#NULL!	#NULL!	#NULL!	#NULL!	#NULL!	#NULL!
R_1fg8B2yyumXTZMZ	Default Response Set	2019-02-21 14:51:28	2019-02-21 14:52:01	0	AIUKV0KVALMY6	0	1	0	#NULL!	0	#NULL!	#NULL!	#NULL!	#NULL!	3	1	1	#NULL!	#NULL!	#NULL!	#NULL!	#NULL!	#NULL!	#NULL!	#NULL!	#NULL!	#NULL!	#NULL!	#NULL!	#NULL!	#NULL!	#NULL!	#NULL!	#NULL!	#NULL!			#NULL!	#NULL!	#NULL!	#NULL!	#NULL!	#NULL!	#NULL!	#NULL!	#NULL!	#NULL!	#NULL!	#NULL!
R_SC4hYKZaFPNnOut	Default Response Set	2019-02-21 15:01:54	2019-02-21 15:02:46	1	AJW3PL5UDH4BP	0	1	0	#NULL!	0	#NULL!	#NULL!	#NULL!	#NULL!	4	1	1	#NULL!	#NULL!	#NULL!	#NULL!	#NULL!	#NULL!	#NULL!	#NULL!	#NULL!	#NULL!	#NULL!	#NULL!	#NULL!	#NULL!	#NULL!	#NULL!	#NULL!	#NULL!			#NULL!	#NULL!	#NULL!	#NULL!	#NULL!	#NULL!	#NULL!	#NULL!	#NULL!	#NULL!	#NULL!	#NULL!
R_2BrNHTm83FCfNVJ	Default Response Set	2019-02-21 14:53:09	2019-02-21 14:53:48	0	akx436cog1lv8	0	1	0	#NULL!	0	#NULL!	#NULL!	#NULL!	#NULL!	#NULL!	#NULL!	#NULL!	#NULL!	#NULL!	#NULL!	#NULL!	#NULL!	#NULL!	#NULL!	#NULL!	#NULL!	#NULL!	#NULL!	#NULL!	#NULL!	#NULL!	#NULL!	#NULL!	#NULL!	#NULL!			#NULL!	#NULL!	#NULL!	#NULL!	#NULL!	#NULL!	#NULL!	#NULL!	#NULL!	#NULL!	#NULL!	#NULL!
R_2agnsUtJ5lHVcwS	Default Response Set	2019-02-21 14:53:01	2019-02-21 14:55:36	1	AL5GYF7Y5NS4L	0	1	0	#NULL!	0	#NULL!	#NULL!	#NULL!	#NULL!	5	1	2	#NULL!	#NULL!	#NULL!	#NULL!	#NULL!	#NULL!	#NULL!	#NULL!	#NULL!	#NULL!	#NULL!	#NULL!	#NULL!	#NULL!	#NULL!	#NULL!	#NULL!	#NULL!			#NULL!	#NULL!	#NULL!	#NULL!	#NULL!	#NULL!	#NULL!	#NULL!	#NULL!	#NULL!	#NULL!	#NULL!
R_3qx5NoSXoit2feH	Default Response Set	2019-02-21 14:52:51	2019-02-21 14:53:56	1	ALML8V38FDV0	2	1	0	#NULL!	0	#NULL!	#NULL!	#NULL!	#NULL!	3	1	1	#NULL!	#NULL!	#NULL!	#NULL!	#NULL!	#NULL!	#NULL!	#NULL!	#NULL!	#NULL!	#NULL!	#NULL!	#NULL!	#NULL!	#NULL!	#NULL!	#NULL!	#NULL!			#NULL!	#NULL!	#NULL!	#NULL!	#NULL!	#NULL!	#NULL!	#NULL!	#NULL!	#NULL!	#NULL!	#NULL!
R_2foManoP5tmL1Qn	Default Response Set	2019-02-21 16:42:12	2019-02-21 16:43:22	1	AMKTU517E8NN	0	1	0	#NULL!	0	#NULL!	#NULL!	#NULL!	#NULL!	3	1	1	#NULL!	#NULL!	#NULL!	#NULL!	#NULL!	#NULL!	#NULL!	#NULL!	#NULL!	#NULL!	#NULL!	#NULL!	#NULL!	#NULL!	#NULL!	#NULL!	#NULL!	#NULL!			#NULL!	#NULL!	#NULL!	#NULL!	#NULL!	#NULL!	#NULL!	#NULL!	#NULL!	#NULL!	#NULL!	#NULL!
R_2zBAypj9XKvIHjP	Default Response Set	2019-02-21 14:51:52	2019-02-21 14:53:36	0	ANZUE8VX5IMDO	0	1	0	#NULL!	0	#NULL!	#NULL!	#NULL!	#NULL!	2	1	1	#NULL!	#NULL!	#NULL!	#NULL!	#NULL!	#NULL!	#NULL!	#NULL!	#NULL!	#NULL!	#NULL!	#NULL!	#NULL!	#NULL!	#NULL!	#NULL!	#NULL!	#NULL!			#NULL!	#NULL!	#NULL!	#NULL!	#NULL!	#NULL!	#NULL!	#NULL!	#NULL!	#NULL!	#NULL!	#NULL!
R_29aIr1CscU4Jll5	Default Response Set	2019-02-21 15:33:52	2019-02-21 15:38:47	0	AOA75QBJM38XE	2	1	0	#NULL!	0	#NULL!	#NULL!	#NULL!	#NULL!	4	1	2	#NULL!	#NULL!	#NULL!	#NULL!	#NULL!	#NULL!	#NULL!	#NULL!	#NULL!	#NULL!	#NULL!	#NULL!	#NULL!	#NULL!	#NULL!	#NULL!	#NULL!	#NULL!			#NULL!	#NULL!	#NULL!	#NULL!	#NULL!	#NULL!	#NULL!	#NULL!	#NULL!	#NULL!	#NULL!	#NULL!
R_1gzKHnZypM0nY3l	Default Response Set	2019-02-21 14:55:53	2019-02-21 14:56:40	1	AODWCY0HY708M	2	1	0	#NULL!	0	#NULL!	#NULL!	#NULL!	#NULL!	3	1	1	#NULL!	#NULL!	#NULL!	#NULL!	#NULL!	#NULL!	#NULL!	#NULL!	#NULL!	#NULL!	#NULL!	#NULL!	#NULL!	#NULL!	#NULL!	#NULL!	#NULL!	#NULL!			#NULL!	#NULL!	#NULL!	#NULL!	#NULL!	#NULL!	#NULL!	#NULL!	#NULL!	#NULL!	#NULL!	#NULL!
R_3OerbA8a72vRarf	Default Response Set	2019-02-21 14:51:04	2019-02-21 14:52:27	1	AOZY8PLZWKQIX	0	1	0	#NULL!	0	#NULL!	#NULL!	#NULL!	#NULL!	3	1	1	#NULL!	#NULL!	#NULL!	#NULL!	#NULL!	#NULL!	#NULL!	#NULL!	#NULL!	#NULL!	#NULL!	#NULL!	#NULL!	#NULL!	#NULL!	#NULL!	#NULL!	#NULL!			#NULL!	#NULL!	#NULL!	#NULL!	#NULL!	#NULL!	#NULL!	#NULL!	#NULL!	#NULL!	#NULL!	#NULL!
R_3qQC1DcDk8VLykl	Default Response Set	2019-02-21 15:58:11	2019-02-21 16:16:22	1	APO6KZZ79PO9Q	2	1	0	#NULL!	0	#NULL!	#NULL!	#NULL!	#NULL!	3	1	1	#NULL!	#NULL!	#NULL!	#NULL!	#NULL!	#NULL!	#NULL!	#NULL!	#NULL!	#NULL!	#NULL!	#NULL!	#NULL!	#NULL!	#NULL!	#NULL!	#NULL!	#NULL!			#NULL!	#NULL!	#NULL!	#NULL!	#NULL!	#NULL!	#NULL!	#NULL!	#NULL!	#NULL!	#NULL!	#NULL!
R_31aXPlWFLTQmHOA	Default Response Set	2019-02-21 14:53:53	2019-02-21 14:54:08	0	APSP9NBS1JLLB	3	1	0	#NULL!	0	#NULL!	#NULL!	#NULL!	#NULL!	#NULL!	#NULL!	#NULL!	#NULL!	#NULL!	#NULL!	#NULL!	#NULL!	#NULL!	#NULL!	#NULL!	#NULL!	#NULL!	#NULL!	#NULL!	#NULL!	#NULL!	#NULL!	#NULL!	#NULL!	#NULL!			#NULL!	#NULL!	#NULL!	#NULL!	#NULL!	#NULL!	#NULL!	#NULL!	#NULL!	#NULL!	#NULL!	#NULL!
R_qIPnCrxX7ythMCB	Default Response Set	2019-02-21 14:52:31	2019-02-21 14:53:47	0	APSP9NBS1JLLB	2	1	0	#NULL!	0	#NULL!	#NULL!	#NULL!	#NULL!	3	1	1	#NULL!	#NULL!	#NULL!	#NULL!	#NULL!	#NULL!	#NULL!	#NULL!	#NULL!	#NULL!	#NULL!	#NULL!	#NULL!	#NULL!	#NULL!	#NULL!	#NULL!	#NULL!			#NULL!	#NULL!	#NULL!	#NULL!	#NULL!	#NULL!	#NULL!	#NULL!	#NULL!	#NULL!	#NULL!	#NULL!
R_3OqPnPQu6NX48lW	Default Response Set	2019-02-21 15:15:34	2019-02-21 15:19:30	0	APY5858P6BTDY	0	1	0	#NULL!	0	#NULL!	#NULL!	#NULL!	#NULL!	3	1	1	#NULL!	#NULL!	#NULL!	#NULL!	#NULL!	#NULL!	#NULL!	#NULL!	#NULL!	#NULL!	#NULL!	#NULL!	#NULL!	#NULL!	#NULL!	#NULL!	#NULL!	#NULL!			#NULL!	#NULL!	#NULL!	#NULL!	#NULL!	#NULL!	#NULL!	#NULL!	#NULL!	#NULL!	#NULL!	#NULL!
R_TbihQ4FXtshS5nr	Default Response Set	2019-02-21 15:08:49	2019-02-21 15:12:32	1	APZPQ332QVEUY	0	1	0	#NULL!	0	#NULL!	#NULL!	#NULL!	#NULL!	3	1	1	#NULL!	#NULL!	#NULL!	#NULL!	#NULL!	#NULL!	#NULL!	#NULL!	#NULL!	#NULL!	#NULL!	#NULL!	#NULL!	#NULL!	#NULL!	#NULL!	#NULL!	#NULL!			#NULL!	#NULL!	#NULL!	#NULL!	#NULL!	#NULL!	#NULL!	#NULL!	#NULL!	#NULL!	#NULL!	#NULL!
R_1JCM6m54H5Tp3xi	Default Response Set	2019-02-21 15:23:23	2019-02-21 15:23:49	1	AR00WARB715AG	2	1	0	#NULL!	0	#NULL!	#NULL!	#NULL!	#NULL!	4	1	1	#NULL!	#NULL!	#NULL!	#NULL!	#NULL!	#NULL!	#NULL!	#NULL!	#NULL!	#NULL!	#NULL!	#NULL!	#NULL!	#NULL!	#NULL!	#NULL!	#NULL!	#NULL!			#NULL!	#NULL!	#NULL!	#NULL!	#NULL!	#NULL!	#NULL!	#NULL!	#NULL!	#NULL!	#NULL!	#NULL!
R_2YQWA1hBhLP8GHv	Default Response Set	2019-05-23 16:49:01	2019-05-23 16:51:12	0	ARJ6SPCZJVARE	0	1	0	#NULL!	0	#NULL!	#NULL!	#NULL!	#NULL!	4	1	1	#NULL!	#NULL!	#NULL!	#NULL!	#NULL!	#NULL!	#NULL!	#NULL!	#NULL!	#NULL!	#NULL!	#NULL!	#NULL!	#NULL!	#NULL!	#NULL!	#NULL!	#NULL!			#NULL!	#NULL!	#NULL!	#NULL!	#NULL!	#NULL!	#NULL!	#NULL!	#NULL!	#NULL!	#NULL!	#NULL!
R_1Nk3hf1FRESnSpP	Default Response Set	2019-02-21 14:54:30	2019-02-21 14:57:40	1	ARRAC7IQ15WZ	2	1	0	#NULL!	0	#NULL!	#NULL!	#NULL!	#NULL!	3	1	1	#NULL!	#NULL!	#NULL!	#NULL!	#NULL!	#NULL!	#NULL!	#NULL!	#NULL!	#NULL!	#NULL!	#NULL!	#NULL!	#NULL!	#NULL!	#NULL!	#NULL!	#NULL!			#NULL!	#NULL!	#NULL!	#NULL!	#NULL!	#NULL!	#NULL!	#NULL!	#NULL!	#NULL!	#NULL!	#NULL!
R_3J9tLGAlwbXeB0p	Default Response Set	2019-02-21 14:57:46	2019-02-21 16:23:37	1	AVJUBECUZLVET	4	1	0	#NULL!	0	#NULL!	#NULL!	#NULL!	#NULL!	5	1	2	#NULL!	#NULL!	#NULL!	#NULL!	#NULL!	#NULL!	#NULL!	#NULL!	#NULL!	#NULL!	#NULL!	#NULL!	#NULL!	#NULL!	#NULL!	#NULL!	#NULL!	#NULL!			#NULL!	#NULL!	#NULL!	#NULL!	#NULL!	#NULL!	#NULL!	#NULL!	#NULL!	#NULL!	#NULL!	#NULL!
R_9GfRLmFPXxm7OX7	Default Response Set	2019-02-21 14:56:57	2019-02-21 14:57:35	1	AVJUBECUZLVET	3	1	0	#NULL!	0	#NULL!	#NULL!	#NULL!	#NULL!	4	2	1	#NULL!	#NULL!	#NULL!	#NULL!	#NULL!	#NULL!	#NULL!	#NULL!	#NULL!	#NULL!	#NULL!	#NULL!	#NULL!	#NULL!	#NULL!	#NULL!	#NULL!	#NULL!			#NULL!	#NULL!	#NULL!	#NULL!	#NULL!	#NULL!	#NULL!	#NULL!	#NULL!	#NULL!	#NULL!	#NULL!
R_yx0oxUt5o6IGJHj	Default Response Set	2019-02-21 14:55:21	2019-02-21 14:56:52	1	AVJUBECUZLVET	2	1	0	#NULL!	0	#NULL!	#NULL!	#NULL!	#NULL!	4	1	1	#NULL!	#NULL!	#NULL!	#NULL!	#NULL!	#NULL!	#NULL!	#NULL!	#NULL!	#NULL!	#NULL!	#NULL!	#NULL!	#NULL!	#NULL!	#NULL!	#NULL!	#NULL!			#NULL!	#NULL!	#NULL!	#NULL!	#NULL!	#NULL!	#NULL!	#NULL!	#NULL!	#NULL!	#NULL!	#NULL!
R_3M5uZcZW1kem5tc	Default Response Set	2019-02-21 15:29:21	2019-02-21 15:34:04	1	AWAW665TQQP2F	2	1	0	#NULL!	0	#NULL!	#NULL!	#NULL!	#NULL!	3	1	1	#NULL!	#NULL!	#NULL!	#NULL!	#NULL!	#NULL!	#NULL!	#NULL!	#NULL!	#NULL!	#NULL!	#NULL!	#NULL!	#NULL!	#NULL!	#NULL!	#NULL!	#NULL!			#NULL!	#NULL!	#NULL!	#NULL!	#NULL!	#NULL!	#NULL!	#NULL!	#NULL!	#NULL!	#NULL!	#NULL!
R_3O7vYFFwuAjBHri	Default Response Set	2019-02-21 18:15:18	2019-02-21 18:16:23	0	AYIFHDQSXQJ6B	0	1	0	#NULL!	0	#NULL!	#NULL!	#NULL!	#NULL!	3	1	1	#NULL!	#NULL!	#NULL!	#NULL!	#NULL!	#NULL!	#NULL!	#NULL!	#NULL!	#NULL!	#NULL!	#NULL!	#NULL!	#NULL!	#NULL!	#NULL!	#NULL!	#NULL!			#NULL!	#NULL!	#NULL!	#NULL!	#NULL!	#NULL!	#NULL!	#NULL!	#NULL!	#NULL!	#NULL!	#NULL!
R_2rHmzF00NK0xXg3	Default Response Set	2019-02-21 15:05:17	2019-02-21 15:06:18	0	AYMC3HK1ZM7OX	4	1	0	#NULL!	0	#NULL!	#NULL!	#NULL!	#NULL!	3	1	1	#NULL!	#NULL!	#NULL!	#NULL!	#NULL!	#NULL!	#NULL!	#NULL!	#NULL!	#NULL!	#NULL!	#NULL!	#NULL!	#NULL!	#NULL!	#NULL!	#NULL!	#NULL!			#NULL!	#NULL!	#NULL!	#NULL!	#NULL!	#NULL!	#NULL!	#NULL!	#NULL!	#NULL!	#NULL!	#NULL!
R_2w6qL5wBhXKpSI5	Default Response Set	2019-02-21 15:03:06	2019-02-21 15:05:10	0	AYMC3HK1ZM7OX	3	1	0	#NULL!	0	#NULL!	#NULL!	#NULL!	#NULL!	4	2	2	#NULL!	#NULL!	#NULL!	#NULL!	#NULL!	#NULL!	#NULL!	#NULL!	#NULL!	#NULL!	#NULL!	#NULL!	#NULL!	#NULL!	#NULL!	#NULL!	#NULL!	#NULL!			#NULL!	#NULL!	#NULL!	#NULL!	#NULL!	#NULL!	#NULL!	#NULL!	#NULL!	#NULL!	#NULL!	#NULL!
R_3FQFznxD5cxrP37	Default Response Set	2019-02-21 15:01:59	2019-02-21 15:02:45	0	AYMC3HK1ZM7OX	2	1	0	#NULL!	0	#NULL!	#NULL!	#NULL!	#NULL!	4	1	1	#NULL!	#NULL!	#NULL!	#NULL!	#NULL!	#NULL!	#NULL!	#NULL!	#NULL!	#NULL!	#NULL!	#NULL!	#NULL!	#NULL!	#NULL!	#NULL!	#NULL!	#NULL!			#NULL!	#NULL!	#NULL!	#NULL!	#NULL!	#NULL!	#NULL!	#NULL!	#NULL!	#NULL!	#NULL!	#NULL!
R_bPAGCnTMyYm4Ty9	Default Response Set	2019-02-21 15:06:24	2019-02-21 15:06:46	0	AYMC3HK1ZM7OX	5	1	0	#NULL!	0	#NULL!	#NULL!	#NULL!	#NULL!	3	2	1	#NULL!	#NULL!	#NULL!	#NULL!	#NULL!	#NULL!	#NULL!	#NULL!	#NULL!	#NULL!	#NULL!	#NULL!	#NULL!	#NULL!	#NULL!	#NULL!	#NULL!	#NULL!			#NULL!	#NULL!	#NULL!	#NULL!	#NULL!	#NULL!	#NULL!	#NULL!	#NULL!	#NULL!	#NULL!	#NULL!
R_3DvYdlrsW3La7eo	Default Response Set	2019-02-21 14:59:31	2019-02-21 15:44:11	1	AYUTE88MPK24K	0	1	0	#NULL!	0	#NULL!	#NULL!	#NULL!	#NULL!	3	1	1	#NULL!	#NULL!	#NULL!	#NULL!	#NULL!	#NULL!	#NULL!	#NULL!	#NULL!	#NULL!	#NULL!	#NULL!	#NULL!	#NULL!	#NULL!	#NULL!	#NULL!	#NULL!			#NULL!	#NULL!	#NULL!	#NULL!	#NULL!	#NULL!	#NULL!	#NULL!	#NULL!	#NULL!	#NULL!	#NULL!
R_116Cdy766z6laQ2	Default Response Set	2019-02-21 14:52:06	2019-02-21 14:55:13	0	AZ9BU8QI4YKF3	3	1	0	#NULL!	0	#NULL!	#NULL!	#NULL!	#NULL!	#NULL!	#NULL!	#NULL!	#NULL!	#NULL!	#NULL!	#NULL!	#NULL!	#NULL!	#NULL!	#NULL!	#NULL!	#NULL!	#NULL!	#NULL!	#NULL!	#NULL!	#NULL!	#NULL!	#NULL!	#NULL!			#NULL!	#NULL!	#NULL!	#NULL!	#NULL!	#NULL!	#NULL!	#NULL!	#NULL!	#NULL!	#NULL!	#NULL!
R_1rcVb6dkSO4z2Hz	Default Response Set	2019-02-21 14:55:36	2019-02-21 14:58:10	0	AZ9BU8QI4YKF3	4	1	0	#NULL!	0	#NULL!	#NULL!	#NULL!	#NULL!	3	1	1	#NULL!	#NULL!	#NULL!	#NULL!	#NULL!	#NULL!	#NULL!	#NULL!	#NULL!	#NULL!	#NULL!	#NULL!	#NULL!	#NULL!	#NULL!	#NULL!	#NULL!	#NULL!			#NULL!	#NULL!	#NULL!	#NULL!	#NULL!	#NULL!	#NULL!	#NULL!	#NULL!	#NULL!	#NULL!	#NULL!
R_30bLhmZaaK1jYVM	Default Response Set	2019-02-21 14:50:52	2019-02-21 14:51:52	0	AZ9BU8QI4YKF3	2	1	0	#NULL!	0	#NULL!	#NULL!	#NULL!	#NULL!	4	1	1	#NULL!	#NULL!	#NULL!	#NULL!	#NULL!	#NULL!	#NULL!	#NULL!	#NULL!	#NULL!	#NULL!	#NULL!	#NULL!	#NULL!	#NULL!	#NULL!	#NULL!	#NULL!			#NULL!	#NULL!	#NULL!	#NULL!	#NULL!	#NULL!	#NULL!	#NULL!	#NULL!	#NULL!	#NULL!	#NULL!
R_1q3esOBJRg1DPow	Default Response Set	2019-05-23 15:38:59	2019-05-23 15:39:19	0	f	0	1	0	#NULL!	0	#NULL!	#NULL!	#NULL!	#NULL!	#NULL!	#NULL!	#NULL!	#NULL!	#NULL!	#NULL!	#NULL!	#NULL!	#NULL!	#NULL!	#NULL!	#NULL!	#NULL!	#NULL!	#NULL!	#NULL!	#NULL!	#NULL!	#NULL!	#NULL!	#NULL!			#NULL!	#NULL!	#NULL!	#NULL!	#NULL!	#NULL!	#NULL!	#NULL!	#NULL!	#NULL!	#NULL!	#NULL!
R_2ZUKlQdexdVXkH4	Default Response Set	2019-03-30 01:25:12	2019-03-30 01:31:57	0	test	2	1	0	#NULL!	0	#NULL!	#NULL!	#NULL!	#NULL!	1	1	1	#NULL!	#NULL!	#NULL!	#NULL!	#NULL!	#NULL!	#NULL!	#NULL!	#NULL!	#NULL!	#NULL!	#NULL!	#NULL!	#NULL!	#NULL!	#NULL!	#NULL!	#NULL!			#NULL!	#NULL!	#NULL!	#NULL!	#NULL!	#NULL!	#NULL!	#NULL!	#NULL!	#NULL!	#NULL!	#NULL!
R_33CggX50wHU71cg	Default Response Set	2019-02-21 15:16:49	2019-02-21 15:18:55	0	uugflyrkrttu	0	1	0	#NULL!	0	#NULL!	#NULL!	#NULL!	#NULL!	3	1	2	#NULL!	#NULL!	#NULL!	#NULL!	#NULL!	#NULL!	#NULL!	#NULL!	#NULL!	#NULL!	#NULL!	#NULL!	#NULL!	#NULL!	#NULL!	#NULL!	#NULL!	#NULL!			#NULL!	#NULL!	#NULL!	#NULL!	#NULL!	#NULL!	#NULL!	#NULL!	#NULL!	#NULL!	#NULL!	#NULL!
R_2xQrY5z0FDpn0pm	Default Response Set	2019-05-23 15:39:24	2019-05-23 15:39:37	0	w	0	1	0	#NULL!	0	#NULL!	#NULL!	#NULL!	#NULL!	#NULL!	#NULL!	#NULL!	#NULL!	#NULL!	#NULL!	#NULL!	#NULL!	#NULL!	#NULL!	#NULL!	#NULL!	#NULL!	#NULL!	#NULL!	#NULL!	#NULL!	#NULL!	#NULL!	#NULL!	#NULL!			#NULL!	#NULL!	#NULL!	#NULL!	#NULL!	#NULL!	#NULL!	#NULL!	#NULL!	#NULL!	#NULL!	#NULL!
	Default Response Set	2019-01-20 01:05:48	2019-01-20 01:10:50	1		4	1	0	#NULL!	0	0	#NULL!	0	0	#NULL!	#NULL!	#NULL!	2	#NULL!	#NULL!	#NULL!	#NULL!	#NULL!	8	6	8	#NULL!	#NULL!	#NULL!	#NULL!	#NULL!	#NULL!	#NULL!	#NULL!	#NULL!			#NULL!	#NULL!	#NULL!	#NULL!	#NULL!	#NULL!	#NULL!	#NULL!	#NULL!	#NULL!	#NULL!	#NULL!
R_3p59pLIJvHdeJVe	Default Response Set	2019-01-27 18:42:05	2019-01-27 18:48:37	1		1	1	0	#NULL!	0	0	#NULL!	1	1	#NULL!	#NULL!	#NULL!	2	2	#NULL!	#NULL!	#NULL!	#NULL!	6	5	8	5	5	7	3	4	6	4	5	5			#NULL!	#NULL!	#NULL!	#NULL!	#NULL!	#NULL!	#NULL!	#NULL!	#NULL!	#NULL!	#NULL!	#NULL!
R_2Ep1LPJ4PpK4H6d	Default Response Set	2019-05-23 13:07:47	2019-05-23 13:08:38	0	22	0	1	0	#NULL!	0	0	#NULL!	#NULL!	#NULL!	5	1	1	2	#NULL!	#NULL!	#NULL!	#NULL!	#NULL!	9	9	#NULL!	#NULL!	#NULL!	#NULL!	#NULL!	#NULL!	#NULL!	#NULL!	#NULL!	#NULL!			#NULL!	#NULL!	#NULL!	#NULL!	#NULL!	#NULL!	#NULL!	#NULL!	#NULL!	#NULL!	#NULL!	#NULL!
R_RfMXJyX8M8yrLKV	Default Response Set	2019-03-30 11:55:18	2019-03-30 12:07:18	1	A0017268R9SKD8U2Y3F	0	0	0	#NULL!	0	0	0	0	0	3	1	1	2	2	1	#NULL!	#NULL!	#NULL!	6	6	8	5	5	9	3	4	6	4	4	5	In Bimboola society, I can make moderately nice purchases. I can't purchase luxury, but the things I can purchase are adequate and I am happy with that. I am comfortable with what I can afford. My daily activities include going out to eat, going to the movies, etc., every now and then. I wake up, go to work and head to somewhere nice for dinner. Those I interact with are educated and have good jo…	Chris wakes up early and heads to a not so great job. His job doesn't satisfy him. His job doesn't pay well. He's at work for eight hours. Once off work, he heads home. He eats not that great of food. He's not really into the food that he has to eat but that's all that he can afford. He mostly hangs out with his family. He's not that happy with his life. He's just getting by. He often wishes his …	5	5	3	5	4	3	4	3	3	5	5	5
R_BM9QvkK2csZAtYR	Default Response Set	2019-03-30 16:01:11	2019-03-30 16:20:56	1	A10DEO061A6L3O	0	0	0	#NULL!	0	0	1	1	0	3	1	2	2	2	2	#NULL!	#NULL!	#NULL!	4	6	5	5	5	8	2	4	6	4	6	7	I wake up in the morning after a nice restful night's sleep. I brew my coffee and make some breakfast, eggs and toast. I get ready to go to work. I work as a mid-level numbers man in a non descriptive office downtown. I don't like my job but I know that it could be worse. I have a few friends in the office, and my best friend is probably Gary. Sometimes after work we will have a few drinks at the…	I think John gets up and makes breakfast in the morning, since he's divorced now and his wife is no longer there to cook for him. He takes his nice car into the office and he is a manager at an advertising firm. He oversees 5 people and he is very well respected in the office. John is friendly with a few other managers at the firm, but their relationship isn't like the lower classes. They are fri…	4	4	2	5	3	4	4	3	4	3	2	3
R_xiuZQTrBTd5Zusp	Default Response Set	2019-02-21 16:38:40	2019-02-21 16:47:31	1	A14BO0JIQTNMOW	1	0	1	1	0	0	0	1	1	3	1	2	2	2	1	#NULL!	#NULL!	#NULL!	5	5	5	8	7	8	7	6	8	2	5	6	its very much interesting thinks to the people can only the to enjoying for the people and after then there was most of time can be very much happy for because there was much relaxation to the people so most people enjoying there.	Jane has two children. On weekends, Jane visits her parents. Jane doesn’t like to eat broccoli. Jane's children go to a prestigious private school. Jane likes going to musicals. Jane likes to eat cereal for breakfast. Jane has a dog. Jane can speak two languages. Jane always travel first class on airplanes. Jane likes to eat rice. Jane was married but recently divorced. Jane is from income group …	5	4	3	3	4	3	5	3	4	4	5	5
R_3Dhcoov9WXUJsWZ	Default Response Set	2019-02-21 14:57:49	2019-02-21 15:06:29	1	A15ITHA7OJQCC8	1	0	0	#NULL!	0	0	0	1	1	3	1	2	2	3	5	#NULL!	#NULL!	#NULL!	4	9	4	7	7	7	8	9	9	1	7	6	Of course, simply saying it isn’t enough. Turning them from a promise to myself into reality every day, no matter what life throws at me, takes a system. A system I’m happy to share. I thought I hated structure…I fought against it for most of my life. I hated being told what to do. I didn’t want to be like everyone else and thought structure and routine defined ‘everyone else.’	When you are preparing for a language exam, it is important to familiarise yourself with the structure of the exam, so let’s have a look at some of the things you can expect when taking a B2 or C1 IESOL exam. You will have 2 hours and 10 minutes for BOTH the reading and writing sections at B2 level and 2 hours and 40 minutes at C1 level, so you’ll need to plan your time wisely. Make sure you leav…	4	4	3	4	5	5	4	5	4	3	3	5
R_1LpwxZ1G9VkmZTZ	Default Response Set	2019-05-14 20:54:31	2019-05-14 21:50:01	0	A15LHHN76OW2UM	0	1	0	#NULL!	0	0	#NULL!	#NULL!	#NULL!	3	1	1	2	2	#NULL!	#NULL!	#NULL!	#NULL!	4	7	8	5	5	8	2	6	6	4	6	6			#NULL!	#NULL!	#NULL!	#NULL!	#NULL!	#NULL!	#NULL!	#NULL!	#NULL!	#NULL!	#NULL!	#NULL!
R_wWXIko1fuwfqMmJ	Default Response Set	2019-02-21 18:31:02	2019-02-21 18:39:56	1	A15QHR6TZY7MG8	0	0	1	1	0	0	0	0	1	3	1	2	2	2	1	#NULL!	#NULL!	#NULL!	5	4	5	8	4	5	7	6	4	6	5	5	I wake up at 7am every morning. I press the snooze button five times every morning before I turn off the alarm and get up. I have a cup of coffee and make breakfast. I usually read the newspaper while I have breakfast. My children like to have a shower after they have breakfast but I like to have a shower before I get dressed. My wife brushes her long hair, and I have short hair so I comb my hair…	A first impression is what a person thinks of you when they first meet you. It is the feeling that they get or the initial evaluation that a person does of you when they first meet you. It can be done during a glance, a conversation or even from a distance when someone is looking at your body language	3	4	4	4	3	5	5	3	4	4	4	3
R_1NEQPqvlRaNfo55	Default Response Set	2019-02-21 14:55:25	2019-02-21 14:57:44	0	A16HSMUJ7C7QA7	3	1	0	#NULL!	0	0	#NULL!	#NULL!	#NULL!	3	1	2	2	#NULL!	#NULL!	#NULL!	#NULL!	#NULL!	#NULL!	#NULL!	#NULL!	#NULL!	#NULL!	#NULL!	#NULL!	#NULL!	#NULL!	#NULL!	#NULL!	#NULL!			#NULL!	#NULL!	#NULL!	#NULL!	#NULL!	#NULL!	#NULL!	#NULL!	#NULL!	#NULL!	#NULL!	#NULL!
R_DqJnJjccEzWBKzn	Default Response Set	2019-05-23 15:59:47	2019-05-23 16:15:27	1	A17D6BK59S31BM	1	0	0	#NULL!	0	0	1	0	1	3	2	1	2	2	1	#NULL!	#NULL!	#NULL!	5	5	6	5	5	5	3	5	5	5	5	5	Life in Bimboola is pretty good. We have everything that we need pretty much. We’re not rich or poor. We’re in the middle. We can’t afford to splurge all the time, but we can still take an occasional night out. I work an office job. I have a mid-range house and car. I try to save when I can. I have to budget most of the time. It’s what I’m use to. I don’t mind. I’m happy most of the time.	I think she has a lower level job. She probably interacts with co-workers throughout the day and maybe friends and family in her off time. She’s been through a decent amount of hurt so she may be a little jaded. She may have a thick shield around her emotionally. She probably doesn’t have a lot of money saved or set aside. She can’t afford to go on vacations. I’m sure that can’t make her happy. I…	4	4	4	4	4	3	4	3	4	4	4	5
R_2dompXlcSrwyueW	Default Response Set	2019-03-30 16:18:45	2019-03-30 16:50:35	0	A184EIWAV7P9EH	0	1	1	#NULL!	0	0	0	1	0	3	1	2	2	2	1	#NULL!	#NULL!	#NULL!	4	5	9	5	5	6	4	2	8	2	6	4	Just like other members of the Bimboola society, I spend my weekdays working from 9 AM to 5 PM and my weekends with my family. I'm quite happy in this country. I have a beautiful family, a tight group of friends, a nice house, and enough money for everything I need. I love how everyone respects each other. There is virtually zero inequality and the government treats every citizen fairly. Those wh…		5	5	3	5	5	4	4	4	4	4	4	4
R_ut3qYt7bHae7kXv	Default Response Set	2019-02-21 15:31:30	2019-02-21 16:09:44	1	A19S8APZYIU1AC	0	0	0	#NULL!	0	0	1	0	1	3	1	2	2	3	1	#NULL!	#NULL!	#NULL!	4	5	5	7	7	9	8	9	7	3	6	7	The individuals you would meet, theri relationship to you, how you would interact with them and the tone of the interaction.How ypu would you feel waking up,going about daily activites and meeting the individuals you have described.	John likes to go the gym after work. John has two children john favorite class in high school was math.John likes go to music class.John has never been airplane.	4	4	5	3	3	3	4	3	5	4	4	5
R_3MiHsYCozusuUBt	Default Response Set	2019-02-21 16:20:49	2019-02-21 17:34:44	1	A1DI4GT648SOCT	0	0	0	#NULL!	0	0	1	0	1	3	1	2	2	3	1	#NULL!	#NULL!	#NULL!	9	9	9	8	7	8	7	6	7	3	6	4	its very much interesting to much of the enjoyment of the life in the activities to the life when the its wonderful of the world in my life and after the life.. When I was planning a trip to Australia, one of the top things on my bucket list was to visit a ranch and experience the outback and try natural horsemanship. I'll start off by saying that the staff were all lovely, and the horses were al…	Jane’s father is a farmer. Jane likes to go to the gym after work. Jane has never been on an airplane. Jane is not a morning person. Jane was married but recently divorced. Jane's children go to a public school. Jane is from income group 3. Jane works at an advertising company. Jane cannot afford to go on holidays. Jane doesn’t like to eat broccoli. Jane cannot afford a car. Jane likes to eat ric…	5	5	4	5	4	3	4	4	5	5	5	2
R_3OqsmFR9Xw05Hlz	Default Response Set	2019-02-21 18:05:39	2019-02-21 18:11:57	0	A1E8X6IHTIN1AT	3	1	0	#NULL!	0	0	#NULL!	#NULL!	#NULL!	3	1	2	2	2	#NULL!	#NULL!	#NULL!	#NULL!	4	5	9	7	3	7	4	6	9	1	5	5			#NULL!	#NULL!	#NULL!	#NULL!	#NULL!	#NULL!	#NULL!	#NULL!	#NULL!	#NULL!	#NULL!	#NULL!
R_3MiEc9N1KE4wWee	Default Response Set	2019-02-21 14:54:32	2019-02-21 14:55:37	0	A1EWWETFXX1U51	0	1	0	#NULL!	0	0	#NULL!	#NULL!	#NULL!	3	1	2	#NULL!	#NULL!	#NULL!	#NULL!	#NULL!	#NULL!	#NULL!	#NULL!	#NULL!	#NULL!	#NULL!	#NULL!	#NULL!	#NULL!	#NULL!	#NULL!	#NULL!	#NULL!			#NULL!	#NULL!	#NULL!	#NULL!	#NULL!	#NULL!	#NULL!	#NULL!	#NULL!	#NULL!	#NULL!	#NULL!
R_3GDPdCszdajqUBq	Default Response Set	2019-05-15 00:31:37	2019-05-15 00:39:52	1	A1G452MFAS690B	0	0	0	#NULL!	0	0	0	0	1	3	1	1	2	2	1	#NULL!	#NULL!	#NULL!	4	8	6	5	5	7	3	2	8	2	7	7	I would live a pretty normal life in Bimboolean. I would do regular daily activities like shopping and work but also have a lot more time to spend leisurely since I have a fixed income. I would spend a lot more time on activities that excite me as well as socializing with my friends and family. I would feel more at ease because I wouldn't have to worry about money as much and I would have less st…	Jane is very involved with her family. She takes care of others and puts others needs before hers. She doesn't get to spend much time to herself but when she does, she makes it count by doing what she enjoys. I think she is very well mannered and respectful. She doesn't get angry or let her emotions show too much. She definitely puts others before herself.	4	5	3	4	5	4	5	3	5	4	5	4
R_8qr4odW1UdXBXFv	Default Response Set	2019-03-30 11:55:35	2019-03-30 12:23:44	1	A1N8TKTLXV92QR	0	0	0	#NULL!	0	0	1	1	0	3	1	1	2	2	1	#NULL!	#NULL!	#NULL!	5	9	5	5	5	7	3	6	4	6	4	4	I am essentially in the middle-class citizen with an average job in in a blue to white collar office or manufacturing firm. I would work a typical 40-hours a week job and most likely be in low- to middle-management. I would probably be involved in managing a small staff and interact with them mostly as peers. I would be pretty satisfied with my station in life and, to some degree, envy those that…	John is from Group 1 so he may be a little bit of a "snob" or think he is better than me. This is possible as he sends his five kids to a private school and travels first class and goes on 5-star vacations. He has a dog which is a good sign but is also divorced. He enjoys public speaking and may have political aspirations. He stays fit and likes bike. He seems to be health conscience and eats hea…	4	5	3	5	4	5	4	5	4	4	5	4
R_Os9zGzYu1W45cWd	Default Response Set	2019-02-21 15:26:29	2019-02-21 15:35:38	1	A1PK3N2H3HFJAY	0	0	1	1	0	0	0	0	1	3	1	2	2	2	1	#NULL!	#NULL!	#NULL!	5	5	5	9	9	7	8	6	8	2	5	6	Love is a Choice More than a Feeling. Most of us tend to focus on falling in love and use the feeling of love to determine the duration of a relationship.	Every person has a unique communication style, a way in which they interact and exchange information with others. There are four basic communication styles: passive, aggressive, passive-aggressive and assertive.	5	5	4	4	4	4	5	4	5	5	5	5
R_25Fanrua05m7gwC	Default Response Set	2019-05-23 13:20:47	2019-05-23 13:28:30	1	A1PMZUBGXFANCI	0	0	0	#NULL!	0	0	0	0	1	3	1	1	2	2	1	#NULL!	#NULL!	#NULL!	4	8	8	5	5	4	6	2	8	2	4	5	I would think about what I could spend my spare time on when I am financially stable and what I can do to save money so I can get to that stability faster, I would try to save money by not going anywhere that often for entertainment purposes but spend a lot of free time doing things I like that don't cost anything, I would make a lot of friends in the free time I have. It would be a cheap living …	She is someone who comes from a rural background and tries to live a cheap lifestyle while not compromising what they like to do and eat and the people they know. as an example her favorite food is a staple food and she does not have enough money to buy a car so she rides a bike to work.	4	4	2	4	2	4	4	4	4	4	3	3
R_UFPU10I3zkHilG1	Default Response Set	2019-05-14 23:01:54	2019-05-14 23:17:41	1	A1Q68M0X4YXHKH	1	0	0	#NULL!	0	0	1	1	1	3	1	2	2	2	2	#NULL!	#NULL!	#NULL!	6	8	7	5	5	5	5	1	9	1	3	4	My daily life in bimboola seems really nice. I dont have to much to worry about. I have a beautiful home, i have a car and i get to vacation on the beach. Going to the beach is one of my favorite things to do. I feel like my life would be very satisfying. There woukd really be no competing because it seems like beryone in general makes around the same amount of money and we are really all equal. …	I think jane is a very good person. Probably very similar to me. She enjoys some similar things that i enjoy. Jane seems like a family oerson. Wanting the best school and education for her chikdren. She has 2 kids so do i. Maybe somethings are a bit materialized like the first class flying and the sprorts cars but she was probably brought uo with those considering her father is a neurosurgeon. I …	5	5	4	4	4	5	5	5	5	5	4	4
R_79DG1PZ2AtlJX8Z	Default Response Set	2019-05-14 20:48:40	2019-05-14 21:25:04	1	A1SJRFJWFXSDH4	1	0	0	#NULL!	0	0	0	0	0	3	1	1	2	2	1	#NULL!	#NULL!	#NULL!	4	4	5	6	5	9	3	6	5	5	7	5	Living in Bimboola society seems quite average to most places as there are tiered incomes that sustain certain lifestyles. However, the wealth distribution is not as bad as other places which means that abject poverty does not exist within our society, so there is no homelessness problem. I am in the middle income bracket (group 2) which allows me to live in decent and satisfactory life. I wake u…	John, wakes up tired every morning because he's just not a morning person. He immediately goes to the kitchen to start a pot of coffee and then jumps in the shower to get ready. Then he makes a quick lunch to take with him to work. His morning used to be to get his children ready for school but since his recent divorce, his children are living with his ex-wife in another home. He doesn't have any…	4	5	2	5	4	5	5	4	5	4	2	3
R_sG97OICZ3udM0Y9	Default Response Set	2019-05-14 20:59:32	2019-05-14 21:09:32	0	A1SSYN7TXMTJS4	0	1	0	#NULL!	0	0	1	0	0	3	1	1	2	2	4	#NULL!	#NULL!	#NULL!	8	8	8	5	5	7	3	5	5	5	6	5	My day is like many others in Bimboola. I get up in the morning about 6am. make my breakfast and enjoy my coffee. I go to work in my little car and work all day. I'm happy here and like the people very much. They are my friends. After the day is done I drive home enjoying the scenic views. I check my camping gear for my weekend trip and make sure all is prepared. I fix and few pieces of broken ge…		4	4	4	4	4	4	4	4	4	4	4	4
R_1dB3HrA3VrK9J6r	Default Response Set	2019-05-15 00:13:03	2019-05-15 00:29:18	1	A1TARNH07A75CG	0	0	0	#NULL!	0	0	1	1	1	3	1	1	2	2	1	#NULL!	#NULL!	#NULL!	6	4	8	5	5	7	3	3	5	5	7	7	Life in Bimboola has been great for me and my family. We're all pretty much looked at as equals and money doesn't control everything here. Incomes are pretty equal so crime and disagreements are rare, making it a safe place for me and my family. I live a pretty simple life here. I love to do things like hiking, camping, and fishing. Life isn't stressful at all. I usually can come home from work a…	I have the impression that Jane is a disciplined person. I think in Jane's free time she usually tries to learn new things. I think she's the type of person that looks for ways to make her life more exciting. I Think during a normal day Jane wakes up really early, around 6am, makes it to work by 7:30 and stays until 5pm. I think Jane is comfortable interacting with everyone. I don't see Jane as t…	5	5	5	5	5	5	5	5	4	4	2	4
R_1Q64rXOHASuCeL3	Default Response Set	2019-03-30 12:02:51	2019-03-30 12:14:38	1	A1VC6F0FYG1L5I	0	0	0	#NULL!	0	0	1	1	1	3	1	2	2	2	4	#NULL!	#NULL!	#NULL!	5	5	4	5	5	9	1	9	1	9	7	7	Every day I would go work at my average job where I get average pay and average satisfaction. My colleagues are part of my social network and who I spend time with besides my family. I would associate with some work friends outside of work and friends that I have met throughout life.I would feel for the most part good about my life and working. I would work a normal job and after work hang out wi…	I think she is a very routine person who does the same thing every day with getting up, getting her kids to school and biking to work. I think she hangs out with her kids mostly and her extended family. She might hang out with friends sometimes and work colleagues. I think she would be an even tempered woman who tends to get along with everyone and sees the good in people.	4	4	4	4	4	4	4	4	4	4	4	4
R_1OAX9ORZ4LB45Vp	Default Response Set	2019-02-21 14:54:13	2019-02-21 15:23:07	0	A1VEEZ5D9WXZIV	1	1	1	#NULL!	0	0	0	0	0	3	1	2	2	2	1	#NULL!	#NULL!	#NULL!	4	6	6	5	7	9	4	5	5	5	5	5	Since I have a very nice home I would get up fix breakfast and prepare for the day. I would clean my home and prepare to go out and meet people. I would get dressed and get into my new car and drive into town to find people to mingle with. To me this would be the ideal place to live. I would walk along the streets and say hi to everyone. I would be the happiest person in the world living in this …		5	5	5	5	5	5	5	5	5	5	5	5
R_2xWuMdC564HUAZm	Default Response Set	2019-03-30 20:28:22	2019-03-30 20:49:14	1	A1YCGICA8XCNBH	0	0	0	#NULL!	0	0	1	1	0	3	1	1	2	2	1	#NULL!	#NULL!	#NULL!	4	6	6	5	5	5	5	3	7	3	7	7	I would have a pretty average like most others. I don't feel I am any different than the other income groups. I go to work and come home during the week. I live modestly. I try and safe for bigger purchases. I don't feel I am better or worse than any income group. I wouldn't look at income when choosing whom I speak to or make friends with. I focus more about the type of person they are in the in…	For the most part it appears John is a normal person. He does seem to have the luxuries many do not have. But, his interests and hobbies are just like anyone else. I believe he is a kind person. He is very out going and love the out doors. He cares very much about his health and his looks to some degree.He is hard working and has worked very hard for the life he has. He is a family man and care f…	5	5	3	5	5	5	5	5	5	5	3	3
R_3KZXaoRqHIChQUl	Default Response Set	2019-05-23 16:53:40	2019-05-23 17:00:39	0	A20NITCOBY4775	2	1	0	#NULL!	0	0	#NULL!	#NULL!	#NULL!	3	1	2	2	2	#NULL!	#NULL!	#NULL!	#NULL!	4	4	4	5	5	7	3	8	5	5	5	5			#NULL!	#NULL!	#NULL!	#NULL!	#NULL!	#NULL!	#NULL!	#NULL!	#NULL!	#NULL!	#NULL!	#NULL!
R_2cvhJiPxONgmGYF	Default Response Set	2019-02-21 14:55:21	2019-02-21 15:06:10	1	A21UA6O7ZFAIQJ	0	0	1	1	0	0	1	0	0	3	1	2	2	2	1	#NULL!	#NULL!	#NULL!	8	7	8	5	5	6	4	2	8	2	4	4	I imagine my life there is better than my life here. Here, I cannot afford my own house, car, and vacation every year. I rent my home and never go on vacation, although I do have my own transportation. I also think it's a bit strange that even though the incomes in this place are very similar, the buying power of the top class is WAY more than the middle and lower class. Again, I think my life wo…	You're not paying a fair wage when asking for all this writing. L. Ron Hubbard was paid more for his writing during the great depression than you're currently paying. Take a fucking ethics class, you piece of shit.	4	4	1	3	4	1	1	1	1	1	1	1
R_1j9UHZzGPugQiWU	Default Response Set	2019-02-21 14:52:09	2019-02-21 14:58:23	1	A22D12U01MJJWO	1	0	0	#NULL!	0	0	0	1	0	3	1	2	2	3	3	#NULL!	#NULL!	#NULL!	4	5	4	4	8	4	8	6	3	7	6	4	I thought I hated structure…I fought against it for most of my life. I hated being told what to do. I didn’t want to be like everyone else and thought structure and routine defined ‘everyone else.’	Jack’s trick in staying productive while putting in such long hours is to theme his days. Each weekday is dedicated to a particular area of the business at both companies. Here’s what his themed week looks like: Monday: Management and running the company Tuesday: Product Wednesday: Marketing and communications, growth Thursday: Developers and partnerships Friday: Company culture and recruiting	4	3	1	4	3	5	3	4	3	2	5	2
R_12R3ga6ea2uFevF	Default Response Set	2019-02-21 15:19:34	2019-02-21 15:25:57	1	A2569H49KEGJ8F	0	0	1	1	0	0	0	1	1	3	1	2	2	2	1	#NULL!	#NULL!	#NULL!	4	6	5	9	9	8	7	8	7	3	6	5	Wake at 4:30 a.m. Drink water. Set 3 Most Important Things (MITs) for today. Fix lunches for kids and myself. Eat breakfast, read. Exercise (run, bike, swim, strength, or yardwork) or meditate. Shower.	Positive and negative. Emotions can be positive or negative, giving pleasure or discomfort. ... Temperament. Temperament is associated with your personality. ... Mood. Moods are shorter-term emotional states, typically lasting hours, although they can last for days or longer. ... Emotion. ... See also.	4	4	3	3	4	4	4	3	3	4	4	3
R_3CEmnlzld3QYPWD	Default Response Set	2019-05-14 21:58:05	2019-05-14 22:00:39	0	A258MR1IS96JEP	0	1	0	#NULL!	0	0	#NULL!	#NULL!	#NULL!	3	1	2	2	2	#NULL!	#NULL!	#NULL!	#NULL!	4	9	8	5	5	5	5	3	6	4	4	4			#NULL!	#NULL!	#NULL!	#NULL!	#NULL!	#NULL!	#NULL!	#NULL!	#NULL!	#NULL!	#NULL!	#NULL!
R_tLIc5Rlye0BzoSR	Default Response Set	2019-02-21 15:23:02	2019-02-21 15:31:44	1	A259ZNYOLVT5MM	1	0	0	#NULL!	0	0	1	1	1	3	1	2	2	3	4	#NULL!	#NULL!	#NULL!	4	6	4	8	7	8	7	9	8	2	5	6	Before the arrival of white people into the district, the Aborigines called the area Watchegatcheca which had the meaning 'Wattle Tree and White Cockatoos'. The name 'Dimboola' has generally been accepted to have come from the Sinhalese word "dimbula" meaning 'Land of Figs'. The name came from the District Surveyor of the time John George Winchester Wilmot, who had previously lived in Ceylon (now…	"It's paradoxical, but people who wash their hair a lot to get rid of oil are drying out their scalp and producing more oil," Lynne Goldberg, a dermatologist and the director of Boston Medical Center's hair clinic, told Business Insider. When it comes to setting up your own regimen, you should consider two things: the average dryness of your skin and scalp and the texture of your hair. If they ar…	5	4	4	4	5	4	5	5	4	5	5	4
R_33jxJ5TMZPs09b7	Default Response Set	2019-05-14 21:34:14	2019-05-14 22:10:35	1	A25FH7PXC446RG	0	0	0	#NULL!	0	0	0	1	0	3	1	1	2	2	1	#NULL!	#NULL!	#NULL!	6	5	6	5	5	9	1	3	3	7	7	7	My life in Bimboola is similar to the life I lead now as a middle class citizen. My normal day would start at 5:30 and watch the news, check my emails, and have a cup of coffee. I would then get ready for my part time job from 8 till 2. The rest of the day would comprise of making dinner, laundry, talking with my husband, watch tv and going to bed.	I think John came from an upper class family who was able to advance him in life as far as education and probably received an inheritance of some sort. He is use to having luxury in his life. He did work hard to receive the education he did. He likes to stay fit and exercised regularly. He lives in a gated community is a wealthy area. He is high ranking in his company probably an executive.	5	5	5	5	5	5	5	5	5	5	5	5
R_3nGGwLHVf0sv9Qg	Default Response Set	2019-02-21 17:07:32	2019-02-21 17:25:16	0	A269VVBSV02SPT	4	1	0	#NULL!	0	0	#NULL!	#NULL!	#NULL!	3	1	2	2	2	#NULL!	#NULL!	#NULL!	#NULL!	8	5	6	9	7	8	9	7	7	3	6	7			#NULL!	#NULL!	#NULL!	#NULL!	#NULL!	#NULL!	#NULL!	#NULL!	#NULL!	#NULL!	#NULL!	#NULL!
R_2e8yPVrFEpwBsgX	Default Response Set	2019-02-21 14:53:09	2019-02-21 15:14:50	1	A26HNRNAK9DAWQ	0	0	1	1	0	0	1	1	1	3	1	2	2	2	1	#NULL!	#NULL!	#NULL!	5	8	8	7	3	9	8	3	5	5	6	7	Wake at 4:30 a.m.Drink water.Set 3 Most Important Things.A social interaction is an exchange between two or more individuals and is a building block of society. gardens, although they were regarded with some suspicion and ill-feeling	One of the best morning habits you can build is to start each day by,Treating your colleagues as you would like them to treat you.Emotions can be positive or negative, giving pleasure or discomfort.	5	5	5	5	5	5	5	3	5	5	5	5
R_RfXwKID79aNnnln	Default Response Set	2019-05-14 22:05:35	2019-05-14 22:22:32	1	A26RO8GGTQAXGG	0	0	0	#NULL!	0	0	0	1	0	3	1	1	2	2	1	#NULL!	#NULL!	#NULL!	8	7	8	5	5	2	3	3	7	3	2	1	income level does not impact these areas. the fact that YOU assume that it does is offensive. I grew up wealthy, like tennis court and pool in back yard. meanest unhappiest people ever met, and clawing for money made them that way.i do prefer a simple house, camping, and ride the bus and intentionally keep my income low to combat environmental collapse. you do understand that is the only issue th…	wow, this study should pay $5 so fgar. this is truly offensive. none of that crap about john matters except he rides a bike to work. some shows he is a selfish ass	3	5	3	5	5	3	2	2	2	3	4	2
R_2R3WMcsS8QQwqXf	Default Response Set	2019-02-21 14:51:03	2019-02-21 14:54:21	0	A26U3I04KNBNLK	0	1	0	#NULL!	0	0	#NULL!	#NULL!	#NULL!	3	1	2	2	2	#NULL!	#NULL!	#NULL!	#NULL!	4	5	8	5	5	7	3	3	7	3	6	6			#NULL!	#NULL!	#NULL!	#NULL!	#NULL!	#NULL!	#NULL!	#NULL!	#NULL!	#NULL!	#NULL!	#NULL!
R_wN9nBUk6x5vlmWl	Default Response Set	2019-02-21 15:25:31	2019-02-21 15:46:33	1	A27AK84BJAENH4	1	0	1	1	0	0	1	1	0	3	1	2	2	2	1	#NULL!	#NULL!	#NULL!	4	5	7	7	8	7	8	9	7	3	7	6	i fel good for this study because it my opinion nowdays very happy to feel in sutation i have walk inearly time morning 600 clock then i go to office in 9 clock i feel very happy for that day then i come to in happy moments	i wake up in early morning 5 clock tehn go pay in god of everyday of my life in my day is ery happy to say i feel happy moments in my life of that dah	4	4	5	4	5	4	5	4	5	4	4	5
R_XTdHJECEc9ZcteV	Default Response Set	2019-05-14 20:53:20	2019-05-14 21:06:26	1	A27RS192S3Q5EW	0	0	0	#NULL!	0	0	0	1	0	3	1	1	2	2	1	#NULL!	#NULL!	#NULL!	6	9	9	5	5	7	5	3	7	3	7	7	I would feel very good living in Bimboolean. There is an equal distribution of wealth, so there is more happiness that is spread to all people because their needs are met. I think I would have many friends there, as people would be happy. I think that I would get up, go to work, come home, have dinner, and visit with family and friends.	He seems like an intelligent person who likes to take care of himself. He probably is very dedicated to his work and takes pleasure in it. He interacts with people in the neighborhood and colleges at work. He also has friends in different places that he visits. Because he is divorced, he is probably looking for a female companion.	5	5	2	5	4	5	5	5	5	5	3	4
R_1MRoMyHnnaOGxTG	Default Response Set	2019-05-23 16:11:57	2019-05-23 16:26:55	1	A27TKWMGFUCDMY	0	0	0	#NULL!	0	0	0	1	1	3	1	1	2	2	1	#NULL!	#NULL!	#NULL!	6	7	4	5	5	9	1	9	1	9	4	7	Although I am in income group 2, this is a significant boost from where I previously stood in America. My family and I now live comfortably in Bamboola. We have a reasonably nice house, and a car to get around in, enough space for all of us, and even a motorhome. There is enough money, though not too much of a surplus, and enough food. We would ideally wake up at dawn and watch each sunrise, then…	Jane is an optimistic person. In the morning, the nanny gets her kids out of bed and delivers them breakfast to their family room- they eat at the bar, but they socialize with each other. The kids are sleepy and complaining about having to go to school. None of them realize what a privilege it is for them to attend their expensive private school- it is just taken for granted. Jane drives herself …	5	5	4	5	5	5	5	5	5	5	4	4
R_2qCY7CFsKE5NKNn	Default Response Set	2019-02-21 15:09:03	2019-02-21 15:35:52	1	A28N0N4A0UP1XH	0	0	0	#NULL!	0	0	0	0	1	3	1	2	2	2	3	#NULL!	#NULL!	#NULL!	5	4	6	6	5	6	5	5	6	4	4	5	The first station was established in 1846 by Horatio Ellerman and George Shaw. Ellerman named it 'Antwerp' after his birthplace in Belgium.A crude bush village called 'Nine Creeks' developed from around 1859 to serve the needs of the local squatters. The name apparently reflected the fact that, after a flood, the river receded leaving nine creeks. The site was favourable, being adjacent a good wa…	Chances are that what you have been noticing in your children is the temperament trait described as quality of mood. Part of what makes all children unique is that each one is born into this world with their own unique style or temperament that determines how they react to the world. An individual’s temperament profile consists of ten traits, one of them being quality of mood, which will remain c…	3	2	3	3	2	4	3	2	4	3	4	3
R_1dgZIKxOwwhwzz4	Default Response Set	2019-05-15 00:01:39	2019-05-15 00:13:40	1	A29VL3MZE7YPBZ	0	0	0	#NULL!	0	0	1	1	0	3	1	1	2	2	1	#NULL!	#NULL!	#NULL!	4	5	7	5	7	9	1	5	5	5	7	7	I live much like everyone else in my income level. I have a job that I go to every weekday. I spend my weekends traveling and having fun at nearby spots. When I vacation, I just want to go to the beach. I have lots of friends and we like to go out and drink wine. I have a husband, two children, and pets. I am a very happy person.	John is living the good life. He has a lot of money to do whatever he wants. He likes to tell other people how rich he is. Although he has earned all his money, he is a flashy person and likes other people knowing that he can afford the finer things. He never settles for anything less than the best. He has a lot of friends just like him.	5	5	5	5	5	5	5	5	5	5	4	5
R_1fkrhQNEHMliYAj	Default Response Set	2019-05-23 13:14:42	2019-05-23 13:35:18	1	A2APPZDU0VS9LN	0	1	0	#NULL!	0	0	0	1	1	3	1	1	2	2	1	#NULL!	#NULL!	#NULL!	6	4	7	5	5	9	2	5	5	5	4	4			3	4	2	3	4	4	3	4	3	3	4	4
R_2SkRwvOidrjFTW7	Default Response Set	2019-05-14 20:57:52	2019-05-14 21:09:48	1	A2B338ZP97RA5W	0	0	0	#NULL!	0	0	0	0	0	3	1	1	2	2	1	#NULL!	#NULL!	#NULL!	4	7	6	5	5	7	4	4	6	4	2	3	There would probably be only the slightest difference compared to how I live now. Right now I make what would be considered poverty levels but since this is effectively the only way I know how to live I would most likely end up still buying the same things and managing my money and time the same way I always have; very carefully and frugal.	My only impression of John is he may be pretty meh at money management. His daily routine is mostly work centered with afternoons being open for his kids. He is most likely depressed most of the time, judging from his lack of free "me" time.	3	5	2	4	3	4	4	4	4	4	3	4
R_urC6Yqje3GmLQlj	Default Response Set	2019-05-14 21:11:05	2019-05-14 21:30:49	1	A2C73Y1COWCA51	0	0	0	#NULL!	0	0	0	1	1	3	1	1	2	2	1	#NULL!	#NULL!	#NULL!	5	6	9	5	5	9	1	8	2	8	4	4	I live in a decent house. I live an average life. I am not poor but am not rich either. I have enough where i can pretty much have a happy and fulfilling life. I can afford everything i need but may need to save for something i want. I have a job and need it in order to maintain my current lifestyle. I only spend on what i can afford. I would face series consequences if i were to go bankrupt. I m…	I am jealous of some of the things Jane gets to do. I say her life is probably better then most. She does some of the things i could never afford or would need a lot of time to save up for. She has some skills i wish i had. I believe she was born rich has things people of lower income could only dream of. I think that she probably only interacts with people who are also wealthy and of the same in…	4	5	4	5	5	4	4	4	5	3	4	4
R_3KDE2ffrzvCZGXy	Default Response Set	2019-03-30 11:55:59	2019-03-30 12:14:15	1	A2ELH6CUC5Y8J4	0	0	0	#NULL!	0	0	0	0	0	3	1	1	2	2	1	#NULL!	#NULL!	#NULL!	6	7	4	5	5	8	3	4	6	4	7	7	I wake in the morning, shower and have breakfast. I drive to work. I start my work day and interact with my coworkers. I am happy in my average life and am surrounded by other people like me that have similar incomes, drive similar cars and live in similar homes. It is a little boring but safe. I feel very safe in my home and at work. I feel safe when I go shopping or out to a movie. I mainly soc…	John wakes and has breakfast and goes to work. He has to leave early because he bikes to work. When he arrives at work he is careful to wash up before going to his desk. John interacts mainly with his parents, siblings and his children. He does not have much of a social life because of his income level and he also pays child support. John is depressed because he doesn't have a lot of money and he…	5	5	5	5	5	5	5	5	5	5	5	5
R_1g0EueJNlXyIww0	Default Response Set	2019-02-21 15:00:22	2019-02-21 15:33:08	1	A2F0A4FIVT9M3O	0	0	0	#NULL!	0	0	0	1	0	3	1	2	2	2	2	#NULL!	#NULL!	#NULL!	5	6	7	5	6	4	7	9	2	8	5	6	I would not like this kind of society. It is sharply divided and economical differences among citizens are too visible. The cost of things people from different groups can afford is very much different. My daily job would be very busy. I would have some nice job for middle-class people. My friends would be members of the 2nd group and some from the 3rd group. People from the first group, the rich…	John is a highly educated person and he is an intelligent man. He has a good family background and his family support him in his plans. Sometimes his father makes pressure on him to be more careful about how he spends money. John wakes up late and goes to a job. He has a good position as a manager in a company that is very profitable. He is sad lately because of his divorce that way he wants to g…	5	5	5	5	5	5	5	5	5	5	4	4
R_2TBl3GroaCaCbYh	Default Response Set	2019-02-21 21:03:20	2019-02-21 21:15:55	1	A2FEPNA8OA1UE	0	0	1	1	0	0	0	1	0	3	1	2	2	2	1	#NULL!	#NULL!	#NULL!	5	6	6	5	5	5	5	7	3	7	1	1	Every day I get up and got to work at my white collar job that I do not actually enjoy going to or working at but I have to do it to support my family and my minor drug and alcohol habits. I leave my average looking house and get in to my average looing car to get to work. When I come home to my family I am probably irritated from dealing with stupid people all day long, but I am looking forward …	Chris is a boring person that has never really done anything important with his life. He spends every day going to work and hates his life but he tries to cover it up by being kind and welcoming to other people that happen to wander into his life. Every day he goes home to his empty house because he does not have a wife or kids that love him and he relieves all of his stress by injecting heroin a…	5	5	4	5	5	5	5	5	5	5	4	5
R_2B4FwJgw7tqw8Cz	Default Response Set	2019-02-21 15:49:28	2019-02-21 16:17:30	1	A2FWR7PAN45QD9	1	0	1	1	0	0	0	0	0	3	1	2	2	2	1	#NULL!	#NULL!	#NULL!	8	5	7	8	8	8	9	8	9	1	6	6	happy This guide has been developed to help assist any person with memory changes and their family and carers to access relevant information and support that is specific to living well with memory loss and dementia	You know how jokes are often funny because they are based in an ugly truth? I had a new realization of that phenomena while watching Bill Maher's new stand-up comedy special "The Decider" on HBO the other night. Bill was talking about various recent sexual abuse scandals and was comparing the complaints made against Michael Jackson to complaints made against various Catholic priests with the aim …	4	4	3	3	4	4	4	4	5	5	5	4
R_1GBlORUF6RqRvLh	Default Response Set	2019-03-30 11:55:13	2019-03-30 12:08:48	1	A2JHF7CU91EVXW	0	0	0	#NULL!	0	0	1	1	0	3	1	1	2	2	1	#NULL!	#NULL!	#NULL!	4	4	6	5	5	9	1	5	5	5	7	7	To live in Bimboola is very much like living in the middle class of society. You usually interact with all sorts of people. You work, you have a family, and you survive! I do not see living in Bimboola that much different than life for many of us; you have to save to do certain things, you live your life to make sure that your children have a better future than you do, and you protect what you lo…	John is most certainly part of the higher echelon in terms of wealth in Bimboola. From what has been told about John (other than the part about him eating rice, not liking broccoli or that he has a dog - I mean, what does that have to do with anything?), it is clear that he is loving life. He flies first class! He goes on five-star cruises! He owns a sports car! I am sure he usually interacts wit…	5	5	5	5	5	4	4	4	4	4	4	4
R_aVJDBlvadwdPmeJ	Default Response Set	2019-02-21 17:51:17	2019-02-21 19:14:32	0	A2KR0B9H93THZS	0	1	0	#NULL!	0	0	#NULL!	#NULL!	#NULL!	3	1	2	2	2	#NULL!	#NULL!	#NULL!	#NULL!	4	4	4	6	4	7	3	3	7	3	6	5			#NULL!	#NULL!	#NULL!	#NULL!	#NULL!	#NULL!	#NULL!	#NULL!	#NULL!	#NULL!	#NULL!	#NULL!
R_AdMt5FUJrejFEqd	Default Response Set	2019-05-15 02:11:28	2019-05-15 02:34:23	1	A2LF84L3K71GR2	0	1	1	#NULL!	0	0	0	0	0	3	1	2	2	2	1	#NULL!	#NULL!	#NULL!	6	8	4	5	5	7	3	3	7	3	7	7	I would have a decent life. I would be able to afford all the things I need, and some things that I want. I would work during the week and make dinner and do chores at night. I would meet and make friends with locals, and people like me. It would be friendly and relaxed interactions. I would feel like I am motivated to succeed and live a nice life.		4	5	3	5	4	4	4	4	4	4	4	4
R_2zwjR3ef6Ds93Vn	Default Response Set	2019-03-30 15:49:00	2019-03-30 16:03:37	1	A2N9AKAOR17XB3	0	0	0	#NULL!	0	0	1	0	1	3	1	1	2	2	1	#NULL!	#NULL!	#NULL!	6	6	6	7	7	9	4	5	4	6	5	7	My daily activities as a Bimboola is much like a typical day that I have now. I have a modest home that I live in that is quaint and just right for me my wife. We enjoy the home vey much because it is small and easy to clean. We are both socially activie during the week and have social gatherings from time to time to break up the monotony of life. We host parties from time to time and always have…	I feel that Jane is a down to earth type of person and wakes up late every day to work. I believe her job warrants creativity more than anything else so as long as the hours are put in then she is able to be flexible in her work hours. She takes care of her body by going to the gym regularly and is a very frugal person when it comes to materialistic things in her life. She likes to socialize with…	5	5	5	5	5	5	5	5	5	5	4	4
R_1oqfF1hcLnMsKpH	Default Response Set	2019-05-23 12:46:12	2019-05-23 13:08:50	1	A2NZ7RMSBXESNI	0	0	0	#NULL!	0	0	0	0	1	3	1	1	2	2	1	#NULL!	#NULL!	#NULL!	5	6	9	5	5	7	3	3	7	3	7	7	I would get ready to go to work in the morning. But first I would get my kids up and help them get ready for school. Then I would l leave for work and spend 8 hours at my nursing job at the hospital. I would interact with co-workers and patients during my work shift. My interactions with everyone would be professional and friendly too. After work, I would go home and make dinner for my family. My…	I think Jane works a regular work week. She is a regular person that likes simple foods and a simple way of life. She is a single mother now and doesn't get child support so her funds are limited. She loves her children very much and does what she can for them with regards to clothing and other items. She is bi-lingual and hopes to get a job where she can use her skills and make more money. She e…	4	5	4	4	5	4	4	4	4	4	3	4
R_6yc37M4IIRgxdAt	Default Response Set	2019-02-21 15:03:22	2019-02-21 15:18:51	1	A2O6G24WCC6I59	1	0	1	1	0	0	0	0	0	3	1	2	2	2	1	#NULL!	#NULL!	#NULL!	6	5	5	9	8	7	8	9	8	2	5	6	Outline your plans for the day, the individuals you would meet, their relationships to you, how you would interact with them and the tone of the interaction how you would feel waking up, going about you daily activities and meeting the individuals you have described.	john's father is farmer, john likes to eat cereal for breakfast, john likes to go to the gym after work,john likes going to musicals, john works at an advertising company, john's children go to a public school.	5	4	4	5	5	4	5	5	4	4	5	4
R_29oFjTXYaspdSIY	Default Response Set	2019-03-30 16:24:47	2019-03-30 17:30:31	1	A2PUL3ZDXOW0VZ	0	0	1	1	0	0	1	1	1	3	1	2	2	2	1	#NULL!	#NULL!	#NULL!	4	4	6	5	6	8	2	4	6	4	5	2	I think Nietzsche wrote something about how if a society removed all physical want and struggle and created people whose only pursuits were that of hedonistic pleasure and the reproduction of the species, the people would burn it all down in order that something interesting would happen. Bimboola is an inherently unstable society because position seems entirely arbitrary and without meaning. Citi…	She swings out of bed with a grown and stumbles sleepily into her spacious kitchen and bypasses the fancy copper cookware and expensive stainless steel oven and cooktop to take down a box of cereal from the cabinet. The maid has already dressed her two kids and is getting ready to walk them to the posh private school a few blocks away. They wave to her as they go out the door, they know not to ex…	4	5	3	4	3	4	4	3	3	4	4	4
R_1py7apD7RGIptsU	Default Response Set	2019-02-21 14:51:37	2019-02-21 15:05:32	0	A2QGQOWEM9G55	0	1	1	#NULL!	0	0	1	0	1	3	1	2	2	2	1	#NULL!	#NULL!	#NULL!	4	7	6	4	6	8	3	4	6	4	6	5	I wake up early, I go to work for 8 hours that day. I come home and either take my child to her activities and sports, or I cook dinner and do housework. I work my second/part-time job until midnight. Then I go to bed and start again the next day. I do this 5 days a week, with 2 days off in a row. My social interactions are those I experience at work, or in relation to the educational and extra c…		5	4	3	4	2	5	4	4	3	4	5	4
R_22xZrVvcN3nHjjU	Default Response Set	2019-03-30 12:01:13	2019-03-30 12:05:48	0	A2R8IV2PWFTY00	0	1	0	#NULL!	0	0	#NULL!	#NULL!	#NULL!	3	1	2	2	#NULL!	#NULL!	#NULL!	#NULL!	#NULL!	4	#NULL!	#NULL!	#NULL!	#NULL!	#NULL!	#NULL!	#NULL!	#NULL!	#NULL!	#NULL!	#NULL!			#NULL!	#NULL!	#NULL!	#NULL!	#NULL!	#NULL!	#NULL!	#NULL!	#NULL!	#NULL!	#NULL!	#NULL!
R_Dw8pkmisvHJkypX	Default Response Set	2019-03-30 13:43:50	2019-03-30 14:37:05	0	A2TVJTQ4VXATE6	0	1	1	#NULL!	0	0	1	0	0	3	1	2	2	2	1	#NULL!	#NULL!	#NULL!	4	6	7	5	3	9	2	5	3	7	6	7	My daily life as a Bimboolean would be very midde-class. I'd live in an average sized house in a fairly nice neighborhood. My day would consist of waking up and going to do white collar work for most of the day. My family would live with me and I'd spend the day socializing with them, watching television, playing games, and just spending time with them. I'd eat dinner with my family at night with…		5	5	5	5	5	4	4	4	4	4	4	5
R_721xIywbHvBzb2x	Default Response Set	2019-02-21 14:56:52	2019-02-21 15:49:02	1	A2U3G2HZ31SPZ4	1	0	0	#NULL!	0	0	0	0	0	3	1	2	2	2	4	#NULL!	#NULL!	#NULL!	6	4	6	7	2	9	6	4	4	6	5	6	Usually, I’ll wake up at around 7 a.m. and immediately start my habit-stacking routine,Making my bed,Washing my face ,Drinking a pint of lemon water ,Preparing and drinking a nutritious smoothie . Reviewing my goals.A fundamental feature of social life is social interaction.The ways in which people act with other people and react to how other people are acting., or the ways in which people act wi…	john likes to eat cereal,he doesn't like to eat broccoli and rides bicycle to work.He is not a morning person.he goes to gym after work,he enjoys public speaking.he has a dog and he also likes to go for musical.he has 2 children and studying in public school.john's favorite class in high school is maths. on weekend he used to visit his parents and his father is a farmer.john is from income group …	4	3	4	3	5	2	4	4	4	3	5	4
R_3pr0IKTMFfAFB2W	Default Response Set	2019-02-21 15:36:47	2019-02-21 15:42:48	1	A2WC3J6MXB6UC3	0	0	1	1	0	0	0	1	1	3	1	2	2	2	1	#NULL!	#NULL!	#NULL!	6	5	6	8	7	7	9	7	7	3	6	6	The good hill station will be provided to outline my plans for the day the all times Instagram wspocoial activities that is good town to occupy in all times to my job to current city	A healthy eating plan: Emphasizes vegetables, fruits, whole grains, and fat-free or low-fat dairy products. Includes lean meats, poultry, fish, beans, eggs, and nuts. hen you enjoy working with your colleagues and look forward to .... boss about implementing some type of rewards or recognition program.	3	3	4	5	4	5	3	3	2	3	3	5
R_SNtIcqdHHSfJMHL	Default Response Set	2019-03-30 17:21:08	2019-03-30 17:28:52	0	A2WGW5Y3ZFBDEC	3	1	0	#NULL!	0	0	#NULL!	#NULL!	#NULL!	3	1	2	2	2	#NULL!	#NULL!	#NULL!	#NULL!	6	5	6	5	5	6	4	1	9	1	7	4			#NULL!	#NULL!	#NULL!	#NULL!	#NULL!	#NULL!	#NULL!	#NULL!	#NULL!	#NULL!	#NULL!	#NULL!
R_1rpkbIIrDaJc639	Default Response Set	2019-05-14 21:25:32	2019-05-14 21:27:45	0	A2XFO0X6RCS98M	2	1	0	#NULL!	0	0	#NULL!	#NULL!	#NULL!	3	1	1	2	2	#NULL!	#NULL!	#NULL!	#NULL!	6	6	6	5	5	7	3	4	6	4	5	5			#NULL!	#NULL!	#NULL!	#NULL!	#NULL!	#NULL!	#NULL!	#NULL!	#NULL!	#NULL!	#NULL!	#NULL!
R_3JqOohVzpsX29fG	Default Response Set	2019-05-23 13:43:00	2019-05-23 13:44:49	0	A2XFO0X6RCS98M	3	1	0	#NULL!	0	0	#NULL!	#NULL!	#NULL!	3	1	1	2	2	#NULL!	#NULL!	#NULL!	#NULL!	6	6	6	5	4	7	3	5	5	5	5	5			#NULL!	#NULL!	#NULL!	#NULL!	#NULL!	#NULL!	#NULL!	#NULL!	#NULL!	#NULL!	#NULL!	#NULL!
R_3pt2p0cs8u3gaTr	Default Response Set	2019-05-14 21:16:09	2019-05-14 22:40:31	0	A2XWD4PZM6JU0M	0	1	0	#NULL!	0	0	#NULL!	#NULL!	#NULL!	3	1	2	2	2	#NULL!	#NULL!	#NULL!	#NULL!	4	7	6	5	5	7	3	5	5	5	5	5			#NULL!	#NULL!	#NULL!	#NULL!	#NULL!	#NULL!	#NULL!	#NULL!	#NULL!	#NULL!	#NULL!	#NULL!
R_2wKzt1KPR9HiGOL	Default Response Set	2019-03-30 17:44:38	2019-03-30 17:59:43	0	A2YCMT5BPA0AG9	1	1	1	#NULL!	0	0	0	0	1	3	1	2	2	2	1	#NULL!	#NULL!	#NULL!	6	9	5	5	5	7	3	4	7	3	2	5	Since I would essentially be middle-class, the things that I buy things that I do would be typical of middle-class Americans. I would work 40 hours a week, drive an average car and probably stay home other than weekends. On weekends, I would run errands and do things like wash the car and clean the house. Much would depend on whether I was married and had children or not. On weekend evenings I wo…		4	4	3	4	4	4	4	4	4	4	4	3
R_1litQjO9S3hbNlK	Default Response Set	2019-02-21 18:32:17	2019-02-21 19:29:10	1	A31582CMJ7Q6HM	0	0	0	#NULL!	0	0	1	0	0	3	1	2	2	2	2	#NULL!	#NULL!	#NULL!	4	6	6	8	8	6	3	4	7	3	5	6	very nice feeling. having good experience. A fundamental feature of social life is social interaction, or the ways in which people act with other people and react to how other people are acting. To recall our earlier paraphrase of John Donne, no one is an island. This means that all individuals, except those who choose to live truly alone, interact with other individuals virtually every day and o…	daily woke up early in the morning 6'o clock. then feel fresh continue the my daily routine process. break fast.Business Insider took a look at a typical day for which involves lots of tea and plenty of time spent with family and friends.	4	3	4	3	4	3	4	4	4	3	4	2
R_1M0raenin8cTZBO	Default Response Set	2019-02-21 19:39:35	2019-02-21 19:51:17	1	A320BT7PLIQVZT	0	0	0	#NULL!	0	0	1	0	1	3	1	2	2	2	2	#NULL!	#NULL!	#NULL!	4	4	7	5	5	8	2	5	5	5	4	4	I believe I would live a middle income style of life. I can afford all my bills without stuggle. I can take time and resources to go on vacation. I would assume I have a typical average life with an average job. I believe the life in Bimboola society parallels whats happening in the real world. We have some people that do harder work and try harder and can afford more in life and those that, well…	I believe this persons life has been filled with stuggle and hardship. This person probably wastes much of their time. they failed to continue their education. they failed to learn basic job skills. this person has friends that are also in the same positions ass her. she might not be the nicest person.	3	3	3	3	3	3	3	3	3	3	3	3
R_2RUG1ceHHRoavUx	Default Response Set	2019-02-21 15:06:53	2019-02-21 15:21:00	1	A32C81WGYJLJGY	1	0	0	#NULL!	0	0	0	0	0	3	1	2	2	2	4	#NULL!	#NULL!	#NULL!	5	4	5	7	4	6	7	6	8	2	4	6	my daily activities playing with ground for cricket.. and do my social interactions with met with my reratives members should be met with them.. my thoughts and feelings is shared to be my family mebers and my friends circle to my every feelings... A communication diary assessed the relative amount of social interactions college students conducted online compared to face-to-face conversation and …	Daily routines can make a huge difference to how healthy, happy and productive we are. Discover the key pieces to these 7 routines & make them your own: ... They certainly inspired me to think about different parts of my routine .... This is why effective communication is key to establishing and maintaining positive ... In every interaction with parents, one of your goals is to strengthen your pa…	4	3	4	4	5	3	4	5	5	4	5	4
R_pawzAzJhwkmm8eJ	Default Response Set	2019-05-23 13:00:42	2019-05-23 13:17:26	1	A3388HIWAKD3DV	0	0	0	#NULL!	0	0	1	1	1	3	1	1	2	2	1	#NULL!	#NULL!	#NULL!	5	5	8	5	5	5	5	3	7	3	4	5	The daily life of a Bimboolean. Here is a description of how a normal day would unfold for a Bimboolean. I have what I call daily activities which is where I do something everyday for example go to work, sleep, eat, etc. These take up most of my time in my days. Sometimes I will do something different if I have time. Other things I like to do in my spare time is eat at average rated alien food re…	Describing Jane in 150-200 words, first impressions. I think her usual daily routine consists of taking care of her kids and going to work at an advertising agency. She was married but is recently divorced but I think she takes care of the kids by herself. Jane seems really smart because she speaks two languages and she might use both at her job. Jane likes doing exciting things like public speec…	2	3	5	2	5	3	4	4	3	4	3	4
R_294EnbXjaF1SxMB	Default Response Set	2019-02-21 19:11:30	2019-02-21 20:17:01	1	A34O4VHAO8KGFK	0	0	1	1	0	0	1	0	0	3	1	2	2	2	1	#NULL!	#NULL!	#NULL!	6	4	6	7	6	5	7	5	7	3	5	6	IN THE TIME OF THE LIFE IN THE BIMBOOLA SOCIETY AND MAKES THE SOME OF THE DAILY ACTIVITIES IN THE TIME OF THE DAY. MAKE THE SOME OF THE TRIP DO THE EVERYDAY DAILY ACTIVITIES AND MAKES THE MANY OF THE ATTENTION AND DELIVERS THE MANY OF THE INTERESTING WORKING AND DELIVERS THE SOME OF THE THOUGHTS. IT GIVES THE MANY OF THE SOCIAL INTERACTIONS AND THEIR RELATIONSHIP WITH THE THOUGHTS OF THE WORKING …	JOHN WORKS AN ADVERTISING COMPANY, CAN SPEAK TWO LANGUAGE. JOHN RECENTLY DIVORCED, JOHN CHILDREN GOING TO PUBLIC SCHOOL. JOHNS FATHER IS A FARMER. WEEKENDS JOHNS VISITS HIS PARENTS. JOHN RIDES A BICYCLE. JOHN IS NOT MORNING JOHN LIKES TO EAT RICE	4	4	3	4	5	3	2	4	3	3	3	4
R_7X3ar8Jn6T8fHax	Default Response Set	2019-03-30 16:02:52	2019-03-30 16:34:41	1	A37E36IPU0BJX5	0	0	0	#NULL!	0	0	1	0	0	3	1	1	2	2	1	#NULL!	#NULL!	#NULL!	5	4	6	6	6	9	3	4	5	5	7	7	As a citizen of this community and income level, I would typically enjoy my nice home and yard. I would also just like driving around and see the shops to walk around shopping. My car would be fun to drive around too! I'd drive fast on the freeway sometimes. I'd feel content but like there's still people above me financially in the society too though. I'd be social with the others there when poss…	My impressions of John are that he is very unadjusted as an adult. He sounds immature too. I don't understand why he can't afford transportation, even being in his level, it still doesn't make sense. He usually interacts with colleagues at work, and other citizens he sees while riding his bike to work.	4	4	3	4	4	2	5	4	4	4	4	3
R_31ZwAJpCFHbV58V	Default Response Set	2019-02-21 17:54:44	2019-02-21 21:31:57	0	A38GD64MIM8FML	2	1	0	#NULL!	0	0	#NULL!	#NULL!	#NULL!	3	1	2	2	2	#NULL!	#NULL!	#NULL!	#NULL!	5	6	4	7	7	7	6	5	7	3	5	4			#NULL!	#NULL!	#NULL!	#NULL!	#NULL!	#NULL!	#NULL!	#NULL!	#NULL!	#NULL!	#NULL!	#NULL!
R_3gZZmF5dH3Tw42p	Default Response Set	2019-02-21 16:23:20	2019-02-21 16:48:38	1	A3AGF9EJPNNZH5	0	0	1	1	0	0	1	1	0	3	1	2	2	2	1	#NULL!	#NULL!	#NULL!	7	8	9	9	8	9	8	9	7	3	6	7	We start by demonstrating empirically that both relative deprivation and relative.far as our knowledge reaches, in the performance of the work, the rights of other authors to be address how economic inequality induces an individualistic self-construal. differences between the three income groups in Bimboolean society were asked to imagine that they lived in Bimboola and, to get their life.We star…	JOHN LIKE TO EAT RICE.HE LIKES TO GO TO THE GYM AFTER WORK. JOHN DOES NOT LIKE TO EAT BROCCOLI. HE ENJOYS PUBLIC SPEAKING.HE JUST BOOKED A TRIP TO GO ON A FIVE-STARTED CRUISE. JOHN'S CHILDREN GO TO A PRESTIGIOUS PRIVATE SCHOOL HE LIVE LIKE A HUMAN LIFE JOHN HAVE 2 CHILDREN'S HE LIVE A ROUTINE LIFE VERY ENJOYABLE.JOHN ALWAYS TRAVEL FIRST CLASS ON AIRPLANES. HE OWN A EXPENSIVE SPORTS CARS.FROM THIS…	5	3	5	4	4	5	3	4	4	4	4	4
R_eXqhh2tJYKubZh7	Default Response Set	2019-05-14 23:08:20	2019-05-14 23:14:25	1	A3AKKYZC4JE3UF	0	0	0	#NULL!	0	0	0	0	1	3	1	1	2	2	1	#NULL!	#NULL!	#NULL!	6	4	5	5	5	5	5	5	5	5	4	4	I would start off cooking my own breakfast in my average looking house. I would be very happy to lead this life because I am not at the bottom of the pole and I can live happily. I would meet people of my economic situation which is average and we go on vacations that are not super expensive but still are good.	She probably leads a humble life with not a lot of riches in her life. She probably interacts with people that have minimum wage jobs and are just getting by in their lives. I think she has a great life because I think work and family occupy most of her time.	4	4	4	4	4	4	4	4	4	4	4	4
R_2zHpLt0AdfjDGal	Default Response Set	2019-02-21 14:55:27	2019-02-21 15:00:02	0	A3AV8KOZW78IEW	0	1	0	#NULL!	0	0	#NULL!	#NULL!	#NULL!	3	1	2	2	2	#NULL!	#NULL!	#NULL!	#NULL!	5	7	7	5	6	7	5	3	7	3	4	4			#NULL!	#NULL!	#NULL!	#NULL!	#NULL!	#NULL!	#NULL!	#NULL!	#NULL!	#NULL!	#NULL!	#NULL!
R_25XtGuBZaQdR1Kg	Default Response Set	2019-05-23 14:23:44	2019-05-23 14:28:09	0	A3BI98I9V2FL0T	0	1	0	#NULL!	0	0	#NULL!	#NULL!	#NULL!	3	1	1	2	2	#NULL!	#NULL!	#NULL!	#NULL!	6	9	7	5	5	5	5	3	7	3	6	6			#NULL!	#NULL!	#NULL!	#NULL!	#NULL!	#NULL!	#NULL!	#NULL!	#NULL!	#NULL!	#NULL!	#NULL!
R_3shaJc6pZc7gm5u	Default Response Set	2019-02-21 15:14:49	2019-02-21 15:23:58	1	A3BK6JG2OOREGX	0	0	1	1	0	0	1	1	1	3	1	2	2	2	1	#NULL!	#NULL!	#NULL!	5	5	5	9	6	8	7	8	7	3	6	5	While emotions and feelings are quite different, we all use the words interchangeably to more or less explain the same thing – how something or someone makes us feel. However, it's better to think of emotions and feelings as closely related, but distinct instances – basically, they're two sides of the same coin.	Wake at 4:30 a.m. Drink water. Set 3 Most Important Things (MITs) for today.Fix lunches for kids and myself. Eat breakfast, read. Exercise (run, bike, swim, strength, or yardwork) or meditate. Shower.	5	4	5	4	4	5	5	4	4	5	5	5
R_3mDCyhc6UC1qOl3	Default Response Set	2019-02-21 15:50:05	2019-02-21 16:00:27	1	A3EIS965KC1BJR	1	0	1	1	0	0	1	1	1	3	1	2	2	2	1	#NULL!	#NULL!	#NULL!	8	9	7	6	7	6	8	5	8	2	5	6	They feelings of bimboola and this survey of is very individual of is very likely. so this survey of going to this daily activity. they survey of thought and improve in this individual of is you have describe in this thought of feeling.	They routine is very person and very interacts. so this survey of colleagues would think in optimistic to person of usually daily activity in to this temperament. so this survey is very difficult.	3	4	3	4	3	3	3	5	5	4	4	4
R_1QN6AB3jVC1U1Ph	Default Response Set	2019-05-14 23:33:26	2019-05-14 23:41:39	0	A3FOKP72T5I4FR	0	1	1	#NULL!	0	0	1	0	0	3	1	2	2	2	1	#NULL!	#NULL!	#NULL!	4	5	7	5	5	5	5	3	3	7	5	3	It would be getting up, getting kids ready for school and going to work. Coming home getting dinner ready and spending time with the kids. Taking them to practice if needed or doi g chores. Weekends would be for shopping and having fun,otherwise just cleaning.		4	4	3	4	4	4	4	4	4	4	4	4
R_3CIQJvaEv3Vq3vy	Default Response Set	2019-05-14 20:55:52	2019-05-14 21:09:10	0	A3FY6THWKRYN9M	0	1	1	#NULL!	0	0	1	1	0	3	1	2	2	2	1	#NULL!	#NULL!	#NULL!	4	5	7	5	5	5	5	5	5	5	6	6	My daily activities would consist of going to work every morning during the week, spending some time with friends and family every evening and getting to relax over the weekend. Some things I do on a social level would be seeing a movie at the theater, going to the beach to pick up shells, shark teeth or to just relax in the sun. The relationships I have around me are great, they have a lot of hu…		5	5	5	5	5	5	5	5	5	5	5	5
R_1pmLfC3J9lwhKzq	Default Response Set	2019-03-30 12:20:30	2019-03-30 12:35:56	1	A3G1X3IP2VM4IK	0	0	0	#NULL!	0	0	0	0	1	2	1	1	2	2	1	#NULL!	#NULL!	#NULL!	5	7	6	5	6	8	3	2	8	2	6	6	I can pretty much live comfortably. I can buy what I need and sometimes buy what I want. I try not to splurge so I can not have to worry about purchasing bigger items and maintaining my home and car. I would interact mostly with my family and sometimes with friends and coworkers. I'd go to the movies with them, go on dates with my husband, and go to parks, and clubs. I'd feel grateful that I'm li…	I think Jane is a struggling individual, but she does get by. I'd think that her daily routine is to work when she can muster up the strength and she goes out to nightclubs every weekend. She probably interacts with her children mostly and has few friends. Her general mood is probably cynical, but she is most likely quite entertaining.	5	5	4	5	5	5	5	5	5	5	5	5
R_2BsSj7o2X9v8Ma5	Default Response Set	2019-03-30 12:02:51	2019-03-30 12:29:38	0	A3GM78FCDY293T	0	1	0	#NULL!	0	0	0	1	0	3	1	1	2	2	1	#NULL!	#NULL!	#NULL!	6	4	6	5	5	8	1	5	5	5	5	6	I have to get up early because I have a full-time job that I work during the day. My job is okay in that I don't have to do physical labor in a factory or similar setting. I have an office job that I enjoy well enough although it can be frustrating because I'm overworked at times and don't get the pay and respect I feel like I deserve. I have an okay chance to move up, but that often comes with m…		5	5	4	5	5	5	5	5	5	5	5	5
R_1FfS5G8fMfqIxlE	Default Response Set	2019-03-30 11:56:00	2019-03-30 11:59:55	0	A3IR7DFEKLLLO	0	1	0	#NULL!	0	0	#NULL!	#NULL!	#NULL!	3	1	1	2	2	#NULL!	#NULL!	#NULL!	#NULL!	5	5	6	5	5	5	6	3	7	3	5	5			#NULL!	#NULL!	#NULL!	#NULL!	#NULL!	#NULL!	#NULL!	#NULL!	#NULL!	#NULL!	#NULL!	#NULL!
R_3QWpgHkFUVu9j5I	Default Response Set	2019-05-14 22:41:26	2019-05-15 00:32:05	0	A3MFK5UEUG95M3	0	1	0	#NULL!	0	0	#NULL!	#NULL!	#NULL!	2	1	1	2	2	#NULL!	#NULL!	#NULL!	#NULL!	4	4	5	5	5	3	1	5	5	5	7	6			#NULL!	#NULL!	#NULL!	#NULL!	#NULL!	#NULL!	#NULL!	#NULL!	#NULL!	#NULL!	#NULL!	#NULL!
R_3EaKV5TNR4Nxbpg	Default Response Set	2019-02-21 16:26:40	2019-02-21 16:30:36	0	A3N7R7P9HP2YB6	0	1	0	#NULL!	0	0	#NULL!	#NULL!	#NULL!	3	1	2	2	2	#NULL!	#NULL!	#NULL!	#NULL!	4	7	6	5	4	8	4	7	4	6	7	7			#NULL!	#NULL!	#NULL!	#NULL!	#NULL!	#NULL!	#NULL!	#NULL!	#NULL!	#NULL!	#NULL!	#NULL!
R_2nUrnk6jNLsdUSR	Default Response Set	2019-02-21 14:52:46	2019-02-21 15:10:20	0	A3NDPPBACRIXKH	0	1	0	#NULL!	0	0	#NULL!	#NULL!	#NULL!	3	1	2	2	2	#NULL!	#NULL!	#NULL!	#NULL!	4	5	4	6	4	9	1	6	3	7	6	6			#NULL!	#NULL!	#NULL!	#NULL!	#NULL!	#NULL!	#NULL!	#NULL!	#NULL!	#NULL!	#NULL!	#NULL!
R_3hFNqq6YTDP5WAP	Default Response Set	2019-02-21 18:01:58	2019-02-21 18:31:00	1	A3OWBJ2XMKJIPN	0	0	0	#NULL!	0	0	1	1	0	3	1	2	2	2	2	#NULL!	#NULL!	#NULL!	4	9	9	7	6	7	6	6	7	3	6	5	Wake up. Usually around 5 or 6 am (whenever our son gets up). ... Make breakfast. ... Write something, anything. ... Check email. ... Check in on social media. ... Finish coffee. ... Read something. ... Go for a walk.	Wake at 4:30 a.m. Drink water. Set 3 Most Important Things (MITs) for today. Fix lunches for kids and myself. Eat breakfast, read. Exercise (run, bike, swim, strength, or yardwork) or meditate. Shower.	4	2	3	4	3	3	5	2	3	4	4	4
R_phlOIJFKt0m4NS9	Default Response Set	2019-02-21 15:26:32	2019-02-21 15:30:36	1	A3P5D6TIHFDOEU	0	0	1	1	0	0	0	1	0	3	1	2	2	2	1	#NULL!	#NULL!	#NULL!	5	5	5	8	7	8	7	8	6	4	5	6	A social interaction is an exchange between two or more individuals and is a building block of society. Social interaction can be studied between groups of two (dyads), three (triads) or larger social groups. By interacting with one another, people design rules, institutions and systems within which they seek to live.	Get on the same page. One of the biggest obstacles to connecting with other teachers is making sure that you're all on the same page. ... Teach and learn from each other. ... Collaborate on lesson plans. ... Share what works. ... Start a blog. ... Build your own social network. ... Take on big projects. ... Get feedback.	3	3	4	3	4	4	3	4	3	4	4	3
R_2uxF94cNqUltiUZ	Default Response Set	2019-05-15 00:16:50	2019-05-15 00:38:52	1	A3RCX3IQ8L6HHW	0	0	0	#NULL!	0	0	1	0	0	3	1	1	2	2	1	#NULL!	#NULL!	#NULL!	4	8	9	5	5	7	3	4	6	4	4	4	I would imagine that being part of the middle group that my life would be fairly average. I would live in a nice but modest house which would be comfortable. I'd have average possessions and take average vacations, although I might underspend in some areas in order to save up. Since I'm in a middle income bracket, I don't think I'd feel a strong need to social climb or try to prove status with ma…	John sounds like a very hard worker in spite of being in the income group 3. He works for an advertising company, but for some reason is being paid a low salary. Perhaps he is on the janitorial staff which might explain it. John has two kids but is divorced, so he might share custody of his kids. His daily routine would involve going to work, but could vary if he has his kids for the day. He migh…	5	4	3	4	4	4	5	4	5	4	4	3
R_2qwuYkSVF0tHn06	Default Response Set	2019-02-21 14:54:21	2019-02-21 15:14:30	1	A3SE55NLRS3F3B	0	0	1	1	0	0	1	1	1	3	1	2	2	2	1	#NULL!	#NULL!	#NULL!	8	5	6	8	7	7	7	6	8	2	5	5	I get up about two hours before sunrise. In the winters, the rising time is about 5 am and in the summers, it is around 4 am. This makes me feel fresh and energetic into the day. The early morning time before sunrise is the golden time and the best hours of the day.If you look at this map, most fall asleep between 11pm and 12am. I go to sleep anywhere from 8pm to 2am. I wake up at around 5am. It …	Wake at 4:30 a.m. Drink water. Set 3 Most Important Things (MITs) for today. Fix lunches for kids and myself. Eat breakfast, read. Exercise (run, bike, swim, strength, or yardwork) or meditate. Shower. Be honest and direct. State your concern from your perspective, for example: ... Listen carefully. Listen to what the other person is saying instead of getting ready to react. ... Avoid blaming. Fo…	4	4	4	3	3	4	3	3	4	5	4	4
R_1cRZHNqUmFWS3Gq	Default Response Set	2019-03-30 15:30:49	2019-03-30 15:37:46	0	A3U6IA3JUSFZ2M	0	1	0	#NULL!	0	0	#NULL!	#NULL!	#NULL!	3	1	1	2	#NULL!	#NULL!	#NULL!	#NULL!	#NULL!	5	5	6	#NULL!	#NULL!	#NULL!	#NULL!	#NULL!	#NULL!	#NULL!	#NULL!	#NULL!			#NULL!	#NULL!	#NULL!	#NULL!	#NULL!	#NULL!	#NULL!	#NULL!	#NULL!	#NULL!	#NULL!	#NULL!
R_3kthg8WapO7hag5	Default Response Set	2019-02-21 14:55:38	2019-02-21 15:03:16	0	A5J0OW727ZCWY	0	1	0	#NULL!	0	0	#NULL!	#NULL!	#NULL!	3	1	2	2	2	#NULL!	#NULL!	#NULL!	#NULL!	4	9	6	5	5	5	5	2	8	2	5	6			#NULL!	#NULL!	#NULL!	#NULL!	#NULL!	#NULL!	#NULL!	#NULL!	#NULL!	#NULL!	#NULL!	#NULL!
R_3lcd7sVWhubdpdf	Default Response Set	2019-05-23 13:05:11	2019-05-23 13:38:14	0	A6ZAKE3FP8YKY	2	1	0	#NULL!	0	0	#NULL!	#NULL!	#NULL!	2	1	1	#NULL!	#NULL!	#NULL!	#NULL!	#NULL!	#NULL!	#NULL!	#NULL!	#NULL!	#NULL!	#NULL!	#NULL!	#NULL!	#NULL!	#NULL!	#NULL!	#NULL!	#NULL!			#NULL!	#NULL!	#NULL!	#NULL!	#NULL!	#NULL!	#NULL!	#NULL!	#NULL!	#NULL!	#NULL!	#NULL!
R_C77dtcLEhuJmMoN	Default Response Set	2019-05-14 20:54:48	2019-05-14 23:30:42	1	A7YPR0X7H4GPZ	0	0	0	#NULL!	0	0	1	0	1	3	1	1	2	2	1	#NULL!	#NULL!	#NULL!	4	7	6	5	5	6	6	5	4	6	5	5	On a normal day I would get up early in the morning and get prepared for work. I would meet up with my coworker Omar at a coffee shop before work and chat for a bit, then we would head to work. He is my coworker but makes the salary of group 3. I feel I have a bit more power and prestige than him although we do the same job. I would be cognizant of growth and looking to meet those from group 1, e…	Her normal day would begin by waking her children up and getting them ready for school. Since she is now divorced with two children, she has more responsibility since they live with her. As her father is a farmer, she cooks a healthy breakfast with vegetables and oatmeal. Her father usually gives her food as he knows she does not make much money and her finances are not the best. She often thinks…	4	5	2	5	5	5	5	5	3	4	5	5
R_1IYjtCzmLLsFUIc	Default Response Set	2019-03-30 14:07:39	2019-03-30 14:47:40	0	A95RHRMLHT89M	0	1	0	#NULL!	0	0	0	1	0	3	1	1	2	2	1	#NULL!	#NULL!	#NULL!	9	6	8	5	3	9	1	5	5	5	5	6	Bimboolean life has been going much better than I initially expected. There was an initial apprehension once I learned of my income rating, however, once I continued to dwell within their society, I've been experiencing much more pleasant times. There have been very little complaints from me, but I keep my eyes peeled for new people to meet. They've welcomed me very well, but, it helps that I've …		3	2	4	3	4	5	4	4	4	3	3	4
R_2EhtZeQPoArjdNG	Default Response Set	2019-05-14 23:29:12	2019-05-14 23:49:38	1	A9YN0N476F6PR	0	0	0	#NULL!	0	0	0	0	1	3	1	1	2	2	1	#NULL!	#NULL!	#NULL!	4	4	6	5	5	9	1	5	5	5	4	4	Life in Bimboola is satisfactory. I'm satisfied with my income level and all of my belongings. My home is nice even considering my income level. It can comfortably house me and my future family. My transportation is not only stylish but seemingly reliable. My average day would consist of working from home and spending the rest of my day inside my house enjoying my living space. I'd have a small c…	Jane's day would usually consist of waking up early to get her kids ready for school. She would cook two meals at home which would be breakfast and dinner. She would bike to work and bike back home after the gym. She would cook dinner and feed her dog. She would then get her children ready for bed and sleep. Jane doesn't have many friends, but she interacts with her colleagues to a certain extent…	4	4	1	4	3	3	3	3	3	3	3	3
R_1Dr1nDCebzSDavl	Default Response Set	2019-02-21 14:54:13	2019-02-21 15:19:12	1	AFS4UAM96BPFW	0	0	1	1	0	0	0	0	1	3	1	2	2	2	1	#NULL!	#NULL!	#NULL!	5	5	6	7	5	7	6	8	6	4	6	4	THE DAILY LIFE IS NUMBER OF RELATION CONTACT TO INVESTMENT DETAIL TO EXPLAIN AND JOINED FOR MEMBERS IN GROUP. THE MAIN REASON FOR INVEST TO FIRST GROUP LEVEL.	Jane likes to go to the gym after work and works in advertising company. Jane likes to eat rice and don't like eat broccoli. Jane’s father is a farmer and married but recently divorced .Jane's children go to a public school.Jane has two children. Jane is from income group 3 and speak two languages	5	5	3	4	4	4	5	4	4	3	4	3
R_3MDKtzmS4ofPZB5	Default Response Set	2019-02-21 15:30:09	2019-02-21 15:54:36	1	AG5HAUJJV4OCY	0	0	0	#NULL!	0	0	1	0	0	3	1	2	2	3	1	#NULL!	#NULL!	#NULL!	4	4	4	7	8	7	8	7	8	2	5	6	Jane likes to go the gym after work,Jane has two children,Jane favorite class in high school was math,Jane likes go to music class,Jane has never been air planner.	john likes to go the gym after work,john has two children,john favorite class in high school was math.john likes go to music class,john has never been airplane.	5	4	3	4	3	4	3	5	4	4	4	4
R_21mIvLa5wxD1NiS	Default Response Set	2019-02-21 16:01:22	2019-02-21 16:17:06	0	AGC3T6724JUAF	0	1	0	#NULL!	0	0	#NULL!	#NULL!	#NULL!	3	1	2	2	2	#NULL!	#NULL!	#NULL!	#NULL!	5	6	6	5	5	5	5	5	5	5	4	4			#NULL!	#NULL!	#NULL!	#NULL!	#NULL!	#NULL!	#NULL!	#NULL!	#NULL!	#NULL!	#NULL!	#NULL!
R_2zw3FiaAtmnN8RH	Default Response Set	2019-02-21 14:54:52	2019-02-21 15:06:29	1	AGC9SDAHS3ZQG	1	0	0	#NULL!	0	0	0	1	1	3	1	2	2	2	2	#NULL!	#NULL!	#NULL!	7	4	4	8	8	8	9	7	8	2	5	7	Takeaway: My daily routine is structured around how much energy, creativity, and flexibility I have over the course of the day. A productive daily routine allows you to consider your constraints, take frequent breaks, cultivate your energy levels	Takeaway: My daily routine is structured around how much energy, creativity, and flexibility I have over the course of the day. A productive daily routine allows you to consider your constraints, take frequent breaks, cultivate your energy levels	4	4	4	4	4	5	5	5	5	5	4	5
R_1mgBHOwcL9VYNg1	Default Response Set	2019-02-21 16:09:59	2019-02-21 17:16:21	1	AHDY3BLTTUYFG	0	0	0	#NULL!	0	0	1	0	0	3	1	2	2	3	1	#NULL!	#NULL!	#NULL!	4	9	5	7	7	9	8	7	8	2	6	6	Wake up. Usually around 5 or 6 am.Eat breakfast, read.Regular physical activity can improve your muscle strength and boost your endurance. Exercise delivers oxygen and nutrients to your tissues and helps your cardiovascular system work more efficiently. And when your heart and lung health improve, you have more energy to tackle daily chores.While having a regular exercise routine always helps wit…	John cannot afford a car.John doesn’t like to eat broccoli.John likes going to musicals. John can speak two languages. John has never been on an airplane.John's children go to a public school.On weekends, John visits his parents. John's favourite class in high school was math. John likes to go to the gym after work. John works at an advertising company.John enjoys public speaking. John cannot aff…	4	3	3	4	5	3	5	4	3	4	5	4
R_W84q6kXq0844Tux	Default Response Set	2019-05-14 21:15:48	2019-05-14 21:45:43	1	AHKRGPN5D3I2G	0	0	0	#NULL!	0	0	1	0	0	3	2	1	2	2	1	#NULL!	#NULL!	#NULL!	5	4	7	7	1	5	3	3	7	3	4	7	My morning is waking up, praying to God, and then sending a message to my girlfriend. After that, it depends. Most likely, I'd start calling a couple of friends to see what music is going on and if there any gigs to play. After that, I'd go to work teaching music and socializing with my colleagues. Once done with work, I'd go home spend time with my family and then begin to work on a few projects…	I think he's an ok guy. I believe that his routine is very normal. Wake up in the morning, say hello to his kids, and go to work until he gets out at 3-5. Nothing too crazy. I believe he interacts with his family and friends daily and does various activities such as going to the gym together or to a mall to shop or see a movie. His general mood and temperament is very normal. He is very calm and …	5	5	5	5	5	5	5	5	5	5	5	5
R_1mKMrrUTOdc1r8l	Default Response Set	2019-02-21 15:39:24	2019-02-21 15:40:40	0	AOA75QBJM38XE	3	1	0	#NULL!	0	0	#NULL!	#NULL!	#NULL!	3	1	2	2	#NULL!	#NULL!	#NULL!	#NULL!	#NULL!	#NULL!	#NULL!	#NULL!	#NULL!	#NULL!	#NULL!	#NULL!	#NULL!	#NULL!	#NULL!	#NULL!	#NULL!			#NULL!	#NULL!	#NULL!	#NULL!	#NULL!	#NULL!	#NULL!	#NULL!	#NULL!	#NULL!	#NULL!	#NULL!
R_6sO7lPHqQ1xKYRr	Default Response Set	2019-03-30 12:52:08	2019-03-30 12:56:23	0	AOAZMLP27GD81	0	1	0	#NULL!	0	0	#NULL!	#NULL!	#NULL!	3	1	2	2	2	#NULL!	#NULL!	#NULL!	#NULL!	4	4	9	5	5	6	4	2	8	2	7	7			#NULL!	#NULL!	#NULL!	#NULL!	#NULL!	#NULL!	#NULL!	#NULL!	#NULL!	#NULL!	#NULL!	#NULL!
R_pbDPAYq1nbSeNbz	Default Response Set	2019-02-21 14:53:08	2019-02-21 15:15:30	0	ARVXIBUCA8WDZ	0	1	1	#NULL!	0	0	0	1	0	3	1	2	2	2	1	#NULL!	#NULL!	#NULL!	4	6	8	5	5	7	3	4	7	3	5	5	I have a pretty average life as a middle class Bimboolean. I start the typical work day at 9 a.m. and return home at 7 p.m. My job pays a decent salary but the work isn't very engaging and I'd like to find something better to do with my life. I make small talk with my co-workers throughout the day. I am never too interested in what they have to say but it's an easy way to pass the time. After wor…		4	4	4	4	4	4	4	4	4	4	2	2
R_3plHyxTsR8Bfxq0	Default Response Set	2019-05-14 20:55:33	2019-05-14 21:06:51	1	AS2WTWYVRW9BV	0	0	0	#NULL!	0	0	0	0	1	2	1	1	2	2	1	#NULL!	#NULL!	#NULL!	5	5	6	6	5	6	6	3	7	3	5	7	1, my daily activities I think are going to be basic like getting up for work and grabbing something to eat on the way and probably a coffee also raising my kids and stuff like that. 2. my interactions are with my kids mainly and my wife and my small group of friends that I have as well as my coworkers that I would hang out with sometimes 3. My thoughts and feelings are probably that I am a middl…	I think Jane is a lower income person and probably just barely gets by and lives paycheck to paycheck so for her there isn't much time to socialize or even if she could she cannot afford to go out for a drink or anything with friends. Also her general mood would be bad since she is discouraged about her life and really just cannot seem to get ahead. Mostly she would talk only with her immediate f…	4	5	4	4	5	4	4	4	4	4	4	4
R_6Pz6AkdKET6PDIR	Default Response Set	2019-02-21 15:08:33	2019-02-21 15:21:03	1	ATBDSMMD3YOMM	2	0	0	#NULL!	0	0	0	1	0	3	1	2	2	2	2	#NULL!	#NULL!	#NULL!	6	4	5	8	8	7	8	7	8	2	6	7	A social interaction is an exchange between two or more individuals and is a building block of society. Social interaction can be studied between groups of two (dyads), three (triads) or larger social groups. By interacting with one another, people design rules, institutions and systems within which they seek to live	Wake at 4:30 a.m. Drink water. Set 3 Most Important Things (MITs) for today. Fix lunches for kids and myself. Eat breakfast, read. Exercise (run, bike, swim, strength, or yardwork) or meditate. Shower.	5	4	4	4	5	4	4	5	4	5	4	4
R_2E16UREemLjnUl8	Default Response Set	2019-02-21 15:46:24	2019-02-21 16:03:53	1	AUPRMVUM25CSP	0	0	1	1	0	0	0	1	0	3	1	2	2	2	1	#NULL!	#NULL!	#NULL!	6	8	6	7	9	5	7	8	7	3	7	6	the person with memory loss, your family and carers, Alzheimer's Australia Vic and that you maintain regular contact with your family. dementia appears at an earlier stage of their life when they are likely to be ... own growing up, they find that they also have to cope with a family.	Find yourself and define yourself on your terms. Oscar Wilde once said with his usual wit: Be yourself; everyone else is already taken.Practice, practice, practice. It takes determination, discipline, and a lot of regular practice to change your brain over time.	4	4	4	5	3	4	3	5	4	4	4	3
R_31Gg6BE1M23pqWa	Default Response Set	2019-02-21 17:49:40	2019-02-21 17:57:10	0	AVD6HMIO1HLFI	0	1	0	#NULL!	0	0	#NULL!	#NULL!	#NULL!	3	1	2	2	2	#NULL!	#NULL!	#NULL!	#NULL!	4	6	5	5	5	6	4	3	7	3	4	4			#NULL!	#NULL!	#NULL!	#NULL!	#NULL!	#NULL!	#NULL!	#NULL!	#NULL!	#NULL!	#NULL!	#NULL!
R_r8Tg6nVyoN2x1e1	Default Response Set	2019-05-14 20:58:49	2019-05-14 21:15:16	0	AVI7K876BV3QL	0	1	0	#NULL!	0	0	1	1	0	3	1	1	2	2	1	#NULL!	#NULL!	#NULL!	4	9	6	5	5	9	3	7	4	6	6	6	As a bimboolean, I would go to work everyday to make my money. my job would be just an average job. I would have co-workers that I get along with and interact with on a daily basis. I would have a family and would be friendly with my neighbors talking to them almost daily. I would have a happy normal balanced life. I would feel good waking up to do my daily job/errands. I would feel like I have a…		5	5	4	5	5	4	4	4	4	4	3	4
R_x3pB2VtjMEqDn8J	Default Response Set	2019-02-21 16:23:41	2019-02-21 16:39:41	1	AVJUBECUZLVET	1	0	1	1	0	0	0	1	1	3	1	2	2	2	1	#NULL!	#NULL!	#NULL!	4	4	4	8	8	9	8	8	9	1	6	6	This one question usually tends to make most candidates caught off-guard. These kind of questions are actually a false question because a working individual knows that there is no such thing as a “typical” day. This is a good question to show how to organize your time, your schedules, your workload and use the day more efficiently. Usually, a good method to answer such question is to point out th…	A first impression is what a person thinks of you when they first meet you. It is the feeling that they get or the initial evaluation that a person does of you when they first meet you. It can be done during a glance, a conversation or even from a distance when someone is looking at your body language.I remember my childhood as if it were yesterday. Nothing was better than my closest friends. We …	4	3	5	4	5	#NULL!	4	3	4	4	4	5
R_2E5nJByEwx05ZK4	Default Response Set	2019-02-21 15:32:44	2019-02-21 15:55:17	1	AVXEDARJC5HLU	0	0	1	1	0	0	0	1	1	3	1	2	2	2	1	#NULL!	#NULL!	#NULL!	4	6	6	5	5	9	1	5	5	5	5	5	Would be a typical middle class life. Get up go to work.. do that for 50 year and hope your health doesnt cause you to lose your savings so you can retire without living in poverty. You would see the same people at work every day, all bitching and moaning about their own lives and how pathetic of a existence it is. You wake up wishing you didnt but praying you make it through the day. You wonder …	You are only paying $2.50 and you expect at least 2 150 word essays? Thats just not right... but I would expect her to be a stuck up bitch who thinks her shit dont stink. Probably a privileged republican in favor of the rich getting richer and never having to worry about getting sick and it wiping out all her money. She only interacts with other fat cats and she is in a great mood as long as shes…	3	4	1	4	4	4	4	4	4	4	3	3
R_3JhpQxaBkSSzFyS	Default Response Set	2019-02-21 15:34:10	2019-02-21 15:59:57	1	AWAW665TQQP2F	1	0	0	#NULL!	0	0	0	0	1	3	1	2	2	2	2	#NULL!	#NULL!	#NULL!	4	4	6	5	6	9	1	5	5	5	5	5	In my day I get up with the husband to see him off to work. I am a stay at home Mom because my husband makes a great living. When he has left for work I make a hot meal for the kids for breakfast before they hurry to catch the bus for school. After they are gone I spend my day cleaning the home, running errands, getting my hair and nails done, and preparing a nice supper for everyone. When the ki…	I think Jane is a very down to earth person who is always willing to lend a hand to anyone in need. I think she is family oriented and loves her children very much. I think she gets up and takes care of her children before her and the kids all rush out the door to go to their work and school. She spends all day at work then rushes to get the kids from school on her way home so she can go over pap…	4	4	4	4	4	4	4	4	4	4	4	4
R_T6O3IgOzhcRJWud	Default Response Set	2019-05-14 22:50:11	2019-05-14 23:08:50	1	AXJ1PE87PD0KK	0	0	0	#NULL!	0	0	0	0	0	2	1	1	2	2	1	#NULL!	#NULL!	#NULL!	6	4	6	5	5	7	3	5	5	5	5	5	I think my life in Bimboola would be very plain. My daily activities would include going to work, cooking, and cleaning my moderate house. I would have a few close friends. It is likely that most of my friends would be from the same socio-economic group as me. I would also interact with groups above and below me since income is fairly equally distributed in this society. I would feel like my life…	John occasionally struggles to get by. He is in the lowest income group and cannot afford to own a car. He feels like he has to work hard to be able to afford the essentials. He does not have the time or money to be able to take breaks or go on vacation. He must get up every day and go to work and work hard to keep his job. Most of his interactions are with other members of income group three bec…	5	5	3	5	4	4	4	4	4	4	4	3
R_1OVtbTISOsPJQTj	Default Response Set	2019-02-21 15:06:50	2019-02-21 15:17:21	1	AYMC3HK1ZM7OX	1	0	0	#NULL!	0	0	0	1	0	3	1	2	2	3	1	#NULL!	#NULL!	#NULL!	4	4	4	9	9	7	8	7	6	4	6	5	My daily activities go to hill stations the day.. relations they are good interact the tone of interaction going to hill station in my bike going my individuals training my mind relaxing	Normal day is go to outstation in my work and family and colleagues will be dived to go to Work Colleges are distinctive liberal arts colleges that promote the purposeful integration of work, learning, and service. ... A work college is a public or private non-profit, four-year degree-granting institution with a commitment to community service. If your temperament is negative, being happy may see…	3	3	5	5	4	5	3	4	4	4	3	4
R_XigqVbLqBEcJuOR	Default Response Set	2019-02-21 14:52:18	2019-02-21 16:01:15	0	AYYEQBUPC7IM5	0	1	1	#NULL!	0	0	0	1	0	3	1	2	2	2	1	#NULL!	#NULL!	#NULL!	5	5	6	5	5	6	4	2	8	2	5	6	I would usually wake up feeling refreshed and looking forward to the day ahead. I would feed my two cats their breakfast, and it would make me feel happy to watch them enjoy their food and to know that I could afford to be a good provider for them. I would have breakfast, too, while collecting my thoughts for the day ahead. I would check the news on TV or my computer or phone, which would make me…		5	4	3	4	1	5	5	5	5	5	1	1
R_1fjDKuD3Qy8JH9S	Default Response Set	2019-03-30 15:04:17	2019-03-30 15:30:57	0	AZ69TBTDH7AZS	0	1	0	#NULL!	0	0	0	1	1	3	1	1	2	2	1	#NULL!	#NULL!	#NULL!	5	6	6	4	4	5	3	3	4	6	7	7	In terms of life in Bimboola society, life may be very average as a person in group 2. A person in group 2 would go to work everyday and not necessarily make any large risks. However, a person in group 2 could make it to group 3 through taking risks. A normal day would include social interaction mostly with those at work and possibly at the grocery store and various stores throughout the day. Tho…		4	4	4	4	4	4	4	4	4	4	5	5
R_3qlOqQdAgxzIKZt	Default Response Set	2019-02-11 16:02:04	2019-02-11 16:07:26	1	test	1	1	0	#NULL!	0	0	#NULL!	0	0	3	1	2	2	2	#NULL!	#NULL!	#NULL!	#NULL!	8	4	8	5	5	6	4	5	5	5	5	5			#NULL!	#NULL!	#NULL!	#NULL!	#NULL!	#NULL!	#NULL!	#NULL!	#NULL!	#NULL!	#NULL!	#NULL!
R_3kET1OhMcbdO9sF	Default Response Set	2019-02-21 14:54:32	2019-02-21 15:15:26	1	A1GWANR6JD47AD	1	0	1	1	0	0	1	1	0	3	1	2	2	2	1	#NULL!	#NULL!	#NULL!	4	4	6	9	8	8	9	8	7	3	6	7	The first destination we need to make is that feelings, as the word is used in this section, means emotions. Feelings are not the same as thoughts, even though we commonly hear them spoken of that way.	Jane likes to go to the gym after work. Jane has two children. Jane's favorite class in high school was math. Jane likes going to musicals. Jane has never been on an airplane.	5	4	5	3	4	5	5	4	3	4	4	5
R_2pWaB5aq5LeqAEb	Default Response Set	2019-02-21 18:12:53	2019-02-21 18:23:19	1	A1JQPMEJ626TJ6	1	0	1	1	0	0	1	1	0	3	1	2	2	2	1	#NULL!	#NULL!	#NULL!	4	6	6	6	4	6	5	6	5	5	5	2	In early morning i will go for jogging. Doing exercises. To maintain a good fitness. I will be eating my breakfast at 9 am. I go for job buy my car. I use to drive myself. In evening i spend my time social media and watching videos. Sometimes with my friends.	John likes to eat rice. He likes to ride a bicycle to work.His favorite class in high school was math. He just booked a trip to go on a five-stared cruise. He owns an expensive sports car.	3	4	4	4	5	4	3	4	5	5	3	4
R_1EcxM3vPSLpjnp7	Default Response Set	2019-02-21 14:50:51	2019-02-21 15:04:00	1	A2A4DJKCY4T6N5	0	0	1	1	0	0	1	0	1	3	1	2	2	2	1	#NULL!	#NULL!	#NULL!	5	6	6	5	5	6	4	5	5	5	7	7	as a Bimboolian group 2 i would enjoy spending my time in church,participating in volunteer and charity work in order to show others how to cooperate and socialise and this will lead to a better society and improvement in the economic growth	jane spends time interacting with cerebral palsied kids.she loves creating awareness.Cerebral palsy (CP) is a group of permanent movement disorders that appear in early childhood. Signs and symptoms vary among people. Often, symptoms include poor coordination, stiff muscles, weak muscles, and tremors	3	3	3	3	3	3	3	3	3	3	3	3
R_2B52GEUZvxh2887	Default Response Set	2019-02-21 17:54:08	2019-02-21 18:49:51	1	A2S7QLTVG0EMC1	0	0	1	1	0	0	0	1	1	3	1	2	2	2	1	#NULL!	#NULL!	#NULL!	5	5	4	7	7	6	7	6	6	4	5	4	DAILY ACTIVITIES: AM DAILY GOING TO THE OFFICE AFTER WORKING I LIKE TO GOING GYM THIS VERY USEFUL TO MAINTAIN THE HEALTH SOCIAL INTERACTIONS: AM MEET THE MY FRIENDS AND ATTEND THE SOCIAL AWARENESS PROGRAMS THOUGHTS AND FEELINGS LIKE A SATISFY ABOUT THE DAILY ACTIVITIES OF LIFE	JANE WORKING IN ADVERTISING COMPANY AFTER WORKING GOING TO THE GYM AND RIDES A BICYCLE TO WORK. JANE CAN SPEAK TWO LANGUAGES. LIKES TO EAT RICE. ON WEEKENDS JANE VISITS HER PARENTS. JANE WAS RECENTLY ,MARRIED AND DIVORCED. OWNS A EXPENSIVE SPORTS CAR.	3	3	4	4	4	4	4	3	5	4	5	3
R_3kjrRAPVGo5SISB	Default Response Set	2019-02-21 14:53:58	2019-02-21 15:16:05	1	A2Z0A1PFKXB2RP	1	0	1	1	0	0	0	0	1	3	1	2	2	2	1	#NULL!	#NULL!	#NULL!	4	4	4	8	8	9	7	8	7	3	6	7	Every day doesn't look exactly the same for me, but this is the routine I've been using and it seems to be working.Among the most common forms of social interaction are exchange, competition, conflict, cooperation, and accommodation.	jane likes to go to the gym after work,jane has two childrens,jane favorite class in high school was math,janie likes going to musical,jane has never been aeroplane.	4	5	3	4	4	4	4	5	5	3	4	4
R_3R4sV1MKg67tlIV	Default Response Set	2019-02-21 15:02:32	2019-02-21 15:15:35	1	A31DFGEDOO08NU	1	0	1	1	0	0	1	1	1	3	1	2	2	2	1	#NULL!	#NULL!	#NULL!	9	9	8	8	7	9	9	7	8	2	7	6	bimboola society is very good one.i spent ,many of ideas in my daily routine.i spent more money to daily activities.i also interect with the social interactions like helping thoughts.	jane has a dog and she usually plan to go trip on normal days.he usually interact with all type of members and her family members.she is an optimistic person on all situation.	4	3	4	3	4	4	5	4	4	5	5	4
R_1Ij75yR1oWDIaZi	Default Response Set	2019-02-21 15:04:11	2019-02-21 15:23:32	1	A39YAAYEB7YP9I	1	0	1	1	0	0	0	1	0	3	1	2	2	2	1	#NULL!	#NULL!	#NULL!	8	4	9	8	7	9	6	7	8	2	5	6	I like simple life in my life. My daily activities are simply do my office work and spend my time with my family. My life so simple and happiest life in this life. I like my life very much. Weekly once go to outdoor picnic with my family or my friends. I have some social interactions in common people.	John is not a morning person. John likes to eat rice. John doesn't like to eat broccoli. He had owns an expensive sports car. John likes to go to the gym after work. John works at an advertising company. John enjoys public speaking. John has a dog. John likes going to musicals.	3	4	4	5	4	3	5	4	4	4	4	3
R_2S0q2QsgsPOw8b8	Default Response Set	2019-02-21 15:43:42	2019-02-21 16:08:46	1	A3JU0W9DTZLU96	1	0	1	1	0	0	1	0	1	3	1	2	2	2	1	#NULL!	#NULL!	#NULL!	4	6	6	7	5	8	4	5	6	4	4	5	IT WAS A GREAT EXPERIENCE TO ME START A NEW LIFE IN BIMBOOLA. THE PEOPLE ARE VERY KIND HEARTEN AND TREAT A NEW PEOPLE VERY LOVE AND CARE.THE MORNING WAKEUP IN THE CITY WAS VERY PEACEFUL AND FRESH FEEL INSIDE OF THE HEART.I WAS REALLY VERY HAPPY TO BE HERE	JANE WAS VERY SIMPLE PERSON AND LIFE HER LIFE VERY HAPPY WHAT SHE HAD N HER LIFE.SHE DID NOT LIKE THE LUXURY LIFE SO MAKE HER LIFE VERY EASILY AND SIMPLE WITH HER CHILDREN.EVERY WEEKEND SHE VISIT HER PARENTS.AND SPENT HER FREE TIME IN GYM AND MUSICALS	3	4	4	3	4	3	4	4	4	3	3	3
R_23VmdTHNAlmuWGS	Default Response Set	2019-02-21 15:29:25	2019-02-21 15:46:21	1	A3P9BLJVSMDRBZ	0	0	1	1	0	0	0	1	0	3	1	2	2	2	1	#NULL!	#NULL!	#NULL!	4	6	4	8	9	8	7	9	8	2	5	6	I feel very happy at the bimboola. The district was occupied by the Wotjobaluk people prior to white settlement. What is known of their culture is outlined in Anne Longmire's Nine Creeks to Albacore. A History of the Shire of Bimboola. I really enjoyed that place.	John works at an advertising company. John was married but recently devote. John always travel first class on airplanes. John favorite class in high school was math.	3	4	5	4	4	4	5	4	3	4	4	5
R_2s0FTR2rwUyRV8w	Default Response Set	2019-02-21 18:23:07	2019-02-21 18:38:04	1	A3SC4U74B4M9PB	1	0	1	1	0	0	1	0	0	3	1	2	2	2	1	#NULL!	#NULL!	#NULL!	4	7	6	8	3	7	7	4	8	2	6	6	Every morning I wake up 5'o clock.After that doing exercise and near one hour.After take some rest to take coffee and read newspaper. After that bathing beside take breakfast.Then 8'o clock going to office.Then return to 6'o clock.This was my routine life.In my free time I spend with time to my friends.To spend with time to family.	He cannot afford to go on holidays.He can speak two languages.He has a dog.On weekends he visits his parents.He likes going to musicals.He rides a bicycle to work.	5	4	4	4	3	3	4	4	4	4	4	4
R_3KAYlhGlYEznr9x	Default Response Set	2019-02-21 17:56:36	2019-02-21 18:23:50	1	AGN7QXPOEXCND	0	0	1	1	0	0	0	1	1	3	1	2	2	2	1	#NULL!	#NULL!	#NULL!	5	4	6	5	5	9	2	5	5	5	5	6	AS A BIMBOOLEAN IT IS QUIET DIFFERENT FROM OTHER BASED ON THE INCOME GROUP THEY CHOOSE THEIR NEEDS BASED ON HOUSE TRANSPORTATION AND HOLIDAYS . IT'S QUIET DIFFERENT THAT THE ACTIVITIES AND MEETING NEW PEOPLES AND SHARING THOUGHTS.	JANE IS BELONGED TO GROUP 1 AND SHE GENERALLY USE BICYCLE TO WORK SHE DOES'T EAT BROCCOLI AND SHE IS WORKING IN ADVERTISING COMPANY AND MATH IS HER FAVOURITE SUBJECT.	4	4	4	4	4	4	4	4	5	4	5	4
R_12SiSZApwkRt6Mn	Default Response Set	2019-02-21 18:13:46	2019-02-21 18:24:46	1	AXHFWTX0LTTOP	0	0	1	1	0	0	0	0	0	3	1	2	2	2	1	#NULL!	#NULL!	#NULL!	6	6	6	8	9	7	9	8	9	1	7	6	It benefits our social and emotional health too. ... There are lots of everyday activities that provide an opportunity to be active and provide health benefits. Make a habit of walking or cycling instead of using the car, or do things yourself instead of using labour-saving machines. The most most important role in your daily life is being you. yes..In a world which is constantly trying to mould …	If you're interested in starting a great morning routine of your own, here are some ideas. Eat a good breakfast (it can be fast and easy). Listen to your body clock. Do creative work when it feels best. Set an alarm to wake up and an alarm to go to sleep. Daily routine work in morning: Pita Pocket Breakfast Sandwich. ... Skinny Protein Breakfast Frittatas. ... Breakfast Yogurt Parfait to Go. ... …	4	4	3	5	4	4	4	3	4	4	5	4
R_RWGWgheFXlbYKhr	Default Response Set	2019-03-30 12:47:56	2019-03-30 14:16:22	1	A167SYXGXFU7C8	0	0	1	0	1	0	1	0	0	3	1	2	2	2	1	#NULL!	#NULL!	#NULL!	4	4	7	5	5	9	1	1	9	1	7	7	I guess i would wake up and have coffee. providing bimboola has internet acess, i would have my coffee while checking email, listening to news....if i was in a hurry(go to work), i would fix breakfast and eat while on my pc.then to the shower and out the door. would probably see my neighbors and say hello.after work i would probably stop and get something to eat(maybe to go). may run into folks i…	john is probably very busy with 2 kids. he has to get up earlier to get them off to school(make breakfast, make sure they have their stuff. he probably makes lunch for them and either walks them to school or to a bus.then he has to get himself to work. since hes not a "morning person", he is probaly still trying to wake up by the time he gets to work. he probably has little time to interact with …	4	4	1	2	4	4	4	3	3	3	2	4
R_3lJldWtTRhQTXmh	Default Response Set	2019-03-30 11:57:34	2019-03-30 12:15:51	1	A1GXFMAC759VRM	0	0	1	0	1	0	1	0	1	3	1	2	2	2	1	#NULL!	#NULL!	#NULL!	6	6	6	5	5	8	2	5	4	6	4	7	A normal day in Bimboola would involve waking up in my cute house , making coffee, and playing with my cat. I would feel content. I would check my emails and consider my plans for the day, then, I assume, get ready for work. I would leave the house, go to work, and probably stop for coffee along the way. I would spend the majority of the day at the office, have lunch with a friend from work, and …	Jane lives a relatively mundane, but generally busy life. Her usual daily routine involves begrudgingly waking up when her alarm clock goes off, and stumbling into the kitchen to make coffee. She says good morning to her dog, wakes up her kids, gets them breakfast, and gets them ready for school. She showers, and gets ready for work, then sees the kids off, and rides her bike to work. After work,…	4	5	2	5	4	5	4	4	4	4	4	4
R_w03YE3YhOFdxY3f	Default Response Set	2019-03-30 12:12:29	2019-03-30 12:42:05	1	A1S2NQYJGZ0C5F	0	0	1	0	1	0	1	1	1	3	1	2	2	2	1	#NULL!	#NULL!	#NULL!	6	4	8	5	5	7	3	2	8	2	4	4	I imagine that the most days will quite normal and average. Getting up in the morning, getting myself ready for work and my kids ready for school. I'll be at work for most of the day and will come home after, or perhaps attend the activity of one of my kids. We'll eat dinner together as a family and then relax with perhaps a television show or a game. I would interact most often with my children.…	Jane seems like she has a busy and fulfilling life. She seems like she has plenty to do during the day to stay busy. She likely keeps busy with work and activities outside of work, and enjoys her friends and family. I think she interacts with a wide range of people each day, given the variety of activities she is involved in. She seems like someone who enjoys community including spending time wit…	4	4	3	4	4	4	4	4	4	4	3	2
R_31tNCQ34rXGjgRb	Default Response Set	2019-03-30 11:56:40	2019-03-30 12:21:43	1	A271V19C06841K	0	0	1	0	1	0	0	0	1	3	1	2	2	2	1	#NULL!	#NULL!	#NULL!	5	4	6	5	5	9	3	3	7	3	4	4	I would live a comfortable life, I have an average salary and can afford the things that I need and some things that I want. I would be mostly happy, I would wish I could earn more and have nicer things. But I would have a nice house, a car and be able to take nice trips with my family. I would try to be friendly with everyone and want to have a happy life.	Jane sounds like a hardworking individual is down on her luck. She has unfortunately recently divorced. She is now a single Mom with two kids and is in the level 3 income and cannot afford a car or to vacation. She is probably having a rough go of it, and keeps to herself and her family and is kind of depressed.	4	5	4	5	4	4	4	4	4	4	4	4
R_2dz54iD2Rm8wRaV	Default Response Set	2019-03-30 18:53:57	2019-03-30 19:23:16	1	A32W24TWSWXW	0	0	1	0	1	0	0	0	0	3	1	2	2	2	1	#NULL!	#NULL!	#NULL!	5	8	4	5	5	9	1	9	1	9	7	7	I have lived my entire life in Bimboola and I am proud to be a Bimboolean. I have a life I love and a job that affords me the things I need. I wake up everyday and I go to work to make a living and when I come home, I have a beautiful family I adore. I love going out and talking to neighbor and friends. It’s nice to know there are so many people I can count on if something bad happened. Life coul…	I think John is generally a happy person who loves his family and his life. There are some things that John can't afford to do, but that's okay because it's not that important. John's friends and family are what's important. John works hard and is proud of what he and his family have accomplished in life. He doesn't care if other people are wealthier. John has two children he dotes on and they ar…	5	5	1	5	5	5	5	5	5	5	1	1
R_3GxPNTxwEcWlmKG	Default Response Set	2019-03-30 14:39:11	2019-03-30 15:03:21	1	A3BHRFFG75X3GO	0	0	1	0	1	0	1	0	1	3	1	2	2	2	1	#NULL!	#NULL!	#NULL!	4	4	6	5	5	7	3	3	7	3	7	7	My daily activities would mostly be work, followed by some relaxation after work. I would try to spend time on some hobbies like reading, hiking, watching TV, listening to music. On weekends, I might do the same thing, but every once in a while, I'll take a trip or something, maybe to a zoo or a museum. My main social interactions would be family, friends, and coworkers. I would meet with them on…	I think she wakes up, has some cereal for breakfast, gets ready for work. Gets her kids ready for school. Then goes to work on a bike. She then goes to the gym after work. Then goes home. Then when her kids come back from school, she might make rice for dinner for them. Then they might take the dog for a walk in a park or something. At night after she puts her kids to bed, maybe she'll drink some…	5	5	5	5	5	5	5	5	5	5	4	4
R_yQLpCyvje08Xt5f	Default Response Set	2019-03-30 12:32:29	2019-03-30 13:14:04	1	A3C5G8LGIAW0XL	0	0	1	0	1	0	1	1	1	3	1	2	2	2	1	#NULL!	#NULL!	#NULL!	6	8	6	6	6	7	4	2	8	2	6	6	My life in Bimboolea is great, or more accurately described as content. I have all my necessities, food shelter and non essentials like a car and the occasional vacation. My neighbors are nice and similar in income to me, we have many things in common, we're politically diverse and have lively, heated but respectful discourse. There are a couple of gyms in Bimboolea, membership is out of my price…	In the morning Jane does her ablutions, goes to the gym, exercises for 45, then she has another quick shower, gets dressed and cycles 15 minutes. At her job she interacts with different strata of Bimboleans, she is in upper management. She is very assertive and can seem quite brusque, when people first meet her she can seem quite scary, intimidating even, however when you get to know her she actu…	4	4	2	4	4	4	4	4	4	4	4	3
R_1kMn02FGZA3TLNP	Default Response Set	2019-03-30 15:57:01	2019-03-30 16:24:50	1	A3L0DCUXI7X3A9	0	0	1	0	1	0	0	0	0	3	1	2	2	2	1	#NULL!	#NULL!	#NULL!	4	6	6	5	5	8	3	5	6	4	6	6	As a member of the middle class in this society I would fin myself living a life where I would have a steady job where I made enough money to support my family as well as having enough left over to put towards savings as well as vacations. It would be a comfortable life but without much extravagance. My typical day would consist of waking up, having breakfast, and getting ready for work. I would …	John is a normal type of person. He is somewhat poorer than I am, but that doesn't really matter between friends. He is a very hard working person. He gets up early each day so that he can put in overtime hours at his job. He needs to leave home early to catch the bus to work because he doesn't have a car. He is very diligent at his job and his manager thinks he does a good job. Because of this, …	4	5	2	4	4	4	5	4	5	4	4	5
R_PALjUniHvoPGkF3	Default Response Set	2019-03-30 12:48:34	2019-03-30 13:08:41	1	A3QAHF4UUBM7ZO	0	0	1	0	1	0	1	0	1	3	1	2	2	2	1	#NULL!	#NULL!	#NULL!	8	7	9	5	3	7	2	2	6	4	6	6	Life is enjoyable, I can afford to do things and have a comfortable lifestyle. I can have a well balanced breakfast, I can enjoy a nice lunch and dinner. I can eat a nice snack and a nice meal at a restaurant every now and then. I can go out and enjoy my time with friends. Sometimes I can visit a theme park and other social events with my friends. My social network and I have lots of mutual groun…	Jane eats cereal for breakfast and insures that her kids and dog eats a great meal. Jane makes sure her kids arrives to school prepared and on time. Jane then prepares for work herself. Jane checks the forecast before heading out. Jane enjoys speaking to people on her way to work. Jane feeds her dog when she arrives home from work. Jane is very social and many people at her job enjoy talking with…	4	4	4	4	4	5	5	5	5	5	4	4
R_12Dd42ors0klV2q	Default Response Set	2019-03-30 11:55:40	2019-03-30 12:21:07	1	A8RAYYZKGDBQD	0	0	1	0	1	0	0	0	0	3	1	2	2	2	1	#NULL!	#NULL!	#NULL!	4	5	7	5	5	8	2	8	2	8	7	7	I would be considered in the middle class. I am not rich but then again I am not poor. I can afford life’s essentials with no problems. I can also get a few extras every now and then. But more expensive items I would have to save for. I would have an average life. I would have a nice home. I would be living comfortably. I would have few worries in life. I would start my day with getting up and ge…	John would be a good person. He tries to get along with everyone. He gets up in the morning and goes to work. He has an average job. The pay isn’t that great but it pays the bills. He works very hard. He can afford life’s essentials. Sometimes he might have to juggle his bills around if money is tight that month. He is on a strict budget. He doesn’t have a lot of money for extras. He brown bags i…	5	5	1	5	5	5	5	5	5	5	2	4
R_ULb3MjpuqwThCdX	Default Response Set	2019-05-14 20:49:00	2019-05-14 21:08:55	1	A0533430WOF7V9XR82TB	0	0	1	0	1	0	0	1	0	3	1	2	2	2	1	#NULL!	#NULL!	#NULL!	5	6	5	5	6	9	1	5	5	5	5	6	I am a 9-5 worker in Bimboola. I work in an office and have a rather mundane daily life. I wake up, have breakfast, go to work, come home and relax for a few hours (after cooking dinner, need to save money by not eating out), and retire by 10 PM. Ideally, my interactions would consist of my Bimboolan family (maybe I can find a decent partner in this society), my coworkers who I have an occasional…	John is an executive type of person. His life is extremely structured. He runs on a tight schedule. John gets up, goes to work, spends ridiculous hours at work, has a nanny for his private school children so he can spend after-hours at work, and comes home to a meal prepared by said nanny before retiring to do it all again. John is a caring father and tries to spend a lot of time with his childre…	5	5	5	5	5	5	5	5	5	5	3	5
R_W6tkXO7pMQoP3Pj	Default Response Set	2019-05-23 14:18:17	2019-05-23 14:40:49	1	A107RJSS561Y7R	0	0	1	0	1	0	1	0	0	3	1	2	2	2	1	#NULL!	#NULL!	#NULL!	4	8	4	5	6	8	2	4	6	4	7	7	As a member of bimboolean society my daily activities include normal things. During the week I will wake up and head to work. I will leave work and either head straight home or take care of a few short errands. I will then eat dinner with my family and spend a couple of hours of leisure time before bed. During the weekend I would most likely run any errands I could not fit in during the week. I w…	John strikes me as an average and well meaning person taking care of his day to day life. John most likely wakes up in the morning tired as he is not a morning person and eats cereal for breakfast with his two children before seeing them off to school. He will then head to work at an advertising company on his bicycle as he cannot afford a car at the moment. John will fulfill his duties at work i…	5	5	5	5	5	3	3	3	3	3	4	4
R_2w531FQGByyuOuA	Default Response Set	2019-02-21 14:51:52	2019-02-21 15:06:13	1	A10CYIL141IBZT	0	0	1	0	1	0	0	0	0	3	1	2	2	2	1	#NULL!	#NULL!	#NULL!	6	8	8	5	5	7	3	1	9	1	7	7	Waking up in Bimboolean would be quite peaceful. Living in a world where everyone isn't too far from each other, I would feel great. I would have amazing conversations with all of my neighbors and family members. I would try to meet as many people as I can. I'd take a bike ride, or my car to a place not too far to relax.	John usually starts his day later on, around noon-ish, as he is not a morning person, but will sometimes wake up early for a bowl of cereal. He usually sticks to himself, he's a quiet person with not a lot of self-esteem, as he is from class 3. He doesn't have money like he thinks everyone else does. He is a very nice guy, but you would have to introduce yourself to him first, as he is somewhat s…	5	5	5	5	5	5	5	5	5	5	5	5
R_ujMCHOszJIX99eN	Default Response Set	2019-02-21 15:05:36	2019-02-21 15:31:50	1	A10XW6SNPNQX16	0	0	1	0	1	0	0	0	0	3	1	2	2	2	1	#NULL!	#NULL!	#NULL!	4	8	4	7	7	6	8	7	3	7	4	4	I imagine that I live a content life. I have a nice house that I love. My partner and I enjoy each other's company. I like my little four door car and it's orange color. I mostly wake up and get a pot of coffee going. I'll drink about two cups. Then I'll go work out. After that I go to my garden and see what needs to be done besides watering the plants. I go inside and finally make myself somethi…	John is from income group three so he must make a lot of money. I do not understand how he can't afford a car so he take a bike to work everyday at the advertising agency or company. Maybe it is because he has children. John is not a morning person but when he is up in the morning he likes to eat cereal fro breakfast. He has two children that he sends off to public school during the week. I imagi…	5	5	4	5	5	3	5	3	4	5	5	5
R_2RNZR1qA8oI7T9V	Default Response Set	2019-02-21 14:51:19	2019-02-21 15:11:52	1	A110VR946DJCOG	0	0	1	0	1	0	0	0	1	3	1	2	2	2	1	#NULL!	#NULL!	#NULL!	5	6	7	5	5	9	1	5	5	5	4	5	I start my day by getting my kids up for school and preparing myself to go to my job where I am considered working class. My income is just enough to afford a small family home and a mid size car with an occassional holiday. I work in a factory where the work is tiring but the benefits are good and we are unionized. My co workers live much the same way that I do. Making a comfortable wage and liv…	Jane gets up in the morning and wakes her kids for school and gets herself ready for work. She makes her kid's lunches because it is cheaper. Her kids walk to the schhol bus stop while Jane walks to the nearest public transportation place because she cannot afford a car. Once she is at work, she begins her projects but cannot help worrying about her financial situation. She knows there is barely …	4	4	4	4	4	5	4	4	4	4	2	2
R_1FCBb3H94AmfEkJ	Default Response Set	2019-05-23 16:49:44	2019-05-23 17:04:02	1	A11KP7FK5KS9H1	0	0	1	0	1	0	1	0	0	3	1	2	2	2	1	#NULL!	#NULL!	#NULL!	4	6	9	5	5	6	3	3	7	3	4	4	I would feel excited waking up in my nice house. My family would not really struggle to make ends meet. We would have just what we need and a few extras. I would go to work and take care of my children. I would also have time for leisure and to spend time with my family. I would mainly interact with my family and we would be happy and cheerful most of the time. I would feel happy waking up and ex…	I think his daily routine starts with going to work, to a job that doesn’t pay him enough. He struggles to make ends meet, especially since he is recently divorced. He usually interacts with his children and parents and doesn’t have many close friends. I think his day ends with him being sad and lonely, since he only sees his children once in a while. He is exhausted when he gets home from work o…	5	5	4	5	5	5	5	5	4	5	2	4
R_2ea4yKJHuujITBQ	Default Response Set	2019-02-21 14:52:01	2019-02-21 15:06:38	1	A121W5IQIP91DY	0	0	1	0	1	0	1	0	0	3	1	2	2	2	1	#NULL!	#NULL!	#NULL!	4	7	8	5	5	8	2	5	5	5	5	5	I imagine a normal life as a Bimboolean being a standard, middle class life. Provided I have a partner and children, I think I would wake up, and help my partner get the kids ready. I would then get ready and go to work – which a mid-level, 9am-5pm job. Afterwards, either my partner or I would come home with the kids, make dinner, and relax. I think my social interactions would be limited to thos…	I think John's daily routine is probably similar to mine in this society. He probably takes care of his kids and goes to work each day. It sounds like he is a family person, so he would most likely make time for his children, besides seeing his parents every weekend. And he seems generally pleasant and fun to be around.	5	5	4	5	5	5	5	4	3	5	3	4
R_12FGNAhFtUg99MA	Default Response Set	2019-02-21 17:51:43	2019-02-21 18:17:26	1	A12ASB8854TT4	0	0	1	0	1	0	1	0	1	3	1	2	2	2	1	#NULL!	#NULL!	#NULL!	5	6	4	5	5	7	3	3	7	3	6	6	I think my new life in Bimboola would be exciting. I have a great new car and a lovely house. The neighborhood looks nice, so I would probably want to meet some of my new neighbors. I think I would have a lot of friendly interactions with the people in my neighborhood. Since I'm in the middle income class and the wealth disparity is so low, I envision interacting with a wide variety of Bimboolean…	I think Jane has a very plain life, but one that she enjoys. I think her typical day consists primarily of caring for her children, going to work, and hitting the gym after work. She doesn't seem like a very social person to me, so she probably mainly interacts with her family and coworkers. I think she is a generally pessimistic person, but she doesn't let it show. I also think that she is a qui…	5	5	4	5	5	4	5	4	4	4	4	3
R_2amBHVkh0enL0Dd	Default Response Set	2019-02-21 15:41:44	2019-02-21 16:16:19	1	A17FGZ1I5P9RZA	0	0	1	0	1	0	0	1	0	3	1	2	2	2	1	#NULL!	#NULL!	#NULL!	4	5	4	7	7	9	5	3	7	3	4	4	My daily activities would be to get up and have coffee with my husband as we wait for the kids to get up, in our nice cozy home where we feel secure because we own it I would then get ready for work and make lunch for the kids as they get ready to go off to a good school. then get the family off. As the neighbors are doing the same we wave I feel a sense of community Now I head to workr work wher…	I think his daily routine is anything but routine which is maybe why he is divorced. I think he wakes up in ritzy hotels in different countries, I think he is health conscience so he gets up and goes for a rin every day. The prepares to go to whatever meeting he has set up it take him a long time to get ready he has to have everything just right, the hair, the clothes.\, the shoes. He shows up an…	5	5	3	5	4	4	4	4	4	4	4	4
R_1rCBBcubw9svv32	Default Response Set	2019-02-21 14:52:44	2019-02-21 15:08:24	1	A17LUJTHHX25SA	0	0	1	0	1	0	0	1	0	3	1	2	2	2	1	#NULL!	#NULL!	#NULL!	7	8	5	5	5	7	4	3	7	3	4	4	I start off the day with a cup of joe and a joint. On the commute in to work I crash because of the THC. Luckily I'm middle class and have plenty in savings to take care of the family for a few months while a recover. The car is right fucked though. Gonna have to start biking. Can't give up smoking.	He's a good fella. Pays his bloody taxes ay? Maybe if I save for a couple years I might be able to go on as nice a trip as him with the missus. I won't ever be able to afford all the shit he can, but I can always aspire to be frugal enough that in my retirement years I can live like he does now. He does his due diligence every morning, reads through the huge inbox of magazines looking at his comp…	5	5	1	5	5	4	4	3	5	3	2	4
R_eXLVphezqFp4DXH	Default Response Set	2019-02-21 14:58:28	2019-02-21 15:25:22	1	A17MQGUSVJJ0YL	0	0	1	0	1	0	1	1	0	3	1	2	2	2	1	#NULL!	#NULL!	#NULL!	4	7	8	5	5	6	4	3	7	3	6	5	In the morning, as a Bimboolean, I first wake up and start my coffee maker for a pot of organic Bimboolean dark roast coffee. Once my coffee is done, I start my job working from home. After a productive and busy day at work I like to go for a walk up to Bimbool Peak where I can look out over our beautiful country. I meet some friends from my neighborhood having a picnic up there, and I sit and ta…	From what I know about John, my impression of him is that he's a smart and charismatic person. it takes a specific type of confidence to be good at public speaking, let alone actually enjoy it, so my immediate impression is that he's confident and good with people. I think his daily routine starts with his cereal, then exercise and work. I feel like he mainly interacts with people who he has thin…	4	5	3	5	4	4	5	4	4	3	3	4
R_2ckeOYvQjeA64KZ	Default Response Set	2019-02-21 14:55:28	2019-02-21 15:42:14	1	A19DZAFFZEU6GN	1	0	1	0	1	0	0	1	1	3	1	2	2	2	1	#NULL!	#NULL!	#NULL!	5	4	5	6	5	7	4	4	7	3	5	6	I would work on the weekdays. I would have a family that I am taking care of. I would be an average relationship because I would have to work often but when I was not working I would spend time with the family. I would sometimes also spend time with my coworkers. I would be an interesting interaction because I usually work with them so to spend time with them for leisure would be quite a change. …	Jane would eat cereal everyday for breakfast. She would eat this cereal with her two kids. The husband wouldn't be there since the were divorced recently. I would think that she works during the weekdays and has the weekends off. She probably work late until the night so by the time she returns from work she would be exhausted and immediately go to bed. I think she interacts with her children and…	3	4	4	3	4	4	5	4	3	4	4	3
R_1CJtDkfEGrOTMXg	Default Response Set	2019-02-21 14:52:44	2019-02-21 15:12:29	1	A1AIMKA54UBYIQ	0	0	1	0	1	0	0	1	0	3	1	2	2	2	1	#NULL!	#NULL!	#NULL!	4	4	6	5	5	5	3	4	6	4	7	7	I think that I would be content with my life, even though my days would be fairly repetitive. I would wake up, eat breakfast, and drive to work. I would have good relationships with my coworkers, who I would expect to have a similar socioeconomic background. I would be on good terms with my boss and coworkers and I would not have any enemies. My work day would be filled with pleasantries and smal…	I think that John has a very leisurely day. He probably wakes up and takes a lot of time to get ready in the morning. He can probably come into work late without penalty. I would expect him to have his own company or at least have authority over other employees. He probably has high standards for the work performed by others and is very unforgiving when mistakes are made. I would not expect him t…	5	5	2	5	5	5	5	4	5	3	3	4
R_QmDyE9fkWKH61FL	Default Response Set	2019-02-21 14:54:08	2019-02-21 16:01:39	1	A1B620YYEQAYKM	0	0	1	0	1	0	0	1	1	3	1	2	2	2	1	#NULL!	#NULL!	#NULL!	7	8	6	2	2	3	1	3	3	7	7	7	I would wake up at 7:00a.m., have a bowl of cereal with fruit on top, and a cup of coffee. Now I would feel more awake. I would then take a shower and get dressed for work. I would hop into my little car. tune in my car radio to my favorite music, and then drive to work. Upon arriving at my place of work, I'd park my car in the company parking lot, and then walk into my work building. I would say…	Jane is quite healthy and a morning person. She is divorced and has two beautiful children, a boy and a girl. Jane's a very positive thinking person with a great sense of humor, and she's a joy to be around. She really likes bike riding and rides her bike in the nearby park for 30 minutes every day. She also is very health conscious so she goes to the local gym to work out for a hour on Mondays, …	5	5	5	5	5	5	5	5	5	4	5	4
R_3lxD1NUKYDpekVY	Default Response Set	2019-02-21 14:54:26	2019-02-21 15:30:37	1	A1BM57TUNAQIXM	0	0	1	0	1	0	0	1	1	3	1	2	2	2	1	#NULL!	#NULL!	#NULL!	4	8	8	7	7	8	5	2	8	2	6	6	My life would be comfortable. I don't think I would be stressed out most days. Most days would be a routine of waking up and going to work and then having some time to relax and enjoy myself before doing it all over again. My social life would be pretty good. I wouldn't be competitive with my friends or always wanting to one up each other. Life would be peaceful and worries such as finances would…	I think Jane is a busy woman who puts her career high on her list. She goes to work every morning and comes back at night and thinks about work. Even though society is equal in a sense, she still puts a lot of energy into her work. She interacts with her colleagues and considers them her good friends. With her family, she tries to put them above her career but she has trouble balancing both out. …	3	4	2	4	4	3	3	3	3	3	3	4
R_1reLdfnyhpoZ45f	Default Response Set	2019-02-21 19:56:16	2019-02-21 20:25:55	1	A1C3A6UO12AFH4	0	0	1	0	1	0	1	1	0	3	1	2	2	2	1	#NULL!	#NULL!	#NULL!	4	7	7	5	5	7	3	5	5	5	3	3	I answered that I don't identify with group two, because right now finances are tight not equal, and I wouldn't even be able to afford any of these groups. But imagining that I did have that, yes in that situation I could easily identify with the group I was assigned. My plans for the day, I would follow a daily routine of coffee, breakfast, getting dressed, and looking at my calender of things t…	John's daily routine includes eating healthy, saving money by riding bicycle to work, exercising for health and happiness. He interacts with his job, his kids, his dad, and the public when he's speaking publicly. His temperament would be optimistic person. Staying happy and healthy and focused on things he enjoys, such as music, and not so much on what he doesn't enjoy such as mornings and brocco…	5	5	5	5	5	5	5	5	5	5	5	5
R_33va0O5SXNoNsal	Default Response Set	2019-02-21 14:55:18	2019-02-21 15:48:48	1	A1CALYK71LPJ22	0	0	1	0	1	0	0	1	1	3	1	2	2	2	1	#NULL!	#NULL!	#NULL!	5	7	4	5	5	8	4	2	7	3	3	4	I wake up early in the morning. I would get the kids ready for school and myself ready to go to work. I would drive the kids to school. I would have my favorite morning coffee. I try to be positive around my colleagues and do my best to have a successful day at work. Success for me means to Perform my tasks as best as I can. Later in the day, I would get the kids from school and stop by my mom’s …	I think Jane leads a very busy life. On the social and economical scale ,she is considered to be lucky to be who she is. She is able to have her kids in a good school.She cares about her wellbeing. She cares about her health. She is determined to use her bike to commute to her work despite the fact that she owns an expensive sport car. She makes time for fitness.she seems to enjoy her life to the…	5	5	4	5	5	4	5	3	4	4	4	3
R_3qeWpYXRQaH1FM2	Default Response Set	2019-02-21 14:56:36	2019-02-21 15:09:42	1	A1EKYZJTARC0BQ	1	0	1	0	1	0	0	0	1	3	1	2	2	2	1	#NULL!	#NULL!	#NULL!	8	7	7	5	5	3	7	5	5	5	7	7	I would wake up slightly tired and go to eat a nutritious breakfast and head to work. I feel neutral about work neither dreading or excited for it. I spend my time seriously and on break, inquire about the lives of my fellow co-workers. It would be friendly and slightly formal. I would finish up work and invite close friends to go eat and have a fun time. We would joke and relax and I would head …	Jane is well adjusted and takes life seriously despite her status. She is likely very busy with her work and kids since she lacks transportation. I feel she is warm and friendly to those around her and is optimistic. Jane propbably devotes time to studying and bettering herself between work and caring for her children as she seems to be focused on a goal. I think she spends alot of time with fami…	4	5	3	4	4	4	4	4	4	4	4	4
R_3ki8bhk9H67hOH8	Default Response Set	2019-02-21 14:58:34	2019-02-21 15:25:48	1	A1FTGHYEU1T71Y	0	0	1	0	1	0	0	0	0	3	1	2	2	2	1	#NULL!	#NULL!	#NULL!	5	6	6	6	6	8	5	5	5	5	4	4	My daily activities are much like anyone else's. I wake up, shower, eat breakfast, and go to work. Then I come home and relax. Ideally I am able to spend lots of time with family and friends. I would meet different people through my work and daily life. Some of them are new to me, there are friends and family, and others are acquaintances. My social interactions would generally be positive. I hav…	John probably gets ready for work each day in the morning as most people do. He works hard at his job and wants to get home to his family. John is probably likes to have his favorite food for dinner quite often. He interacts with his colleagues at work. He generally has positive interactions with others. When he's not working he interacts with friends and family. John probably spends his weekends…	5	5	5	5	5	5	5	5	5	5	1	1
R_qOC0iDDR4u7pEdP	Default Response Set	2019-05-14 21:00:01	2019-05-14 21:20:50	1	A1FYS4T8BCR1AT	0	0	1	0	1	0	1	1	1	3	1	2	2	2	1	#NULL!	#NULL!	#NULL!	5	8	5	6	4	7	4	4	7	3	6	6	II think my life is pretty comfortable in this kind of scenario. I would say I am upper middle class which means that I do not have to worry about a place to sleep or food to eat. I think that I would also have a good amount of social interactions in my daily life, I'd have educated friends and a close knit circle of people whether they be peers from work, college, high school etc. I think that m…	Jane seems like the kind of person that I know in my daily world. She seems human (meaning she is not 'not reachable' in terms of money or wealth or status) so she just seems like a regular person. Shes been divorced so she probably has to support herself by working, she might be lonely but probably spends a lot of her time filling that hole in her social life by hanging out with friends and fami…	4	4	5	5	4	5	4	4	4	4	4	3
R_89ab2RLoljj5clP	Default Response Set	2019-02-21 18:16:44	2019-02-21 18:38:25	1	A1HGAHZSM14YTV	0	0	1	0	1	0	1	1	1	3	1	2	2	2	1	#NULL!	#NULL!	#NULL!	6	6	6	5	5	9	1	7	3	7	3	2	I get up in the morning and do my daily routine. I get ready for work at a manufacturing company where I am a manager. I drive my nice car to work and look forward to my day. I get to my office go over some paperwork and prepare to meet with my team. I have a good team that works hard and does seem to rally care about their jobs. I go through the rest of my day making sure everything is running s…	I think Jane gets up after hitting the snooze a couple times. She then needs to hurry to get her kids ready for their prestigious school. She gets in her expensive car takes the kids to school the goes to work where she is a doctor.She works her normal day taking care of people and doing occasion surgeries. She handles the stress pretty well but long shifts do make her tired. She is a nice person…	4	5	4	5	4	4	4	5	4	3	2	4
R_3L24C2t0xFYTB3b	Default Response Set	2019-02-21 15:11:20	2019-02-21 16:26:50	1	A1IJ56N5Z4TT46	0	0	1	0	1	0	0	1	0	3	1	2	2	2	1	#NULL!	#NULL!	#NULL!	5	4	7	5	5	7	3	4	6	4	5	6	Waking up and looking forward to another day in Bimboola. I'm eager to get to work but first must get ready, eat a good breakfast, and drive my kid to school. I enjoy the work I do and the people I work with. We all get along and have interesting conversations discussing the latest current events. We're busy at work and that makes the day pass quickly. It's time to go home. Traffic is good today …	Well, John seems to live the life of an upper class or group 1 Bimboolian. An expensive sports car, always flying first class, children go to a prestigious (expensive) private school, he just booked a 5-star cruise, this is the life of a rich person, someone who I am not. John is likely accustomed to this lifestyle as his father is a neurosurgeon and that implies a level of income of group 1. How…	4	4	3	4	4	4	4	4	4	3	3	3
R_2118GY4hk0sUjGK	Default Response Set	2019-02-21 16:16:04	2019-02-21 16:47:53	1	A1IV1O890FN1QA	0	0	1	0	1	0	1	0	0	3	1	2	2	2	1	#NULL!	#NULL!	#NULL!	9	6	6	7	6	7	7	7	7	3	6	5	I stayed in Bimboola for a few months, its a safe, friendly town but desperately needs an eatery. pub food was way below average and the local fish n chip shop was below average. looked at a few vacant blocks near the river with the intention of building but found they were in flood zones. We start by demonstrating empirically that both relative deprivation and relative, part of a virtual society…	John like to eat rice. He likes to go to the gym after work. John does not like to eat broccoli. He enjoys public speaking.. He just booked a trip to go on a five-stared cruise. John's children go to a prestigious private school. He live like a human life. John have 2 children. He live a routine life very enjoyable. John always travel first class on airplanes. He owns an expensive sports car. Fro…	4	5	4	4	5	4	5	4	4	4	4	5
R_3kNATybElSrdiyZ	Default Response Set	2019-02-21 19:30:47	2019-02-21 21:23:24	1	A1J10RAFFL07DY	0	0	1	0	1	0	0	1	1	3	1	2	2	2	1	#NULL!	#NULL!	#NULL!	5	5	6	5	5	8	4	5	5	5	4	5	When I woke up in the morning with a cup of coffee with my love in bimboola beautiful place to live with my husband this is my honeymoon trip. Awesome place there is a pollution free place and also I feel too happy. The guest house is looks like of the luxury palace with the presences of swimming Pool we used the swimming pool two times a day. I loved LCD TV in the guest house and with full of AC…	Here, we are discussing about one of the women her name is Jane. Jane’s house there are four members including Jane’s pet dog the name of the dog is jack. She loved pet animals too much. She always woke up a morning late, and she has to a childrens, they are going to prestigious private school Jane was married but recently divorced. That she always woke up morning late, and she likes to eat break…	3	3	3	4	2	4	4	3	4	4	4	4
R_28Ycil7iRlDZ9Kp	Default Response Set	2019-02-21 14:57:18	2019-02-21 15:21:58	1	A1LS7GARU7CD08	0	0	1	0	1	0	0	0	0	3	1	2	2	2	1	#NULL!	#NULL!	#NULL!	6	9	4	5	5	3	7	3	7	3	7	7	On a typical day in Bimboola, I'll wake up and make breakfast for my family. I'll spend a bit of time talking to my beautiful wife and kids about what their days have in store for them. I'll make sure the kids get to the schoolbus in time to make it to public school, and then I'll get ready for work. I'll head into work at about 9 am, along with my wife and most of the other people in my neighbor…	In a lot of ways, John seems like me. We have similar likes and dislikes. I imagine his job is somewhat like mine. Depending on how John is handling his divorce, I'd imagine he's sad or down a lot of the time. It seems like John might not have a lot of friends if he spends every weekend with his parents. Considering John is a bike commuter, I'd assume he has to get up quite a bit earlier than me …	5	5	3	5	5	4	5	4	5	4	4	4
R_10MDnbgaeCzf15G	Default Response Set	2019-02-21 14:54:57	2019-02-21 15:22:09	1	A1LVYEU1MRRDID	0	0	1	0	1	0	1	1	0	3	1	2	2	2	1	#NULL!	#NULL!	#NULL!	8	7	7	5	5	7	3	3	7	3	1	7	I suppose I'd get up in the morning and have some breakfast. Maybe some cheerios, I read where they're reasonably healthy. And I'd probably slice up a banana to put on top, that's tasty. Anyhoo, after breakfast I guess I'd go to work, and work at my job until lunchtime. Then I'm not sure what I'd do for lunch. After I ate something I'd return to work for the afternoon, until it was time to go hom…	It seems like he rides his bike to work, which of course I know because it was in the list on the prior page. I haven't the slightest idea what he does with his days. The list mentioned he had a couple kids, he probably hangs out with them a few hours a day. Aside from that I don't know what he does. Maybe he's into fly fishing? He could be an avid fly fisherman, or maybe he's studying to become …	4	4	4	4	4	4	4	4	4	4	4	4
R_2tn9dtlglUhtUrP	Default Response Set	2019-02-21 14:51:42	2019-02-21 15:11:03	1	A1M31P21FYCG98	0	0	1	0	1	0	1	1	0	3	1	2	2	2	1	#NULL!	#NULL!	#NULL!	4	4	6	5	5	7	3	7	3	7	2	3	I wake up at 7 AM in my 3 bedroom house and take a shower. At 7:30, I wake my children up and get them dressed and fed for school. I eat with them, and after the bus picks them up around 8:30, I get into my compact car and drive 30 minutes to work at my middle management job at a small privately held corporation. I have polite but impersonal interactions with my coworkers and look forward to lunc…	John wakes up in his 4 bedroom house and takes a shower. His kids live with his wife who he just divorced, so they're not his problem. He has a nice fruit protein smoothie for breakfast and packs up his gym clothes and hops on his bicycle to ride to work. He gets his coffee and is nice to everyone because he works in advertising, where you don't actually need to be honest, sincere, or smart; his …	3	4	2	4	4	3	4	3	4	4	4	4
R_2TnOvMFdZkpFcZR	Default Response Set	2019-02-21 14:52:28	2019-02-21 15:11:15	1	A1NKBXOTZAI1YK	1	0	1	0	1	0	0	0	0	3	1	2	2	2	1	#NULL!	#NULL!	#NULL!	4	7	6	5	5	5	5	2	8	2	6	6	I would consider a very average, but happy life. I would be content and at ease. There would not be much inequality, and I would feel equal to everyone. I have a nice house and can go on nice vacations. I would wake up, do some chores, then head off to work. After that I would probably hang out with some friends or go out to eat or to the movies. On the weekend I would socialize with my friends a…	John seems like an average guy who wasn't dealt the best hand in life. He seems like a hard enough worker, but for whatever reason he never really made it. I imagine he is content with his life. He probably wakes up and heads to work at his advertising agency. He probably does a good job, but wants to go home to his family. I don't think he is a very worldly person, and probably not very ambitiou…	5	5	4	5	4	5	5	5	5	5	2	4
R_2xW8jxOI0Fodxhg	Default Response Set	2019-02-21 15:03:14	2019-02-21 15:52:53	1	A1S3P218RBL9JY	0	0	1	0	1	0	0	1	1	3	1	2	2	2	1	#NULL!	#NULL!	#NULL!	5	5	6	8	6	9	7	5	8	2	5	6	I’ll wake up at around 7 a.m. and immediately start my habit-stacking routine, which includes the following tasks: Making my bed Washing my face Drinking a pint of lemon water Preparing and drinking a nutritious smoothie (like this green juice product.) Reviewing my goals Writing down two to four important tasks for the day I end this routine by completing a new habit I’m trying to build into my …	She works on an advertising company and she goes to gym after she finish her work she speeks two languages and she was recently divorsed.she likes to eat cereals for breakfast and she was from group 1 income and she goes to see her parents on weekend she owns an luxury car she was not a morning person she likes to listen to musicals and she rides bicycle to go work and she doesn't like to eat bro…	3	5	3	4	2	2	3	4	4	5	2	3
R_6J6osKObF9XcapX	Default Response Set	2019-02-21 14:57:35	2019-02-21 15:06:23	1	A1S68DTVE9GU76	0	0	1	0	1	0	0	0	1	3	1	2	2	2	1	#NULL!	#NULL!	#NULL!	6	5	4	5	5	9	3	5	5	5	1	1	Well it woild be better than it is now. I would I have a house whixh I dont have right now. I would have a nicer car than I have right now. And rhere is no way I could afford a trip like the one I picked. So it would be alot better and the trip would definetely give me some relaxation that is definently needed.	Sounds like a woman who tries to be healthy as she can. Probably works hard to provide for her children and is more than likely a good person. But jard to tell without actually talking to a person	5	5	5	5	5	5	5	5	5	5	3	3
R_3I5lFNA1aAUBVPo	Default Response Set	2019-02-21 14:52:48	2019-02-21 16:05:23	1	A1VAL7L9L79IN0	1	0	1	0	1	0	1	0	0	3	1	2	2	2	1	#NULL!	#NULL!	#NULL!	4	7	6	5	5	6	4	2	8	2	7	7	I wake up, groggy but oddly full of energy, and I immediately get ready for work. Once I'm done with breakfast, I say bye to my wife and head off to work. I wave good morning to the neighbors as I drive off. I say good morning to all of my co-workers, Nic, Joanie, etc. as I walk to my desk. I'm still feeling a bit tired so I make sure to get myself a cup of coffee. I go about my day doing work, t…	He wakes up alone, aware of the empty spot on his bed next to him. He drags himself to the shower and gives himself a quick shave. He pours himself some cereal and doesn't finish it because he has to rush out or else he'll miss his bus. His job is a slog. He does whatever he can do to skate by, probably avoiding his boss every chance he gets. He doesn't speak to anyone at work, and heads straight…	5	5	3	5	4	5	5	5	5	5	4	5
R_2t2K5nQf4nhIyjj	Default Response Set	2019-05-23 12:46:35	2019-05-23 12:58:40	1	A1VJAEPNA6YARO	0	0	1	0	1	0	0	0	1	3	1	2	2	2	1	#NULL!	#NULL!	#NULL!	4	6	6	5	5	3	7	3	7	3	1	5	I think my life would be pretty much the same as it is now. Although the society in Bimboola is more equal than ours, I am pretty much on the same level as I am in that fictional society. So my daily activities would be very much the same. I'd go to work, spend time with family and friends, and relax in pretty much the same way that I do now. I'd probably still spend my vacation time the same way…	She probably is grumpy in the morning since she isn't a morning person, but since she has kids she still has to get them up and ready for school or daycare and then go to work. She is probably often tired throughout the day and stressed since she is raising those kids alone. Since she doesn't drive, she probably takes public transportation to work or she carpools. She mostly interacts with her ki…	5	5	1	5	5	5	5	5	5	5	5	5
R_2Em0t4VrpUZgwJs	Default Response Set	2019-02-21 14:58:24	2019-02-21 15:32:22	1	A1VWLIXBS4WDOD	0	0	1	0	1	0	1	1	0	3	1	2	2	2	1	#NULL!	#NULL!	#NULL!	4	4	6	5	5	5	5	4	5	5	5	6	My daily life in Bimboolean would be much pretty much like any other middle class person's life would be. I would have a regular job that I would go to everyday. I probably would have a commute to it. I would also make enough money to pay my bills and have a little left over to save. I would also have some money to spend things that are not necessities, like entertainment and hobbies that I like.…	John's life is probably pretty easy. He doesn't need to work hard and he pretty much gets everything that he wants with out doing much to earn it. He day starts out much like other people except that he doesn't have to rush to get to work. And can be late if he wants to be. John interacts with people at work but is most likely in charge of many subordinates. He is cordial with them but is not fri…	4	5	3	5	5	5	5	5	5	5	4	4
R_2Cpq8zgra9cv6LB	Default Response Set	2019-02-21 14:54:04	2019-02-21 15:06:08	1	A1W9G8QEYMQ19K	0	0	1	0	1	0	0	1	1	3	1	2	2	2	1	#NULL!	#NULL!	#NULL!	5	4	9	6	6	8	4	3	7	3	5	6	Life seems pleasant enough here. My wife and I have a wonderful and comfortable home, our three kids are happy and at a good school, and the jobs pay well enough to provide us a comfortable lifestyle. There’s not much income disparity here so everyone gets along just fine. Everyone works and contributes happily to society and when we play, we get a wide range of recreation and vacation options. T…	She seems like an early riser, even though that’s her least favorite thing to do. But her discipline and otherwise sunny nature carries her through a productive morning. She seems like a person who would enjoy a bust schedule that allows her to multitask and show off her multifaceted talents. Her dad was a neuro surgeon so maybe she’s an important person in the medical field. She might be a bit s…	4	5	4	5	4	5	5	4	4	5	5	4
R_3I0q8HwAwFXPXlj	Default Response Set	2019-02-21 15:59:42	2019-02-21 16:32:36	1	A1W9WQEZNFWA0P	1	0	1	0	1	0	0	1	0	3	1	2	2	2	1	#NULL!	#NULL!	#NULL!	4	6	7	6	6	9	1	9	1	9	4	4	Waking up every morning would be quiet refreshing in my two story house with a fully finished basement. Since I usually get up before my husband and the kids I always run downstairs to the open stainless steel appliance home to make breakfast. The healthy kick start of two egg whites, whole grain toast, a slice of bacon, and a half of an avocado for the family. Sometimes if I am just rushing I'd …	John seems to live an extremely high profile lifestyle at a fast pace. Because his life is fast pace and he is definitely not a morning person he eats cereal something quick and on the go. I can assume that his life caught up with him and in return, it ended his marriage with a divorce. His two kids are accustomed to the fine things in life as well they attend a prestigious private school and pro…	5	5	5	5	5	5	5	5	5	5	5	5
R_RXjTwLVOt3TPWfv	Default Response Set	2019-05-14 20:59:56	2019-05-14 21:10:43	1	A1WE7JOOWZSMHF	0	0	1	0	1	0	0	1	1	3	1	2	2	2	1	#NULL!	#NULL!	#NULL!	4	5	8	7	3	7	4	2	8	2	5	5	I think that I would be pretty middle class. I live in a nice house and wake up every morning to breakfast made by my wife. I might have a kid or two because I can afford it no problem. I probably work a job that doesn't require overtime either. My main social interactions would be with my wife and maybe a circle of educated friends where we meet at a bar etc. I think I would feel very fortunate …	I think that Jane seems to be in a class above me based on her traveling first class on planes. But overall she still seems like a normal kind of person and is not too far from me, and I think she interacts with her socialite friends but can stoop down and catch a movie at a local non high end cinema. She seems like a typical rich girl, maybe a little spoiled but not too bratty nor bitchy about it	5	5	4	4	4	3	4	3	4	4	4	4
R_RaXm5CBrUYpUly1	Default Response Set	2019-02-21 15:02:37	2019-02-21 15:45:48	1	A1WYZXOTTP17YO	0	0	1	0	1	0	1	1	1	3	1	2	2	2	1	#NULL!	#NULL!	#NULL!	6	6	5	5	5	9	5	5	7	3	7	7	Life in Bimboola society will be easier and can be easily adapted to all type of people. The people around the Bimboola society will be mostly descent and they all try to lead the life in peaceful way as the income in Bimboola society is mostly the same and the difference is not very much among the level group. There will not be any major life style difference among the people of Bimboola society…	She comes from the income group 1 with well set background. She got a good education and she is working in a good organization and in nice position with good salary. she got a very good family with two children and they are studying in very good school. They are spending they leisure time in a interesting way that gives peace to their mind and makes them relax.	5	5	5	5	5	5	5	5	5	5	5	5
R_2eWIlBXDrl4p6gD	Default Response Set	2019-02-21 14:51:50	2019-02-21 15:15:30	1	A1XZZ0URZ3YYP5	0	0	1	0	1	0	0	0	0	3	1	2	2	2	1	#NULL!	#NULL!	#NULL!	5	8	7	5	5	7	3	3	7	3	4	6	As a member of income group 2, I would go to an office type job every day in which I would earn middle class wages. Being a part of the middle class, I would spend my days at work and then the evenings with my children or taking my children to extracurricular activities. We would eat most of our meals at home as we tend to be very budget minded. We understand that we have had to work hard to get …	John would probably start his day sluggishly as he is not a morning person. He probably depends on coffee to help him get going in the morning. John is probably a person you don't want to have much interaction with unless.he has had efficient time to wake up in the morning. After going to work all day, John probably comes home to an empty house, finds food to snack on or leftovers for dinner. Joh…	4	4	3	5	4	4	4	2	5	4	3	4
R_116NTA2kgj7EbMn	Default Response Set	2019-02-21 15:17:34	2019-02-21 15:32:31	1	A1YSYI926BBOHW	0	0	1	0	1	0	1	0	0	3	1	2	2	2	1	#NULL!	#NULL!	#NULL!	5	6	7	5	5	7	3	4	6	4	6	6	Being middle class in Bimboola has offered me a decent life. While I can afford all the things in the second income bracket, I will not stick to only buying things in that bracket.I'm comfortable buying and mingling with things and people in the lowest bracket. I do things that normal people in the middle bracket do. Go to my decent job, live in a decent neighborhood, etc. But I'm going to find w…	John is happy, but stressed out. He's stick in the bottom of society and has no way out. But he tries to make the most of it. He makes sure his kids are well taken care of, and likes spending time with his parents. He'll self sacrifice and take up cheap meals and hobbies so he can afford to better take care of his family. He's a bit bitter at life, being lower class and all, but he will not expre…	5	5	3	5	5	4	2	2	2	4	2	5
R_pzcc2pYM6f2kHeN	Default Response Set	2019-05-14 23:19:43	2019-05-14 23:50:34	1	A215VSM181SC0F	0	0	1	0	1	0	0	1	1	3	1	2	2	2	1	#NULL!	#NULL!	#NULL!	6	8	8	5	5	7	3	1	9	1	6	7	I think that I would feel relatively secure. I have a home, a fine 'enough' car, and can look forward to an interesting (and peaceful) holiday. On an average day, I would work, take care of my daughter, take care of my pets, and go about my daily routine. I am hopeful that I can grow on my land - at least a few things. I think my everyday life is content. I would look forward to building connecti…	I think she gets up, gets her children up for school and herself to a job. I expect that she interacts with her colleagues at work and the parents at her children's school. I expect that her general temperament is somewhat stressed (she is recently divorced), but she juggles many things and does that competently. I think she is a bit of a fitness buff. She appears to have some help (since she bik…	5	4	3	5	5	5	5	5	5	4	4	4
R_21bSMSHlVdjmVX6	Default Response Set	2019-02-21 17:53:06	2019-02-21 18:03:40	1	A219Y0MX694TM2	0	0	1	0	1	0	1	1	1	3	1	2	2	2	1	#NULL!	#NULL!	#NULL!	6	6	7	5	5	7	3	3	7	3	7	7	As a Bimboolean, I think daily life would be fairly similar between income groups. The day would include going to a decently paying job and I would enjoy my family and social life in the evenings and on the weekends. I live in a moderate home with a decent car. I could afford a slightly lavish vacation but I choose something simple like a weekend at the beach. I would enjoy living in Bimboola and…	I think Jane, as a person, is a little more upscale of a person than I am. I'm not sure if we would get along as her interests seem to differ a little from mine. I think her income level plays a major part in this from the things she enjoys to the activities she can afford to do. I think she would be a happy person but maybe a little critical of those beneath her income level.	5	4	5	5	4	4	5	4	4	3	4	4
R_2rPdD6lS3FdeL8U	Default Response Set	2019-02-21 15:04:15	2019-02-21 15:32:57	1	A21EZISIJ3JPSW	0	0	1	0	1	0	0	0	1	3	1	2	2	2	1	#NULL!	#NULL!	#NULL!	5	4	6	5	4	6	5	3	7	3	6	6	As a member of the Bimboola Society, I am just an average person. My normal day would be pretty typical. I would have breakfast, head to work, then head home to the family. I would interact regularly with all members of the Bimboola society. Overall, members are not judgmental. They are okay with the randomness of how their social class is assigned. However, people are just content. They are not …	Jane gets up and has her cereal. The next part of her day focuses around her children. She has more to do since she is divorced. She then heads to work. She rides her bike since she does not have a car. Her life is pretty mundane. She doesn't have a lot of interaction wiht people besides her family and the folks she works with. Here deminure is pretty even. Jane knows that no matter how hard she …	3	5	4	5	4	3	5	3	5	3	4	4
R_2OPzph4sF1VRLlY	Default Response Set	2019-02-21 15:16:05	2019-02-21 15:28:39	1	A247PDSKLZU86P	0	0	1	0	1	0	0	1	0	3	1	2	2	2	1	#NULL!	#NULL!	#NULL!	4	4	4	5	5	7	3	2	8	2	7	6	On a normal day I wake up and go to work. I drive there in my average car and I spend my day doing meaningless work at a boring job. After work, I come to my family and spend time with my friends from around the neighborhood. We drink beer and play cards most weekends. Life in bimboola is good but it is boring at the same time.	He wakes up and his maid makes him food. Then he goes to his high class job and does nothing while there. He comes home and drinks fancy wine with his friends while he plans his luxury vacations. John is very uptight and snobbish. He is only kind to his family and friends. Everyone else he treats as lower class citizens.	5	5	5	5	5	5	5	5	5	5	4	4
R_2uQHxAj3e5KLhah	Default Response Set	2019-02-21 15:11:14	2019-02-21 15:32:02	1	A24K4ZXHHC5P0P	1	0	1	0	1	0	1	0	0	3	1	2	2	2	1	#NULL!	#NULL!	#NULL!	4	4	5	5	5	9	5	2	7	3	6	5	since i am citizen of equalized country i feel free to do my daily routines , i will enjoy my daily life and also eat wealthier and stay wealthy then i have a car and home as well as others so i dont need to bother about my financial situation and i never feel about being poor because i cannot feel like that since i have basic life needs, so i will enjoy my life with holidays and satisfied with m…	i think there is no issues to become a friend of him , and i have a doubt about the society , why john cannot afford to buy a car and cannot be able to care their child ,they are studying in the public school, however john also enjoys his life since he is a speech liker, follow the daily routines as usual and enjoys the life with his father who is a farmer did a great job to the society and also …	4	4	4	3	3	4	4	4	5	4	4	4
R_1IaCld9tmv6RJdG	Default Response Set	2019-02-21 16:25:28	2019-02-21 16:56:04	1	A25PFSORDO3SWQ	0	0	1	0	1	0	0	0	0	3	1	2	2	2	1	#NULL!	#NULL!	#NULL!	5	9	7	6	5	9	3	5	5	5	4	5	I would start out by trying to interact with the native Bimbooleans. I'm not the best at social interactions, but I'd try to make friends. If I was able to make friends, I would want my friends to show me the customs of the Bimbooleans. I'd then ask them to show me around Bimboola, and show me the imortant landmarks and interesting places to go. I like to explore and think it would be nice to see…	Being that he was recently divorced, I imagine he's going through a lot. From what I was told about him, it is hard to say if he'd be happy to be divorced or sad. It said he has kids. Being he was divorced, he may not have custody of his kids. If he doesn't have custody of his kids, that would make it extra hard on him. I imagine he's a caring person and cares about family, as it says he visits h…	4	4	3	4	4	4	4	4	4	4	3	4
R_eKVeSXe5vLukAhj	Default Response Set	2019-02-21 18:22:29	2019-02-21 18:55:41	1	A25VE425L75JHI	1	0	1	0	1	0	0	0	0	3	1	2	2	2	1	#NULL!	#NULL!	#NULL!	4	5	4	5	5	5	5	3	7	3	6	6	My daily life as a bimbolean will be segmented into two different categories, my daily life during the week days will be different from what it is during the weekends, During the week days, I will expect that I get out of bed early, eat breakfast at home or nearby restaurant and set out for work, come back home after work and chill out with friends either at a bar or at home, and over the weekend…	John is a level 3 income earner, he is a farmer so he has to tend to his farm in the morning before taking his two children to the public school they attend, he cannot afford a car so he has to ride his bicycle to the advertising company where he works, he takes breakfast and it is essential that it doesn’t include broccoli, John is most likely going to be a quiet man that goes about his life min…	5	5	5	5	5	5	4	5	4	5	4	4
R_3V50VAGsHPgz6VP	Default Response Set	2019-02-21 14:57:16	2019-02-21 15:18:44	1	A29E658YLFFWOX	0	0	1	0	1	0	0	1	0	3	1	2	2	2	1	#NULL!	#NULL!	#NULL!	7	8	9	5	5	9	3	3	7	3	6	4	My life as a Bimboolean probably wouldn't be too different from my own life right now. I live very frugally, I barely drive, and walk or bike rather than pay for any form of transportation. In a normal day I'd wake up very early, take forever to get dressed and ready for work, spend my 8 hours at work doing what I do in income class 2, and go gome and unwind watching tv, playing computer games, a…	Based on the information given I'm hesitant to jump to conclusions about what John is as a person. Most of what given like him not being a morning person or having a dog are factoids and do not reflect whether he is a good person or not. I guess I can derive from his background that he likes to flaunt wealth because he makes a statement with a fancy car and is in fact rich. I'd imagine his daily …	5	5	5	5	5	5	4	3	5	4	5	4
R_2cknICr89wErrEX	Default Response Set	2019-02-21 14:51:28	2019-02-21 15:05:31	1	A29RTM0C6FDCYW	0	0	1	0	1	0	0	1	1	3	1	2	2	2	1	#NULL!	#NULL!	#NULL!	6	8	9	5	5	9	1	7	3	7	7	3	Even though I live in a nice house, I still have to work hard for anything nice that I own. I tend to drive a slightly more economical car and go on cheaper vacations in order to save for those "unexpected" moments. It doesn't matter though because I have lots of friends that are in the same situation, and we tend to support each other through the hard times. I would constantly be worried about m…	Jane gets up in the morning and goes to work, but it's not because she has to. She got enough money in the divorce settlement that she could choose not to work for the rest of her life. She goes to work because she's smart, and the challenge makes her happy. When she interacts with family and coworkers, she is soft spoken but firm in her opinions. She won't be pushed around easily, and people kno…	5	5	3	5	5	5	5	5	5	5	5	5
R_3h56xRHNe8RH7ux	Default Response Set	2019-02-21 14:52:29	2019-02-21 15:08:09	1	A2AU67VHVTA68M	0	0	1	0	1	0	0	1	0	3	1	2	2	2	1	#NULL!	#NULL!	#NULL!	6	4	9	6	4	9	2	7	4	6	5	5	I would go to work daily at a slightly above average paying job - probably an office job. I would be married with 1-2 children and live in a decent neighborhood that was safe and fairly friendly. Probably the neighbors would work similar jobs and have children the same age so their would be neighborhood community interaction. The days would seem pretty routine, and although everyone would be nice…	I think John sleeps in late. Because he is not a morning person and he is divorced he probably has a nanny that takes his children to school daily. He interacts with colleagues - only those at his job level or higher- and high-dollar clients. Their social visits include going to dinner clubs, sailing and playing golf. John is an optimistic person who is happy with his life. He is used to privileg…	4	5	3	5	3	4	4	3	4	3	4	3
R_AFGNeMAs2jHpEQx	Default Response Set	2019-05-14 22:32:35	2019-05-14 22:46:37	1	A2BZY06YRWGEDL	1	0	1	0	1	0	1	0	0	3	1	2	2	2	1	#NULL!	#NULL!	#NULL!	6	8	4	5	5	9	4	2	6	4	7	7	I think my days in Bimboola would be pretty chill and relaxing. It sounds like everyone is pretty close in everything. I'd probably get up as the sun is coming up. I'd get things ready to go to my job and do that for most of the day. I would probably talk to people I see while I'm doing that and also talk to the people I see as I'm walking through the town and doing other things. I imagine people…	I would say that I think John is a pretty humble person. He likes to do things in his spare time and have fun like going to musicals but he also seems to be a hard worker. He will work hard at work and then do fun things after work. He probably wakes up even though he hates waking up in the morning, get some coffee and then take a shower. He probably then heads into work and talks with his advert…	5	5	3	5	5	5	5	5	5	4	4	5
R_2QnWrBsFmmzAAas	Default Response Set	2019-02-21 14:52:53	2019-02-21 15:10:32	1	A2FHS0GFYKC9ON	0	0	1	0	1	0	1	0	0	3	1	2	2	2	1	#NULL!	#NULL!	#NULL!	5	9	5	6	5	9	3	5	5	5	5	5	My daily activities would be going to work monday through friday. I would also go out to workout and stay in shape, maybe hang out with friends on the weekends and holidays. I would maybe take in a local sporting event for fun. I would hopefully have a wife or girlfirend someone I could spend my days with and be happy and to be in love. I would feel energized and happy when i woke up each day and…	John probably gets ready for each day with a healthy balanced meal.. He likes to live a happy life and enjoys music. He has a good job and is a very hard worker. John has many friends and can speak two languages. John owns a car and can get himself around easily whenever he likes.	5	5	5	4	4	4	5	5	4	5	3	4
R_1QovKVz2GORM3AN	Default Response Set	2019-02-21 14:54:12	2019-02-21 15:20:07	1	A2HA7TYX74724A	0	0	1	0	1	0	1	0	0	3	1	2	2	2	1	#NULL!	#NULL!	#NULL!	4	5	9	5	5	6	6	2	7	3	5	5	I start my day with a Thank you to the Almighty, for giving me this new day. Later i go to rest room to refresh. Then, i go to kitchen to prepare breakfast. Then i try to clean my home, putting all the things in its place as the kids would make a mess of the same. After this, i exercise for 20 minutes.Exercise is always difficult to do. Hence i push myself to do exercise. Post this activity, i go…	From the description provided earlier, i can somehow conclude that John is very optimistic and carefully plan's his career and personal life. He belongs to second income group and hence cannot afford to buy expensive items like car or for that matter didn't fly an aeroplane still. He usually bicycles to work. He loves his kids much and whatever he is pushing himself, it's for them.. He was seems …	4	4	4	4	4	4	4	4	4	4	4	4
R_2COnpLZ5DrlMa2t	Default Response Set	2019-02-21 14:51:51	2019-02-21 15:36:45	1	A2KFSZAF4C7A06	0	0	1	0	1	0	0	1	0	3	1	2	2	2	1	#NULL!	#NULL!	#NULL!	6	6	9	6	6	7	5	4	8	2	6	5	As there is low differences between income groups in Bimboola society, you can enjoy the life to the fullest living here and be part of this society. I would love to enjoy with my family on trip beach, village house over weekends. I will work Monday - Friday from 9AM to 5.30PM in my career field. I would get a decent salary to fulfill my and family needs. I can buy the things that I can afford he…	John falls in income group 1. John does not like early mornings. John is a divorcee and has two children. John's children are studying in a prestigious school and his father is a doctor. John is coming from a wealthy family and loves to help people and interact with them as well. He is having a helping and caring nature. He owns an expensive sports car and is also hard working person. John's life…	5	5	5	5	5	4	5	4	4	5	5	3
R_2b3IA3L3C4OjAQw	Default Response Set	2019-02-21 17:21:39	2019-02-21 17:38:26	1	A2OO4PG3LBLP5I	1	0	1	0	1	0	1	0	0	3	1	2	2	2	1	#NULL!	#NULL!	#NULL!	6	5	6	5	5	6	4	3	7	3	6	4	Life as a Bimboola is fairly pleasant for me. We all feel connected ad helpful towards others. We try to be content with what we have and do not focus so much on material things. We do our best to help one another when in need. I feel proud of being a part of this group and most of the others feel the same. My main social interactions are with immediate family members and other Bimboola's within …	John is a fairly average person. he is fairly easy to get along with. He is not the most popular person but he is still admired by many of this close friends and family. He is usually level headed, easy going and well mannered in front of other people. He's confident and enjoys talkin with others. His normal days usually consist of working and help others, along with spending time with family and…	5	5	5	5	5	5	5	5	5	5	3	4
R_3iCM9xuqQoomqCS	Default Response Set	2019-02-21 17:03:57	2019-02-21 17:27:13	1	A2QIWWNL33VJ3J	0	0	1	0	1	0	1	1	1	3	1	2	2	2	1	#NULL!	#NULL!	#NULL!	4	4	7	5	5	9	1	1	9	1	7	7	My life in Bimboola is very laid back and chill. I make a good comfortable amount of money- so I don't have to worry about struggling or living from paycheck to paycheck. I can enjoy life with family and enjoy downtime. I have the type of job that promotes vacations and also rewards the workers with incentives. My daily activities including waking up going to the gym (free membership at my job) a…	Jane is a co- worker of mine who is a hard and dedicated worker. Normally- before work she always head to the gym to get her workouts in. She is very family oriented with two kids- but she also recently divorced from her husband. She is very kind and sweet and always help any co-workers out who have fallen behind in their work or have a heavy workload. She is very optimistic of the future and loo…	4	4	4	4	4	4	4	4	4	4	5	5
R_2SD3aT5wf7SkqgS	Default Response Set	2019-02-21 14:59:42	2019-02-21 15:23:22	1	A2TQ58ZWR2Z8N9	0	0	1	0	1	0	1	1	0	3	1	2	2	2	1	#NULL!	#NULL!	#NULL!	4	4	5	5	5	9	1	4	6	4	5	5	I wake up as the sun begins to rise. I stretch and get out of bed to make my way to the kitchen for a little bit of breakfast. After breakfast, it's time for a shower and to get ready to start my day. Mid day, after doing a few errands, I bump into a friend who lives a few blocks away. We have lunch and chat about our lives and possible future plans. After a couple of hours we part ways and head …	John isn't always the friendliest when passing each other in the mornings. I sometimes see him walking his dog before work when he isn't away on some of his trips. He wants the best for his two children, and it's a shame he doesn't seem them as much since the divorce, but he is trying. As nice as his car and house are, I get the feeling he isn't as happy as he tries to appear. He smiles but it do…	5	5	5	5	5	4	4	4	4	4	3	4
R_1OPNJAYjlQdJfpb	Default Response Set	2019-02-21 16:40:51	2019-02-21 17:07:11	1	A2UUKFTD0VUX2S	0	0	1	0	1	0	0	1	1	3	1	2	2	2	1	#NULL!	#NULL!	#NULL!	6	6	6	5	5	7	4	1	8	2	6	7	My life in Bimboola would be a comfortable one since the society's wealth is equally distributed.I would wake up in the morning feeling good because I do not have to struggle too much.I would wake up in the morning,do some exercises,take breakfast and drive myself to work.I would work my normal eight hours without having to struggle for second job because one is enough.I would relate well with pe…	Jane is a person who loves to keep fit and goes to almost everyday before she rides her bicycle to work.She is an open minded individual and very talkative.She likes to socialize with people and enjoys to travel a lot.She likes to create her own schedule when working and does not like fixed schedules.Jane respects her colleagues and works diligently.Jane is an optimistic person and views life in …	4	4	3	4	4	4	4	4	4	4	4	4
R_3ewc0ACZW61xYiq	Default Response Set	2019-05-15 09:09:58	2019-05-15 09:51:01	1	A2V27A9GZA1NR2	0	0	1	0	1	0	0	1	0	3	1	2	2	2	1	#NULL!	#NULL!	#NULL!	5	8	8	6	4	8	3	3	5	5	5	6	My day usually looks the same from morning to late night... I wake up to go to work at 7AM, I take a quick shower and I drive to work. I start working at 8:30AM and I work hard till lunch -12PM. After that brake I continue working till 5PM. After that I come back home where wife with dinner already waits for me. I don't have many friends - the only ones I have are guys from table tennis club that…	I think his daddy took care of everything in his life. I think he has an easy job to which he doesn't have to ware up early. I think he doesn't have to work hard and most of his days he spends on doing fun things and enjoying his father's money. He probably has a gorgeous wife and two kids he doesn't love. He drinks and takes drugs and the only reason he still looks fit is his wife for making him…	5	5	4	5	4	5	4	3	4	3	4	4
R_bEgzcgAAsrhqzNn	Default Response Set	2019-02-21 14:56:16	2019-02-21 15:31:47	1	A2VC0XJYSB5J07	0	0	1	0	1	0	0	1	1	3	1	2	2	2	1	#NULL!	#NULL!	#NULL!	5	4	6	5	5	8	3	2	8	2	5	6	I would likely get up and perform the daily necessities in showering, eating. Of course, money is a society isn't given out for free, so after eating I'd likely drive myself (or possibly carpool/uber/etc. if it exists there) to work to earn my BD. I tend to be fairly close to my neighbors and try to maintain a good, friendly relationship with them as it helps in the long-term and the same goes fo…	1. I think her morning routine is quite normal, even if she's in Group 1. While being relatively extravagant, I think she lives a relatively normal day and life, while having some luxury fun. Her day likely goes typically, working, lunch, goes home and sees her dogs and children. 2.I'd say she probably interacts a lot with her family and pets, as she seems quite close knit to the people around he…	4	5	4	4	4	4	4	4	4	3	4	4
R_OHgrexuNJmuFaeZ	Default Response Set	2019-02-21 14:55:35	2019-02-21 15:19:05	1	A2W121DQXNQK1	0	0	1	0	1	0	0	1	0	3	1	2	2	2	1	#NULL!	#NULL!	#NULL!	5	4	8	5	5	5	5	1	7	3	5	6	I would imagine that my day would start with me waking up early, and getting dressed for physical recreation, such as going to the gym. At the gym, I would work out for quite some time, about an hour or so. I would interact with friends and other acquaintances I've made at the gym, and in general socialize while working out. I would feel pleasant and content, and engaged while doing so. Afterward…	I think his daily routine involves waking up early, preparing and eating breakfast with his family, and then taking his children to school. He likely also is dressed for work, and after dropping his children off to school, he then drives to work. He works a good portion of the day, and is very social and outgoing at work. He interacts with head employees at his work, and holds a high status and p…	5	5	3	4	4	4	4	4	3	4	2	3
R_1Kr7OUyo5UvG3I6	Default Response Set	2019-02-21 14:54:33	2019-02-21 15:03:16	1	A2W59CL4UQ3S4S	0	0	1	0	1	0	0	1	0	3	1	2	2	2	1	#NULL!	#NULL!	#NULL!	4	5	6	6	6	7	4	5	5	5	7	4	I believe that I would enjoy my life as a member of income group 2. I think it's sort of represents the middle class. I imagined myself having a couple children, and that my children would feel that they were wealthy and not knowing any better because of the great lifestyle I would provide for them. I think that I would probably end up spending money on foods from exotic places since I can't visi…	I think that John typically interacts with people from his own income group. Just based on all of the statements about him, it sounds like things that would be coming for a lot of people who are members of his income group. I honestly don't see him mixing too much with people from income group three, but I think he probably would have a few friends from income group 2. I also imagine that his wea…	4	5	3	4	4	4	4	4	4	4	4	4
R_3Rr5lN46nStcyp3	Default Response Set	2019-05-14 20:49:25	2019-05-14 21:06:19	1	A2YE7NBCK14VAQ	0	0	1	0	1	0	1	1	1	3	1	2	2	2	1	#NULL!	#NULL!	#NULL!	5	6	6	5	5	8	3	5	5	5	7	7	i believe my life would be very average i would wake up in the morning and check my phone and let my dog outside to go to the bathroom i would check my emails and let the dog back inside i would shower and head to work where i would interact with other bimboola people in my level two income bracket and i think we would all be friendly to each other. after work i would get in my level two compact …	i feel like this is a very spoiled person. i think they would be very stuck up and think they are better than everyone and would look down their nose at others. I further believe this is not a very likable person and they can not relate to normal people because they have been privilidged and spoiled their entire life. i believe this person only interacts with people in her level 1 income bracket …	4	5	3	5	4	4	5	5	5	4	3	4
R_2s7s7gnupo3TBDG	Default Response Set	2019-05-23 21:53:36	2019-05-23 22:16:30	1	A2YGAEODJ5SSF6	0	0	1	0	1	0	1	0	0	3	1	2	2	2	1	#NULL!	#NULL!	#NULL!	4	8	8	5	5	7	3	2	7	3	7	7	My life in Bimboola is very pleasant. I couldn't be happier living here and so happy I have made the decision to live here. Society is fairly equal in all around terms and everyone else seems pretty happy as well. My weekdays typically consist of 5 hours of work and I spend my weekends out in the sun doing various activities. Some of my favorite activities are hiking, running, playing billiards, …	His daily routine is most likely focused on working and making money. He seems to be very behind in his bills and is lacking in many areas in life. He is far from content in his life as he is behind financially and struggles in many areas. He spends a lot of his free time with friends and family, and when he doesn't have free time, he is obviously working. Pretty much he works most of his days an…	5	5	2	5	4	5	5	5	5	5	1	2
R_1QArSvdIjSxPzTH	Default Response Set	2019-02-21 14:54:15	2019-02-21 15:02:59	1	A2YLK83DQ6PA5Y	0	0	1	0	1	0	1	0	0	3	1	2	2	2	1	#NULL!	#NULL!	#NULL!	4	6	6	5	5	8	2	5	5	5	5	4	I would wake up, eat breakfast, be super happy about my cute weird little house, drive to work in my boring car, work with other people with similar houses and boring cars, drive home, and do some gardening, because my yard could be really adorable with some love and attention.	I think John is stressed but kind and friendly, a hard worker, but a little bit naive because he hasn't traveled much. I think he mostly interacts with his family and a couple of coworkers and his dog. I think he's a little bit quiet and reserved but generally in a good mood or at least willing to put on a good front. I think he's neither an optimist nor a pessimist, more a realist, but I also th…	4	4	4	4	4	4	4	4	4	4	5	4
R_29mk2Xx7Wh6Npvg	Default Response Set	2019-05-23 12:46:02	2019-05-23 13:01:08	1	A30MP4LXV4MIFD	0	0	1	0	1	0	1	1	0	3	1	2	2	2	1	#NULL!	#NULL!	#NULL!	6	8	7	6	6	8	3	3	7	3	6	3	In my daily life, I would see to my house. It is a humble spot, but it is actually quite nice. I would drive to the market and get groceries, then come back and park in my driveway. Later, I might go for a nature walk through the neighborhood. While out walking, I might see some of my neighbors and wave. If they wanted to, we might have a chit-chat about current events and the weather. I feel pre…	I think he is pretty rich compared to me. I don't think he's the best person, because I don't think he needs to pay for as much luxury as he has. I think he could use his resources better to donate to others. I think in his daily routine he likes a lot of luxury when traveling. I think he probably hangs out with other rich people like his own family. I think he probably doesn't want to go to othe…	4	3	3	4	4	4	4	4	3	3	4	4
R_3FVA9dSPgqd4DAk	Default Response Set	2019-02-21 15:53:18	2019-02-21 16:19:40	1	A30NWLRPW1XUSH	0	0	1	0	1	0	1	0	1	3	1	2	2	2	1	#NULL!	#NULL!	#NULL!	4	5	4	5	5	7	3	3	7	3	3	5	Life is pretty dull for me. Much of the spoils I enjoy in life are predetermined. On a typical day, I wake up, eat breakfast, and go to work. After work, I hang out with friends or coworkers, then head back home. Lather, rinse, repeat. Because incomes are so equal, work doesn't stress me out too much. Living life feels routine yet relaxed. I'm not striving for a certain income or lifestyle, but m…	Every day, Jane struggles to make ends meet. She tries to put her worries aside to raise her two children on her own while holding down a full-time job. For her daily routine, she wakes up, gets her children ready for school, walks them to the school bus, and gets to work on the farm. On the weekends, she and her children work on the farm. She rarely has time for herself. When she can on the week…	5	4	2	5	3	3	5	3	5	2	4	4
R_RgmhQt8t6CHzMIx	Default Response Set	2019-05-14 21:01:07	2019-05-14 21:25:54	1	A31XNLA9REVGXL	0	0	1	0	1	0	0	1	0	3	1	2	2	2	1	#NULL!	#NULL!	#NULL!	5	5	6	5	5	5	5	2	4	6	4	4	It would be an ok life. I would like my life. I would like my house and would be able to run my errands in a nice car. I would interact only when I felt like it. I just stay to myself. I would work if I had a job. I would talk to people I like. I am always nice to people I try not to be ignorant. I think the income gap being close is good. It makes everyone more equal. I think I would be happy he…	He eats his cereal for breakfast. He does not like broccolli. He interacts but only with people he cares for. He will talk to his family. He is from income 1 but drives an expensive sports car probably bought by his father who is a neurosurgeon. He is probably spoiled by him. He has probably had everything handed to him his whole life. He is probably a jerk. He is probably a pessimist. He probabl…	4	4	4	4	4	3	4	4	4	3	4	4
R_D5W8S3whp6B0TWF	Default Response Set	2019-02-21 14:56:32	2019-02-21 15:11:26	1	A320QA9HJFUOZO	0	0	1	0	1	0	0	1	1	3	1	2	2	2	1	#NULL!	#NULL!	#NULL!	4	5	5	5	5	6	4	2	8	2	7	6	My average day is pretty normal. I wake up in the morning at the usual time. I have coffee and make breakfast. I check the news. I take a shower, get dressed, and go to work. I feel pleasant and relatively happy. I drive to work. I work until lunch when I take a break. After lunch I keep working until late afternoon, when I return home. I spend time with my wife and we have dinner. After dinner w…	Jane is an okay person. She is a bit snobbish for my taste. She is relatively wealthy and seems to like to show it off. She likes for people to know how prestigious she is and the high place she occupies in the society. She takes every opportunity she can to make a show of spending her money, whether on nice cars or expensive trips. Jane's day is usually quite busy between having kids and being a…	4	4	2	5	4	5	4	3	4	3	2	4
R_0VrwbkitgMgdC6Z	Default Response Set	2019-02-21 14:57:48	2019-02-21 15:14:56	1	A32613MWIE6YYD	0	0	1	0	1	0	1	0	0	3	1	2	2	2	1	#NULL!	#NULL!	#NULL!	5	7	7	5	5	9	1	5	5	5	4	3	I chose a nice house with palm trees, which indicates that I'm in a warm climate that I enjoy. I decided to save some money on my transportation and chosen vacation destination, so I'll be able to enjoy my home life well. I would assume I have a mid range job, possibly management, so I'll likely have weekends off to enjoy the beach in town. That's all I need to be happy!	He seems like a busy guy. Single dad with two kids in public school, and no vehicle. That means he needs to find transport for the children while he's at work and the gym after work. I would assume he enjoys his family life with the kids and the dog, and has some time for a social life and attending musicals.	4	4	2	4	4	5	5	5	4	3	4	3
R_2f24rpkeNVS2sB6	Default Response Set	2019-02-21 17:12:07	2019-02-21 17:39:52	1	A32QWM7BWCSPTS	0	0	1	0	1	0	0	0	0	3	1	2	2	2	1	#NULL!	#NULL!	#NULL!	4	4	6	5	5	7	4	3	7	3	7	7	Life in Bimboola is like life in most societies. I have a husband and two children. My husband and I both work. Our kids go to school during the day. In the evening I spend time with my family. My kids are involved in extracurricular activities. My husband and I are supportive of these activities. We are friends with other parents. My relationships with my family are strong and positive. My relat…	John’s normal day probably consists of getting up just in time to shower and get ready for work. He probably quickly eats his cereal and then rides his bike to work. He isn’t very productive in the morning while working at the advertising agency. He eats a rice based dish for lunch. He is quite a bit more productive in the afternoon. After work he rides his bike to the gym. When he gets home from…	5	5	3	5	5	5	5	5	5	5	3	3
R_vJjLZGmFI7V9SDL	Default Response Set	2019-05-23 16:57:02	2019-05-23 17:17:32	1	A346UAH34GVOZX	0	0	1	0	1	0	1	1	1	3	1	2	2	2	1	#NULL!	#NULL!	#NULL!	4	6	9	5	5	9	3	3	6	4	7	5	I have a full time job, and my job takes up most of my time. I get along well with my coworkers. I have time and energy at the end of my day to relax and enjoy my hobbies. I have good friends. I have enough money set aside that I can take a vacation each year to my favorite theme park! My typical day is pretty busy, but fulfilling. I get up each morning looking forward to my day. I live modestly,…	Jane is Income 1. She has a lot of money, and she likes to spend it on the best things for herself. I would imagine that her daily life is verrry comfortable. She loves her family, puts her kids in a great private school, visits her parents regularly. Too bad her marriage didn't work out, but she has a dog, and animals are great. She's environmentally conscious, she takes care of her health and s…	4	4	3	5	4	5	4	5	3	4	4	4
R_xt0wWaN4OQeuugp	Default Response Set	2019-02-21 14:55:57	2019-02-21 15:25:57	1	A34VJCZX2WPJ6E	0	0	1	0	1	0	1	0	0	3	1	2	2	2	1	#NULL!	#NULL!	#NULL!	5	4	5	5	5	5	6	3	5	5	4	4	In the Bimboola society belonging to the middle income group life is on the comfortable side. The daily activates of day to day life are getting up early in the morning getting ready for work having breakfast with the family and driving to work in my midsize car , having a busy day at work and having strong social interaction with friends and family.	John gets up late in the morning and has cereal as breakfast alone as he has gone through a divorce recently he rides his bike to work after he feeds his dog as he can afford a car as he belongs to low income class. he has two children who go public school	5	5	5	5	5	5	5	5	5	5	5	5
R_UAXkwKV15vxUCDD	Default Response Set	2019-05-14 20:59:59	2019-05-14 21:14:38	1	A35BY30TC8WCL4	0	0	1	0	1	0	0	0	0	3	1	2	2	2	1	#NULL!	#NULL!	#NULL!	8	7	9	5	5	3	7	5	5	5	4	4	I don't imagine it's unlike the lives of most people in most of the non-fictional world. Daily life would just be going to work and then spending the 6 or so hrs of free time a day on whatever hobby, self-improvement, friends, etc. Social interactions would be neighbors, coworkers, friends from school, etc. We'd talk a lot through social media and sometimes do stuff like see a movie, eat out, etc…	I don't think John's life would be much different than the one I outlined before. He'd just go to work and do whatever in his free time, like enjoy musicals. He'd have the same sorta social network, except probably interact with family more as he has goods. Since he enjoys public speaking and works at an advertising company, I guess he'd be a sort of optimistic, enthusiastic person, at least in p…	5	5	4	5	4	4	4	4	4	4	4	4
R_1rACKKepyCEtl5U	Default Response Set	2019-02-21 15:36:06	2019-02-21 16:02:37	1	A36ESW7AECVHK3	0	0	1	0	1	0	1	0	0	3	1	2	2	2	1	#NULL!	#NULL!	#NULL!	4	6	6	5	5	9	1	5	5	5	5	3	Today I am getting up and getting ready for the day, as I do each day. It's the same routine of showering, dressing, a light breakfast and sitting at the computer to work on my online business. I will break up my day with a nice walk or hike with my husband in our area, maybe pick up a few needed items at the store while we are out. I don't have much time for socializing most of the time, but I s…	Like me, John is not a morning person, though I don't know how he does it with two kids on his own. His optimism is infectious, though, as he always seems to be doing something interesting and seems to have a permanent smile on his face - his new thing is musicals. Working in advertising keeps him busy, and I can see why he loves going to visit his parents at the farm on the weekends to relax or …	5	5	4	5	5	5	5	5	5	5	4	4
R_2zGFCmJN1PTqDGR	Default Response Set	2019-02-21 14:57:40	2019-02-21 15:12:23	1	A36KCUA7C4F21G	0	0	1	0	1	0	0	1	1	3	1	2	2	2	1	#NULL!	#NULL!	#NULL!	6	4	6	5	3	8	2	5	5	5	3	6	I live a modest life and have a more than likely modest job. More than likely it is some type of office job with median pay. I drive a modest car and dont have anything really special. I fit in with the middle class social group.	She comes from a wealthy family and lives a good life. She seems pretty modest and rides a bike to work. She can afford some of the finer things in life. She has a family and sends them to nice schols. Probably a good caring mom.	5	5	3	5	4	4	4	4	4	4	3	3
R_2uVQxpc4aR0vAkx	Default Response Set	2019-02-21 14:52:02	2019-02-21 15:04:13	1	A37JW9XJ3Y9BKO	0	0	1	0	1	0	0	0	1	3	1	2	2	2	1	#NULL!	#NULL!	#NULL!	4	5	6	5	5	5	5	3	7	3	4	5	Every day I would wake up and go to work at my Bimboola job. I would likely make gadgets and whizbangs for the Bimboolapalooza festival that happens each year in March. It's the biggest event and all the little and big Bimboolans alike love to go and buy as many gadgets as their income class will allow. At work, I will interact with other Bimboolans in my income range and generally be pleasant wi…	I think that Jane is likely honest and sincere. Day to day is likely a slight struggle for Jane because of her income level and inability to afford a car. She likely has trouble getting to and from different places, including her work. Jane likely interacts with immediate family and coworkers most often. I think Jane is generally a neutral person, not overly optimistic or pessimistic, but since s…	5	5	2	5	5	4	4	4	4	4	4	3
R_2Yfjpi7sx7VZIUo	Default Response Set	2019-02-21 14:57:07	2019-02-21 15:33:15	1	A3A8CWEW9J1DP7	0	0	1	0	1	0	0	0	0	3	1	2	2	2	1	#NULL!	#NULL!	#NULL!	6	6	7	6	7	7	5	2	8	2	5	6	Generally when I imagine life in Bimboola i'd see it as life on an island nation with beautiful women and it being a good environment to raise my family. Activities i'd want to engage in often are trips to the beach and other outings with my family. Generally interacting with people there I would find it to be pleasant compared to meeting strangers in other countries i've visited recently. The to…	Generally I would see a daily routine for John is him helping out his father with tending the farm through the day. He likely interacts with his close family and some friends through the day. I'd see his general mood being carefree and easygoing, and would be an easy person to get along with. He seems like a competent person suited for several different kinds of work. It's also good he rides his …	4	4	3	4	4	4	4	3	3	4	4	5
R_xyzaUqyWdiEv2bD	Default Response Set	2019-02-21 15:01:49	2019-02-21 15:24:08	1	A3ADYUC5578BDW	1	0	1	0	1	0	1	0	1	3	1	2	2	2	1	#NULL!	#NULL!	#NULL!	5	7	4	5	5	7	3	4	6	4	5	5	I like my life in Bimboola. It's great to wake up on a nice home, drive a decent car, and have enough income to go on vacations every year. I have a good job, and the people I work with are good people. I have plenty of leisure time to socialize around the neighborhood. I have a lot in common with my neighbors, and we like to have each other over for dinner every now and again. Sometimes I go for…	Jane tries to get all the sleep she can in the morning, but has to get up, get her children ready for school, and then rides her bicycle to work. After work she rides her bicycle home, and greets her 2 children. She helps them with their homework and makes them a nice dinner. Jane loves to interact with her family, her dogs, and her coworkers. She loves to visit family on weekends, and she likes …	4	4	2	4	4	5	4	4	4	4	4	2
R_2TB3yhJTKtm2o9m	Default Response Set	2019-05-14 21:02:02	2019-05-14 21:30:45	1	A3AFC26CB0AXMI	0	0	1	0	1	0	0	0	0	3	1	2	2	2	1	#NULL!	#NULL!	#NULL!	6	9	4	5	5	7	3	5	5	5	4	4	my normal day would start off with the alarm clock going off like normal making coffee and getting the kids ready for school, after the kids are at school I drive to work and start my normal day I have 10 co-workers in my department and we are all pretty friendly there is no real challenges between any of us we get along well, after work my wife calls and asks me to pick up pizza on the way home,…	John takes the bus to work in an advertising company his wife has custody of their 2 children so he doesn't have to take any kids to school which is good for him as getting up any earlier would be hard for John as he is not a morning person. john is great with numbers so his job in the accounting department of the advertising firm suits him well, but after his recent divorce, his life has been so…	4	4	3	4	4	4	4	4	4	4	3	3
R_33a6GLikpcXHmX1	Default Response Set	2019-02-21 23:14:29	2019-02-22 00:39:21	1	A3AY0315YWWNXY	0	0	1	0	1	0	0	0	0	3	1	2	2	2	1	#NULL!	#NULL!	#NULL!	5	5	5	7	7	7	5	2	8	2	7	7	I would imagine that my life in this place called Bimboola would be fun, adventurous and engaging to live in. I would have a steady place of employment, with above average pay and get along with my coworkers, collaborating with them regularly on my work and projects there. My house would be large enough for me to live in by myself comfortable and I would also have enough space to expand my own fa…	I think that John lives a simple and humble life with his two children. He works hard every day to provide for his family and wants to give his kids a better life so they do not have to work as hard as he does every day. He enjoys life and has a pleasant experience interacting with his neighbors and community. John is friendly and empathetic, not particularly intelligent, and is a happy go lucky …	4	4	4	4	4	4	4	4	4	4	4	4
R_1Fx0fRuVp977V47	Default Response Set	2019-02-21 14:53:42	2019-02-21 15:06:22	1	A3BX9C1WRT7M4V	1	0	1	0	1	0	1	1	1	3	1	2	2	2	1	#NULL!	#NULL!	#NULL!	4	5	6	5	5	8	3	5	3	7	2	2	First I would wake up in my beautiful two story house and have a nice cup of coffee or tea on my balcony. Then I would start getting ready for work by showering and then choosing my outfit for the day and getting dressed. After that i would head out of the house and into my 4 door car and head off to work. There i would meet my co workers and my boss and start my daily work chores. I would feel a…	I think shes a person that enjoys luxury and having very nice luxurious items. Her plan for her normal day is probably the same as mine expect she wakes up in a fancy house and drives a fancy car to her high end job. She probably interacts with higher up managers on a daily basis. I think she would have a very picky temperament seeing as how shes likes luxury she would probably want things to loo…	5	5	4	5	5	4	4	4	4	4	3	3
R_3EGxZ5GnJgD5Op6	Default Response Set	2019-02-21 16:10:45	2019-02-21 16:26:44	1	A3CUCMYK88L67N	1	0	1	0	1	0	1	1	1	3	1	2	2	2	1	#NULL!	#NULL!	#NULL!	8	9	8	5	5	5	5	2	8	2	6	5	I haven't been given any real information on what it's like to be a member of this society so I guess I get to just make it up as I go along. Since I can do what I want with my leisure time and I spend thriftily on my home and transport, I spend most of my time down at the beach surfing when I am not at work. I am not married and don't have any kids so I can do what I please with my time when I a…	I think Jane is kind of a normal person who happens to be in the highest income bracket of our society. This has made her slightly egotistical but I guess no one is perfect. I don't like broccoli either so that is something that she and I have in common. Other than that we seem to be two people who have just managed to wander into each other's lives. She saw me surfing and thought it was attracti…	4	4	3	5	5	4	4	4	4	4	3	3
R_3KZ5uvElPVQq4JA	Default Response Set	2019-02-21 14:52:36	2019-02-21 15:20:52	1	A3DDYGSM8CLJW	0	0	1	0	1	0	0	1	1	3	1	2	2	2	1	#NULL!	#NULL!	#NULL!	5	9	6	5	5	7	3	2	7	3	4	6	i am about to eat breakfast before i go to my job selling computers. i have a pineapple and tart for breakfast. then i jump in my small modest car which i love and speed pff to work. i arrive in fifteen minutes.my ooffice is open and enter and proceed to the sales bullpen. i set down at my cubilce and begin my day. i make a lot of calls and answer a ton of email.i make three sales before its time…	she probaly has the routine as me. get up eat breakfast and go to work at an office. makes cold calls and tries to sell advertising. she also will answer a ton of email during her day. she does have twp kids so she workd hatf to take care of them. she is quite succesful and has a successful husband. she is an optomistic person and very easy going like her mother, she is happy all the time and gas…	4	4	3	4	4	4	4	4	4	2	2	4
R_xGI8exTXV8HYi6l	Default Response Set	2019-02-21 15:06:57	2019-02-21 15:21:44	1	A3DRYZ95VDUDK	0	0	1	0	1	0	1	0	1	3	1	2	2	2	1	#NULL!	#NULL!	#NULL!	5	8	5	6	5	7	4	4	6	4	6	6	My day would begin like every other Bimbooleans, I would get up and get the kids ready for school and get myself ready for work. I would drive my kids to school and drive myself to work. I would park my car at the office and work a full day. After work I would pick up the kids and go home. My wife would make us dinner and we would work on homework and household chores. After dinner we would atten…	Jane has a daily routine much like all Bimbooleans. She gets up, gets herself and her kids ready, sees them off to school and rides her bike to work. She works hard at work to get ahead and has even taken some language courses to learn another language to get a promotion at work. Her kids work hard in school and they soon hope to buy a car. Jane is happy most of the time and has a positive attitu…	4	4	4	4	2	4	4	2	2	4	2	4
R_3Je0IwLNJLlNoau	Default Response Set	2019-02-21 14:55:24	2019-02-21 15:56:22	1	A3DZVN0RJGJ8XM	0	0	1	0	1	0	0	1	0	3	1	2	2	2	1	#NULL!	#NULL!	#NULL!	6	7	6	5	5	8	3	3	7	3	4	4	Income group 2 appears to be upper middle class, providing me with a reliable car and stable housing, very different than my real world life. I would go to the grocery store and take care of any errands. I would go to stores I liked to check out and maybe my husband and I could go out to eat or see a show sometimes. With a working car and money, I would be able to catch up with old friends and ma…	John seems like an ambitious and successful person. I'm sure he spends a lot of time working and perhaps traveling for work, as he often flies first class. He has two kids and a dog leftover from his marriage, which probably ended because he wasn't spending enough time at home with the family or something. John's probably a bit narcissistic, or maybe he's very outgoing. I'm sure he's very busy.	4	4	4	4	4	4	4	4	4	4	3	4
R_22RhuwdRIJ0RiiF	Default Response Set	2019-02-21 15:00:38	2019-02-21 15:08:51	1	A3F7L0TIE1QEWW	1	0	1	0	1	0	0	1	0	3	1	2	2	2	1	#NULL!	#NULL!	#NULL!	6	6	4	5	5	5	5	5	7	3	3	3	Get up and take a shower. I eat breakfast and then get in my car to go to work.I work for 8 hours and then come up to make dinner and maybe walk my dog before i go to dinner. My day is boring but I am safe and secure from poverty and crime so I am happy.	Again probably similar to mine. He seems to live a regular life. Get up go to work and eat. Thats the lives of most people these days, dont see why it would be different in the fake world of Bimboolean.	3	3	3	3	3	3	4	3	3	2	3	3
R_1OSPt1e85Ndh63T	Default Response Set	2019-02-21 15:18:26	2019-02-21 16:09:37	1	A3G00CCIK854NZ	1	0	1	0	1	0	1	1	1	3	1	2	2	2	1	#NULL!	#NULL!	#NULL!	4	4	6	5	5	5	8	6	4	6	4	5	i would belong to income group b.it is neutral state.i have villa and car .so this weekend i will spend my time in village villa.it is very place to stay.it is very peaceful.i think i am a Bimboolean.i will plan to spend time with bimboolean.i will very eager to express my love and attention to them.then i will taste bimboola famous and country food.i think it is very traditional and different cu…	she is not morning person.so i thought she woke up late morning.she have two children,they studied in private school.she spend time with her children only in home.because she recently divorce her partner.every weekend she would met her parents.always she traveled first close in the flight.she worked in the advertisement company .so she like public speech.	4	5	4	5	5	4	4	4	4	4	5	4
R_1F2JYKj513mWA9t	Default Response Set	2019-02-21 14:57:07	2019-02-21 15:41:05	1	A3HI6K8RIQ8A7X	1	0	1	0	1	0	0	1	1	3	1	2	2	2	1	#NULL!	#NULL!	#NULL!	7	7	4	6	7	7	7	7	7	3	5	5	A daily routine is something that you intentionally do each day. I have several daily routines. My first is my gym time. I am at the gym each day at 6 AM, and again in the evening. That keeps my energy levels high and encourages me to eat properly. I also do 8 crossword puzzles each day. I know that’s a bit obsessive, but that’s how I am. Reading the newspaper is a daily routine. It’s good to kee…	According to the information , Jane is really highly competent and very much intelligent. She is just like me. She is not a morning person. Not a lazy woman. It would be good in interacting with her	4	4	4	4	4	4	4	4	4	4	4	4
R_3qPe9N16KyDCBnx	Default Response Set	2019-05-14 20:53:49	2019-05-14 21:06:19	1	A3L1OIVE57IMT2	0	0	1	0	1	0	1	1	1	3	1	2	2	2	1	#NULL!	#NULL!	#NULL!	4	7	6	5	5	5	7	2	8	2	4	4	Don't really know enough about Bimbolla to know what a typical day is like. I really only have the information to know what an untypical day is like as all I know is what the vacations are. I don't suspect it would be too much different than other societies, I guess, such as work and home life. There is, of course, the usual need to eat and perhaps as an income level two I could afford to eat out…	Jane's typical day probably involves going to work by riding her bike to work. She is also likely involved in her children's life and perhaps also their school activities. She likely interacts with people at work and her children and possibly also her children's friends and parents as well as her ex and extended family. Jane is possibly optimistic looking forward to new experiences such as going …	5	5	5	5	5	5	5	5	3	5	4	4
R_3n94LYehqmCzGo5	Default Response Set	2019-02-21 14:52:55	2019-02-21 15:14:50	1	A3LYTS9S2XD704	0	0	1	0	1	0	1	0	1	3	1	2	2	2	1	#NULL!	#NULL!	#NULL!	5	7	6	5	5	9	1	4	2	8	6	6	I first wake up in the morning to eat my breakfast which would consist of a toasted wheat bagel with cream cheese spread. I walk down to the local market to talk with the locals and to see what fruit is for sell so I can buy a fruit for the day. I head back to my house and talk to my wife about what we have planned for today. She tells me we are going grocery shopping in downtown to refill our fo…	Jane gets up early and does her early yoga routine. She gets her two kids up for school and helps them get ready. She calls her mom, once the kids are gone, to chat on whats going on during the day. She always grows her own vegetable because it is cheaper that way and she knows that it is a fresh fruit. Jane usually works the typical 9 to 5 work day and get home around 5:30. She begins to prepare…	4	5	4	5	5	4	4	4	4	4	4	3
R_28UQtD1jIxfjDvD	Default Response Set	2019-02-21 14:52:46	2019-02-21 15:21:56	1	A3MBZBRLV92W6	0	0	1	0	1	0	1	0	0	3	1	2	2	2	1	#NULL!	#NULL!	#NULL!	5	6	6	5	5	7	3	3	7	3	4	6	On most days I would wake up at 6-7am and make breakfast and get dressed and go to work in my car. Although if transit options were good and get me to work in a decent amount of time, I would probably opt to take transit. I would probably pack a lunch most days to save money. I would probably be working in teaching or education which is what I do know and is very much a middle class profession. I…	His usual routine would probably involve getting up for work early and getting his kids ready to go to school. Getting dressed, prepared and making their lunches for them. He would then get himself ready for work. Then he would ride his bike to work. John would work on various projects and presentations while at work, during breaks and lunch breaks he would socialize with colleagues where they wo…	4	4	4	4	4	4	4	4	4	4	4	3
R_9TySFOnzasqD8yt	Default Response Set	2019-05-14 22:39:53	2019-05-14 22:51:27	1	A3U761PEG7MFKT	0	0	1	0	1	0	1	1	1	3	1	2	2	2	1	#NULL!	#NULL!	#NULL!	6	7	4	5	5	6	4	1	8	2	4	4	I think most of my days will be spent like the average person. I would get up every morning, do some light chores around the house and then go to my place of employment. I can see myself working a normal job, five days a week and having the weekends to myself. In the evenings, I would go home, have dinner with my family and then spend quality time together. On the weekends, my family and I would …	Jane seems like she enjoys the finer side of life. I can see her being a bit more aloof than some of the other citizens. Since she's not a morning person, she probably sleeps in and then spends her evenings up late. I can see her either socializing out on the town or staying up late to work on some sort of charity project. She seems like she is close to her parents and enjoys quality family time …	4	4	3	4	4	4	4	4	4	4	4	4
R_1gjYIXiePHrAeP3	Default Response Set	2019-05-23 12:45:34	2019-05-23 13:12:06	1	A5T9IFDZ3W4T6	0	0	1	0	1	0	1	1	0	3	1	2	2	2	1	#NULL!	#NULL!	#NULL!	6	5	9	5	6	3	1	3	9	1	1	7	My daily activities going to work, enjoying my friends and family, watching tv, going to the gym, and living a simple, but fun life. My social interactions include the people that i work with such as co-workers, boss, and other employees. I would also interact with my family, such as my wife, kids, and other family members. I would interact with these people in a humble, but good way. I would rem…	I think that Johns daily routine is that he likes to spend time with his dog and family as much as he can. I think that John like to make sure that he is doing the best he can for himself since he is divorced and has to provide for himself. His plan for his normal day is to make the most of it and enjoy it with the people that he has in his life. I think that John usually interacts with his Mom, …	5	4	3	4	4	3	4	4	2	3	3	4
R_10PNFpzwgGATJu7	Default Response Set	2019-02-21 14:52:42	2019-02-21 15:19:11	1	A69RUK0SZV067	0	0	1	0	1	0	0	1	1	3	1	2	2	2	1	#NULL!	#NULL!	#NULL!	5	5	4	5	5	6	4	6	4	6	4	4	Well first I would wake up around seven in the morning and open the blinds. I would then go outside to check out the weather to see if it looks like it may rain or not. I would then go back in a cook some breakfast for the family and sit down at the table and eat with them. After the kids eat I would then get them ready for school and pack some snacks and lunch for the day. I would get the kids o…	I think Jane is a responsible person. She will take care of her kids in the morning even though she is very tired and not a morning type of person. She will likely eat some cereal with the children since that is her favorite food before the kids go to school. She will ride her bicycle to work where during the daytime she will be communication with many other people mainly though email and phone c…	5	5	3	5	5	5	4	4	2	5	5	4
R_RxlJyPyb8sdLpzH	Default Response Set	2019-02-21 14:56:56	2019-02-21 15:06:51	1	A7J89OYQI6PUA	1	0	1	0	1	0	1	0	0	3	1	2	2	2	1	#NULL!	#NULL!	#NULL!	6	5	9	5	5	4	6	4	4	6	5	5	I would probably be married with a house and kids, maybe be able to afford a dog or a cat. My husband and I would both have a job and our kids would be in school. We would both work a 9-5 job that we were pretty happy with, have a decent house as well. I'm sure we would wake up early in the morning and get ready for the day, send the kids off to school and eat breakfast and leave for work. Maybe …	John probably struggles in his day to day life. From what I read, it sounds like he isn't married, so he would be a single dad with two kids. I'm sure he works several hours to keep up with the bills, possibly works two jobs. He wakes up in the mornings, gets his kids ready for the day and probably takes his dog on a walk. Once his kids are at school he starts a long day of work with little money…	4	4	3	5	4	4	4	4	4	3	4	4
R_x4bvIRZlgPzcIQF	Default Response Set	2019-02-21 14:52:09	2019-02-21 15:13:11	1	A82Q1HS5CPZ5I	0	0	1	0	1	0	1	1	1	3	1	2	2	2	1	#NULL!	#NULL!	#NULL!	5	6	7	5	5	5	5	5	5	5	3	6	My daily life would consist of working around 40 hours a week during the week days. In the morning, I would wake up and eat breakfast and drive to work at around 8:30 AM. When I arrive at work, I will talk with coworkers about work during work hour and hobby and fun things during off hour or on break. We talk as equals, we will speak whatever comes in our mind without holding back. After work, I …	I think Jane is a person who is a successful person, who also knows how to enjoy her life. I think she is someone quite high on her job at the advertising company. Given that she is not a morning person, her daily routine probably consist of her waking up at noon, and enjoy herself some high quality coffee and lunch. Then she will relax a bit and go to work at 2:30, there she will interact with h…	4	4	4	4	4	4	4	4	3	4	4	4
R_2wNpvfJZjEGT0mC	Default Response Set	2019-02-21 16:11:26	2019-02-21 16:23:23	1	AADRVG2QVZH75	0	0	1	0	1	0	1	1	0	3	1	2	2	2	1	#NULL!	#NULL!	#NULL!	4	6	8	7	7	9	5	2	8	2	4	5	A normal day in Bimboola would be very relaxed. I would always feel a sense of comfort and contentment going about my day. I would wake up, motivated and ready to start a new adventure everyday. I would get the kids up and make breakfast for my family. We would all go about our routines, kids to school, husband to work, me to writing. We would spend our evenings together, laughing and cooking, an…	I think that John spends a lot of time working but lives his life to the fullest and maximizes his off time with the things that he loves. He cares about the environment and doing good. He works hard and plays harder. He enjoys spending time with his family and friends. I think that he is generally an optimistic person and loves living life.	5	5	2	4	3	5	5	5	4	4	4	4
R_29dl5wnQ5ptJScw	Default Response Set	2019-02-21 17:53:46	2019-02-21 18:02:33	1	ABUF5EN8YNJQO	0	0	1	0	1	0	0	1	0	3	1	2	2	2	1	#NULL!	#NULL!	#NULL!	5	6	5	5	5	5	5	3	5	5	4	7	Life as a Bimboolean is simple. We go to work, we provide for our family. But, most of all, we enjoy the simple things. We don't take what we have for granted and we help our community. Some would see us as 'The little guys', but we don't mind.	John goes to work at his advertising company every day. He has a mundane life, but he isn't anywhere near broke. He also exercises every day after work. He generally is not bothered by simple things, as his children mean more to him than anything.	3	5	4	5	4	4	4	4	4	5	4	4
R_1LBw2Ydm3iecNFG	Default Response Set	2019-02-21 15:03:09	2019-02-21 15:25:04	1	ADEUJ6W4KFXAK	0	0	1	0	1	0	1	0	0	3	1	2	2	2	1	#NULL!	#NULL!	#NULL!	4	6	6	5	5	9	2	9	3	7	1	3	I wake up in my queen sized bed and head to my bathroom. After I shower, I head down to my kitchen for breakfast and to go over my errands for the day. I head to my car and say hi to my neighbor and her husband. I feel like an average citizen. Nothing extraordinary at all	John is average man trying to get through life. Being recently divorced means he’s most likely lonely. His mornings vary on whether he lives with his children or not. He stays to himself so he can focus on making enough to support his children	4	4	4	4	4	5	5	5	4	4	4	4
R_3MzGHV8udtnthBU	Default Response Set	2019-02-21 17:53:44	2019-02-21 18:30:17	1	AF18OIZ0GWGP2	0	0	1	0	1	0	1	1	1	3	1	2	2	2	1	#NULL!	#NULL!	#NULL!	6	7	9	5	5	6	4	3	7	3	4	5	On the average weekday, I would get up and go to work, bringing my lunch to eat at my desk. After work, I might run an errand or two (grocery shopping, library, post office, bank, etc.). If I didn’t run any errands that day, then I might do a chore or two when I got home (vacuuming, dusting, dishes, minor repairs, etc.). I would fix myself something to eat. Maybe I would do some baking, for me, b…	I think Jane is probably a people person as she likely interacts with a lot of people daily in the course of her job. I would guess that she’s a fairly open, friendly, and caring person. I think she enjoys having money and likes to spend it on some indulgences. She seems pretty family-oriented, so she probably spends a good amount of time with her children. I would guess the mornings are a bit ru…	4	4	2	4	4	4	4	4	4	4	4	4
R_1LM74Ra87OUOwDf	Default Response Set	2019-02-21 14:52:08	2019-02-21 15:09:05	1	AF35LMN90MS7L	0	0	1	0	1	0	0	0	0	3	1	2	2	2	1	#NULL!	#NULL!	#NULL!	4	7	4	5	5	7	4	3	8	2	5	3	As a member of group 2, I would not struggle to pay for my basic amenities. I would get a subscription to the newspaper and read it every morning with my tea and breakfast, then go to some mildly boring job where I know all my co-workers and always have great conversations with them. I live alone in a lovely little home surrounded by trees and I know many of my neighbors, especially because I fre…	John seems like a kind, sincere person trying to do his best in life. He probably gets up in the morning and rushes to help his two kids get their things together, still learning how to do it on his own without his wife around to help. He feeds them breakfast, feeling a little blurry from just waking up, and waits with them at the bus stop until the bus comes. Then he gets on his bike and goes in…	4	5	3	5	4	5	4	4	2	4	5	4
R_1oIuQwElwS6eZGg	Default Response Set	2019-05-15 01:21:21	2019-05-15 01:35:44	1	AHIJACUG7ZL9B	0	0	1	0	1	0	1	0	0	3	1	2	2	2	1	#NULL!	#NULL!	#NULL!	5	6	6	5	5	8	2	5	5	5	5	5	I would imagine that my daily activities would typically consist of things that would be considered modest by most standards. Considering the fact that I fall exactly in the middle of the average incomes of the other citizens, I would I would have access to some amenities but nothing really on the higher end. I would imagine that this would make me feel comfortable, but also with the desire for a…	I would imagine that John's conditions are generally speaking worse off than my own. In terms of his actual life it seems like he is a relatively normal citizen though he certainly doesn't have access to amenities considering his income in comparison with others. I would imagine a life for him but now be hard due to the divorce and having the children in trying to maintain all of that while livin…	4	4	2	4	3	4	4	4	4	3	4	4
R_OIigTfhk8hwrRap	Default Response Set	2019-02-21 14:51:19	2019-02-21 15:15:27	1	AINTAX40L5VBZ	0	0	1	0	1	0	0	1	0	3	1	2	2	2	1	#NULL!	#NULL!	#NULL!	4	9	6	6	6	7	5	2	8	2	1	1	Everyone here sure likes to drive the same style of car. I guess these little compacts are better for the environment, but it sure would be nice to have some variety. At least the houses here are nice, or at least ones in the city anyway. I picked mine because it was the farthest from any neighbors. It's pretty peaceful here though. Seems like everyone has their basics covered. You don't stress o…	I'm not sure if John would be more or less stressed out than the average. On the one hand, he's in the top income group so I'm assuming that his material needs are being met, but then he's got a wife and two children to provide for. Being the son of a neurosurgeon is also probably a big stress, since that's a lot to look up to and be compared to.	3	5	3	4	4	4	3	3	5	3	4	5
R_bwiXWoKy21OIRqx	Default Response Set	2019-02-21 14:55:28	2019-02-21 15:14:51	1	AIOOOO5OXWXKM	0	0	1	0	1	0	0	0	1	3	1	2	2	2	1	#NULL!	#NULL!	#NULL!	6	6	9	5	5	9	1	9	1	9	7	7	My life in a Bimboola society would be considered middle class. It is a class in which I can live a comfortable lifestyle without worrying too much about money. I can't afford a number of luxuries, but that is fine for me as long as I can live comfortably. My daily activities would be working at a 9 AM to 5 PM office job. I try to work hard in hopes of getting a promotion or raise. I come home to…	My impression of Jane is that she tries to get by life by working hard for family. She is in a tough situation in which she is the sole provider for the family. Jane is not happy with her work, but she feels she has to work at the advertising agency to help her family get by. Jane is mostly tired working long hours and having to take care two children by herself. There is a lot of frustration in …	5	5	3	5	5	5	5	5	5	3	3	5
R_3hyCIOR67Ftnty0	Default Response Set	2019-02-21 14:58:11	2019-02-21 15:14:21	1	AIP7X7SVZO8UD	0	0	1	0	1	0	1	1	0	3	1	2	2	2	1	#NULL!	#NULL!	#NULL!	4	9	7	5	5	9	1	2	2	8	4	5	My daily activities in Bimboola would be to work from home at my job paying a moderate income. I would get up around 6 or later depending on how I feel, because I set my own hours to get work done. I would work 8 hours on all weekdays. I would talk to my family on these days. On the weekends, I would use my car to go to the beach because it is inexpensive compared to other vacations. I would meet…	John leads a rich lifestyle for Bimboola. His daily routine would be the 9 to 5 for a high paying job at the advertising company. He wakes up at the latest possible because he is not a morning person. He would also exercise every day to be fit after work, and bike to work for extra exercise. He is very present at work because of his public speaking skills. He interacts with his parents, visiting …	3	3	3	3	3	5	4	5	4	4	3	3
R_W6Wsb6ZhMKlDspb	Default Response Set	2019-05-14 22:39:37	2019-05-14 23:06:33	1	AJM4334V07JDQ	0	0	1	0	1	0	1	1	1	3	1	2	2	2	1	#NULL!	#NULL!	#NULL!	6	5	5	5	5	9	1	1	6	4	4	4	My normal day in Bimboola would be like a normal day from my real life. I would start my day taking breakfast with my family. I will drive to my office and start the working day with the morning meeting where we check what we have to accomplish for that day. I would probable be a little angry for one of my team members for getting late again. Then I will start checking my team reports. Around pm …	I really don't know how people with more money than me live. Probably she starts her day by doing sports and having an healthy breakfast. I think she knows and meet a lot of people daily. As much as I know , if you work in an advertising company you must have many connections. I think she has a very busy and stressful day. Even if she is rich, the stress is the same as for other social class, onl…	5	5	5	5	5	4	4	4	4	4	5	5
R_1re6Y2r9iGzol1q	Default Response Set	2019-02-21 15:13:42	2019-02-21 15:32:12	1	AJMWITY1XT7H7	0	0	1	0	1	0	1	1	1	3	1	2	2	2	1	#NULL!	#NULL!	#NULL!	4	6	7	5	5	7	3	4	6	4	6	6	I have a typical office job with standard daytime hours. I work roughly eight hours a day, Monday through Friday, or roughly 40 hours a week. Sometimes I work overtime or take on side gigs on weekends for extra money. I'm close to my family and have a small, but close, group of friends. We see each other mostly on weekends but sometimes during the week. I like to cook at home but will go out to e…	Jane is a go-getter, though she is not a morning person. Luckily, her job is flexible and she is able to work from home if needed or do a midday to evening schedule. This gives her more time to focus on her life outside or work and her hobbies. Jane is a charismatic person. She knows she grew up privileged but still tries to help out others. She likes material items and can be superficial, and it…	5	5	3	5	5	5	5	5	5	5	4	5
R_1pFeLBPncTkzwbA	Default Response Set	2019-02-21 14:56:05	2019-02-21 15:30:49	1	AKPXWXJFLHM08	0	0	1	0	1	0	0	0	0	3	1	2	2	2	1	#NULL!	#NULL!	#NULL!	4	5	6	5	3	6	6	5	3	7	6	5	I have started a new routine which i have been following for one week now. I wake up at 4 Am and sleep at 10:30 pm. 4:00 - 5:00 (Excercise , Youtube, Quora etc) anything to avoid sleeping again 5:00 - 8:00 self work (Expanding my knowledge in my domain of work) 8:00-10:00 (Breakfast, Getting ready, office traveling ) 10:00 - 6:00 Office work 6:00 - 8:30 self work (Expanding my knowledge in my dom…	John is just like me and has equal plan like me. He used to work like me. He has similar hobbies like me. he might earn more and go to high status in mere future.	4	4	4	4	4	4	4	4	4	4	4	4
R_PTcbfXoQGWMJ61P	Default Response Set	2019-05-14 21:21:27	2019-05-14 21:28:11	1	AL44289RBKXUT	0	0	1	0	1	0	1	0	1	3	1	2	2	2	1	#NULL!	#NULL!	#NULL!	5	4	6	6	4	6	5	3	7	3	6	5	I think that my life is pretty good in this case. I would have a lot going for me in terms of my house, car and ability to live a fun filled life. I still think that I would work a 40 hour a week job but at least I have the simple pleasures in life that I think would help me life a fulfilling and complete life. Overall I would consider myself very happy to be in the position that I am in and I th…	Jane seems like a pseudo hippie middle class chick. She seems to be educated enough but maybe just not has gotten the right breaks in life. She seems to have had some bad luck along the way, for example not having a job that can sustain her lifestyle of affording a car, or another example being that she just got divorced. But overall I think she can still find positives in her life and I feel lik…	4	5	4	4	5	4	3	4	4	4	5	5
R_2eVwJl7tBBrMSIx	Default Response Set	2019-05-23 15:01:27	2019-05-23 15:31:41	1	AL83KKXUORS9Y	0	0	1	0	1	0	1	0	0	3	1	2	2	2	1	#NULL!	#NULL!	#NULL!	6	9	9	5	5	6	4	2	8	2	5	5	Living life in Bimboola as a Bimboolean is very pleasant. My daily activities consist of taking care of and spending time with my family and going to work. I have many friends and have an active social life. I enjoy spending time with other families. We frequently get together at someone's house and have a potluck dinner where everyone brings their favorite dishes. Our children enjoy playing toge…	John is a hard working and honest man. He cares deeply for his children and his parents. John's father is a farmer so John values his ability to raise his own food and be self sufficient. His children are the center of his life. John is not able to afford vacations, but that does not have an impact on his enjoyment of life. He regularly takes his children to the park where they walk the dog. They…	5	5	4	5	4	5	5	5	5	5	4	4
R_2tA1JIdFfnnRRTj	Default Response Set	2019-02-21 14:53:08	2019-02-21 15:11:33	1	AMVBVRHSEZGZY	0	0	1	0	1	0	1	0	1	3	1	2	2	2	1	#NULL!	#NULL!	#NULL!	5	9	9	5	5	7	3	5	5	5	1	4	My daily activities include going to work and working at an average job. I probably wouldn't be upper level management, nor a day-to-day employee, but maybe a middle manager who's in charge of some other people and is responsible for making some decisions. When I get home, my spouse and I would share childcare responsibilities and cook a modest meal. We wouldn't go out to eat very often. I would …	Jane has a relatively mundane daily routine. She goes to work, eats at home, brings her lunch to work. She doesn't go out to eat. She socializes with her coworkers while she's at work, but mostly focuses on getting her work done and going home. She usually interacts with her coworkers at work, and when she gets home she hangs out with her neighbors and family. She works hard and when she goes hom…	4	4	4	4	4	4	4	4	4	4	4	4
R_3lSOqYjmafeeoDf	Default Response Set	2019-05-14 23:42:31	2019-05-14 23:52:56	1	AN9MVFWRCF2OP	0	0	1	0	1	0	1	0	0	3	1	2	2	2	1	#NULL!	#NULL!	#NULL!	4	4	7	5	4	6	5	2	7	3	5	6	My daily activities I would imagine are the same as most peoples - general chores and errands both in and out of the house. Interactions with others are generally pleasant, as society is pretty equal and so everyone is in the same kind of situation with finances and lifestyles, meaning there is little resentment in the society. There is little domestic conflict politically because of this equal s…	John is very intelligent, and appears to enjoy learning for the sheer fun of it. He is obviously skilled and dedicated, which is how he has learnt two languages. He does not seem to value travel all that much, as he has not flown on a plane. He seems to have had some personal setbacks regarding his marriage and divorce but is still committed to his family, by taking care of his two kids and regul…	4	4	3	4	4	4	4	4	3	4	4	4
R_O2lxiSogMy7QheF	Default Response Set	2019-02-21 16:14:43	2019-02-21 16:34:24	1	AOA75QBJM38XE	1	0	1	0	1	0	0	0	1	3	1	2	2	2	1	#NULL!	#NULL!	#NULL!	4	4	6	8	6	7	8	7	7	3	6	5	After woke up, i went to jogging.then come to home and took bath , prayed and then eat my breakfast.after that i will go to my work and then come to home at evening and had my snack .after that i will interact either my friends through social media like wats app,face book, instagram.i feel good about bimboola	yes of course, she is a person.i think she did her day to day activities properly.then she interact with her family and she is a optimistic person.she play her role for that day properly.	3	5	4	4	4	4	3	5	4	4	4	4
R_3fl9gPRNkWiafy1	Default Response Set	2019-02-21 14:56:47	2019-02-21 15:06:36	1	AODWCY0HY708M	1	0	1	0	1	0	1	0	0	3	1	2	2	2	1	#NULL!	#NULL!	#NULL!	6	6	9	5	5	8	2	5	5	5	5	7	I would probably live an average life in Bimboola. I would go to work, hopefully at a business I own, during the day and spend my evenings with close friends and loved ones. Throughout the day, I experience a full spectrum of emotions, but I am mostly happy with a positive outlook on my future.	My impression of him is that he is similar to a Millenial in that he is moderately educated but falls into a lower income group due to economic difficulties and lack of opportunities for upward mobility due to a saturated job market. He may be a creative as well.	5	5	4	5	5	5	5	5	5	5	5	5
R_2zAp4O13ost7gnf	Default Response Set	2019-02-21 18:39:40	2019-02-21 19:09:32	1	AP6HY277MY3O2	0	0	1	0	1	0	1	0	0	3	1	2	2	2	1	#NULL!	#NULL!	#NULL!	6	8	5	5	5	9	1	5	5	5	2	3	i would usually wake up after 8 in the morning because of the parties i've been to, the night before.i would go about my job and since the wages are equally distributed i would not spend a minute more than i have to at work.i would maintain a healthy social life and expand my social circle as much as possible.i would concentrate a lot on playing sports since there is no economical problem anymore…	i think he usually wakes up late because he might be up all night watching netflix. he works a job that he doesnt like.he doesnt have enough savings to ensure financial security.he might mostly eat carb rich foods.john might be an introvert and might have his interactions at a minimum other than his family and close friends.in general his mood might be indifferent i feel he doesnt want to improve…	4	5	4	5	2	3	4	2	4	4	4	5
R_3mjHVAusMlqOzt7	Default Response Set	2019-05-23 17:12:31	2019-05-23 18:28:18	1	ARB80JPV0HQ5O	0	0	1	0	1	0	0	1	0	3	1	2	2	2	1	#NULL!	#NULL!	#NULL!	4	6	5	5	5	5	5	9	1	9	1	1	I would budget for everything and make sure I am living within my means. I would save as much money as I can. I would not go out to the movies or out to eat either alone, with friends, or with family. I would not make enough money to get by so I would mostly live from paycheck to paycheck.	I think he is well off. He makes more money than he needs. He has plenty of friends. He works at a salaried position making six figures a year. He is happy and enjoys his life. He has little to no worries about life.	1	4	1	1	1	1	1	1	1	1	3	4
R_2aLftLFE8F8V69n	Default Response Set	2019-02-21 15:32:01	2019-02-21 16:07:59	1	ARR5S0BHQWBGZ	0	0	1	0	1	0	0	0	1	3	1	2	2	2	1	#NULL!	#NULL!	#NULL!	4	6	6	6	6	8	2	7	3	7	1	1	A day in Bimboola would start off with a feeling of peace and calm at the pleasant house that I live in. I would be able to have a healthy breakfast with lots of nutrition, and have time to do a bit of exercise. Going for a walk into town would be filled with the usual pleasant greetings of all the other Bimboolans, and would fill me with a sense of belonging. While traveling, some businesses and…	Jane starts her day off with a healthy breakfast with her two children before happily sending them off to school. Next, she hops on her bike to make her way to work. Jane enjoys her ride in the sun and warmly greets all of the other Bimboolans as she passes along. Everyone always enjoys her kind smile and words, even as she arrives at work and says hello to all her fellow workers. They all know s…	5	5	5	5	5	5	5	5	5	5	4	4
R_2fCiOnPVT8zVxZI	Default Response Set	2019-02-21 14:58:03	2019-02-21 15:38:07	1	ARRAC7IQ15WZ	1	0	1	0	1	0	1	1	1	3	1	2	2	2	1	#NULL!	#NULL!	#NULL!	6	6	7	8	7	9	7	2	8	2	6	4	waking up every day at 7am in the beautiful Bimboola that has a good weather all year long.drinking my coffee in the back yard enjoying the sunny morning and get the kids ready to go to school and for sure Bimboola has Excellent schools for our kids. By 9 am i usually do some exercises to stay healthy and in shape. we eat healthy food we enjoy our life with our friends and family its the perfect …	jane usually busy she has two kids and is a working mom,she has a big responsibility and i think the only time she can see her family or friends will be in weekends and holidays . she works at an advertising company and used to meet customers and its easy for her to make new friends through her work most of her colleagues are her friend.	4	4	4	4	4	4	4	4	4	4	2	3
R_DIXW6iAypdMwTVn	Default Response Set	2019-02-21 14:59:23	2019-02-21 15:16:49	1	AT3C00TKZK13L	0	0	1	0	1	0	1	1	1	3	1	2	2	2	1	#NULL!	#NULL!	#NULL!	5	4	6	5	5	8	3	3	7	3	6	6	I would start my day waking up and taking a shower. Then, I would eat breakfast with my family and start to get ready to go to work. I would work in an office, so I would have to wear a suit. I would eat pancakes with eggs sunny side up and bacon. Also, I would drink orange juice with my food. I would drive to work in my efficient but comfortable car. I would say hi to everyone in my office and g…	I think Jane makes good money and lives in a bigger house than me. She has help in the house and has an easier job. She has more luxuries at home and a nicer car. She is used to the good things. I think that she is an optimist and cares about the people around her. Jane is a fair and friendly person who is happy and wants others to be the same way. Jane works hard to provide to her family and tak…	5	5	4	4	5	4	5	4	5	4	5	5
R_2SGoYBfxgcWAile	Default Response Set	2019-02-21 16:25:21	2019-02-21 17:12:58	1	AT6OT5K5Z4V0J	0	0	1	0	1	0	1	1	0	3	1	2	2	2	1	#NULL!	#NULL!	#NULL!	5	4	4	6	5	7	4	5	5	5	7	7	As a new member to the Bimboolan society, I'm really happy with my surroundings I've found myself in, there's great shopping located near my home, and there's always great locally-grown produce to purchase on my way home from work. The really great thing about my neighborhood is the fun block parties, we have them every two weeks and there's always a theme, my favorite is the "ugly Hawaiian shirt…	John despises having to wake-up early every morning, but, this helps him to maximize his day and makes him feel that no part of his day is being wasted. Every morning, after having his morning cereal, John drops his kids at their private school and goes home to ride his bike to the gym, when he starts his morning workout at the gym, he likes to think about everything he's going to accomplish that…	5	5	3	5	4	5	5	5	4	5	5	5
R_215nMIaBEL8IxDd	Default Response Set	2019-02-21 14:54:54	2019-02-21 15:17:19	1	ATYAFAWSM0T4M	0	0	1	0	1	0	0	1	0	3	1	2	2	2	1	#NULL!	#NULL!	#NULL!	5	4	5	5	6	9	2	5	5	5	3	3	Everyday I would wake up smelling fresh cooked breakfast made by my Bimboolan wife. The smell and thinking of my wife brings me great joy. I would kiss her goodbye, and I would go to work. Bimboola is a very friendly place. On my drive to work, I will wave to at least 10 neighbors who I know very well. At work, I have a few friends. There is one person at work who I like to prank. For an example …	John is someone who just loves to talk a lot. He gives his opinions to anyone even if they don't want to listen. This is where is love for public speaking comes in. His daily routine consists of getting up and eating breakfast. He packs his lunch for work, which always includes his favorite food rice. Because of his recent divorce, he lives alone now. However, he spends a good amount of time with…	5	5	3	5	5	5	5	5	5	5	5	4
R_XBOQ0hKAbgntP5n	Default Response Set	2019-02-21 15:01:31	2019-02-21 15:28:52	1	AUS42DYFLEAXL	0	0	1	0	1	0	1	0	1	3	1	2	2	2	1	#NULL!	#NULL!	#NULL!	4	4	6	6	4	7	3	4	6	4	5	5	Every day I wake up and eat breakfast (eggs and toast) and drive to work in my car. People are relatively calm drivers and don't honk that often. My coworkers are friendly and I like them, and we have lunch together every day as we talk about sports and celebrities and current events. I have a spouse who I love and who loves me, too. I have a couple kids, one boy and one girl, and they go to a go…	Jane wakes up in the morning and eats cereal, not eggs and toast like me. She goes to work by riding her bike to work because she can't afford a bike and because she likes to exercise. At work, she is very focused on work and the tasks she has to do, but she gets along well enough with her coworkers. At lunch she has a turkey sandwich with carrots because she likes being in shape. She goes home a…	5	5	3	5	4	5	5	5	4	5	5	4
R_2frI8hJbE35PvyX	Default Response Set	2019-02-21 15:43:57	2019-02-21 16:21:30	1	AV5FCKI1TTSKR	0	0	1	0	1	0	0	1	0	3	1	2	2	2	1	#NULL!	#NULL!	#NULL!	4	5	6	6	6	6	7	2	8	2	7	7	Although I got to work like a typical 9 to 5-er, I don't consider what I do a regular old job. I love what I do, and the added benefit, is that I'm compensated for it. I work for a small profit that runs marketing campaigns that brings awareness to public on environmental issues like climate change, water conservation and related topics of the day. I love my coworkers. What's so strange is that I…	John is cool to hang around, but sometimes he can act pretty aloof. I get that he's having a midlife crisis after his recent divorce, but I don't think this is the best way to solve it. He's started to look a little disheveled, and he really needs to slow down. The purchase of the fancy car was one thing, but the constant trip is starting to take a toll over his overall financial well-being. I've…	5	5	5	5	5	5	5	5	5	5	5	5
R_2abpNQDYsIbMPFI	Default Response Set	2019-05-23 17:03:03	2019-05-23 17:44:54	1	AVIH7MSMSTZCW	0	0	1	0	1	0	0	1	1	3	1	2	2	2	1	#NULL!	#NULL!	#NULL!	5	4	4	5	5	5	5	8	2	8	6	7	It is strange how life in Bimboola society is very similar to my old life. Everywhere I go, the signs of a tiered society become so numerous that I end up ignoring most of them. It's easy for me to do that while I reside in the middle tier of society. My lifestyle affords just enough creature comforts and with just enough quality that I really can't complain or complain too much or too loudly. So…	Jane gets up early to focus on chores and exercise before starting her workday. She enjoys her work and always remains a positive force for her coworkers. She is funny and can lift the mood of others even on the really bad days. Forever an optimist, Jane can easily switch into a clinical mode of thought when problems arise. Her smile in infectious and she never has trouble dealing with clients. A…	4	4	3	4	3	4	4	4	4	4	4	4
R_dnHScm03PflagA9	Default Response Set	2019-02-21 14:52:19	2019-02-21 15:18:18	1	AY48Z6P9V2BPA	0	0	1	0	1	0	0	0	0	3	1	2	2	2	1	#NULL!	#NULL!	#NULL!	4	4	4	7	8	7	8	7	8	2	6	6	I like Bimbo, it has a nice feel to it and is a reasonably attractive town with friendly people.The families exchange insults and punches as their true feelings and raw.	john likes to go the gym after work.john has two children.john favorite class in high school was math.john likes go to music class. john has never been airplane.	4	5	5	4	4	4	5	4	4	5	5	4
R_2Puoj7EZa65pgHE	Default Response Set	2019-02-21 15:16:58	2019-02-21 15:46:51	1	AYNUK54JG6E2H	0	0	1	0	1	0	0	0	1	3	1	2	2	2	1	#NULL!	#NULL!	#NULL!	4	9	4	5	5	6	4	3	7	3	6	5	I imagine that I would be doing average things for recreation to save money like staying home and watching youtube outside of work. I might garden. I picked a nice looking house with at least a small yard it looks like. My car will be great for gas saving. I think I'd meet people at the beach and just have casual conversations. I think I'd like living in Bimboola. In fact, I have for years made u…	A day comprised of normalcy for Jane would include bicycling to work. She would include some exercising at the gym before going home. She is extremely in shape. She would eat cereal for breakfast and rice for dinner, but not broccoli. Her father is a farmer, so maybe she would eat some food from the farm. She would be visiting her parents if it was a weekend. She'd probably bring her two children…	5	5	4	5	5	5	5	5	3	5	3	4
R_3PAG93iXrAenvJe	Default Response Set	2019-02-21 14:52:18	2019-02-21 15:07:09	1	AZ42DH0DM2PFK	0	0	1	0	1	0	0	0	1	3	1	2	2	2	1	#NULL!	#NULL!	#NULL!	4	5	9	5	3	8	2	4	6	4	4	4	Each morning I would wake up and start getting prepared for the day. I would start with personal needs, such as showering and eating, then head off to work if its a work week. My car that I drive gets pretty good gas milage and I am able to get to where I need to be without problems. I would have a family that I would tend to, and I would spend most of my time at home if not at work. I would be a…	Jane would start her days by preparing herself for work and making sure she has her kids ready for school. Jane enjoys having cereal for breakfast and she bikes to work each day. Although she cannot afford a car, she is able to get to work by her own means of transportation. Jane hasn't been on a vacation/holiday, but she would still enjoy getting out of the house and going places each week. Each…	4	4	2	4	4	3	4	4	3	4	3	4
R_2w7tDAdjLrNEm3L	Default Response Set	2019-05-15 00:47:46	2019-05-15 00:58:30	1	A002160837SWJFPIAI7L7	0	0	1	0	1	0	1	1	1	3	1	2	2	2	1	#NULL!	#NULL!	#NULL!	4	5	6	5	5	7	3	3	6	4	6	6	Daily life in Bimboola would be great. I would wake up in the morning and head to work like everyone else would. Since everyone has relatively equal incomes in Bimboola, people are friendly with each other and there is not much civil unrest. People are happy to be living in Bimboola and are cordial with each other, even upon meeting some strangers. After a long day at work, I can go to home to my…	My impression of Jane is that of one who his of a high class. She goes to work in the morning, after eating a bowl of cereal. Jane always rides her bicycle to work She is still a little tired, because she is not a morning person. After work, she comes home and goes back to the gym. Jane begins to plan a vacation. She books her first class flight and is very excited about it. Jane is a serious wor…	5	5	4	5	5	4	4	4	4	4	4	4
R_1jxhHoKAlRT9B3W	Default Response Set	2019-02-21 14:52:48	2019-02-21 15:06:58	1	A13NZ6WOQTSOR5	0	0	1	0	1	0	0	0	1	3	1	2	2	2	1	#NULL!	#NULL!	#NULL!	5	4	6	5	5	6	4	3	8	2	7	7	I wake up in my middle class income group 2 home feeling refreshed, prepare a modest breakfast of affordable meats and bread. I take a shower in a small bathroom and watch morning news on a cheap flat screen tv. I get into my car and drive in an hour traffic, and see level 1 and level 3 cars making the trip with me. People are relatively pleasant. I get to work and meet my cubicle mate for coffee…	Jane wakes up and eats cereal for breakfast alone since she is divorced. She rides her bike to work since she is level 3 and cannot afford a car. She works at an ad agency, and eats rice for lunch, but never broccoli. She comes home and plays with her dog and takes it out for walks. On the weekends, she goes to see her parents. I do not think Jane seems to be an optimist. I cannot exactly tell yo…	4	5	4	5	5	5	4	5	5	5	5	5
R_QcZgHT7873LOwJX	Default Response Set	2019-02-21 15:14:57	2019-02-21 16:00:54	1	A149ROBL26JWPJ	0	0	1	0	1	0	0	1	0	3	1	2	2	2	1	#NULL!	#NULL!	#NULL!	6	7	6	5	5	4	6	4	6	4	5	4	Life in Bimboola is pretty good because most people are able to live within their means. Most people, including myself, have solid jobs that allow for them to live and even to have a bit of extra money left over. Most people I meet are in similar social classes, and it's rare that I meet someone who I cannot relate to at all because they are simply so much higher or lower on the social hierarchy.…	John is busy and productive, most days. He is in a slightly elevated position of power and prestige over others, but he has to work to ensure that he stays in this position; even if he cannot, though, it is not so bad to only lose a little status in this kind of society. He sees his family and the people he works with, as well as the other people in society who provide him with services; he inter…	3	4	4	4	4	4	4	3	4	4	4	4
R_bNuMmU0Xezm3QQh	Default Response Set	2019-02-21 15:01:12	2019-02-21 15:34:10	1	A15WCNO32MHBAF	0	0	1	0	1	0	1	1	1	3	1	2	2	2	1	#NULL!	#NULL!	#NULL!	4	8	5	5	5	7	3	3	7	3	4	4	I would wake up early and have coffee and breakfast, with my wife and two children, and drive to work in my affordable car. I would have a good job, but be looking for opportunities to move up, and maybe get into the higher income bracket. After work I would stop for one beer with my co-workers, then head home to dinner with the family. I would watch the game on tv, be a sports fan, and try to ge…	Since she has two children, and they go to a fancy private school, Jane spends a lot of time in her mornings, getting her children ready, making sure they have a good breakfast, and making sure they have all their books and school things together so she can get them to school on time (in her nice car), and then from there to work at her advertising company job. At work she would be very busy, and…	4	4	3	5	4	4	4	4	4	4	4	4
R_1IBqq4tmh3KbOda	Default Response Set	2019-02-21 14:53:35	2019-02-21 15:22:06	1	A191JTPV6PIQ8Y	0	0	1	0	1	0	1	1	1	3	1	2	2	2	1	#NULL!	#NULL!	#NULL!	4	7	5	5	5	7	3	3	7	3	5	4	I would wake up in a very pleasant environment. My basic needs are met, and I am able to enjoy things like vacations and having a car to go places. My plan for a typical day would be to wake up, eat breakfast with my family. I hope they are happy too with the lifestyle I am able to provide for them. I then get into my car, and drive to work. I interact with coworkers. We bond over the common expe…	She must eat breakfast, given her enjoyment of cereal. I'm sure it's tough being a single mother, if she has not entered a relationship since the divorce. Hopefully she is able to find time for herself on the cruise she has booked, and is getting the support she needs from her parents that she visits on the weekends. I could see a normal day for her consisting of going to the gym, eating cereal f…	4	5	2	5	4	5	5	4	5	4	4	3
R_2BbNhhhZryYt2i3	Default Response Set	2019-02-21 14:54:38	2019-02-21 15:21:29	1	A1CUK9RG3RW1DY	0	0	1	0	1	0	0	1	0	3	1	2	2	2	1	#NULL!	#NULL!	#NULL!	8	8	6	5	6	9	4	4	6	4	7	7	I like living in Bimboola. I usually wake up early and read the paper while drinking coffee. After I eat breakfast and shower I head into work in an office building. I am in lower management so I interact with both group 1 people and group 3 people as well as many people in my own group 2. I usually go to lunch with people from my own group 2 but occasionally a few people from group 1 or group 3 …	I think John probably has a pretty structured life. He eats cereal for breakfast and obviously values education since he's sending his children to a private school. I think john probably is kind of pretentious since he sends his kids to a prestigious private school and only travels first class on airplanes AND owns an expensive sports car. He's also probably a health nut since he rides his bike t…	4	5	3	5	4	5	4	4	4	4	2	2
R_1ItuM7JlIH8QOKh	Default Response Set	2019-02-21 15:14:28	2019-02-21 15:42:25	1	A1E1ZAHNCSVLIT	0	0	1	0	1	0	0	0	1	3	1	2	2	2	1	#NULL!	#NULL!	#NULL!	5	4	6	5	5	8	3	6	4	6	6	6	Daily life is pretty normal. I wake yo and get ready for work in middle management.. My house is not great but way better than those suckers in income group 3. Everyday on my way to work I can see the houses of income group 1 and wonder how life would be being in that group. Life sure would be better. I get to work and am greeted by the doorman, a level 3 grouper that is lucky to be working here.…	From what I can tell Jane is a very caring person. She wakes up in the morning and gets her kids ready for school. They go to public school because she cant afford private. She walks them to bus stop begrudgingly because she hates early mornings. She takes her dog out before she makes a bowl of cereal and takes a shower and gets ready for work. She calls her parents to let them know her and the k…	4	5	4	5	4	4	4	4	4	5	3	5
R_ZjIKooe0Yb6Z54Z	Default Response Set	2019-02-21 14:52:15	2019-02-21 15:46:56	1	A1I4OTSB2PL6ZQ	0	0	1	0	1	0	0	0	1	3	1	2	2	2	1	#NULL!	#NULL!	#NULL!	8	5	6	5	5	7	3	3	8	2	5	3	As a member of group 2, I would get up in the morning and go off to work. My dream job doesn't pay as much as some jobs, but I like it and don't struggle to pay the bills. Though I choose to live in a less expensive house, I can afford to decorate it and modify it the way that I want and that makes me happy. I can go shopping and get what I need and a few things that I want, and not feel like I c…	Because Jane has to ride a bike, she probably has to get up earlier than most because she has to allow extra time to get to work. That means the two kids get up early, too. That might make mornings a little difficult for Jane because she also has to get the kids off to school. Life after divorce can be hard, so she is probably trying to get back on her feet. Good thing she has that good job in ad…	4	4	3	5	5	5	5	4	4	4	4	4
R_1F3yVZcLRwPpntc	Default Response Set	2019-05-23 13:12:51	2019-05-23 13:31:50	1	A1N16ZU0FNQEY6	0	0	1	0	1	0	0	1	0	3	1	2	2	2	1	#NULL!	#NULL!	#NULL!	4	8	7	5	6	5	7	3	7	3	4	5	Being in the middle income group I probably wouldn't need two incomes in my family so I could stay at home with my children and do household chores and errands. I would probably spend time with people in a similar situation to me- people in my income group and single-income circumstance. However, it wouldn't be weird to spend time with people that are richer or poorer than me since the income spr…	John probably spends most of his day at work, seeing his kids in the morning before taking them to daycare then in the evening after he gets home from work. He spends most of his time with his coworkers during the week, but sees his parents often as well. I think that John is generally a pleasant person to be around but can be a bit tense and overwhelmed taking care of two kids by himself and wor…	5	5	4	5	5	5	5	5	5	4	4	4
R_1MO22Aw22pgVGBH	Default Response Set	2019-05-23 12:47:38	2019-05-23 13:11:33	1	A1NFBKUYYVUYWF	0	0	1	0	1	0	1	0	0	3	1	2	2	2	1	#NULL!	#NULL!	#NULL!	5	5	4	5	5	7	3	1	9	1	6	6	In Bimboola, I am proud to be part of the middle class - neither high, nor low. I wake up every morning and go to work. I like my job so that is not a problem. On this day, I attend meetings throughout the morning which is a boring way to spend the morning but necessary so that we can plan for the future of the company. I meet a friend for lunch at a local cafe and we make plans to go out this we…	John is the creative type of person who would rather work late at night than get up early to go to work. He loves his family and wants to make them proud of him. He loves his kids and his dog. He wants the best for his kids and is happy that the local public school system is a good one. He is proud of them because they usually do well in school. His general mood is upbeat except for early in the …	5	5	3	5	5	5	5	4	4	5	3	3
R_271HhDK2a0MA2ls	Default Response Set	2019-02-21 15:20:02	2019-02-21 15:31:38	1	A1P6LFEAY9MWAY	0	0	1	0	1	0	1	1	0	3	1	2	2	2	1	#NULL!	#NULL!	#NULL!	6	5	5	5	5	8	2	5	5	5	6	5	I would go to work everyday to earn the money to pay for the things I need. I would have a slightly above average looking house that I am happy with, and a reliable car that is in pretty good shape. I would be happy with the vacations I can take as they fit my desires. I would interact mainly with other people from my group, but would also interact and be friendly with groups 1 and 3. I think I w…	John wakes up and takes care of his children and eats breakfast. He then goes to work for the day, and then comes home. He spends his free time going to the gym and musicals. I think he interacts with his family and other people in his group. Overall, he is a happy person.	5	5	4	5	4	4	4	5	4	3	3	4
R_1jcyvUkuVMsOz3y	Default Response Set	2019-05-14 20:51:59	2019-05-14 21:17:40	1	A1PBFDQR599N3K	0	0	1	0	1	0	0	0	1	3	1	2	2	2	1	#NULL!	#NULL!	#NULL!	5	6	6	5	5	7	3	3	8	2	2	3	I think my life in Bimboo would be quite like my life in the real world. If anything life there may be better because the richness is alot closer and society would be a lot less unequal. I think life would be much better in this scenario. I would work and be in a better income bracket. I think there would be less strife with only three social classes. There would not be the huge income gap that i…	Jane sound like she would have to be an optimist. I imagine her daily day is very daunting. Recently divorced she would be overwhelmed by being newly single. Being a single parent is tough and she'd have a big change being probably responsible for taking care of her kids. I imagine she works then plays chauffer for the kids taking them to after school events and visiting her parents with the kids…	5	5	2	5	5	5	5	5	5	5	5	2
R_XM0Z1B7ISXslPqh	Default Response Set	2019-02-21 14:52:13	2019-02-21 15:06:07	1	A1QEQOI98976S0	1	0	1	0	1	0	1	0	1	3	1	2	2	2	1	#NULL!	#NULL!	#NULL!	4	6	5	5	5	9	1	9	1	9	7	7	Life as a Bimboolean wouldn't be much unlike the life of the lower middle class in America. I would have a job making aroung 40k a year. I would live in a reasonably sized home. I would have money left over each month but not a large amount. I would take vacations that cost around 1500-2000 once or twicea year. I would have small amounts of money invested in a retirement fund. I would live a life…	I think that Jane belongs to a lower social group than myself. I think that Jane struggles with problems of her own all alone with no help from nobody. I think that Jane is unhappy with her current life. I think that Jane wants to live a better life but has trouble making the money to better herself. I think that Jane would not be able to hold down a job for a long period of time. I think that Ja…	4	4	3	4	4	5	5	4	5	5	4	5
R_31hOdJWwHIDAiNS	Default Response Set	2019-02-21 15:27:33	2019-02-21 16:54:19	1	A1RATFICCKLCQ	0	0	1	0	1	0	1	1	1	3	1	2	2	2	1	#NULL!	#NULL!	#NULL!	6	4	6	5	5	7	3	3	7	3	6	6	Bimboolean is a fairly equal society with only a small gap in income distribution among the wealthy, the middle class, and the poor. As a middle-class citizen of Bimboolean, I earn an average income of 40,0000 BD. This affords me an average priced house in a neighborhood with other Bimbooleans who have a similar level of income. My neighbors and I get along well and we sometimes we help each othe…	Jane is a very busy, intelligent, fun, and driven person. She has a high pressure job and loves her career as CEO of an advertising firm.This morning she is pleased to be making an important presentation to clients. It gives her a chance to showcase her public speaking skills and to generate new business. Her employees like her as she treats them with respect and is fair-minded. Jane usually ride…	5	5	4	5	5	5	5	5	5	5	5	5
R_2qwSWiyQhTgVWws	Default Response Set	2019-05-14 20:50:32	2019-05-14 21:45:04	1	A1V2H0UF94ATWY	0	0	1	0	1	0	0	0	0	3	1	2	2	2	1	#NULL!	#NULL!	#NULL!	6	8	8	5	5	7	3	4	6	4	7	7	My daily activities revolve around my job at the city university where I teach Bimboolian as a second language to foreign exchange students. I interact with the other professors at the school on a daily basis and all income groups are represented. I am lucky in that I get to experience other cultures through my teaching. My interactions with my fellow Bimboolians are pleasant and I approach each …	John is able to get exercise in his daily routine because he takes his bicycle to work. This daily exercise of bicycling more than six miles everyday keeps John fit and healthy even though he doesn't always eat the proper amount of vegetables. John's recent divorce has been hard on him but he tries as best he can to keep his children's lives as normal as possible. John is able to maintain a posit…	4	4	4	4	4	5	4	4	4	4	4	4
R_6W4FLJChiwNTSBX	Default Response Set	2019-05-14 23:25:55	2019-05-14 23:47:08	1	A1VPE05UDNFKGV	0	0	1	0	1	0	1	1	1	3	1	2	2	2	1	#NULL!	#NULL!	#NULL!	4	6	4	5	5	8	2	3	7	3	7	7	I enjoy my new life in Bimboola. I have an average income and feel very comfortable with what I can afford. I live in a modest home and feel close to my neighbors and co-workers. They are of the same income as myself and we get together often to chat about our families and lives in Bimboola. We are all satisfied with our status in the community and do not feel envious of group 1. We like to take …	Jane is from a higher income group than myself and has more amenities available to her because of it. Jane works each day at the advertising company and earns more than I do. She eats at local taverns for lunch rather than packing a lunch. She goes to plays and musicals with her husband and others in her social circle. She and her family eat out at high class restaurants frequently and enjoy a hi…	5	5	3	5	5	5	5	5	5	4	4	5
R_XZYpM6qMeGwCYXn	Default Response Set	2019-05-15 01:41:56	2019-05-15 01:51:42	1	A1Z0YMGUC86KC5	0	0	1	0	1	0	1	0	1	3	1	2	2	2	1	#NULL!	#NULL!	#NULL!	6	7	7	5	5	7	3	3	7	3	3	5	I think that there is a small chance I interact with people from other socioeconomic groups on a day to day basis. Each of the house types are in fairly distinct neighborhoods, so there would not be a lot of crossover. I probably work an average job, one that I don't hate and pays the bills, but I won't be passionate about it. I would be married, probably to someone of my same group. I imagine th…	Jane has to work quite hard to maintain her life, as she has children to support on only her income. This leads to her not having a lot of free time, and probably being quite tired on a day-to-day basis. She spends a great deal of time with her colleagues, even though she in not particularly close to them. As she has gone through divorce recently, she relies on her family for support, and is very…	5	4	2	4	3	2	4	2	4	4	4	3
R_3oRR169bUtH6jyx	Default Response Set	2019-05-14 20:50:30	2019-05-14 21:58:52	1	A21SF3IKIZB0VN	0	0	1	0	1	0	1	1	0	3	1	2	2	2	1	#NULL!	#NULL!	#NULL!	6	9	6	5	5	6	4	2	8	2	7	7	I would have a very normal routine. I would get up at 5 am. I would fix breakfast, go to work, go to the grocery store. In the evening, I would play with my dog, cook dinner and watch television. I would be very content with my house and my car. My income would be enough to live in this society. During the day, I would interact with all of the people. Income is so equal, I would not feel out of p…	Well, I don't understand how John fits into this society. He owns an expensive sports car, flies first class and seems to enjoy high class activities. I understand that he is in income group 1 but the income is only 10,000 above mine. A fancy sports car was not one of the cars available to income group 1. Perhaps he gets extra money from his father the neurosurgeon. His usual routine includes eat…	5	5	1	5	3	4	5	4	5	4	5	4
R_3e2fcxliektCrog	Default Response Set	2019-02-21 15:30:16	2019-02-21 15:53:31	1	A23FMTVKQEYCMW	0	0	1	0	1	0	0	0	0	3	1	2	2	2	1	#NULL!	#NULL!	#NULL!	5	4	5	5	5	7	3	3	8	2	5	6	I would wake up and be excited to start the day with my new house, I would take a shower and brush my teeth and begin to make all the changes to my house to make it feel more homely. I would cook breakfast in my new kitchen and I would get ready for my first day of work in Bimboola society. I would wave at my neighbors who has a similar housing set up as me and be content to live in a very equal …	I believe he wakes up late and prepares cereal for his two children, he would generally be in not the best of mood when he woke up and his children would be slightly on edge. He sends his children off to school in a slightly non-warm manner and then takes his dog for a walk. He interacts for a moment with his neighbor and about the weather and a musical that he went through the past weekend with …	3	5	3	5	4	5	4	4	4	4	4	3
R_1jBXdCgmmeL1QQq	Default Response Set	2019-05-14 20:47:07	2019-05-14 21:04:13	1	A2541C8MY0BYV3	0	0	1	0	1	0	1	1	0	3	1	2	2	2	1	#NULL!	#NULL!	#NULL!	5	6	5	5	4	4	3	6	2	8	1	3	I think living in Bimboola, life would be pretty interesting. I would meet all kinds of people in Bimboola from rich people all the way to the poorest people there. Inequality is a major problem in Bimboola because of the difference in life between these three groups. Group 1 is extremely rich compared to everyone else. Their lifestyle is lavish and grand. Group 2 is your middle income group that…	I think that John's life is amazing. His daily routine consists of him driving his children to the nice private school and then heading to work at the advertising company by biking. Being a divorced man, he would spend lots of his time with his children and dating. John probably loves interacting with his coworkers since they are around the same income group as he is. He loves public speaking so …	5	5	4	4	5	4	5	5	4	5	4	4
R_cIO6booXCpGGBYl	Default Response Set	2019-05-14 20:57:50	2019-05-14 21:16:49	1	A265YVS68WFFPQ	1	0	1	0	1	0	0	1	1	3	1	2	2	2	1	#NULL!	#NULL!	#NULL!	5	6	6	5	5	8	1	9	1	9	5	6	My life in Bimboolean would be fairly average. I would get up early for work and have some breakfast before driving in to my job. I would be fairly content but know that my life could be better. I would have a lot in common with the people I work with and organize trying to go out on the weekend with my colleges. I would have some workplace banter throughout the day to try and lighten the mood. I…	I think that Jane is a caring person that has done well in her life. I think she spends most of her time looking after her two children and her dog which she may take for walks while riding her bike. I think that she likes to drive her nice sports car so she can show it off to people. I think she mostly interacts with her children and parents on the weekends. I think that she is a fairly optimist…	4	5	4	5	4	5	5	5	4	5	3	3
R_WBV3PCuLQUdY2Nb	Default Response Set	2019-02-21 16:17:27	2019-02-21 16:39:43	1	A26TY8FHMJ183C	0	0	1	0	1	0	0	0	0	3	1	2	2	2	1	#NULL!	#NULL!	#NULL!	4	4	9	5	5	9	2	7	2	8	5	5	My daily activities in Bimboola involve going to work, shopping for groceries, cooking dinner, and enjoying hobbies. My job is a 9-5 office job, where I work for a large company at a middle management position. I don't love my job, but it provides a steady income and supports my family. On the weekends I meet with my local friends for drinks at a bar and go out to restaurants. We also share other…	I think John lives alone in an apartment near the office for his job. I think his normal day involves waking up to go to work and then going home and spending his free time pursuing hobbies and playing with his dog. I do not believe that John has custody of his kids, and probably only sees them on weekends. He does not go out much due to his lack of transportation, but keeps in touch with his fam…	4	4	3	4	4	4	5	4	5	4	4	3
R_3O7HFyaAMwhAidQ	Default Response Set	2019-02-21 15:08:09	2019-02-21 15:45:23	1	A2BK9RMC0NOIH8	1	0	1	0	1	0	1	1	1	3	1	2	2	2	1	#NULL!	#NULL!	#NULL!	5	8	7	5	5	9	1	9	1	9	4	4	I think my day will consist of me working to provide for my family. I will also try my best to invest so I can afford some of the best things for my family. I would meet and talk with a lot of people to see how they feel about the society. I will enjoy driving around and discovering new places also enjoying a weekend at the beach. I would go food shopping. I would also feel sorry for the people w…	I think Jane day consists of her taking care of her children and getting ready for work. I think she likes to ride her bike to work also when she has time she likes to take elaborate vacations to Exotic destinations. I think she thinks life is going good for her so far. She is sad sometimes when she thinks about her husband and how the marriage failed she thinks about things that she could have d…	5	5	5	5	5	5	5	5	5	5	5	5
R_1ILfY4wWULYWqOz	Default Response Set	2019-05-14 20:50:11	2019-05-14 21:05:15	1	A2FLZP3C6U67JY	0	0	1	0	1	0	0	1	1	3	1	2	2	2	1	#NULL!	#NULL!	#NULL!	5	6	7	5	5	7	3	3	7	3	4	4	I would probably enjoy my life in this place. It would probably not be all that different from my real life as I live it now. I'm sure I would have a decent job that be would be okay with. It might be in a factory or something. I'm not really sure what types of jobs there are there. My house would be average and my car would be average. Everything seems pretty equal and average there so this is h…	Jane seems like a pretty high class person. She probably doesn't hang around with people from my income group all that much. Although she might more than say someone in a less equal society. She probably mostly interacts with her family and her work colleagues. I would guess that she has some friends that are nice enough, but they probably run around in exclusive circles. She is probably a nice a…	5	5	3	5	5	5	5	5	5	4	4	4
R_2ONgqn9v95AZb7a	Default Response Set	2019-02-21 18:44:43	2019-02-21 19:12:04	1	A2FOUSWQDYHIE0	0	0	1	0	1	0	0	1	1	3	1	2	2	2	1	#NULL!	#NULL!	#NULL!	6	6	6	6	3	8	4	3	7	3	7	7	As a Bimboolean, I have a pretty good life. I am in the income two bracket, so I am able to afford some luxuries now and then and I live a pretty comfortable life. My daily routine is pretty standard. I get up at about 8am and I eat breakfast, take a shower and get ready for my day. I have a pretty good job that affords me the opportunity to treat myself every now and then. I work the standard 5 …	Jane seems like a very wealthy and intelligent person. It seems like she only wants to interact with other people who are of a similar status in terms of wealth. Jane probably works hard everyday and works at least 5 if not more days a week. Her daily routine is probably working at her advertising company and taking her children to school. She takes care of her children everyday and her dog as we…	4	5	3	5	4	5	5	5	5	3	2	3
R_6oodCLGVMSM7lDj	Default Response Set	2019-02-21 14:55:04	2019-02-21 15:03:33	1	A2HSCKH5NKN5LP	0	0	1	0	1	0	1	1	0	3	1	2	2	2	1	#NULL!	#NULL!	#NULL!	6	6	9	7	7	9	2	9	1	9	6	4	Well, daily life for me is pretty nice. I'm middle-class and I know it, as do most people around me. I'm polite to everyone, including both the rich and the poor. I would treat even the lower level folks politely knowing that it was just a flip of a coin that made me better off than they are. I'd probably look to do some some charity work to help out those who were less fortunate in Bimboola. I'd…	I think John is probably a little snooty. I think his usual daily routine is to wake up in the afternoon and heads to work. As an advertising specialist he probably spends a lot of time thinking up creative things. That probably reflects on his children and on himself too. He probably has a lot of creative solutions to things that people wouldn't think to do. I also think John probably stays clos…	4	5	3	5	3	5	5	5	5	5	1	1
R_2QtcRugreaQDXsO	Default Response Set	2019-05-14 20:52:32	2019-05-14 21:14:28	1	A2IBTYRQIZX1N6	0	0	1	0	1	0	1	1	0	3	1	2	2	2	1	#NULL!	#NULL!	#NULL!	4	7	7	4	6	8	2	3	7	3	4	4	I would live life like most people - have a job, a family, a social circle. I would probably feel a bit out of place with people from income group 1, because their experiences would be a little different than mine and I would feel that they would look down on me a bit for not being able to afford what they can. I would feel comfortable with my own economic group. I would enjoy interactions with p…	I think John has a busy daily routine. He sleeps as late as he can and has a quick bowl of cereal. He is physically fit due to riding his bicycle to work, and also from going to the gym. He interacts primarily with people in his own income level, going on vacations with them and traveling in style. He likes attention and is very noticeable in a group. He does care about family, which is shown by …	4	5	4	5	4	5	4	5	5	5	5	4
R_2PwmcY4qq35Vslt	Default Response Set	2019-05-14 21:13:45	2019-05-14 21:34:18	1	A2J7PEUIO2WVUN	0	0	1	0	1	0	0	0	0	3	1	2	2	2	1	#NULL!	#NULL!	#NULL!	4	5	7	5	5	7	4	4	7	3	7	7	I would feel proud to be a member of this group. I am average and do not stand out yet I also do not feel really weak like in that I do not have enough to get by. I think that I would do my job and have time to spend with my family and friends. I would have all that I really needed to get by. I would not really desire to have more than what I already have. I would be glad that the wealth distribu…	I think that he tries to do what he can to get by and be a good dad. He has a normal life and does normal things but he cannot afford some of the things that I think he really needs. He has a decent job but it pays just enough to get by. He has to choose what little luxuries he can have in his life.	4	5	3	5	4	4	5	4	4	5	4	4
R_3emoQKvRuoSQXtO	Default Response Set	2019-02-21 16:49:02	2019-02-21 17:00:53	1	A2R0YYUAWNT7UD	0	0	1	0	1	0	0	0	1	3	1	2	2	2	1	#NULL!	#NULL!	#NULL!	5	4	4	6	4	8	2	5	5	5	5	5	I imagine I would get up mid-morning, eat breakfast consisting of some toast, eggs, and sausage, get dressed in store-brand clothes, but some nice shoes that I splurged on one day. I'd then go to work. My coworkers are mostly in the same income group as me and we all get along. I interact with some people in income group 3 when getting food at the store or restaurants, and income group 1 when I t…	I get the impression that she pretty much has the same morning routine as I do. She wakes up, eats breakfast, then goes to work. The breakfast I eat is something anyone can afford, but she likes cereal, so she has that. She goes to work at an ad agency and probably doesn't enjoy it very much. She probably works around many people who make more than her which makes her jealous and a bit upset. She…	5	5	4	5	5	5	5	5	5	5	4	4
R_2tzG5f3DCaEmliN	Default Response Set	2019-02-21 15:11:10	2019-02-21 15:24:26	1	A2SWQM5X54P1O5	0	0	1	0	1	0	1	0	1	3	1	2	2	2	1	#NULL!	#NULL!	#NULL!	5	4	8	5	5	7	3	3	7	3	6	6	My life is generally stress free. I live in a society where wealth is pretty equally distributed. So my income level is not that far from the highest income bracket. People in my income group live a middle class lifestyle. We plan our day around work, friends and family. Most people in my income group work in an office setting or anything that can support a middle class lifestyle. In terms of soc…	I think that Jane is lower middle class. She comes from a blue collar family. She struggles with bills sometimes and can't really afford to go on vacations every year. She is struggling but she has enough money to survive and live a decent lifestyle. I think that she has two jobs, mostly in the service or manufacturing industry. She usually interacts with her family and friends. Generally, I thin…	5	5	5	5	5	4	4	4	4	4	4	4
R_1i37PlDuely2BVm	Default Response Set	2019-02-21 17:57:45	2019-02-21 18:30:44	1	A2UK1D5ALYM2CN	0	0	1	0	1	0	0	0	1	3	1	2	2	2	1	#NULL!	#NULL!	#NULL!	4	4	6	5	5	7	4	6	4	6	2	5	My daily activities would be working on the weekdays then spending time with my husband on the weekends.There is no wide gap in society in Bimboola so pretty much what I will experience is probably what my neighbors or any person around me will experience.Everyone can afford a house,car and a vacation.We can talk about anything,international vacations our the only thing that set group 1 above the…	Jane has a hectic schedule,mornings she would prepare food for her children then walk them to the school.She would feed the dog.She would then ride her bike to work.Pick up the kids after work cook dinner for them.During weekends they go and visit her parents.Jane usually interacts with music lovers in her work,maybe Jane also is a speaker of a single mom group.Jane is a hardworker for her childr…	5	5	5	5	5	5	5	5	5	5	3	3
R_2wT6iDROh68d6rT	Default Response Set	2019-02-21 15:56:20	2019-02-21 16:13:17	1	A2WQT33K6LD9Z5	1	0	1	0	1	0	0	1	1	3	1	2	2	2	1	#NULL!	#NULL!	#NULL!	4	6	5	7	7	9	6	3	7	3	7	7	I would get up early in the morning and start my day by cooking myself breakfast, taking a shower, checking the news, and making sure that I was ready for the day. I would then get in my car and commute to work. While at work I would most likely have a very nice position at a company that treat's all of it's workers equal. I would say good morning to all of my co workers and make sure that everyo…	I think that Jane is a great person that I could imagine myself being friend's with. I believe that her daily routine is probably just like mines in that she is concerned primarily with spending time with other co workers while also taking her career quite seriously. She probably goes out with friend's every night just like me and enjoy's herself once she is done work. She probably spend's plenty…	5	4	2	4	4	4	4	4	4	4	4	4
[truncated: 364 more rows]
[truncated: 184 more columns]
