# Supplementary material for: The Language of Inequality: Evidence Economic Inequality Increases Wealth Category Salience
Source: Pers Soc Psychol Bull. 2021 Aug 5;48(8):1204–19. doi: 10.1177/01461672211036627 (PMC9245161; doi:10.1177/01461672211036627)
Supplement: sj-xlsx-6-psp-10.1177_01461672211036627 – Supplemental material for The Language of Inequality: Evidence Economic Inequality Increases Wealth Category Salience [file sj-xlsx-6-psp-10.1177_01461672211036627.xlsx]

## Sheet: Study 4 data
StartDate	EndDate	Progress	Duration__in_seconds_	RecordedDate	ResponseId	Finished	ATTNcheck1	ATTNcheck2	INCLUDE	COND_UNEQUAL	Citizen_RICH	REFLECTunequal	REFLECTequal	gap_big	gap_widened	gap_worldsapart	gap_fair	gap_justifiable	gap_legitimate	gap_meritocracy	info_sincere	info_honest	info_righteous	info_trustworthy	info_respectful	info_kind	info_friendly	info_warm	info_likeable	info_helpful	info_intelligent	info_competent	info_efficient	info_skilful	info_capable	info_salary	info_education	info_occupation	info_hobby	info_age	info_politicalview	info_religion	info_incomegr	info_ethnicity	info_caring	info_fair	info_loyal	info_tradition	info_pure
2020-12-08 02:07:44	2020-12-08 02:08:28	2	44	2020-12-08 03:08:58	R_0rmJMqDoNWFr3b3	0	#NULL!	#NULL!	0	#NULL!	#NULL!			#NULL!	#NULL!	#NULL!	#NULL!	#NULL!	#NULL!	#NULL!	#NULL!	#NULL!	#NULL!	#NULL!	#NULL!	#NULL!	#NULL!	#NULL!	#NULL!	#NULL!	#NULL!	#NULL!	#NULL!	#NULL!	#NULL!	#NULL!	#NULL!	#NULL!	#NULL!	#NULL!	#NULL!	#NULL!	#NULL!	#NULL!	#NULL!	#NULL!	#NULL!	#NULL!	#NULL!
2020-12-08 02:13:46	2020-12-08 02:26:37	8	771	2020-12-08 03:27:34	R_0UoYalIbSFlmWgF	0	#NULL!	#NULL!	0	#NULL!	#NULL!			#NULL!	#NULL!	#NULL!	#NULL!	#NULL!	#NULL!	#NULL!	#NULL!	#NULL!	#NULL!	#NULL!	#NULL!	#NULL!	#NULL!	#NULL!	#NULL!	#NULL!	#NULL!	#NULL!	#NULL!	#NULL!	#NULL!	#NULL!	#NULL!	#NULL!	#NULL!	#NULL!	#NULL!	#NULL!	#NULL!	#NULL!	#NULL!	#NULL!	#NULL!	#NULL!	#NULL!
2020-12-08 02:02:12	2020-12-08 02:03:25	8	73	2020-12-08 03:03:28	R_116ChFLiZd5oY4Y	0	#NULL!	#NULL!	0	#NULL!	#NULL!			#NULL!	#NULL!	#NULL!	#NULL!	#NULL!	#NULL!	#NULL!	#NULL!	#NULL!	#NULL!	#NULL!	#NULL!	#NULL!	#NULL!	#NULL!	#NULL!	#NULL!	#NULL!	#NULL!	#NULL!	#NULL!	#NULL!	#NULL!	#NULL!	#NULL!	#NULL!	#NULL!	#NULL!	#NULL!	#NULL!	#NULL!	#NULL!	#NULL!	#NULL!	#NULL!	#NULL!
2020-12-08 02:10:25	2020-12-08 02:22:58	100	752	2020-12-08 02:22:58	R_1d7hXi4uxmyZMJD	1	2	2	0	1	0	Yes, it does reflect how i feel about the UK's social economic classes and wealth distribution. The rich want to stay rich and they don't give back or help those from a working class background which is a huge shame as its us that support the elitists wealth. I also feel the government, particularly the tory party only want the same. I don't believe they have the ethos to sustain a more equal foo…		6	7	6	1	2	2	2	9	9	9	9	9	5	5	5	5	5	2	2	2	2	2	1	1	2	4	4	1	2	1	1	5	5	5	3	1
2020-12-08 02:28:49	2020-12-08 02:39:08	84	618	2020-12-08 03:39:10	R_1DBGw0UNEgr5jl3	0	1	#NULL!	0	0	0		I work in the NHS and unfortunately see clear evidence of inequalities everyday. Families only a few streets away from each other on very different incomes leading very different lives	5	4	5	3	5	5	3	5	5	5	5	5	4	4	4	4	4	4	2	2	2	2	2	4	4	4	4	2	2	2	2	5	4	4	4	4
2020-12-08 02:02:22	2020-12-08 02:21:26	100	1144	2020-12-08 02:21:27	R_1Dr71ENuZVJfvj8	1	1	#NULL!	0	0	1		I'm surprised that the GINI score for UK indicates a close gap between the highest and lowest incomes, as I believe that the national minimum wage in some parts of the country puts some families below the poverty line. however of the UK has a lower relative unemployment figures that may be a reason why its so low compared to other countries	5	6	6	2	2	5	1	9	9	3	9	9	5	5	5	5	5	4	4	3	4	3	1	4	5	4	4	2	1	3	4	5	5	5	5	3
2020-12-08 02:26:07	2020-12-08 02:26:33	8	26	2020-12-08 03:26:34	R_1EcVrz2TDVkSM7O	0	#NULL!	#NULL!	0	#NULL!	#NULL!			#NULL!	#NULL!	#NULL!	#NULL!	#NULL!	#NULL!	#NULL!	#NULL!	#NULL!	#NULL!	#NULL!	#NULL!	#NULL!	#NULL!	#NULL!	#NULL!	#NULL!	#NULL!	#NULL!	#NULL!	#NULL!	#NULL!	#NULL!	#NULL!	#NULL!	#NULL!	#NULL!	#NULL!	#NULL!	#NULL!	#NULL!	#NULL!	#NULL!	#NULL!	#NULL!	#NULL!
2020-12-08 02:33:52	2020-12-08 02:34:03	8	11	2020-12-08 03:34:03	R_1FblRZpbpQ8xzHG	0	#NULL!	#NULL!	0	#NULL!	#NULL!			#NULL!	#NULL!	#NULL!	#NULL!	#NULL!	#NULL!	#NULL!	#NULL!	#NULL!	#NULL!	#NULL!	#NULL!	#NULL!	#NULL!	#NULL!	#NULL!	#NULL!	#NULL!	#NULL!	#NULL!	#NULL!	#NULL!	#NULL!	#NULL!	#NULL!	#NULL!	#NULL!	#NULL!	#NULL!	#NULL!	#NULL!	#NULL!	#NULL!	#NULL!	#NULL!	#NULL!
2020-12-08 02:40:46	2020-12-08 03:26:26	100	2739	2020-12-08 03:26:26	R_1gH3sp28BMmekK2	1	2	2	0	0	0		I'm not sure how useful this measure is. What is meant here by households? It is generally known (or at least thought) that in our capital city of London, a great deal of property is owned by the global super-rich who probably live mostly elsewhere and whose income is generated by legitimate means or otherwise is likewise sourced from other nations. This pushes up the property prices in the city …	5	6	6	2	3	3	3	8	8	8	8	8	3	4	4	4	4	4	4	3	3	4	3	4	4	4	4	4	4	3	3	3	3	4	3	2
2020-12-08 02:03:09	2020-12-08 02:11:34	83	504	2020-12-08 03:12:03	R_1gtrSNQDLRVDnw6	0	1	#NULL!	0	0	0		Well, in my perception I really think there’s lot of inequality here in the UK. I can’t comment on a country I haven’t lived in like Lithuania	6	7	6	2	2	2	2	9	9	8	9	9	5	5	5	5	5	3	3	4	3	4	2	3	3	3	2	4	2	2	2	5	4	4	3	3
2020-12-08 03:30:28	2020-12-08 03:45:39	100	910	2020-12-08 03:45:40	R_1H5M6wNIG75Yrq8	1	2	2	0	1	0	The UK high GINI is true, as many places in the UK has high cost of living, housing expenses, opportunities to get on the housing ladder with stagnated wages.		7	7	6	2	2	2	4	5	5	5	5	5	4	5	4	4	4	4	4	4	3	5	2	2	3	2	2	3	2	1	3	4	3	3	3	3
2020-12-08 01:52:57	2020-12-08 01:53:11	8	14	2020-12-08 02:53:20	R_1HjAqvA4PW8Ukbq	0	#NULL!	#NULL!	0	#NULL!	#NULL!			#NULL!	#NULL!	#NULL!	#NULL!	#NULL!	#NULL!	#NULL!	#NULL!	#NULL!	#NULL!	#NULL!	#NULL!	#NULL!	#NULL!	#NULL!	#NULL!	#NULL!	#NULL!	#NULL!	#NULL!	#NULL!	#NULL!	#NULL!	#NULL!	#NULL!	#NULL!	#NULL!	#NULL!	#NULL!	#NULL!	#NULL!	#NULL!	#NULL!	#NULL!	#NULL!	#NULL!
2020-12-08 02:23:36	2020-12-08 02:39:17	8	941	2020-12-08 03:39:32	R_1HoRffwnuIpyCQZ	0	#NULL!	#NULL!	0	#NULL!	#NULL!			#NULL!	#NULL!	#NULL!	#NULL!	#NULL!	#NULL!	#NULL!	#NULL!	#NULL!	#NULL!	#NULL!	#NULL!	#NULL!	#NULL!	#NULL!	#NULL!	#NULL!	#NULL!	#NULL!	#NULL!	#NULL!	#NULL!	#NULL!	#NULL!	#NULL!	#NULL!	#NULL!	#NULL!	#NULL!	#NULL!	#NULL!	#NULL!	#NULL!	#NULL!	#NULL!	#NULL!
2020-12-08 02:08:55	2020-12-08 02:26:25	100	1050	2020-12-08 02:26:25	R_1iajW7PO4hQthnR	1	1	1	0	1	1	Didn't understand very well what this means		7	6	4	1	2	2	1	9	9	9	9	9	3	4	3	2	4	4	4	4	4	4	3	2	4	3	4	3	1	3	2	3	4	4	4	2
2020-12-08 01:59:27	2020-12-08 01:59:56	8	28	2020-12-08 03:00:10	R_1ieWl9XjcNpNND0	0	#NULL!	#NULL!	0	#NULL!	#NULL!			#NULL!	#NULL!	#NULL!	#NULL!	#NULL!	#NULL!	#NULL!	#NULL!	#NULL!	#NULL!	#NULL!	#NULL!	#NULL!	#NULL!	#NULL!	#NULL!	#NULL!	#NULL!	#NULL!	#NULL!	#NULL!	#NULL!	#NULL!	#NULL!	#NULL!	#NULL!	#NULL!	#NULL!	#NULL!	#NULL!	#NULL!	#NULL!	#NULL!	#NULL!	#NULL!	#NULL!
2020-12-08 02:21:17	2020-12-08 02:35:19	100	842	2020-12-08 02:35:19	R_1IZ9Okd8RUkQUaw	1	5	2	0	0	1		Uk has way better economy system, even brexit happening they still manage to maintain perfect data and equality between every social status. benefits for poor people are so great that it equalize everything.	5	4	5	4	5	3	5	9	9	9	9	9	3	3	4	4	5	3	3	4	5	4	4	3	4	2	2	5	2	2	3	4	4	3	4	5
2020-12-08 02:33:41	2020-12-08 02:34:25	2	44	2020-12-08 03:34:35	R_1jOeNQcLFnHtIoI	0	#NULL!	#NULL!	0	#NULL!	#NULL!			#NULL!	#NULL!	#NULL!	#NULL!	#NULL!	#NULL!	#NULL!	#NULL!	#NULL!	#NULL!	#NULL!	#NULL!	#NULL!	#NULL!	#NULL!	#NULL!	#NULL!	#NULL!	#NULL!	#NULL!	#NULL!	#NULL!	#NULL!	#NULL!	#NULL!	#NULL!	#NULL!	#NULL!	#NULL!	#NULL!	#NULL!	#NULL!	#NULL!	#NULL!	#NULL!	#NULL!
2020-12-08 01:58:09	2020-12-08 02:04:33	22	384	2020-12-08 03:04:49	R_1LkgkA3gj9c3pf6	0	#NULL!	#NULL!	0	1	#NULL!	I have been living in UK for almost 10 years but have experienced this already. There are people who are barely surviving even when having a job and then those who dont struggle at all, the higher class.		6	5	5	3	4	5	2	#NULL!	#NULL!	#NULL!	#NULL!	#NULL!	#NULL!	#NULL!	#NULL!	#NULL!	#NULL!	#NULL!	#NULL!	#NULL!	#NULL!	#NULL!	#NULL!	#NULL!	#NULL!	#NULL!	#NULL!	#NULL!	#NULL!	#NULL!	#NULL!	#NULL!	#NULL!	#NULL!	#NULL!	#NULL!
2020-12-16 02:38:45	2020-12-16 03:08:24	100	1778	2020-12-16 03:08:24	R_1LoPt2HsBAIqkqN	1	3	2	0	1	1	I mean inequality is everywhere, it's just the fact how everyone sees it. some people..... somewhat including me thinks fell bad about the people who work so hard but barely manage to support themselves or their families. But if we think about it then we come to find that it really depends on the demand if the demand is high and supply is low, you are going to make some good amount of money, but …		5	4	5	3	4	4	4	9	9	9	9	9	5	4	4	3	4	4	3	4	4	4	3	4	3	4	4	3	3	3	3	3	5	5	4	4
2020-12-08 03:25:41	2020-12-08 04:21:57	84	3376	2020-12-08 05:22:02	R_1mJCSjLO0zN4iJq	0	1	#NULL!	0	0	0		I think the UK provides ample opportunity for poor people with the right attitude to level themselves up through their own endeavours. I grew up in an area with a large immigrant population and saw first hand how the children of poor immigrants took education very seriously - their parents had very high expectations of them. The overwhelming majority are now much better educated than their parent…	4	5	4	6	5	5	5	9	9	3	9	5	3	3	3	3	3	3	4	4	4	4	2	4	4	1	2	2	1	1	1	3	5	4	3	2
2020-12-08 02:26:25	2020-12-08 02:43:18	83	1013	2020-12-08 03:43:39	R_1NEUz0z9Xa3uvbv	0	1	#NULL!	0	1	0	A higher number of GINI means the country is economically unequal. The UK has the highest GINI, which means it is one of the most unequal of the countries list above.		5	6	6	4	4	4	4	5	5	5	5	5	4	4	4	4	4	3	4	4	4	4	1	2	2	4	4	4	2	2	1	4	3	5	5	3
2020-12-08 01:53:58	2020-12-08 02:07:04	100	786	2020-12-08 02:07:05	R_1pVFrgVn3Lk3qJz	1	1	1	0	1	1	This doesn't really reflect my experience of living in the UK, possibly because I live in a comfortable household. I know there are people who earn a lot more and people who earn a lot less. I am also comfortable that higher earners pay more income tax which supports the economy of the country. The top 10% of earners pay 50% of income tax, and 40% pay nothing. This isn't ideal but I wouldn't know…		5	5	4	5	5	5	4	5	9	8	9	9	4	4	4	4	4	4	4	4	4	4	3	3	4	4	2	3	4	3	2	3	4	3	3	2
2020-12-08 02:20:53	2020-12-08 02:21:49	8	55	2020-12-08 03:21:57	R_1rrJxxfov3ImXQu	0	#NULL!	#NULL!	0	#NULL!	#NULL!			#NULL!	#NULL!	#NULL!	#NULL!	#NULL!	#NULL!	#NULL!	#NULL!	#NULL!	#NULL!	#NULL!	#NULL!	#NULL!	#NULL!	#NULL!	#NULL!	#NULL!	#NULL!	#NULL!	#NULL!	#NULL!	#NULL!	#NULL!	#NULL!	#NULL!	#NULL!	#NULL!	#NULL!	#NULL!	#NULL!	#NULL!	#NULL!	#NULL!	#NULL!	#NULL!	#NULL!
2020-12-08 02:21:54	2020-12-08 02:22:38	8	44	2020-12-08 03:23:27	R_1rxodNXO9Pc5ddn	0	#NULL!	#NULL!	0	#NULL!	#NULL!			#NULL!	#NULL!	#NULL!	#NULL!	#NULL!	#NULL!	#NULL!	#NULL!	#NULL!	#NULL!	#NULL!	#NULL!	#NULL!	#NULL!	#NULL!	#NULL!	#NULL!	#NULL!	#NULL!	#NULL!	#NULL!	#NULL!	#NULL!	#NULL!	#NULL!	#NULL!	#NULL!	#NULL!	#NULL!	#NULL!	#NULL!	#NULL!	#NULL!	#NULL!	#NULL!	#NULL!
2020-12-08 02:09:03	2020-12-08 02:19:40	83	636	2020-12-08 03:20:12	R_22FhW9vMej4JURq	0	1	#NULL!	0	0	0		If I believe the figures, we look on the right track, however, I only me a judgement when I've checked out the data source	7	7	7	2	2	6	2	5	5	8	5	5	4	4	3	3	4	3	4	3	3	4	2	3	2	4	4	2	2	2	3	3	3	4	4	2
2020-12-08 02:21:42	2020-12-08 02:55:06	100	2003	2020-12-08 02:55:06	R_22ROawGuqOa9K7N	1	2	2	0	0	0		The fact that the UK has a relatively low GINI is not surprising to me however it is surprising that the GINI for the UK and other European countries is not higher. The lower levels of inequality do not reflect my own experience as I have lived below the poverty line for most of my childhood and have only realised how big the difference in UK household income is once I moved out for university an…	7	7	7	1	1	1	1	5	5	8	5	5	3	3	3	3	3	4	5	3	4	5	4	3	4	3	4	4	2	2	2	4	4	4	4	2
2020-12-08 02:30:53	2020-12-08 02:32:54	8	120	2020-12-08 03:32:54	R_240BBpbMfpTgauL	0	#NULL!	#NULL!	0	#NULL!	#NULL!			#NULL!	#NULL!	#NULL!	#NULL!	#NULL!	#NULL!	#NULL!	#NULL!	#NULL!	#NULL!	#NULL!	#NULL!	#NULL!	#NULL!	#NULL!	#NULL!	#NULL!	#NULL!	#NULL!	#NULL!	#NULL!	#NULL!	#NULL!	#NULL!	#NULL!	#NULL!	#NULL!	#NULL!	#NULL!	#NULL!	#NULL!	#NULL!	#NULL!	#NULL!	#NULL!	#NULL!
2020-12-08 02:27:32	2020-12-08 02:28:26	8	53	2020-12-08 03:28:34	R_241Omy1JuH0b3eg	0	#NULL!	#NULL!	0	#NULL!	#NULL!			#NULL!	#NULL!	#NULL!	#NULL!	#NULL!	#NULL!	#NULL!	#NULL!	#NULL!	#NULL!	#NULL!	#NULL!	#NULL!	#NULL!	#NULL!	#NULL!	#NULL!	#NULL!	#NULL!	#NULL!	#NULL!	#NULL!	#NULL!	#NULL!	#NULL!	#NULL!	#NULL!	#NULL!	#NULL!	#NULL!	#NULL!	#NULL!	#NULL!	#NULL!	#NULL!	#NULL!
2020-12-08 02:28:21	2020-12-08 02:52:07	100	1425	2020-12-08 02:52:07	R_24NVeSH5Dbnwmku	1	1	1	0	1	0	It is not a shock to me as the more money you have the easier it is to make more . I think that as long as those with more money pay the proper taxes and invest back into the country it should not be a problem , it becomes a problem when the gap between them that have and them that don't widens. Which is why you need to keep the minimun wage a good level. It does not really effect me to much on t…		6	6	5	5	5	6	2	9	9	5	9	9	4	4	4	4	4	3	4	3	3	3	1	1	2	1	2	1	1	1	1	4	4	4	4	3
2020-12-08 02:30:20	2020-12-08 02:46:06	100	945	2020-12-08 02:46:06	R_24w3AE8TXE30QdE	1	2	2	0	1	0	The UK is divided in many demographics at the moment, the worst being economic inequality. The number of people who are homeless is proportional to the number receiving obscenely highly paid contracts by the government, who value their donors above those with the skills and abilities to carry out those contracts. Capitalism is killing off vulnerable citizens by denying them the incomes and health…		7	7	7	1	1	1	1	9	9	9	9	9	4	4	4	3	5	2	4	3	2	4	3	3	2	2	1	5	1	5	1	5	5	5	3	3
2020-12-08 02:24:46	2020-12-08 02:31:51	83	424	2020-12-08 03:31:54	R_25MgNdOFFGZ6ZIA	0	1	#NULL!	0	1	0	This GINI number is rather unexpected to be so high over such other countries is a little worrying. I am aware through my life how people are on a very different economic scale. However I wouldn’t have thought the contrast would have been so high compared such countries as Korea for example		6	6	6	2	3	2	2	8	5	3	5	5	4	4	4	4	4	2	4	4	4	4	2	4	3	2	2	4	2	2	3	4	3	4	3	3
2020-12-08 02:22:27	2020-12-08 03:16:50	83	3263	2020-12-08 04:17:08	R_25z1yMCNLaNU4xD	0	1	#NULL!	0	1	0	I am fortunate enough to have received a grammar school and university education, then to have moved into a professional job. I am however very aware of how difficult life is for a large proportion of the population. The direction of the UK government under Thatcher was extremely negative - although Labour attempted to correct some aspects of this, the UK remains wedded to a neo-liberal approach.…		7	7	6	1	1	1	1	9	9	5	9	9	5	4	5	5	4	5	4	4	4	4	1	2	2	3	2	4	3	2	3	5	5	5	2	2
2020-12-08 02:06:57	2020-12-08 02:14:16	83	439	2020-12-08 03:14:40	R_2AHGjVkkQnecZei	0	1	#NULL!	0	0	1		My thoughts are firstly that under the current regime the GINI coefficient is rising as a matter of policy and that the number could be biased depending on the distribution. I suspect most of the other countries listed have fewer 'middling' citizens are the distribution is polarised so that there are a very large number (relatively) of those at the top, and especially the bottom-end, of the distr…	6	7	7	2	2	1	1	5	9	3	5	8	3	4	4	4	3	4	3	2	4	3	2	5	3	4	4	5	2	3	1	2	5	4	1	1
2020-12-08 02:27:54	2020-12-08 02:48:03	100	1209	2020-12-08 02:48:03	R_2aVPKymxrb6RAjD	1	1	1	0	1	1	I am a full-time student here in the UK. Personally, this level does not seem too high in my eyes as I am originally from Brazil where the inequality of income is enormous. I have been living in the UK for just over two years now, and giving my little to no work experience and being in the student world, I have not felt a huge difference in the levels of income. The UK's GINI seems to be an accur…		3	5	3	5	7	5	6	5	9	5	9	9	5	5	4	4	4	4	4	2	4	4	1	2	4	5	4	4	2	2	4	4	4	4	4	1
2020-12-08 02:05:36	2020-12-08 02:23:18	83	1062	2020-12-08 03:23:29	R_2awqICKid51Nio3	0	1	#NULL!	0	0	0		I believe this to be true in the uk. I don't see much inequality in my day to day life.	3	3	3	4	5	5	5	5	5	5	5	5	5	5	5	5	5	4	4	3	3	4	2	3	4	4	3	2	2	3	4	4	3	4	3	4
2020-12-08 01:40:04	2020-12-08 01:40:16	2	12	2020-12-08 02:40:17	R_2BrqyPf6nejSNfI	0	#NULL!	#NULL!	0	#NULL!	#NULL!			#NULL!	#NULL!	#NULL!	#NULL!	#NULL!	#NULL!	#NULL!	#NULL!	#NULL!	#NULL!	#NULL!	#NULL!	#NULL!	#NULL!	#NULL!	#NULL!	#NULL!	#NULL!	#NULL!	#NULL!	#NULL!	#NULL!	#NULL!	#NULL!	#NULL!	#NULL!	#NULL!	#NULL!	#NULL!	#NULL!	#NULL!	#NULL!	#NULL!	#NULL!	#NULL!	#NULL!
2020-12-08 02:20:45	2020-12-08 02:27:32	2	406	2020-12-08 03:27:37	R_2co8CXVkQFu1GYG	0	#NULL!	#NULL!	0	#NULL!	#NULL!			#NULL!	#NULL!	#NULL!	#NULL!	#NULL!	#NULL!	#NULL!	#NULL!	#NULL!	#NULL!	#NULL!	#NULL!	#NULL!	#NULL!	#NULL!	#NULL!	#NULL!	#NULL!	#NULL!	#NULL!	#NULL!	#NULL!	#NULL!	#NULL!	#NULL!	#NULL!	#NULL!	#NULL!	#NULL!	#NULL!	#NULL!	#NULL!	#NULL!	#NULL!	#NULL!	#NULL!
2020-12-08 02:33:27	2020-12-08 02:36:37	8	190	2020-12-08 03:36:58	R_2CwETUzBMc3taHM	0	#NULL!	#NULL!	0	#NULL!	#NULL!			#NULL!	#NULL!	#NULL!	#NULL!	#NULL!	#NULL!	#NULL!	#NULL!	#NULL!	#NULL!	#NULL!	#NULL!	#NULL!	#NULL!	#NULL!	#NULL!	#NULL!	#NULL!	#NULL!	#NULL!	#NULL!	#NULL!	#NULL!	#NULL!	#NULL!	#NULL!	#NULL!	#NULL!	#NULL!	#NULL!	#NULL!	#NULL!	#NULL!	#NULL!	#NULL!	#NULL!
2020-12-08 02:06:12	2020-12-08 02:31:47	22	1535	2020-12-08 03:32:17	R_2CwWPmi0ZMfYcoc	0	#NULL!	#NULL!	0	0	#NULL!		To a large extent, I agree with the GI	5	5	4	4	5	5	5	#NULL!	#NULL!	#NULL!	#NULL!	#NULL!	#NULL!	#NULL!	#NULL!	#NULL!	#NULL!	#NULL!	#NULL!	#NULL!	#NULL!	#NULL!	#NULL!	#NULL!	#NULL!	#NULL!	#NULL!	#NULL!	#NULL!	#NULL!	#NULL!	#NULL!	#NULL!	#NULL!	#NULL!	#NULL!
2020-12-08 02:03:52	2020-12-08 02:04:04	1	11	2020-12-08 03:04:23	R_2dokTmMoKvEEzOD	0	#NULL!	#NULL!	0	#NULL!	#NULL!			#NULL!	#NULL!	#NULL!	#NULL!	#NULL!	#NULL!	#NULL!	#NULL!	#NULL!	#NULL!	#NULL!	#NULL!	#NULL!	#NULL!	#NULL!	#NULL!	#NULL!	#NULL!	#NULL!	#NULL!	#NULL!	#NULL!	#NULL!	#NULL!	#NULL!	#NULL!	#NULL!	#NULL!	#NULL!	#NULL!	#NULL!	#NULL!	#NULL!	#NULL!	#NULL!	#NULL!
2020-12-08 02:09:38	2020-12-08 02:30:21	100	1243	2020-12-08 02:30:22	R_2dsFoltDxAEWv7B	1	1	#NULL!	0	1	0	It seems about right, where I live the majority of people live pay check by paycheck.. you either have money or you don't rarely an inbetween		5	6	6	3	2	6	1	5	5	3	5	5	4	4	4	3	4	4	4	2	3	3	2	4	3	4	3	4	2	4	3	4	4	3	2	2
2020-12-08 02:36:52	2020-12-08 02:40:55	8	243	2020-12-08 03:41:06	R_2eWFvPoaBz0vcgi	0	#NULL!	#NULL!	0	#NULL!	#NULL!			#NULL!	#NULL!	#NULL!	#NULL!	#NULL!	#NULL!	#NULL!	#NULL!	#NULL!	#NULL!	#NULL!	#NULL!	#NULL!	#NULL!	#NULL!	#NULL!	#NULL!	#NULL!	#NULL!	#NULL!	#NULL!	#NULL!	#NULL!	#NULL!	#NULL!	#NULL!	#NULL!	#NULL!	#NULL!	#NULL!	#NULL!	#NULL!	#NULL!	#NULL!	#NULL!	#NULL!
2020-12-08 02:17:58	2020-12-08 02:18:19	8	21	2020-12-08 03:18:51	R_2fJ7ZiCN4g9QWA2	0	#NULL!	#NULL!	0	#NULL!	#NULL!			#NULL!	#NULL!	#NULL!	#NULL!	#NULL!	#NULL!	#NULL!	#NULL!	#NULL!	#NULL!	#NULL!	#NULL!	#NULL!	#NULL!	#NULL!	#NULL!	#NULL!	#NULL!	#NULL!	#NULL!	#NULL!	#NULL!	#NULL!	#NULL!	#NULL!	#NULL!	#NULL!	#NULL!	#NULL!	#NULL!	#NULL!	#NULL!	#NULL!	#NULL!	#NULL!	#NULL!
2020-12-08 02:11:26	2020-12-08 02:23:11	100	705	2020-12-08 02:23:11	R_2PB7hGodi4w0WRT	1	1	#NULL!	0	1	0	It really doesn't surprise me - the concentration of wealth in London and the glorification of the wealthy struck me when I moved here from Australia. There is a high level of homelessness, and the impact of austerity has clearly had a large impact on poverty levels, and the increase in the gap between wealthy and poor.		7	5	7	1	1	1	1	5	9	3	5	9	5	5	5	3	5	4	3	2	3	3	2	3	3	4	3	4	2	2	3	4	4	4	3	2
2020-12-08 02:09:58	2020-12-08 02:20:15	100	617	2020-12-08 02:20:16	R_2QKwVsM5AilIwbY	1	2	2	0	0	1		To an extent I think that this is true, as there is a massive gap to some extent (i.e. billionaires compared to the lower earners, however, there doesn't appear to be a huge disparity in earnings in my experience. However, when thinking about food insecurity and the current situation, it does show a gap in wealth, with some people earning a lot, and some earning very little. There are also a fair…	5	5	6	3	3	3	2	5	5	3	5	5	4	4	4	4	4	3	4	3	4	4	2	4	4	2	3	2	2	2	2	4	3	4	3	2
2020-12-08 02:05:46	2020-12-08 02:21:56	100	969	2020-12-08 02:21:57	R_2QodZBbr9g9VTHY	1	1	#NULL!	0	1	0	This meets my expectations. There seems to be few who have a lot and a lot who have relatively little. There is little social mobility in England.		5	5	6	1	1	6	1	5	9	5	9	5	5	5	5	5	5	4	4	4	4	4	2	3	4	4	4	4	2	3	2	5	5	5	2	2
2020-12-08 02:14:39	2020-12-08 02:15:09	8	30	2020-12-08 03:15:12	R_2qse9SUFo5GO91z	0	#NULL!	#NULL!	0	#NULL!	#NULL!			#NULL!	#NULL!	#NULL!	#NULL!	#NULL!	#NULL!	#NULL!	#NULL!	#NULL!	#NULL!	#NULL!	#NULL!	#NULL!	#NULL!	#NULL!	#NULL!	#NULL!	#NULL!	#NULL!	#NULL!	#NULL!	#NULL!	#NULL!	#NULL!	#NULL!	#NULL!	#NULL!	#NULL!	#NULL!	#NULL!	#NULL!	#NULL!	#NULL!	#NULL!	#NULL!	#NULL!
2020-12-08 02:27:02	2020-12-08 02:43:44	100	1002	2020-12-08 02:43:45	R_2RXlsQcLRLau4lX	1	2	2	0	1	1	This is in line with what I would expect from the UK. The property market reflects this with huge prices for flats in London and other big cities compared to the cheap houses in villages or near the seaside.		7	6	7	2	2	6	2	9	5	5	5	9	4	4	4	4	4	4	4	2	4	4	1	1	1	4	4	2	2	2	2	5	4	4	3	3
2020-12-08 02:25:09	2020-12-08 02:36:52	1	703	2020-12-08 03:36:59	R_2saOYkuA7ho6EXf	0	#NULL!	#NULL!	0	#NULL!	#NULL!			#NULL!	#NULL!	#NULL!	#NULL!	#NULL!	#NULL!	#NULL!	#NULL!	#NULL!	#NULL!	#NULL!	#NULL!	#NULL!	#NULL!	#NULL!	#NULL!	#NULL!	#NULL!	#NULL!	#NULL!	#NULL!	#NULL!	#NULL!	#NULL!	#NULL!	#NULL!	#NULL!	#NULL!	#NULL!	#NULL!	#NULL!	#NULL!	#NULL!	#NULL!	#NULL!	#NULL!
2020-12-08 01:29:29	2020-12-08 01:33:10	100	220	2020-12-08 01:33:10	R_2Sc1bTMLwQBQuT3	1	#NULL!	#NULL!	0	#NULL!	1			#NULL!	#NULL!	#NULL!	#NULL!	#NULL!	#NULL!	#NULL!	#NULL!	#NULL!	#NULL!	#NULL!	#NULL!	#NULL!	#NULL!	#NULL!	#NULL!	#NULL!	#NULL!	#NULL!	#NULL!	#NULL!	#NULL!	#NULL!	#NULL!	#NULL!	#NULL!	#NULL!	#NULL!	#NULL!	#NULL!	#NULL!	#NULL!	#NULL!	#NULL!	#NULL!	#NULL!
2020-12-08 02:26:08	2020-12-08 02:41:17	100	908	2020-12-08 02:41:17	R_2scDE0484POiwri	1	2	2	0	0	1		I found this really interesting and was surprised the UK results showed this	5	5	4	4	4	4	3	5	9	8	5	5	4	4	3	3	4	3	4	4	3	3	2	3	2	2	2	3	3	3	3	4	3	3	3	4
2020-12-08 02:35:20	2020-12-08 02:44:10	83	529	2020-12-08 03:44:13	R_2SprGFBPFdc9U7h	0	1	#NULL!	0	1	0	Perhaps the inequality in the UK might be traced to the past, i.e. there are persons who are benefiting from a higher income as a result of their family history. These capital rich people are getting a higher income than those selling their labour skills.		6	5	4	4	4	4	3	5	5	5	5	8	3	3	2	2	3	4	4	4	4	4	4	4	4	4	3	2	3	3	2	3	3	4	3	2
2020-12-08 02:20:57	2020-12-08 02:21:18	8	21	2020-12-08 03:21:24	R_2VCHxZrLQwBLAeN	0	#NULL!	#NULL!	0	#NULL!	#NULL!			#NULL!	#NULL!	#NULL!	#NULL!	#NULL!	#NULL!	#NULL!	#NULL!	#NULL!	#NULL!	#NULL!	#NULL!	#NULL!	#NULL!	#NULL!	#NULL!	#NULL!	#NULL!	#NULL!	#NULL!	#NULL!	#NULL!	#NULL!	#NULL!	#NULL!	#NULL!	#NULL!	#NULL!	#NULL!	#NULL!	#NULL!	#NULL!	#NULL!	#NULL!	#NULL!	#NULL!
2020-12-08 03:25:43	2020-12-08 03:25:50	1	6	2020-12-08 04:25:53	R_2vdHcYdqXIf5P24	0	#NULL!	#NULL!	0	#NULL!	#NULL!			#NULL!	#NULL!	#NULL!	#NULL!	#NULL!	#NULL!	#NULL!	#NULL!	#NULL!	#NULL!	#NULL!	#NULL!	#NULL!	#NULL!	#NULL!	#NULL!	#NULL!	#NULL!	#NULL!	#NULL!	#NULL!	#NULL!	#NULL!	#NULL!	#NULL!	#NULL!	#NULL!	#NULL!	#NULL!	#NULL!	#NULL!	#NULL!	#NULL!	#NULL!	#NULL!	#NULL!
2020-12-08 02:28:28	2020-12-08 02:44:42	83	973	2020-12-08 03:45:12	R_2VrVSqyfwfFN1M8	0	1	#NULL!	0	1	1	The information above at a first glance surprises me. the high level of homelessness and difficulties that lower income families face should put the UK at an higher GINI index than that. The fact that the UK has a high level compared to the countries mentioned above is not the same as having a high GINI index, as it is still in the bottom half compared with all countries with GINI index calculate…		7	5	7	1	1	2	1	9	5	3	9	5	5	4	4	4	4	3	3	3	3	3	1	3	3	5	2	3	2	1	1	4	4	3	3	1
2020-12-16 02:41:06	2020-12-16 03:07:26	100	1580	2020-12-16 03:07:27	R_2wtXhIKO711CMH5	1	1	1	0	1	1	I'm not surprised to see that the UK has the highest GINI among the countries on the graph. There has always seemed to me a great disparity between the rich and the poor in this country.		6	6	6	1	1	6	1	9	9	5	9	9	5	5	5	4	4	4	4	3	2	4	1	4	1	4	2	2	1	1	1	5	5	5	4	4
2020-12-08 02:14:38	2020-12-08 02:27:29	100	770	2020-12-08 02:27:29	R_2xELpYtpXBEyEFx	1	1	1	0	1	1	In the area I live, there are masses of difference between income. Some have higher Some have lower. In differnt areas of the uk there is different income		5	3	2	2	5	5	1	5	5	3	5	5	5	5	4	4	4	2	2	4	2	4	2	2	2	4	4	2	4	2	2	4	2	2	4	2
2020-12-08 02:33:40	2020-12-08 02:38:11	8	271	2020-12-08 03:38:56	R_2YSzzHLHcYHbTzO	0	#NULL!	#NULL!	0	#NULL!	#NULL!			#NULL!	#NULL!	#NULL!	#NULL!	#NULL!	#NULL!	#NULL!	#NULL!	#NULL!	#NULL!	#NULL!	#NULL!	#NULL!	#NULL!	#NULL!	#NULL!	#NULL!	#NULL!	#NULL!	#NULL!	#NULL!	#NULL!	#NULL!	#NULL!	#NULL!	#NULL!	#NULL!	#NULL!	#NULL!	#NULL!	#NULL!	#NULL!	#NULL!	#NULL!	#NULL!	#NULL!
2020-12-08 02:30:37	2020-12-08 02:53:42	85	1384	2020-12-08 03:54:03	R_30ql2uwZEbd6ThT	0	1	#NULL!	0	0	0		I think I would have guessed that the UK has a relatively low GINI due to my own experiences of living here. There's a clear distinction between the middle and working class from my own experience, however there's a pretty even split of people that come form the middle and working class that I know, indicating that even where the split between people happens the amount of people earning a similar…	5	3	5	5	4	6	3	5	9	8	9	9	5	5	5	5	5	3	3	4	3	4	1	1	1	4	5	1	4	1	4	4	5	5	5	2
2020-12-08 02:13:48	2020-12-08 02:15:00	8	71	2020-12-08 03:15:42	R_31bFuan4WEh3phw	0	#NULL!	#NULL!	0	#NULL!	#NULL!			#NULL!	#NULL!	#NULL!	#NULL!	#NULL!	#NULL!	#NULL!	#NULL!	#NULL!	#NULL!	#NULL!	#NULL!	#NULL!	#NULL!	#NULL!	#NULL!	#NULL!	#NULL!	#NULL!	#NULL!	#NULL!	#NULL!	#NULL!	#NULL!	#NULL!	#NULL!	#NULL!	#NULL!	#NULL!	#NULL!	#NULL!	#NULL!	#NULL!	#NULL!	#NULL!	#NULL!
2020-12-08 03:15:22	2020-12-08 03:33:14	100	1072	2020-12-08 03:33:15	R_336XotKrVuEGNMz	1	1	#NULL!	0	0	0		I am surprised the UK has the lower level of inequality. From my experience people living in council housing estates do not have the same equal wealth as someone living in a big house. Also the minimum wage is only £8.72 per hour and although a lot of people earn more than this there are also many more who earn only this.	5	6	7	6	6	6	5	5	5	5	9	9	5	4	5	5	4	4	4	4	4	4	1	2	4	4	3	3	2	3	2	5	5	5	4	4
2020-12-08 02:08:05	2020-12-08 02:21:23	8	797	2020-12-08 03:21:56	R_3EbPw8dJAwIpkeM	0	#NULL!	#NULL!	0	#NULL!	#NULL!			#NULL!	#NULL!	#NULL!	#NULL!	#NULL!	#NULL!	#NULL!	#NULL!	#NULL!	#NULL!	#NULL!	#NULL!	#NULL!	#NULL!	#NULL!	#NULL!	#NULL!	#NULL!	#NULL!	#NULL!	#NULL!	#NULL!	#NULL!	#NULL!	#NULL!	#NULL!	#NULL!	#NULL!	#NULL!	#NULL!	#NULL!	#NULL!	#NULL!	#NULL!	#NULL!	#NULL!
2020-12-08 02:32:27	2020-12-08 02:36:35	8	247	2020-12-08 03:36:58	R_3EzBQJVbkiFBUml	0	#NULL!	#NULL!	0	#NULL!	#NULL!			#NULL!	#NULL!	#NULL!	#NULL!	#NULL!	#NULL!	#NULL!	#NULL!	#NULL!	#NULL!	#NULL!	#NULL!	#NULL!	#NULL!	#NULL!	#NULL!	#NULL!	#NULL!	#NULL!	#NULL!	#NULL!	#NULL!	#NULL!	#NULL!	#NULL!	#NULL!	#NULL!	#NULL!	#NULL!	#NULL!	#NULL!	#NULL!	#NULL!	#NULL!	#NULL!	#NULL!
2020-12-08 01:59:09	2020-12-08 02:44:25	100	2715	2020-12-08 02:44:25	R_3fZbt5RVCb9T6eC	1	2	2	0	1	0	I understand that most people are not well off, don't have enough money. Most people do not have great jobs.		6	6	6	3	2	4	4	5	5	8	5	8	3	4	1	3	3	2	4	4	4	4	3	4	3	3	4	4	1	3	1	3	4	3	3	3
2020-12-08 01:54:03	2020-12-08 01:59:52	83	349	2020-12-08 03:00:10	R_3g4TRp9dpqEo4eI	0	1	#NULL!	0	0	0		My initial reaction is that this strikes me as surprising. My perception of the UK is that huge amounts of inequalities exist in terms of people's incomes. This is particularly apparent for me when looking at regional differences- with London and the South East being significantly more wealthy than the rest of the country, and enjoying the lion's share of government investment.	6	6	6	2	2	2	3	5	9	5	9	5	4	4	4	4	4	3	4	4	3	4	4	4	4	2	4	4	4	3	3	4	5	5	5	2
2020-12-08 02:21:55	2020-12-08 02:22:18	1	23	2020-12-08 03:22:27	R_3g6r7k0yxfXpQqG	0	#NULL!	#NULL!	0	#NULL!	#NULL!			#NULL!	#NULL!	#NULL!	#NULL!	#NULL!	#NULL!	#NULL!	#NULL!	#NULL!	#NULL!	#NULL!	#NULL!	#NULL!	#NULL!	#NULL!	#NULL!	#NULL!	#NULL!	#NULL!	#NULL!	#NULL!	#NULL!	#NULL!	#NULL!	#NULL!	#NULL!	#NULL!	#NULL!	#NULL!	#NULL!	#NULL!	#NULL!	#NULL!	#NULL!	#NULL!	#NULL!
2020-12-08 02:05:13	2020-12-08 02:06:36	13	83	2020-12-08 03:06:54	R_3Gg1wj2AHOmhFyR	0	#NULL!	#NULL!	0	#NULL!	#NULL!			#NULL!	#NULL!	#NULL!	#NULL!	#NULL!	#NULL!	#NULL!	#NULL!	#NULL!	#NULL!	#NULL!	#NULL!	#NULL!	#NULL!	#NULL!	#NULL!	#NULL!	#NULL!	#NULL!	#NULL!	#NULL!	#NULL!	#NULL!	#NULL!	#NULL!	#NULL!	#NULL!	#NULL!	#NULL!	#NULL!	#NULL!	#NULL!	#NULL!	#NULL!	#NULL!	#NULL!
2020-12-15 23:01:16	2020-12-15 23:09:45	100	509	2020-12-15 23:09:46	R_3HjoWHRsR7TNxSh	1	3	2	0	0	0		It seems fairly accurate to some of the conceptions you hear about from living in the Uk. However i did not expect it to be as low as it is on the graph above.	5	5	5	5	4	5	4	5	9	8	9	5	4	5	3	5	4	2	4	2	3	2	1	3	2	2	4	1	4	1	3	3	4	3	3	4
2020-12-08 01:55:31	2020-12-08 01:56:14	8	43	2020-12-08 02:56:15	R_3I0P1n3EiXivyNq	0	#NULL!	#NULL!	0	#NULL!	#NULL!			#NULL!	#NULL!	#NULL!	#NULL!	#NULL!	#NULL!	#NULL!	#NULL!	#NULL!	#NULL!	#NULL!	#NULL!	#NULL!	#NULL!	#NULL!	#NULL!	#NULL!	#NULL!	#NULL!	#NULL!	#NULL!	#NULL!	#NULL!	#NULL!	#NULL!	#NULL!	#NULL!	#NULL!	#NULL!	#NULL!	#NULL!	#NULL!	#NULL!	#NULL!	#NULL!	#NULL!
2020-12-08 02:52:15	2020-12-08 02:52:36	8	21	2020-12-08 03:52:45	R_3IcTHqRKDAXE9Ea	0	#NULL!	#NULL!	0	#NULL!	#NULL!			#NULL!	#NULL!	#NULL!	#NULL!	#NULL!	#NULL!	#NULL!	#NULL!	#NULL!	#NULL!	#NULL!	#NULL!	#NULL!	#NULL!	#NULL!	#NULL!	#NULL!	#NULL!	#NULL!	#NULL!	#NULL!	#NULL!	#NULL!	#NULL!	#NULL!	#NULL!	#NULL!	#NULL!	#NULL!	#NULL!	#NULL!	#NULL!	#NULL!	#NULL!	#NULL!	#NULL!
2020-12-08 03:17:10	2020-12-08 03:31:52	83	881	2020-12-08 04:32:00	R_3iKkcWTVOHujgoP	0	1	#NULL!	0	1	1	I live in a city where there is a very big poor rich divide. I certain areas you can travel only 5 minutes in an area and come across the whole spectrum of monetary demografics		6	6	6	2	1	2	2	5	5	8	5	5	4	4	4	3	4	3	4	3	4	4	2	3	3	3	2	1	1	1	1	3	3	4	4	2
2020-12-08 02:02:30	2020-12-08 02:39:30	2	2219	2020-12-08 03:39:32	R_3iKoougRYxnGuiN	0	#NULL!	#NULL!	0	#NULL!	#NULL!			#NULL!	#NULL!	#NULL!	#NULL!	#NULL!	#NULL!	#NULL!	#NULL!	#NULL!	#NULL!	#NULL!	#NULL!	#NULL!	#NULL!	#NULL!	#NULL!	#NULL!	#NULL!	#NULL!	#NULL!	#NULL!	#NULL!	#NULL!	#NULL!	#NULL!	#NULL!	#NULL!	#NULL!	#NULL!	#NULL!	#NULL!	#NULL!	#NULL!	#NULL!	#NULL!	#NULL!
2020-12-08 03:37:18	2020-12-08 04:03:50	100	1591	2020-12-08 04:03:50	R_3JKRJByR1fPec8g	1	2	2	0	0	1		I think that the uk GINI is low because other countries may have a lower cost of living and each country have their own way of doing things.	6	6	6	2	2	3	3	9	9	9	9	9	5	5	5	5	5	3	3	3	3	3	2	2	3	3	2	3	2	4	2	5	5	5	5	5
2020-12-08 02:33:17	2020-12-08 02:35:48	8	151	2020-12-08 03:35:57	R_3Jwukkj3ySbPfkW	0	#NULL!	#NULL!	0	#NULL!	#NULL!			#NULL!	#NULL!	#NULL!	#NULL!	#NULL!	#NULL!	#NULL!	#NULL!	#NULL!	#NULL!	#NULL!	#NULL!	#NULL!	#NULL!	#NULL!	#NULL!	#NULL!	#NULL!	#NULL!	#NULL!	#NULL!	#NULL!	#NULL!	#NULL!	#NULL!	#NULL!	#NULL!	#NULL!	#NULL!	#NULL!	#NULL!	#NULL!	#NULL!	#NULL!	#NULL!	#NULL!
2020-12-08 02:25:28	2020-12-08 02:58:48	100	1999	2020-12-08 02:58:48	R_3jYzAaWl2uz8Kzz	1	1	1	0	0	0		i never felt like i earn significantly ore then ervyone else around me and it feelse good. the low gini means that most people in the uk earn just about the same as everyone else	2	4	1	2	2	6	5	3	3	3	3	3	2	2	2	3	4	4	4	4	4	4	4	4	4	4	4	2	2	4	2	2	2	3	4	4
2020-12-08 02:13:09	2020-12-08 02:22:47	100	577	2020-12-08 02:22:47	R_3MujlLMsLPa4mMx	1	1	1	0	1	0	going downhill from here		6	6	7	1	1	4	2	8	9	8	9	9	3	4	3	3	4	3	4	3	4	4	2	2	2	2	2	2	2	2	2	2	5	4	4	4
2020-12-08 02:23:25	2020-12-08 02:23:46	8	21	2020-12-08 03:24:05	R_3n0pOUTT7D1rHbj	0	#NULL!	#NULL!	0	#NULL!	#NULL!			#NULL!	#NULL!	#NULL!	#NULL!	#NULL!	#NULL!	#NULL!	#NULL!	#NULL!	#NULL!	#NULL!	#NULL!	#NULL!	#NULL!	#NULL!	#NULL!	#NULL!	#NULL!	#NULL!	#NULL!	#NULL!	#NULL!	#NULL!	#NULL!	#NULL!	#NULL!	#NULL!	#NULL!	#NULL!	#NULL!	#NULL!	#NULL!	#NULL!	#NULL!	#NULL!	#NULL!
2020-12-08 02:06:59	2020-12-08 02:07:32	2	32	2020-12-08 03:08:29	R_3npgURd31N87z6h	0	#NULL!	#NULL!	0	#NULL!	#NULL!			#NULL!	#NULL!	#NULL!	#NULL!	#NULL!	#NULL!	#NULL!	#NULL!	#NULL!	#NULL!	#NULL!	#NULL!	#NULL!	#NULL!	#NULL!	#NULL!	#NULL!	#NULL!	#NULL!	#NULL!	#NULL!	#NULL!	#NULL!	#NULL!	#NULL!	#NULL!	#NULL!	#NULL!	#NULL!	#NULL!	#NULL!	#NULL!	#NULL!	#NULL!	#NULL!	#NULL!
2020-12-08 03:15:28	2020-12-08 03:24:42	83	553	2020-12-08 04:24:47	R_3OcVIJu4BXeBHrz	0	2	#NULL!	0	1	1	I would most definitely agree that the UK has some of the highest wealth and income inequality in the UK, especially considering I come from a working class background. Also just witness the vast amounts of poverty many families experience in inner city urban areas is a confirmation of the info stated above.		6	7	5	1	2	4	1	5	5	8	9	9	4	3	2	4	2	4	4	4	4	4	1	3	1	1	4	4	3	4	1	4	3	4	4	3
2020-12-08 03:01:08	2020-12-08 03:03:37	8	149	2020-12-08 04:03:50	R_3PoBwzG2EYVdKNe	0	#NULL!	#NULL!	0	#NULL!	#NULL!			#NULL!	#NULL!	#NULL!	#NULL!	#NULL!	#NULL!	#NULL!	#NULL!	#NULL!	#NULL!	#NULL!	#NULL!	#NULL!	#NULL!	#NULL!	#NULL!	#NULL!	#NULL!	#NULL!	#NULL!	#NULL!	#NULL!	#NULL!	#NULL!	#NULL!	#NULL!	#NULL!	#NULL!	#NULL!	#NULL!	#NULL!	#NULL!	#NULL!	#NULL!	#NULL!	#NULL!
2020-12-08 02:11:36	2020-12-08 02:11:56	8	20	2020-12-08 03:12:35	R_3qsYMMdV5RBPlwd	0	#NULL!	#NULL!	0	#NULL!	#NULL!			#NULL!	#NULL!	#NULL!	#NULL!	#NULL!	#NULL!	#NULL!	#NULL!	#NULL!	#NULL!	#NULL!	#NULL!	#NULL!	#NULL!	#NULL!	#NULL!	#NULL!	#NULL!	#NULL!	#NULL!	#NULL!	#NULL!	#NULL!	#NULL!	#NULL!	#NULL!	#NULL!	#NULL!	#NULL!	#NULL!	#NULL!	#NULL!	#NULL!	#NULL!	#NULL!	#NULL!
2020-12-08 01:56:07	2020-12-08 02:03:17	100	430	2020-12-08 02:03:17	R_3s7hlzhNlWbRtMa	1	2	2	0	0	1		I feel that where I am living in the UK this is a fair reflection of inequality. The difficulty where i am is that there is a good living cost and wages balance. However opportunities can be lacking for growth and promotion. I would say that there is a low level of inequality where i am	5	6	5	2	5	5	3	5	5	5	5	5	4	4	4	4	4	4	4	4	4	4	2	2	4	5	4	2	2	1	1	5	5	5	5	5
2020-12-08 02:21:41	2020-12-08 02:24:44	8	182	2020-12-08 03:25:05	R_3shrc7LsMUkauRe	0	#NULL!	#NULL!	0	#NULL!	#NULL!			#NULL!	#NULL!	#NULL!	#NULL!	#NULL!	#NULL!	#NULL!	#NULL!	#NULL!	#NULL!	#NULL!	#NULL!	#NULL!	#NULL!	#NULL!	#NULL!	#NULL!	#NULL!	#NULL!	#NULL!	#NULL!	#NULL!	#NULL!	#NULL!	#NULL!	#NULL!	#NULL!	#NULL!	#NULL!	#NULL!	#NULL!	#NULL!	#NULL!	#NULL!	#NULL!	#NULL!
2020-12-08 02:23:57	2020-12-08 02:27:55	8	238	2020-12-08 03:28:12	R_4GU7OT1EeJRszDz	0	#NULL!	#NULL!	0	#NULL!	#NULL!			#NULL!	#NULL!	#NULL!	#NULL!	#NULL!	#NULL!	#NULL!	#NULL!	#NULL!	#NULL!	#NULL!	#NULL!	#NULL!	#NULL!	#NULL!	#NULL!	#NULL!	#NULL!	#NULL!	#NULL!	#NULL!	#NULL!	#NULL!	#NULL!	#NULL!	#NULL!	#NULL!	#NULL!	#NULL!	#NULL!	#NULL!	#NULL!	#NULL!	#NULL!	#NULL!	#NULL!
2020-12-08 02:26:59	2020-12-08 02:27:11	8	11	2020-12-08 03:27:36	R_4OsHaLcBkyjbYe5	0	#NULL!	#NULL!	0	#NULL!	#NULL!			#NULL!	#NULL!	#NULL!	#NULL!	#NULL!	#NULL!	#NULL!	#NULL!	#NULL!	#NULL!	#NULL!	#NULL!	#NULL!	#NULL!	#NULL!	#NULL!	#NULL!	#NULL!	#NULL!	#NULL!	#NULL!	#NULL!	#NULL!	#NULL!	#NULL!	#NULL!	#NULL!	#NULL!	#NULL!	#NULL!	#NULL!	#NULL!	#NULL!	#NULL!	#NULL!	#NULL!
2020-12-08 02:28:50	2020-12-08 02:55:25	100	1595	2020-12-08 02:55:26	R_5pXnXnwA5BJopyx	1	2	2	0	1	1	As a work class person i can see it, its so much stuff not affordable to people with low earning, like houses .		7	7	7	1	2	2	1	9	9	5	9	9	4	4	4	4	4	4	4	4	4	4	2	4	5	4	4	2	2	4	2	5	4	5	4	5
2020-12-08 02:14:31	2020-12-08 02:15:21	2	50	2020-12-08 03:15:44	R_5szsZ5YmRuZpSBr	0	#NULL!	#NULL!	0	#NULL!	#NULL!			#NULL!	#NULL!	#NULL!	#NULL!	#NULL!	#NULL!	#NULL!	#NULL!	#NULL!	#NULL!	#NULL!	#NULL!	#NULL!	#NULL!	#NULL!	#NULL!	#NULL!	#NULL!	#NULL!	#NULL!	#NULL!	#NULL!	#NULL!	#NULL!	#NULL!	#NULL!	#NULL!	#NULL!	#NULL!	#NULL!	#NULL!	#NULL!	#NULL!	#NULL!	#NULL!	#NULL!
2020-12-08 02:21:10	2020-12-08 02:26:29	8	319	2020-12-08 03:26:34	R_6EuYF8Fgz4fqIXn	0	#NULL!	#NULL!	0	#NULL!	#NULL!			#NULL!	#NULL!	#NULL!	#NULL!	#NULL!	#NULL!	#NULL!	#NULL!	#NULL!	#NULL!	#NULL!	#NULL!	#NULL!	#NULL!	#NULL!	#NULL!	#NULL!	#NULL!	#NULL!	#NULL!	#NULL!	#NULL!	#NULL!	#NULL!	#NULL!	#NULL!	#NULL!	#NULL!	#NULL!	#NULL!	#NULL!	#NULL!	#NULL!	#NULL!	#NULL!	#NULL!
2020-12-08 02:13:49	2020-12-08 02:13:53	1	4	2020-12-08 03:14:07	R_6J7bnAM6dAiywxz	0	#NULL!	#NULL!	0	#NULL!	#NULL!			#NULL!	#NULL!	#NULL!	#NULL!	#NULL!	#NULL!	#NULL!	#NULL!	#NULL!	#NULL!	#NULL!	#NULL!	#NULL!	#NULL!	#NULL!	#NULL!	#NULL!	#NULL!	#NULL!	#NULL!	#NULL!	#NULL!	#NULL!	#NULL!	#NULL!	#NULL!	#NULL!	#NULL!	#NULL!	#NULL!	#NULL!	#NULL!	#NULL!	#NULL!	#NULL!	#NULL!
2020-12-08 02:21:36	2020-12-08 02:50:40	84	1743	2020-12-08 03:50:53	R_7WIoSRHH5auG8hz	0	1	#NULL!	0	1	1	This finding does not surprise me, I definitely believe there are high levels of inequality in the UK, with a huge amount of wealth being concentrated in the hands of few people. You very much feel that in London when you see some of the people flaunting their wealth in this city.		6	6	6	2	2	2	2	9	9	5	9	9	5	5	5	5	5	4	4	4	4	4	2	2	3	4	4	2	3	2	2	5	5	5	2	2
2020-12-08 02:04:44	2020-12-08 02:10:11	83	326	2020-12-08 03:10:20	R_82etb1Cqea8gXKx	0	1	#NULL!	0	1	1	I really think in 2020 the inequality ap should be much lower		7	6	6	1	2	4	2	5	5	3	5	5	4	4	4	4	4	2	2	2	2	2	1	1	1	1	1	1	1	1	1	4	4	3	2	2
2020-12-08 02:30:59	2020-12-08 02:31:10	2	10	2020-12-08 03:31:30	R_8qNteNJQiT317vb	0	#NULL!	#NULL!	0	#NULL!	#NULL!			#NULL!	#NULL!	#NULL!	#NULL!	#NULL!	#NULL!	#NULL!	#NULL!	#NULL!	#NULL!	#NULL!	#NULL!	#NULL!	#NULL!	#NULL!	#NULL!	#NULL!	#NULL!	#NULL!	#NULL!	#NULL!	#NULL!	#NULL!	#NULL!	#NULL!	#NULL!	#NULL!	#NULL!	#NULL!	#NULL!	#NULL!	#NULL!	#NULL!	#NULL!	#NULL!	#NULL!
2020-12-08 02:13:57	2020-12-08 02:16:22	1	145	2020-12-08 03:16:46	R_b4mhAX8JgAI6EpP	0	#NULL!	#NULL!	0	#NULL!	#NULL!			#NULL!	#NULL!	#NULL!	#NULL!	#NULL!	#NULL!	#NULL!	#NULL!	#NULL!	#NULL!	#NULL!	#NULL!	#NULL!	#NULL!	#NULL!	#NULL!	#NULL!	#NULL!	#NULL!	#NULL!	#NULL!	#NULL!	#NULL!	#NULL!	#NULL!	#NULL!	#NULL!	#NULL!	#NULL!	#NULL!	#NULL!	#NULL!	#NULL!	#NULL!	#NULL!	#NULL!
2020-12-08 02:17:10	2020-12-08 02:20:49	2	219	2020-12-08 03:21:23	R_cNOzw3QdlOsfqKt	0	#NULL!	#NULL!	0	#NULL!	#NULL!			#NULL!	#NULL!	#NULL!	#NULL!	#NULL!	#NULL!	#NULL!	#NULL!	#NULL!	#NULL!	#NULL!	#NULL!	#NULL!	#NULL!	#NULL!	#NULL!	#NULL!	#NULL!	#NULL!	#NULL!	#NULL!	#NULL!	#NULL!	#NULL!	#NULL!	#NULL!	#NULL!	#NULL!	#NULL!	#NULL!	#NULL!	#NULL!	#NULL!	#NULL!	#NULL!	#NULL!
2020-12-08 01:57:38	2020-12-08 02:16:42	98	1143	2020-12-08 03:17:15	R_D15u1jkqIltnH5n	0	1	#NULL!	0	1	1	I am not surprised at the high GINI levels within the Uk. I currently live in Glasgow, Scotland, and it’s very visible the gap between inequality in surrounding areas. The phrase ‘postcode poverty’ is used frequently here and it’s very apt, people can be living in serious deprivation but 2 minutes away in the same postcode is some of the wealthiest households in the country		7	7	7	1	2	7	1	9	9	8	9	9	4	4	4	3	4	3	4	4	3	3	2	3	3	2	2	4	3	2	1	4	5	5	3	2
2020-12-08 02:20:26	2020-12-08 02:31:05	83	639	2020-12-08 03:31:21	R_d55Mu9nDZj0vSSt	0	2	#NULL!	0	1	1	The uk has a very big difference between income and social opportunity. It seems that people in the uk struggle to make it up the social ladder due to having less opportunity's regarding income.		6	6	5	1	2	4	3	5	9	9	9	9	5	5	4	3	4	3	5	4	3	4	2	4	2	2	4	2	2	3	2	4	5	5	5	4
2020-12-08 02:28:06	2020-12-08 02:50:02	83	1316	2020-12-08 03:50:19	R_NXt1B2ivaUbeVq1	0	1	#NULL!	0	0	1		I believe that in the UK if you do not work hard you will not get money. There is somewhat an equal opportunity offered to everyone to get a good job and to make the most money to become one of the highest income households. Universities offer student finance for those who cannot afford, which gives them the opportunity to get into a higher paying job alongside those who are raised into a high in…	6	3	2	2	2	2	1	5	5	3	3	5	5	5	4	4	3	4	2	2	2	2	2	4	4	4	4	2	4	4	4	2	4	2	4	4
2020-12-08 02:06:49	2020-12-08 02:18:18	100	688	2020-12-08 02:18:18	R_OGR8384MHPbw8WR	1	1	1	0	0	1		Living in the uk there are obviously signs of both equality and inequality, however for me personally I feel the equality out weighs inequality, but I’m sure others will disagree based on their lives.	7	4	5	2	2	7	2	9	9	9	9	9	4	4	4	3	4	3	3	4	4	4	3	3	3	3	3	3	4	2	2	4	4	4	3	3
2020-12-08 01:47:23	2020-12-08 01:51:40	8	256	2020-12-08 02:51:42	R_ROj72iwVmu1Xb3j	0	#NULL!	#NULL!	0	#NULL!	#NULL!			#NULL!	#NULL!	#NULL!	#NULL!	#NULL!	#NULL!	#NULL!	#NULL!	#NULL!	#NULL!	#NULL!	#NULL!	#NULL!	#NULL!	#NULL!	#NULL!	#NULL!	#NULL!	#NULL!	#NULL!	#NULL!	#NULL!	#NULL!	#NULL!	#NULL!	#NULL!	#NULL!	#NULL!	#NULL!	#NULL!	#NULL!	#NULL!	#NULL!	#NULL!	#NULL!	#NULL!
2020-12-08 01:51:47	2020-12-08 02:12:42	100	1255	2020-12-08 02:12:43	R_skig1sVDls4ORb3	1	5	2	0	0	1		As a person who came from Latvia, a neighbouring country to Lithuania that has a similar economic situation, I can confirm that the UK had a more equal economical attitude towards the population. But the situation began to change dramatically, and 2020 showed that the entire world, including the UK, is heading for dire economic inequality.	6	7	7	1	1	2	1	5	5	5	5	5	3	4	3	3	4	4	4	3	3	3	3	3	3	3	3	3	3	3	3	4	4	4	3	4
2020-12-08 01:54:22	2020-12-08 02:06:16	8	713	2020-12-08 03:06:19	R_SNMjznpTsxHa6DD	0	#NULL!	#NULL!	0	#NULL!	#NULL!			#NULL!	#NULL!	#NULL!	#NULL!	#NULL!	#NULL!	#NULL!	#NULL!	#NULL!	#NULL!	#NULL!	#NULL!	#NULL!	#NULL!	#NULL!	#NULL!	#NULL!	#NULL!	#NULL!	#NULL!	#NULL!	#NULL!	#NULL!	#NULL!	#NULL!	#NULL!	#NULL!	#NULL!	#NULL!	#NULL!	#NULL!	#NULL!	#NULL!	#NULL!	#NULL!	#NULL!
2020-12-08 02:20:22	2020-12-08 02:39:56	100	1173	2020-12-08 02:39:56	R_W2pjsR22dL23d7z	1	2	2	0	1	1	I am not surprised that the UK has quite a high GINI as the UK's wealth is owned by a small group of people. There is definitely a North/South divide with most of the UK's wealth being concentrated in the South, especially London. Inequality within the UK is apparent for all to see and there is a rising demand for food banks and more people living on or below the poverty line.		7	6	7	5	5	5	5	9	9	9	9	9	5	5	5	5	4	3	3	3	3	3	2	2	2	2	4	2	2	2	2	5	4	5	4	3
2020-12-08 02:40:17	2020-12-08 02:40:41	1	24	2020-12-08 03:41:03	R_WkWfmIqKfcibmRX	0	#NULL!	#NULL!	0	#NULL!	#NULL!			#NULL!	#NULL!	#NULL!	#NULL!	#NULL!	#NULL!	#NULL!	#NULL!	#NULL!	#NULL!	#NULL!	#NULL!	#NULL!	#NULL!	#NULL!	#NULL!	#NULL!	#NULL!	#NULL!	#NULL!	#NULL!	#NULL!	#NULL!	#NULL!	#NULL!	#NULL!	#NULL!	#NULL!	#NULL!	#NULL!	#NULL!	#NULL!	#NULL!	#NULL!	#NULL!	#NULL!
2020-12-08 02:22:47	2020-12-08 02:39:39	84	1011	2020-12-08 03:39:49	R_xDe4QqX3gnBdhf3	0	1	#NULL!	0	1	1	it shows what a lot of UK residents have suspected that inequality has grown to massive levels. I would suspect this is disparity is due to rising cost of living of coupled with low wage growth and no support from or regulation to public services which aid does on the bottom of the ladder		7	7	7	1	1	2	1	5	5	8	5	5	4	5	5	5	4	4	3	3	2	4	2	2	2	1	2	3	2	3	2	5	4	4	3	3
2020-12-08 02:03:38	2020-12-08 02:11:39	2	481	2020-12-08 03:12:34	R_YQekvmFL1kqGcjn	0	#NULL!	#NULL!	0	#NULL!	#NULL!			#NULL!	#NULL!	#NULL!	#NULL!	#NULL!	#NULL!	#NULL!	#NULL!	#NULL!	#NULL!	#NULL!	#NULL!	#NULL!	#NULL!	#NULL!	#NULL!	#NULL!	#NULL!	#NULL!	#NULL!	#NULL!	#NULL!	#NULL!	#NULL!	#NULL!	#NULL!	#NULL!	#NULL!	#NULL!	#NULL!	#NULL!	#NULL!	#NULL!	#NULL!	#NULL!	#NULL!
2020-12-08 02:37:31	2020-12-08 02:38:18	8	47	2020-12-08 03:38:31	R_yUaofhE8p3Ux04x	0	#NULL!	#NULL!	0	#NULL!	#NULL!			#NULL!	#NULL!	#NULL!	#NULL!	#NULL!	#NULL!	#NULL!	#NULL!	#NULL!	#NULL!	#NULL!	#NULL!	#NULL!	#NULL!	#NULL!	#NULL!	#NULL!	#NULL!	#NULL!	#NULL!	#NULL!	#NULL!	#NULL!	#NULL!	#NULL!	#NULL!	#NULL!	#NULL!	#NULL!	#NULL!	#NULL!	#NULL!	#NULL!	#NULL!	#NULL!	#NULL!
2020-12-08 02:20:17	2020-12-08 02:21:58	8	100	2020-12-08 03:21:58	R_Z4v9qFxWQlXVSq5	0	#NULL!	#NULL!	0	#NULL!	#NULL!			#NULL!	#NULL!	#NULL!	#NULL!	#NULL!	#NULL!	#NULL!	#NULL!	#NULL!	#NULL!	#NULL!	#NULL!	#NULL!	#NULL!	#NULL!	#NULL!	#NULL!	#NULL!	#NULL!	#NULL!	#NULL!	#NULL!	#NULL!	#NULL!	#NULL!	#NULL!	#NULL!	#NULL!	#NULL!	#NULL!	#NULL!	#NULL!	#NULL!	#NULL!	#NULL!	#NULL!
2020-12-08 02:18:53	2020-12-08 02:21:58	8	184	2020-12-08 03:21:58	R_zUxzIzHmYAtsYxj	0	#NULL!	#NULL!	0	#NULL!	#NULL!			#NULL!	#NULL!	#NULL!	#NULL!	#NULL!	#NULL!	#NULL!	#NULL!	#NULL!	#NULL!	#NULL!	#NULL!	#NULL!	#NULL!	#NULL!	#NULL!	#NULL!	#NULL!	#NULL!	#NULL!	#NULL!	#NULL!	#NULL!	#NULL!	#NULL!	#NULL!	#NULL!	#NULL!	#NULL!	#NULL!	#NULL!	#NULL!	#NULL!	#NULL!	#NULL!	#NULL!
2020-12-08 02:39:47	2020-12-08 02:57:34	100	1066	2020-12-08 02:57:35	R_1f8dZqKYZTxhULp	1	1	2	1	0	0		Living in UK I see that even people who earn minimum wage can afford a lot of things. Lithuania is one in the poorest country in Europe and the standard pf life is so different, there you almost can't find middle class, only poor or rich.	4	5	4	4	4	4	1	5	5	5	5	5	4	4	4	4	4	3	3	3	3	3	1	1	1	3	1	1	1	1	1	4	4	4	4	4
2020-12-08 02:11:42	2020-12-08 02:38:39	100	1616	2020-12-08 02:38:39	R_DMK0QW2VNLEMQjD	1	1	2	1	0	0		Living in the UK I can see that differences between rich and poor are not so prominent when we compare with other countries. For example, the majority of children attend public schools and the vast majority uses public health service, which suggests a more equal society to me.	4	4	5	2	2	2	2	9	9	5	9	9	4	4	4	4	4	4	4	3	3	4	2	3	1	4	2	4	2	1	1	5	5	5	4	3
2020-12-08 02:12:25	2020-12-08 02:24:34	100	728	2020-12-08 02:24:34	R_xo4xkXcwRSVZCYF	1	1	2	1	0	0		The results of the above graph align similarly with my experiences of the UK. I feel fortunate to be a citizen of such a country.	3	6	5	5	5	5	5	5	5	5	5	5	4	4	4	4	4	4	4	3	3	4	1	3	2	1	2	4	2	4	4	4	4	4	4	4
2020-12-08 02:28:27	2020-12-08 02:45:30	100	1022	2020-12-08 02:45:30	R_27CZdGdX2hDa6q9	1	1	2	1	1	0	It doesn't immediately shock me or anything like that - I expected the UK to be relatively un-equal in terms of wealth. I'm aware that there are a LOT of lower-class/working-class citizens within the UK that will never earn as much as the upper-class. Also, there are a lot of people in receipt of Universal Credit (unemployment welfare) within the UK.		5	6	6	4	4	6	2	5	5	1	5	1	2	2	2	2	2	5	4	3	3	3	1	1	1	4	1	1	1	1	1	3	4	3	2	2
2020-12-08 02:10:55	2020-12-08 02:33:17	100	1341	2020-12-08 02:33:17	R_0JUdWR73pZcW0KZ	1	1	2	1	1	0	I think it shows that the UK, amongst other countries have a higher gap in terms of the poorest and the richest. Which is interesting if you expect the UK to be one of the best places to live, with the most opportunities.		5	6	7	3	3	5	4	5	9	8	9	5	5	4	4	3	4	4	5	3	5	4	2	4	2	2	4	2	4	1	3	4	3	4	2	2
2020-12-08 02:19:09	2020-12-08 02:28:11	100	542	2020-12-08 02:28:12	R_10V39PtlPGyxBxK	1	1	2	1	0	0		I personally do not believe that the UK is the most equal country. From living in the UK I believe there is a vast difference between the rich and the poor and therefore I believe it is inequal. We have many people who earn massive amounts of money and then we have a high proportion of the population that are homeless. Unemployment is also on the rise.	5	5	6	3	2	2	2	8	8	8	8	8	2	2	2	2	2	3	3	3	3	3	4	4	4	2	3	2	2	4	2	2	3	4	3	3
2020-12-08 02:33:33	2020-12-08 02:58:45	100	1511	2020-12-08 02:58:45	R_12f11LPTFfelQJi	1	1	2	1	1	1	Relative to these countries it shows that the UK, which has aspirations like most developed countries to be the best, is a poor performer currently. What would be interesting to see is how this has evolved over time, and what policies (if any individual policy can have such a causality) has led to an increase/ decrease of this value over time.		6	7	7	1	1	4	4	5	5	5	9	5	4	4	3	3	4	5	4	4	4	4	1	3	4	4	1	4	1	1	1	4	3	4	1	1
2020-12-08 02:27:10	2020-12-08 02:53:36	100	1586	2020-12-08 02:53:36	R_1dMnbNNrl7MiWbU	1	1	2	1	0	1		My experience is aligned with the results presented above: while I can witness certain inequalities overall I do feel that life in UK is good. Even if everyone would start with the very same income after some the inequalities would appear due to the complexity of the people live their life or the financial attitudes or their circumstances. While UK is not perfect it certainly feels like a country…	5	5	6	4	4	4	3	5	8	8	8	5	3	4	3	3	3	3	3	3	3	3	5	4	5	5	4	4	5	3	4	3	4	3	3	3
2020-12-08 02:36:42	2020-12-08 03:05:16	100	1714	2020-12-08 03:05:16	R_1dtSPs1G8IRmqBw	1	1	2	1	1	1	I was actually aware of the fact that the UK had a GINI coefficient of approximately 33! Overall, this is not a bad outcome when compared with the EU's average GINI coefficient. From a more practical point of view, having been in different EU countries and lived in the UK for quite a long time, I would say that even if there appears to be differences (based on this inequality coefficient) this is…		4	5	4	3	5	5	5	9	9	5	9	9	5	4	4	4	5	4	4	4	4	5	3	3	3	2	2	2	3	3	2	5	5	4	4	4
2020-12-08 02:12:30	2020-12-08 02:24:54	100	744	2020-12-08 02:24:54	R_1DYdglUL4J5Tzlx	1	1	2	1	0	1		I was surprised to find UK has lowest GINI. It feels at the moment there is alot of disparity between rich and poor in UK. Media has a lot to do with this. Given apparently 1 in 5 kids in uk lives in poverty and so many rely on food banks surprising the distribution of wealth is not as great as expected.	5	6	6	3	5	5	3	5	5	5	5	5	4	4	4	4	3	3	4	3	3	4	3	3	3	3	3	3	2	3	2	4	4	4	4	4
2020-12-16 02:37:54	2020-12-16 03:05:51	100	1677	2020-12-16 03:05:52	R_1DYDx4dQoekgylW	1	1	2	1	0	1		Hmm, it's an odd graph. The scale makes it look like the UK is really low compared to the others but is really only a few points different. Is it supposed to be to scale? Is it supposed to be misleading and to make me feel more positive than I perhaps should? I can't say seeing that we supposedly have lower inequality makes me feel any better. I still have a friend who works in care that can hard…	7	7	7	2	2	2	1	5	5	3	5	5	4	4	4	4	4	3	4	2	2	2	1	2	2	4	2	3	1	2	1	4	4	3	2	1
2020-12-08 02:13:32	2020-12-08 02:26:43	100	790	2020-12-08 02:26:43	R_1E50JGmqD1OmTb0	1	1	2	1	0	1		The UK to me has extremely varying levels of equality not just with top to bottom but between working classes and middle classes too.	7	6	7	2	2	1	2	3	9	1	5	5	4	4	2	3	4	2	4	4	4	4	1	1	1	5	2	2	1	1	1	4	2	5	4	4
2020-12-08 02:29:40	2020-12-08 02:48:48	100	1148	2020-12-08 02:48:48	R_1Edoio0mLITG8IA	1	1	2	1	0	1		I really think there are no poor people in the UK. The country gives benefits to the most socially unstable people, there are also shelters for homeless people, free food and so on. I haven't seen a single beggar on the streets compared to my home country where homeless and beggars are on every corner. Families with children and unemployed also get money from the government, everyone can work equ…	3	5	2	6	5	3	2	9	9	5	9	9	5	5	5	5	5	5	4	5	5	4	2	2	4	4	5	1	1	4	5	4	4	4	2	2
2020-12-08 02:12:58	2020-12-08 02:30:52	100	1073	2020-12-08 02:30:52	R_1ePDc8h2kUjF83D	1	1	2	1	0	1		I am surprised, so can only assume that in the grand scheme of equally world wide, 33.2 is still relatively high in terms of inequality in comparison to other countries such as Denmark and Sweden for example, whilst a country like USA I would expect to be much higher than Lithuania, so in this comparison although Lithuania seems high in terms of inequality, it may be somewhere in the middle world…	6	6	6	2	5	6	6	5	9	5	9	5	5	5	3	4	4	4	4	2	2	4	1	3	4	4	3	2	2	2	1	5	4	5	3	1
2020-12-08 03:15:35	2020-12-08 03:24:39	100	543	2020-12-08 03:24:39	R_1eRZIMc6kU0Hpnp	1	1	2	1	1	0	I was actually surprised that the Gini was only 33 as I thought it would be much higher! I think there is a huge gap between the poor and wealthy, even in the town I am from and that in itself doesn't have such a huge spread as say London		7	3	6	2	2	4	3	9	9	8	9	9	3	4	4	5	4	4	4	4	4	4	2	2	4	4	4	2	2	2	2	5	4	5	3	2
2020-12-08 02:32:13	2020-12-08 02:53:55	100	1301	2020-12-08 02:53:55	R_1EXNY0O6dZ2oWjA	1	1	2	1	1	1	The UK's high GINI coefficient is in line with my own experience of living in the UK. There are extremely affluent areas of the country in which a high proportion of the country's wealth is concentrated. On the other hand, there are areas which suffer from poverty. Within certain conurbations there are also deep contrasts between the more affluent - often living in the suburbs - and those living …		6	6	7	3	3	4	3	9	5	3	9	9	4	4	4	4	4	4	4	4	4	4	1	4	5	5	4	1	1	3	2	4	4	4	2	2
2020-12-08 02:39:42	2020-12-08 02:51:19	100	696	2020-12-08 02:51:19	R_1f9i6Y6IzdVHs5Z	1	1	2	1	0	1		I'm surprised as I felt that the distribution of wealth would be more unequal than that. I thought there was a greater discrepancy between the highest earners and the more regular people that would affect the score to a greater degree. I am not sure if this figure takes into account seasonal migrant workers though	7	6	6	3	3	3	3	5	5	3	5	5	5	4	4	5	4	4	3	3	3	3	2	4	3	4	3	4	2	3	2	4	4	4	3	2
2020-12-08 02:16:14	2020-12-08 03:13:37	100	3443	2020-12-08 03:13:38	R_1FacTlXQdJyqgqP	1	1	2	1	0	1		i wouldnt have thought the uk score was so low. it must just be that all we see on social media and tv is the rich a listers and celebrities with all their money, and then we see people struggling on benefits and homeless all around the country. i suppose the media is just highlighting the extremes and the majority are somewhere in the middle of these extremes	7	7	7	3	3	5	5	9	9	8	9	9	5	5	5	5	5	5	5	5	5	5	1	1	3	4	1	1	1	1	1	4	4	4	4	1
2020-12-08 02:35:07	2020-12-08 02:45:26	100	619	2020-12-08 02:45:27	R_1Fb4UBy6h2oHhZG	1	1	2	1	0	1		This surprises me greatly. I feel as though the UK has such a poor system for those in 'poverty' and often see many, many homeless people on the streets, as well as knowing many families personally that are affected and struggle with low income. I, myself, like to think of myself as moderately OK, not rich but not poor, but I definitely see both sides of the line in my day to day and the lifestyl…	6	6	6	3	5	4	3	5	5	5	5	5	4	4	4	4	4	2	2	2	2	2	1	1	2	2	2	1	1	1	1	4	4	4	4	2
2020-12-08 02:31:35	2020-12-08 02:48:57	100	1041	2020-12-08 02:48:57	R_1Fey0Mw0HlJR6rn	1	1	2	1	0	0		I would expect that the minimum wage in the UK contributes to the relatively low level of inequality. I am however quite surprised that it is so low as there does seem to be a large class/income divide.	4	6	6	1	2	2	3	5	5	5	9	5	5	5	4	5	4	3	4	2	3	4	2	2	3	2	4	3	1	3	1	5	4	4	3	2
2020-12-08 01:54:37	2020-12-08 02:35:19	100	2442	2020-12-08 02:35:19	R_1FibYpo5SRQXhXr	1	1	2	1	1	1	It does not surprise me that the UK has a relativey high GINI. I have lived in various areas and seen the difference in areas and properties of people with a lower income to higher income earners.		5	6	6	2	3	5	2	5	9	3	9	5	4	5	4	4	4	2	3	2	2	2	1	3	2	5	4	2	1	1	2	4	5	4	3	3
2020-12-08 02:32:36	2020-12-08 02:57:58	100	1521	2020-12-08 02:57:58	R_1FmMWhBd4fAgZJy	1	1	2	1	1	1	I am surprised that the GINI score suggests that the UK is such an unequal society. I would be interested to know what is measured to decide a countries GINI score and where the data is collected from. Whilst I perceive inequalities in the UK I would have thought that whilst there is poverty and wealth the majority of the country live in a relatively comfortable median.		7	6	7	1	1	1	1	9	5	9	5	5	5	5	5	5	5	2	2	2	2	4	2	3	4	4	2	4	5	1	1	5	4	4	3	2
2020-12-08 02:14:47	2020-12-08 02:32:00	100	1032	2020-12-08 02:32:00	R_1FqUE39FOX20FhR	1	1	2	1	0	1		I am actually surprised the GINI isn't higher for the UK. There is such a massive divide between the rich and poor in this country, I mean people can't even afford to feed their children each day, even if they themselves skip meals etc. I think even more poor go under the radar of the government etc, due to the shame being associated with poverty.	7	6	7	2	2	4	1	5	9	9	5	5	4	5	4	4	3	2	3	2	4	2	1	3	4	4	4	1	2	4	2	4	3	3	4	2
2020-12-08 02:27:00	2020-12-08 02:48:14	100	1273	2020-12-08 02:48:14	R_1FQW0DSJXv3CyvI	1	1	2	1	0	1		I am a little surprised that the UK has a relatively low GINI as I assumed that the distribution of wealth in the UK was less equal. The fact that the UK has a relatively good welfare system in comparison to other countries, may have had an effect on the GINI. Where I live, there is quite an obvious, large gap between the wealthiest and poorest members of society. That said, although there is a l…	5	4	7	3	3	4	2	9	5	8	5	5	4	5	4	5	4	4	4	2	1	3	2	2	2	2	2	3	2	2	2	4	4	4	3	3
2020-12-08 02:22:02	2020-12-08 02:39:36	100	1053	2020-12-08 02:39:36	R_1Fs6neacr6FfJ1V	1	1	2	1	0	1		I notice that there is a big difference between class and the rich and poor in the UK. I would not have thought that we were the most equal due to my experiences. I am glad that we have lower levels of inequality.	5	3	6	3	2	6	1	5	9	5	5	5	5	5	4	4	2	4	4	2	2	4	1	1	3	4	4	1	2	1	1	5	5	5	3	1
2020-12-08 03:15:32	2020-12-08 03:26:50	100	677	2020-12-08 03:26:50	R_1FS78kRE7AbRyyD	1	1	2	1	0	1		I live in the north east so I find this very hard to believe. There's very high levels of deprivation and unemployment in my area. It appears from where I live that the south is significantly better of than the north of the country.	5	5	5	2	2	2	2	5	5	5	5	5	4	4	4	4	3	4	3	2	3	2	3	3	4	4	4	3	3	2	2	4	4	4	4	4
2020-12-08 02:02:21	2020-12-08 02:24:05	100	1304	2020-12-08 02:24:05	R_1g1hlmOVqLORF67	1	1	2	1	0	0		I was surprised to see that the UK has the lowest GINI on the graph. Coming from a low income household and seeing many people on the street I feel there is a large amount of inequality in the UK. The governments lack of of interest in taxing the rich and chasing large companies for tax evasion largely informs my opinion.	7	6	7	1	1	4	2	9	9	3	9	9	5	5	5	5	5	2	5	5	5	5	2	2	4	5	5	5	1	2	1	5	5	5	4	2
2020-12-08 01:42:14	2020-12-08 01:51:22	100	547	2020-12-08 01:51:22	R_1GHsVN7Csr8Chr1	1	1	2	1	1	1	I definitely feel there's inequality among the classes in the UK - this is very clear for example from the number of homeless people on the streets, the big price-differences in different stores, and the very steep price of real estate		7	6	7	1	2	6	1	9	9	5	9	9	5	4	4	4	4	5	4	4	4	5	3	4	4	4	4	5	1	2	1	5	4	3	2	2
2020-12-08 02:00:58	2020-12-08 02:16:52	100	953	2020-12-08 02:16:52	R_1gnc8MsiiUpK09P	1	1	2	1	1	1	I live in Scotland and therefore feel I do not see the inequality as regularly as people in other areas of the UK. I feel north of the border you would not see as high a score of inequality. In the area I live like other parts of the uk there area different levels of poverty in different areas. I am surprised at how highly the score is.		6	3	6	2	2	2	2	9	9	8	9	5	5	5	5	5	5	3	4	3	3	4	3	2	4	3	2	1	1	2	1	4	5	4	4	3
2020-12-08 02:04:56	2020-12-08 02:41:38	100	2201	2020-12-08 02:41:38	R_1H1ZZDac14jGkXP	1	1	2	1	0	1		I think knowledge in the UK of income levels and relative income levels is poor. An example of this happened on Question Time last year when someone stated they earned £85K a year and regarded this as average and could not believe they were in the top 5% of earners when told that they were. On reflection I'm not surprised that the GINI value for the UK is lower than the countries shown. But what …	7	6	6	4	5	6	3	5	5	3	5	8	4	4	4	3	3	4	4	4	4	4	3	4	4	4	4	3	2	3	2	4	4	4	3	2
2020-12-08 02:25:31	2020-12-08 02:43:10	100	1059	2020-12-08 02:43:11	R_1H7cnxXxGhxy0Th	1	1	2	1	0	0		Sometimes when I see information like this I laugh. Not because I think it is funny but because the figures are not correct. I am no expert however I see deprivation day in day out and hear stories of how FOOD BANKS are becoming more and more and I always wonder where figures like these actually come from. We are no equal in this country by any means. I survive because we have a small income, and…	6	6	7	1	1	2	1	5	5	8	5	5	4	4	4	4	4	3	4	4	4	4	2	3	3	4	3	2	2	2	3	4	4	4	4	3
2020-12-08 01:50:43	2020-12-08 02:02:28	100	705	2020-12-08 02:02:28	R_1hLKo9auwR2yJKB	1	1	2	1	0	1		Just because there are higher levels of inequality as measured by this one coefficient doesn't mean the UK is not unequal. Also, the graph seems somewhat misleading, and the bars don't appear to represent the differences accurately.	5	6	6	1	2	2	2	5	5	5	5	5	4	4	4	4	4	2	2	2	2	2	3	3	3	3	4	4	3	3	3	3	3	3	3	2
2020-12-08 01:52:44	2020-12-08 02:06:09	100	805	2020-12-08 02:06:09	R_1hW0SB2jyHN5dyX	1	1	2	1	1	0	yes, there are is a big difference in societys wealth on different levels. there are lots of homeless people and lots of for example footballers who earn ridiculous amounts of money		7	4	7	2	3	7	3	5	5	8	5	8	5	5	5	5	5	2	2	2	2	2	1	3	2	4	4	2	2	3	3	5	4	4	2	3
2020-12-08 02:40:32	2020-12-08 03:08:58	100	1705	2020-12-08 03:08:58	R_1i53uHkuWBMXfJ9	1	1	2	1	0	1		It is relatively close to my perception of the UK as there doesn't seem to be many people who are on the extreme ends of household income compared to the rest of the world.	6	3	3	5	4	6	4	5	5	8	9	5	4	3	3	4	4	4	5	4	4	4	2	4	4	3	4	3	2	2	2	4	3	4	4	2
2020-12-08 02:07:00	2020-12-08 02:52:06	100	2705	2020-12-08 02:52:06	R_1I6pvcwLu3bpAtK	1	1	2	1	0	1		The UK does not feel like a country with a good deal of equality. There are still a very small handful of people who make far, far more money than the majority - and I believe that the amount of money earned by those with less economic stability is also incredibly low. This majority barely make enough to get by thanks to inflation and a generally static minimum wage, and that by itself does not c…	7	7	7	1	1	1	1	9	9	9	9	9	5	5	5	5	5	4	4	4	4	4	2	3	3	5	3	4	3	3	3	5	4	4	3	3
2020-12-08 02:30:23	2020-12-08 02:42:16	100	712	2020-12-08 02:42:16	R_1inFdqmOguJ7bvw	1	1	2	1	0	0		I was expecting the Gini in the uk to be much higher, as lower middle class I perceive a lot of people to have a lot more money than me, and the lower classes a lot less (people who relay on food back for example) although I am not surprised in comparison to other European countries our score indicates a more equal society	7	7	7	2	2	2	1	5	5	8	5	5	4	4	4	3	5	4	4	4	3	3	2	2	4	2	2	5	4	2	2	5	5	4	3	1
2020-12-08 02:29:48	2020-12-08 03:06:39	100	2210	2020-12-08 03:06:39	R_1ITuT8YxtFPRFtL	1	1	2	1	0	1		I am surprised that the GINI for the UK is that low. Being lower than Vietnamwas expected but the difference with the other countries is quite a lot. In some areas there is less inequality for instance in health care but is massive inequalitive in quality of housing and disposable income.	5	5	4	4	4	4	5	5	5	3	5	5	4	3	3	3	4	3	3	3	3	3	2	2	2	4	2	1	1	1	1	4	4	4	4	3
2020-12-08 01:44:25	2020-12-08 01:58:09	100	823	2020-12-08 01:58:09	R_1j7ceS0DaQkwOGk	1	1	2	1	1	1	I would require a larger subset of countries, particular ones with similar systems, to determine how ‘different’ the UK is. whilst, clearly there is inequality in UK with poverty prevalent in especially urban areas it is not clear how different this is from similar sized countries. However, if I do believe that there are signs that this is becoming a greater issue more in respect of those at the …		5	5	2	5	6	5	3	5	9	3	9	8	2	2	2	2	2	4	2	2	2	4	4	2	4	3	3	3	1	4	2	2	4	3	3	1
2020-12-08 02:31:16	2020-12-08 02:41:11	100	594	2020-12-08 02:41:11	R_1j8kOMhNXAmkgOt	1	1	2	1	1	0	A lot of people can’t afford as much as what they can in Slovenia. My opinion is that jobs don’t pay enough and the housing costs are way too high		6	6	4	2	4	6	2	5	9	1	9	9	5	5	5	3	4	2	2	3	2	3	2	2	2	3	3	2	3	2	2	5	4	4	4	3
2020-12-08 02:29:07	2020-12-08 02:42:16	100	788	2020-12-08 02:42:16	R_1JDB9XpDzUMS52r	1	1	2	1	0	0		I think this information corresponds to my own experience of living in the UK. Although this perception may be skewed by the fact that I was brought up in a relatively middle-class family, I have friendship groups with middle-class and working-class families. The lifestyles differ, but not excessively.	7	5	6	2	2	2	1	5	9	5	9	5	5	5	4	4	4	5	3	3	3	4	1	1	1	1	1	2	1	1	1	5	5	5	5	5
2020-12-08 02:16:39	2020-12-08 02:39:49	100	1390	2020-12-08 02:39:50	R_1JQmFYaGIbSLGCx	1	1	2	1	0	0		This means that there isn't a huge divide between rich and poor. Whereas living wise, it does feel like that the income us very low and living cost are quite expensive.	5	5	6	2	2	4	2	9	9	8	9	5	5	4	5	4	4	2	3	4	3	2	2	2	2	4	3	2	2	3	2	5	4	4	3	3
2020-12-08 02:20:31	2020-12-08 02:46:55	100	1584	2020-12-08 02:46:56	R_1juLjntxyC3z2SO	1	1	2	1	1	1	I am not surprised that the UKs GINI figures indicate a relatively high level of inequality. From my experience, this is clear. Job opportunities, Salaries, rent/mortgage, travel costs differ depending on where in the UK you live. As a result of the above, unemployment, homelessness and crime rates differ vastly too. Having lived in different parts of the UK, this difference is visible in the peo…		6	6	7	1	2	4	2	5	5	3	8	8	3	4	2	4	1	2	2	2	2	2	5	3	5	3	2	4	3	4	5	2	4	2	4	3
2020-12-08 02:29:19	2020-12-08 02:43:18	100	839	2020-12-08 02:43:19	R_1JUsFpBK45m4MGP	1	1	2	1	1	1	I am surprised we are so bad in the uk to some of the other countries shown. I know there is always inequality, you will never really get rid of that and I know that there are some very poor and very rich people on totally different income scales in the country. It annoys me that in a lot of places only a couple of streets apart you can have some of the poorest people and also million pound homes…		6	5	6	2	2	4	2	5	5	8	5	5	4	4	4	2	2	1	1	1	1	1	1	1	1	1	1	1	1	1	1	4	4	4	4	2
2020-12-08 02:13:17	2020-12-08 02:45:10	100	1912	2020-12-08 02:45:10	R_1jx2Y15x3b2jsUS	1	1	2	1	0	1		While there is a difference between these countries, there is concern that the graph does not show a true comparison between the point difference. There is 2.1 difference between next country selected Vietnam which is dramatically shown different. Also it would be interesting to see comparison between countries such as France, Germany, Spain, the countries selected do seem a bit random. In terms …	6	6	5	2	2	2	2	5	5	3	5	5	4	3	3	3	4	4	4	2	3	3	4	3	2	2	2	4	2	2	2	4	4	3	3	2
2020-12-08 02:33:47	2020-12-08 02:53:29	100	1181	2020-12-08 02:53:29	R_1Ka2kt6IbCvAxw6	1	1	2	1	0	1		I think that comparing the UK with just five countries does not give an accurate picture but I was expecting the UK to have a higher GINI. I am surprised that Italy has a higher GINI than the UK. In my experience the UK has quite a big gap between rich and poor but this graph shows me that is not quite the case.	5	5	5	3	2	4	2	8	5	8	5	8	3	4	2	3	4	3	3	2	3	3	2	2	3	2	3	2	2	2	2	2	3	3	4	3
2020-12-08 02:10:51	2020-12-08 02:55:16	100	2664	2020-12-08 02:55:16	R_1Kd22U8W8N6O0Xg	1	1	2	1	1	1	For Uk the GINI bar is very high it is not good as there is a lot of society's economic inequality,Inequality will drop while there is a recession.If wealth inequality keeps increasing the UK might end up with more higher inequality		6	6	6	2	2	4	3	9	9	5	9	9	5	5	5	5	5	5	5	5	5	5	5	5	5	4	5	4	3	5	5	5	4	4	5	4
2020-12-08 02:14:32	2020-12-08 03:10:44	100	3371	2020-12-08 03:10:44	R_1Kfe4oFTw25QZb0	1	1	2	1	1	1	The UK having a relatively high GINI shows an uneven distribution of wealth. This is evident as there are people in the UK at either end of the spectrum. Throughout my life and work in the UK I have encountered a number of areas of deprivation where individuals earn little and struggle with even day to day costs of living. On the other hand there are individuals in the UK who’s earnings are at th…		7	6	7	2	2	4	1	5	5	8	5	5	4	4	4	4	4	4	4	4	4	4	2	4	3	4	3	3	2	4	3	4	4	4	4	3
2020-12-08 02:15:27	2020-12-08 02:50:36	100	2108	2020-12-08 02:50:36	R_1LbP3tX0XjL2wEK	1	1	2	1	0	1		Most people can afford to use public transport, buy food (at least from cheap supermarket chains) and rent or own a house. All children have access to education primary and secondary education and some students can afford to go to university or college after school.	5	6	6	3	3	2	5	9	9	9	9	9	5	5	5	3	4	4	4	4	4	4	2	4	3	5	3	4	1	3	1	5	5	4	3	1
2020-12-08 02:34:15	2020-12-08 02:46:25	100	730	2020-12-08 02:46:26	R_1lghIvj2ebiF94L	1	1	2	1	1	0	As someone who is disabled, I find it extremely difficult to find work, in accordance to this, I am not supported by the state fairly and therefore struggle to pay rent, bills, recreation which would obviously go back into the economy.		5	7	6	2	2	4	1	5	5	8	5	5	5	5	5	3	4	3	4	3	3	4	1	2	2	4	2	2	1	1	1	5	5	5	4	3
2020-12-08 02:36:22	2020-12-08 03:00:07	100	1425	2020-12-08 03:00:08	R_1LMrUWExCbhkze1	1	1	2	1	1	1	The fact that the UK GINI is higher than other countries in the graph above indicates to me that there more opportunities to better yourself and improve your financial situation than other countries where the GINI is lower. It can also indicate that there is more economic inequality. It is an unavoidable fact that if a smaller percentage of the population has a greater proportion of the wealth th…		6	6	6	6	5	6	6	9	9	3	9	5	5	5	4	5	4	3	4	4	3	4	2	2	2	4	1	1	1	2	1	4	5	4	4	3
2020-12-08 02:18:37	2020-12-08 02:36:07	100	1049	2020-12-08 02:36:08	R_1LRPu6kU5M2cXZC	1	1	2	1	1	1	I am not surprised that we have a high GINI in the UK. While I am not on the lowest income I am quite close and I have previously worked in a business where others have earned 15 times the amount I have, and they didn't have the highest position in the business and I didn't have the lowest.		7	6	7	2	2	4	2	9	9	8	9	9	4	4	5	5	4	3	4	4	4	4	3	3	5	4	4	4	2	2	2	4	5	5	4	3
2020-12-08 01:43:59	2020-12-08 02:05:42	100	1303	2020-12-08 02:05:42	R_1mruGqBMhWA0Bqb	1	1	2	1	1	1	Most of people in the UK are doing quite important jobs and still they get minimum wage while others are getting much more money.		7	5	6	2	2	3	2	9	9	9	9	9	5	5	5	3	5	5	5	5	5	5	4	3	4	4	5	3	3	4	3	5	5	5	3	4
2020-12-08 01:47:24	2020-12-08 01:57:01	100	576	2020-12-08 01:57:01	R_1NEdFBnanDSiiNz	1	1	2	1	1	1	I am aware that there is a vast difference in wealth between the poorest and the richest in this country. I did not know that the UK had as high a GINI as it did.		7	7	7	1	1	1	1	9	9	3	9	9	5	5	5	5	5	1	1	1	1	1	3	1	1	1	1	5	1	3	1	5	4	5	3	3
2020-12-08 01:45:18	2020-12-08 02:22:49	100	2251	2020-12-08 02:22:50	R_1nUBan03TIA9VYn	1	1	2	1	0	1		Our social benefit system in the UK perhaps lowers the GINI as most residents living in our country receive income either in the form of a salary or in the form of social benefits. In some other countries, this benefit system may not be as available resulting in higher levels of poverty and a wider gap between the incomes of those who are working and those who are not. However, despite the relati…	5	6	6	3	3	5	2	5	5	5	5	5	4	4	4	4	4	2	2	2	2	2	2	4	3	4	4	2	3	3	3	4	4	4	4	4
2020-12-08 01:47:41	2020-12-08 02:03:46	100	964	2020-12-08 02:03:46	R_1o0I0x4uiVRhtai	1	1	2	1	1	1	I agree that the UK has high levels of inequality. There are some parts of the population that have very little, surviving on benefits and relying on foodbanks and others who appear to be very wealthy.		6	6	6	3	3	6	3	8	5	3	5	8	5	4	3	4	5	4	4	3	3	4	2	3	3	3	2	4	2	3	2	4	4	4	4	2
2020-12-08 02:26:40	2020-12-08 02:42:03	100	923	2020-12-08 02:42:03	R_1oh7nQgD1ZYN2Dn	1	1	2	1	1	1	I find it quite shocking that the UK has the highest GINI out of the other countries examined (seeing as it's the fifth richest country in the world). I have had a very lucky and privileged life so I have not experienced inequality personally, however, coming from a town with a mix of affluent and less affluent people, I have witnessed serious inequality. There were many people I went to school w…		7	4	7	1	1	4	2	8	9	8	9	9	5	5	5	5	5	4	4	4	4	4	2	4	3	4	4	4	2	2	1	5	5	5	2	2
2020-12-08 02:19:13	2020-12-08 02:50:43	100	1890	2020-12-08 02:50:44	R_1oiMQ9TsgpBeKOY	1	1	2	1	1	1	I’m surprised that the U.K. isn’t actually higher, with more inequality. I moved here from the US, I feel I see more and know more people on a poverty scale and suffering financially as opposed to doing well. There seems to be a smaller middle class and higher wealth and poverty.		6	6	7	1	3	2	2	9	9	5	9	9	5	5	5	3	3	5	5	3	3	3	1	1	1	3	3	1	1	1	1	5	5	5	5	4
2020-12-08 02:15:23	2020-12-08 02:29:11	100	828	2020-12-08 02:29:12	R_1OnKmho0cfiO7Qd	1	1	2	1	1	1	The UK might have higher GINI than the other countries in the graph, but I would reckon that the quality of life is better than the other countries mentioned. Our services such as the NHS and public transportation are top notch. It's not too bad of a GINI value I think.		4	5	5	3	3	4	3	5	5	5	5	5	4	4	4	4	4	3	4	4	4	4	4	4	4	2	2	4	2	4	3	4	4	4	4	3
2020-12-08 02:28:48	2020-12-08 03:20:06	100	3077	2020-12-08 03:20:06	R_1OTZmPlY4WpPARB	1	1	2	1	0	1		The wealth gap between rich and poor increased in recent years and due to recession and pandemic, this gap becomes higher and higher.THE UK's GINI COEFFICIENT shows there there is a lot of economic difference between rich and poor.	6	6	6	2	2	3	2	9	9	9	9	9	5	5	5	5	5	5	4	4	4	5	4	5	5	3	4	5	3	5	4	5	4	5	5	4
2020-12-08 01:42:42	2020-12-08 02:29:17	100	2794	2020-12-08 02:29:17	R_1OWg827dlrxgima	1	1	2	1	0	1		As the graph confirms despite differences in pay in the UK it it still a better place to live regarding equality, human rights, welfare & a relatively low overall difference in pay, especially compared to many other countries.	6	6	5	4	3	3	2	5	5	3	5	5	4	5	5	5	4	3	3	2	2	2	2	2	3	3	2	2	2	2	2	3	3	4	4	2
2020-12-08 02:23:29	2020-12-08 03:03:01	100	2371	2020-12-08 03:03:01	R_1P0puGyyhJCVSld	1	1	2	1	0	1		I personally don't feel that way as the Conservative government has taken away a lot of benefits which would help the lower classes financially such as for example the maintenance grant for university students. I feel that they are more centered on those who are from middle/1st class.	6	6	6	2	1	1	1	9	9	5	9	5	4	4	4	4	4	4	4	4	4	4	1	1	1	1	1	4	1	1	1	4	5	5	3	3
2020-12-08 01:55:54	2020-12-08 02:07:15	100	680	2020-12-08 02:07:15	R_1pnEu4b00DopQaL	1	1	2	1	1	1	I feel that no matter how hard you work, it is almost impossible to move up the socio-economic scale, in comparison to 20 or 30 years ago. Many are unable to get onto the property ladder etc. and opportunities that were available in the past are no longer achieveable.		7	7	7	2	2	2	2	9	9	5	9	9	4	4	4	4	4	4	4	4	4	4	3	4	4	4	4	4	3	4	3	4	5	4	4	3
2020-12-08 02:27:42	2020-12-08 03:01:54	100	2052	2020-12-08 03:01:54	R_1ps45qrrzP7VhgQ	1	1	2	1	0	1		the UKs GINI is low due to high gdp per capita and high levels of wealth generally. Most jobs are well paying due to being in the tertiary sector	2	3	4	3	4	6	4	9	9	5	9	9	5	5	5	5	5	4	3	3	3	4	1	3	3	4	4	2	1	3	3	5	4	5	4	3
2020-12-08 02:34:50	2020-12-08 02:55:07	100	1216	2020-12-08 02:55:07	R_1QgwniTaFy4oZeW	1	1	2	1	1	0	I would say that this score is accurate from what I have seen and experienced of equality in the UK; in fact, I'm a little surprised the score isn't higher. Particularly at the moment, the divide of wealth in this country seems to be so extreme - nearly on a daily basis I either see or hear of examples of people in the UK facing poverty, whilst others enjoy affluence. I live in a city where this …		7	7	7	1	1	1	1	5	5	8	5	5	5	5	5	4	4	2	2	2	2	2	1	2	2	3	2	4	1	2	1	5	4	4	3	2
2020-12-08 02:17:51	2020-12-08 02:49:57	100	1925	2020-12-08 02:49:57	R_1QiJkfiHZXdjIY0	1	1	2	1	0	0		The information presented is highly selective and may misleadingly suggest that the U.K. enjoys relatively low inequality when in reality inequality is higher when the U.K. is compared to a different set of countries. It might be more meaningful to see a greater number of countries included in the chart shown. I think the U.K. has high levels of inequality. This inequality is apparent in, for exa…	6	6	6	2	4	6	2	5	5	3	5	5	4	4	4	4	2	2	2	2	2	2	2	2	2	2	2	2	2	2	2	4	4	4	4	2
2020-12-08 02:23:18	2020-12-08 02:43:39	100	1220	2020-12-08 02:43:40	R_1QJZkqx2Fg8bodQ	1	1	2	1	1	1	I think this shows the gender pay gap which the UK has. Where I work now it doesn't have any impact but in one of my previous roles the male members of staff were more highly thought of an paid.		5	6	6	4	3	4	3	5	9	1	9	9	4	4	4	4	4	3	4	4	3	4	2	2	3	4	4	1	2	2	2	4	5	5	4	3
2020-12-08 02:45:01	2020-12-08 02:54:12	100	550	2020-12-08 02:54:12	R_1QLN792jiunQ5oC	1	1	2	1	0	1		I was very surprised at this, I think the income inequality in this country is much higher. Ita so clear that less than 10% of the country own more than 90% of the wealth.	7	6	6	1	1	2	2	5	9	8	5	5	4	4	4	4	4	4	3	3	3	3	2	3	3	4	3	4	2	2	2	5	4	4	4	2
2020-12-08 01:48:04	2020-12-08 02:30:05	100	2520	2020-12-08 02:30:05	R_1QmCMHv4ud4kEIg	1	1	2	1	0	1		While I understand the UK has a lower GINI than the other countries mentioned, it doesn't make me feel that confident that we are country of equality. If we were to compare ourselves with our Nordic neighbours i thin we would compare poorly. From my own experience, growing up in a working/benefits class area and through education living my adult life in a middle class area I can say that there ar…	5	6	7	2	2	2	2	9	5	3	9	3	2	4	4	4	2	5	4	3	4	4	2	4	4	4	3	3	1	2	3	4	4	5	3	1
2020-12-16 02:39:26	2020-12-16 03:03:35	100	1448	2020-12-16 03:03:35	R_1rjOW7UhPfH0tCw	1	1	2	1	0	1		I would not expect the UK to be materially different from other European countries. The graph is presented poorly in my view. The lines measure a difference from about 31 to 31. If the full height of each bar was shown the relative difference would look a lot smallers. Wealth is not evenly distributed in the UK as far as my experiences shows.	7	6	6	3	5	4	3	9	9	8	9	5	4	4	4	4	4	4	4	4	4	4	2	4	4	3	4	3	2	2	3	4	4	4	2	2
2020-12-16 02:39:10	2020-12-16 03:39:33	100	3622	2020-12-16 03:39:33	R_1rwchdGj3iAB3p9	1	1	2	1	1	1	My perception based on this fact is that most UK citizens are more likely to be affected due to this economic inequality in a situation such as a financial crisis.		7	7	7	1	1	1	1	5	5	3	5	9	2	5	4	2	2	2	2	2	2	2	2	2	3	2	2	2	3	2	4	2	4	2	5	2
2020-12-08 02:31:55	2020-12-08 02:59:36	100	1661	2020-12-08 02:59:37	R_20YxyQg76zG2gH6	1	1	2	1	0	0		It isn't too hard to believe that the UK has the lowest GINI when compared to those other countries. I have been living here in the UK for almost 4 years and have been working in a min wage job but have still been able to save up a fair bit. Mangers in my place of work do not earn that much more yearly than the lowest paid workers.	5	5	4	4	4	5	3	9	9	9	9	9	5	5	5	5	5	3	4	4	3	4	1	2	3	3	3	2	2	2	2	5	4	5	4	3
2020-12-08 03:03:51	2020-12-08 03:21:34	100	1062	2020-12-08 03:21:34	R_21bo1qAkgdopjow	1	1	2	1	1	1	the uk is not built to allow those with the lowest of income to climb the financial ladder and to improve their lifestyles by being more self sufficient. education is a financial burden which those on low incomes are unable to afford. a better education would allow greater earnings in the future. those that are the heads of companies do not put their wealth back into the UK, instead they find tax…		7	6	7	1	2	2	1	9	9	9	9	9	5	5	5	5	5	3	3	3	3	3	2	2	2	2	2	3	1	2	1	5	5	5	4	4
2020-12-08 01:40:12	2020-12-08 01:58:23	100	1090	2020-12-08 01:58:23	R_21GOgW60wSPhVjv	1	1	2	1	1	0	It makes sense to me. I am aware of vast disparity as there are many council flats that I've seen around the UK, with families earning very little or living off of Universal Credit. And also I have been in areas were there are huge houses with people earning millions and probably owning multiple houses where some are unoccupied most the time.		6	6	6	2	2	6	1	5	5	8	5	5	4	4	3	3	2	4	3	3	3	3	4	4	4	4	4	4	4	4	4	2	2	4	3	3
2020-12-08 02:40:43	2020-12-08 03:09:10	100	1706	2020-12-08 03:09:10	R_21iBQBLxOG8nbzu	1	1	2	1	1	0	British people tends to vey raciest and not much educated . They help their own people		6	6	6	3	3	5	5	5	5	5	5	5	4	4	4	4	4	4	4	4	4	4	4	4	4	4	4	3	3	3	3	4	4	4	4	4
2020-12-08 02:39:46	2020-12-08 03:35:08	100	3321	2020-12-08 03:35:08	R_22EQnSgmn8VCBQ0	1	1	2	1	0	1		This rating doesn't really mean much to me.I believe there are rich and poor people everywhere. I've seen people way richer and way poorer than me in the UK. I guess this rating means that there is less economic divide between the population on average but you can't really notice it in your everyday life.	7	6	7	4	5	6	5	5	5	3	5	3	4	4	4	4	4	4	4	2	3	4	3	2	3	3	4	4	5	2	4	4	5	5	3	2
2020-12-08 02:32:57	2020-12-08 03:26:39	100	3221	2020-12-08 03:26:39	R_22FXuTuInKa2B1r	1	1	2	1	1	1	I have always known that the UK has a high level of inequality because there are communities with people living on the poverty line on state benefits or in low salary jobs living on council estates, struggling to make ends meet. Then there are millionaires living in nearby areas that have immense wealth, luxury properties and cars. I live in between these two groups of people.		7	6	6	2	3	4	5	5	5	5	5	5	4	4	4	3	4	3	3	3	3	3	5	5	5	3	4	4	3	5	4	4	4	4	4	4
2020-12-08 02:12:42	2020-12-08 02:24:20	100	697	2020-12-08 02:24:20	R_23df3gUTIlc3M1g	1	1	2	1	0	1		this data set is not surprising at all. Judging by the socio-economic tensions in Italy and Greece, its understandable why we have a lower GINI coefficient than those countries. However, income inequality is still prevalent in UK.	6	6	3	4	5	6	6	5	5	5	5	5	4	4	4	4	4	4	5	2	4	5	3	4	4	3	2	4	3	3	4	4	4	4	4	3
2020-12-08 02:20:18	2020-12-08 02:32:38	100	740	2020-12-08 02:32:38	R_248CaOxLaCnIg5q	1	1	2	1	1	1	I would agree with this information, I think there definitely is a large amount of people in the UK who are earning a bare minimum and living on very unhealthy conditions. The divide between the rich and poor is quite clear as I have numerous friends and each earn different amounts some upwards of 100,000, and others below 30,000.		5	5	5	3	5	5	2	9	9	5	9	9	5	5	5	5	5	5	4	5	4	5	3	2	4	3	4	2	2	2	4	5	5	4	5	5
2020-12-08 02:05:29	2020-12-08 02:22:46	100	1036	2020-12-08 02:22:46	R_24kG3QMIuN3lfyl	1	1	2	1	1	1	It does not surprise me in the least. The UK has only gotten more unequal over the last decade. Wages have stagnated for the majority whilst the wealthiest have made massive gains through investment in the stock market and property rentals.		7	6	7	1	1	4	2	5	9	8	9	5	4	5	4	5	4	4	5	4	3	5	1	2	1	4	4	3	3	2	2	4	3	4	2	1
2020-12-08 02:31:29	2020-12-08 02:44:42	100	793	2020-12-08 02:44:43	R_25u44xHDvwBAOEG	1	1	2	1	0	0		It shows that we make it more equal for everyone’s income without judging your circumstances to much	2	3	2	5	5	3	4	5	5	5	5	5	4	4	4	3	4	2	4	3	2	4	2	2	4	4	2	3	2	2	2	4	2	4	4	4
2020-12-08 02:11:31	2020-12-08 02:25:40	100	849	2020-12-08 02:25:41	R_27H9PgJkI2iIy2X	1	1	2	1	1	1	I think that seems right. However I would say from what I have seen myself, it’s pretty equal within the people I know		6	6	7	2	2	4	2	5	9	8	9	9	5	5	5	5	4	2	3	2	2	3	1	2	4	3	3	1	1	1	1	5	4	5	5	2
2020-12-08 02:02:31	2020-12-08 02:34:09	100	1897	2020-12-08 02:34:09	R_27v5I25OCqjJV6K	1	1	2	1	0	1		I am surprised that the UK gini score was so low. from personal experience i know people who live in severe poverty and then also know people that have wealthy lifestyles. that has therefore, given me a sense of bias as the levels on inequality. it appears to me that the richer you the cheaper you can live - e.g the higher income the lower the interest rates of loans etc	6	6	7	2	5	5	3	5	9	8	9	5	5	5	5	5	5	3	3	3	3	3	1	1	2	1	1	2	1	1	1	4	4	4	4	1
2020-12-08 02:17:30	2020-12-08 02:31:18	100	827	2020-12-08 02:31:18	R_27wz4mzV9LzTCpA	1	1	2	1	1	0	This result does not surprise me as I feel that there is a higher level of income inequality in the UK compared with other places. I have seen throughout my life that those on lower income have a much lower quality of life and are somewhat forgotten about by the government. Those in extreme relative poverty, or who are homeless, suffer extremely in this country.		6	6	6	2	1	6	1	9	9	8	9	9	5	4	4	3	4	2	1	1	1	1	1	1	3	4	1	4	1	1	1	5	4	5	2	1
2020-12-08 03:33:16	2020-12-08 04:37:10	100	3834	2020-12-08 04:37:10	R_28LPkJI2kTIVF7M	1	1	2	1	1	0	In my opinion this is completely fair as those people who work harder and are smarter deserve to earn more than those who are not hard working. What is not fair , is the fact people want the rich to be equal to them although the rich are smart and the laws are written for the rich. The wealthy manage their money wisely , investing in stocks and building passive incomes which build long term wealt…		5	5	5	6	7	6	7	5	9	3	9	8	4	5	4	5	4	5	4	4	5	5	4	2	4	5	4	3	1	4	3	3	2	4	2	3
2020-12-08 02:25:20	2020-12-08 02:39:19	100	838	2020-12-08 02:39:19	R_28U2uk38ZB6D24o	1	1	2	1	0	0		I feel this information really shows just how different each country is. Equality has been a big thing in the UK for a long time, whereas in other countries this has not been tackled yet.	5	6	5	4	4	4	4	8	5	3	5	5	4	4	4	4	4	3	3	3	3	3	2	2	2	2	2	2	2	2	2	4	4	4	4	3
2020-12-16 02:38:07	2020-12-16 02:47:16	100	549	2020-12-16 02:47:17	R_29cXhGmBZ24I9Gw	1	1	2	1	0	1		I can see how this information is correct. I have lived with a comfortable income despite being on a lower social grade compared to others	5	4	5	5	5	4	4	5	5	5	5	5	4	4	4	4	4	3	3	3	3	4	2	2	3	3	4	3	3	2	4	4	4	4	3	3
2020-12-08 02:25:47	2020-12-08 02:43:17	100	1049	2020-12-08 02:43:17	R_2AFl0KfgD7teKvb	1	1	2	1	1	1	I would agree with this there is a big difference between the very poorest and the very richest. Some people don't have enough to live but yet the richest don't even pay the full taxes in some cases.		6	6	7	3	4	4	1	5	5	8	5	5	5	5	5	4	4	3	4	4	4	4	1	2	2	4	2	2	1	1	1	4	4	5	4	2
2020-12-08 02:21:42	2020-12-08 02:35:47	100	845	2020-12-08 02:35:48	R_2aqWFftd3Vj0Fz7	1	1	2	1	1	1	There is an unequal wealth distribution in the UK often depending on education, aspiration and inherited wealth. I experience that those who are educated to a lower standard or who achieved less in school generally seem to have lower aspirations and don't do so well in their employment, or lack of and therefore earn less. However, inherited wealth can also be a big factor. House and selling off o…		5	6	5	5	5	5	5	5	5	5	5	5	4	4	4	3	4	4	4	4	4	4	4	4	4	3	3	3	3	4	4	4	4	4	4	4
2020-12-08 02:26:28	2020-12-08 02:37:10	100	641	2020-12-08 02:37:10	R_2ar6ZUtXMdR4MFX	1	1	2	1	1	0	It correlates well with my own experience. I am well-educated and have an excellent record as a reliable and capable employee but have never, ever been able to get a job which pays a living wage.		7	6	7	1	1	1	1	5	9	8	9	9	5	5	5	5	5	4	4	3	4	4	1	3	1	4	1	4	1	1	1	5	4	5	3	3
2020-12-08 02:11:31	2020-12-08 02:27:47	100	975	2020-12-08 02:27:47	R_2Bll1Pggj9GW5mF	1	1	2	1	0	1		It is somewhat intriguing, as there is a great deal of wealth in the UK and most headlines shout about the pay of CEOs and entrepreneurs relative to those that work for them. However, I suppose it means that the poverty levels in the UK are not as extreme as those countries above it, which doesn’t overly surprise me looking at the names on the graph.	7	7	7	5	5	5	6	9	9	8	9	5	5	4	4	4	5	4	4	3	4	4	2	3	3	3	2	3	2	2	2	5	4	5	3	2
2020-12-08 02:14:01	2020-12-08 02:26:02	100	720	2020-12-08 02:26:02	R_2Bu1DGcVXGfok1a	1	1	2	1	0	0		I think I would agree that the UK is quite equal. There are very rich people and very poor people but they are a real minority. The majority of people are either quite rich, or quite poor, or somewhere in the middle.	5	3	6	2	6	6	5	3	5	3	5	9	5	5	5	5	5	5	4	4	4	5	5	5	5	4	5	3	2	5	2	4	2	3	1	2
2020-12-08 02:09:36	2020-12-08 02:45:16	100	2140	2020-12-08 02:45:16	R_2c1OLH2bFQUax4K	1	1	2	1	0	0		this tells me that the level of inequality of living in the UK is low. From my experience everybody seems to live on a certain budget and spend accordingly in line with how much they earn and are selective on where the money is spent.	5	5	4	3	3	3	4	9	9	9	9	9	5	5	5	5	5	5	5	5	5	5	3	4	4	4	4	3	3	3	4	5	5	5	5	3
2020-12-08 02:20:29	2020-12-08 02:42:03	100	1293	2020-12-08 02:42:03	R_2CNU3pWTxxCZ6Sg	1	1	2	1	0	1		the information in my opinion is meaningless. everyone in the UK and in-fact the vast majority of other countries around the world, have the capability to earn as much money as they want. Im going to assume that this graph is solely based on the potential income of the population of a given country. Just because you might earn minimum wage for 40 or 60 hours a week, doesn't mean that person is st…	3	2	5	7	6	6	6	5	5	3	5	5	4	4	4	4	4	4	4	4	4	4	2	3	2	2	2	2	2	2	2	3	4	3	4	4
2020-12-08 01:44:41	2020-12-08 01:57:53	100	792	2020-12-08 01:57:53	R_2CQd7Ks36XrKV9f	1	1	2	1	1	1	I believe that in some parts of the uk we are very for verse. However some places lack this and are extremely uk citizens only. We definitely need to be more diverse but it depends what the public believe.		5	4	3	3	3	2	5	8	5	8	8	5	4	4	4	2	4	4	3	2	4	4	2	4	5	4	4	4	4	4	4	4	4	4	4	4
2020-12-08 02:15:39	2020-12-08 02:33:23	100	1063	2020-12-08 02:33:23	R_2CrKQRuPi8zuyd3	1	1	2	1	0	0		I’m not too sure how I feel about this information. I can see how it would have a lower level of inequality compared to some other countries. That doesn’t mean that the U.K is perfect though, I don’t feel that things are very equal.	6	6	6	3	3	3	3	5	5	3	5	5	4	4	2	2	4	4	5	2	4	2	2	4	4	4	4	1	4	2	3	4	5	5	4	2
2020-12-16 02:37:58	2020-12-16 02:58:37	100	1239	2020-12-16 02:58:37	R_2CUJ8NGHMf4QFUG	1	1	2	1	1	1	I was aware that there our devieds in this country of those who have a large income and those who have a low income but un my experiance a work life balance is more important than money		7	7	7	1	1	4	1	9	9	9	9	9	5	5	5	5	5	4	4	4	4	4	3	3	4	5	3	3	3	1	4	5	5	5	5	5
2020-12-08 02:30:54	2020-12-08 03:12:01	100	2467	2020-12-08 03:12:02	R_2Cwafp7swrBN88K	1	1	2	1	1	1	It doesn't surprise me that there is higher inequality in the UK. It is, however, an unfortunate thought.		6	4	6	2	2	4	2	8	5	8	9	8	4	4	4	3	3	2	4	3	4	4	2	3	3	4	3	1	1	2	2	3	5	4	4	3
2020-12-08 02:18:39	2020-12-08 02:29:12	100	633	2020-12-08 02:29:13	R_2D6u6uA6lAhs9t0	1	1	2	1	0	1		I'm surprised at this as I would have expected the UK to have a much higher GINI rate. THere are a lot of extremely wealthy people in the UK, whereas there is also a lot of poverty.	6	6	6	3	3	3	3	5	5	8	5	5	4	4	4	4	4	2	2	2	2	3	2	2	2	2	2	2	2	2	2	4	4	3	4	1
2020-12-08 02:33:52	2020-12-08 03:05:02	100	1869	2020-12-08 03:05:02	R_2D7XQNlTBZsh7vR	1	1	2	1	0	1		Compared to the countries listed I'm not surprised that the UK has a lower GINI score, as it has a fully established and developed economy, the 5th biggest in the world I think? It also has rights for workers such as a minimum wage to ensure a certain amount of equality for all, and active trade unions. It has a low unemployment rate and for those unfortunate enough to be out of work, it has a st…	4	5	5	4	4	5	5	9	9	8	9	9	5	5	5	5	5	2	3	3	2	2	3	2	3	2	4	3	1	2	2	5	4	5	5	3
2020-12-08 01:54:58	2020-12-08 02:07:32	100	754	2020-12-08 02:07:33	R_2diIDheAIsn5qlu	1	1	2	1	1	1	It drecribes a larger class divide but also I think it shows Slovenia I'd probably spoofer country overall. I would suggest Slovenia has fewer high net worth people,		7	7	7	1	2	7	2	9	9	5	9	5	4	4	3	4	4	4	4	4	4	4	2	3	3	4	3	3	2	2	2	4	4	4	4	2
2020-12-08 02:28:10	2020-12-08 03:14:03	100	2752	2020-12-08 03:14:03	R_2dm5QJUfQ1NLS0g	1	1	2	1	1	0	Actually, I'm surprised the UK's GINI coefficient is so low. If I had to guess the number myself before seeing the actual graph, I would have put it around 80, as it seems that around 20% of people in the UK are substantially more wealthy than the rest of the population. Especially during the last 5 or so years under the Tory rule, homelessness and people needing to use food banks has increased, …		7	7	7	1	1	1	1	5	5	3	5	5	4	4	4	4	4	4	4	4	4	4	1	4	4	4	2	5	3	4	3	4	4	4	2	1
2020-12-08 02:31:39	2020-12-08 02:46:47	100	908	2020-12-08 02:46:48	R_2eRO539jwxNlu97	1	1	2	1	1	1	My experience - I have had access to state education, my family funded myself through university. My husbands family did the same. Resulting in well paid roles, meaning we own a good size home and receive no benefits. I feel we sit somewhere in the middle.		5	4	3	4	5	5	5	5	5	5	9	9	4	4	4	4	4	4	4	4	4	4	2	2	4	2	2	2	2	2	2	3	4	4	4	4
2020-12-08 02:24:06	2020-12-08 03:04:19	100	2413	2020-12-08 03:04:19	R_2ErRWntZAcoeYnS	1	1	2	1	0	1		I assumed the UK would have had a higher GINI rating than 33.2. I was surprised to find the UK had the lowest rating of the countries on the graph because I have seen big inequalities in wealth growing up in the UK.	5	6	7	2	3	6	3	5	5	8	5	5	5	4	3	3	4	2	2	3	4	2	1	3	4	4	1	1	1	1	1	5	4	4	3	2
2020-12-08 02:27:01	2020-12-08 02:41:28	100	867	2020-12-08 02:41:28	R_2f1ViRgFJXmYYzz	1	1	2	1	1	0	There is a huge divide between the most and least wealthy in the UK. There are people earning 6 figure salaries and others not able to pay for food or heating.		7	7	7	1	1	1	1	9	9	5	9	9	5	5	4	4	5	4	3	3	3	4	1	1	4	5	2	1	1	1	1	5	5	5	4	2
2020-12-08 02:32:44	2020-12-08 02:49:16	100	991	2020-12-08 02:49:16	R_2fy5DuEcJfv0n9D	1	1	2	1	0	1		I was initially surprised to learn that the UK scores relatively favourably with other European countries. It seems to me that there is a lot in the news and the papers that suggest that inequality within the UK is still rife, a real problem. However, upon reflection, I think that our benefits system holds people out of the sort of poverty found in countries where systems are less generous. I als…	6	6	6	2	2	2	1	5	5	8	5	8	4	4	4	4	4	4	4	3	4	4	2	4	4	4	3	4	4	4	3	4	4	4	3	3
2020-12-08 02:34:57	2020-12-08 02:45:01	100	604	2020-12-08 02:45:01	R_2OO9nTKGv40iED6	1	1	2	1	0	1		I was surprised at this. I assumed my country's inequality would be higher. I'm unsure if thats a good or bad thing	6	6	7	2	2	4	1	5	9	1	9	5	3	5	5	4	4	4	2	3	4	3	2	4	3	5	4	4	2	4	2	3	4	5	3	2
2020-12-08 02:21:16	2020-12-08 02:36:47	100	930	2020-12-08 02:36:47	R_2q1Ua8v2S3NF5Mj	1	1	2	1	1	1	This is really interesting information. I have always known that the UK has a very high equality level, but I do wonder why. We have citizens that are incredibly rich and live a very privileged lifestyle, and on the opposite side we have a huge amount of homeless people with very little or no funds. It's unfair. I feel like I sit in the middle somewhere, in many aspects I'm fortunate, but I am by…		7	6	6	1	2	4	2	5	9	8	9	5	4	5	5	4	4	4	4	2	3	4	2	3	4	4	4	2	2	2	3	4	4	4	4	3
2020-12-08 02:14:01	2020-12-08 02:27:53	100	832	2020-12-08 02:27:53	R_2QJzDuqm5vJ6XcS	1	1	2	1	1	0	I'm not surprised by this data as I can see over the years I have lived in UK that the gap between rich and poor seems to be becoming greater.		5	6	7	2	2	3	3	5	5	8	5	5	4	4	3	4	4	4	4	4	2	4	2	2	4	2	2	2	2	3	2	4	4	4	4	3
2020-12-16 02:37:38	2020-12-16 03:03:29	100	1550	2020-12-16 03:03:29	R_2QoIFrGeIStGnIk	1	1	2	1	1	1	I guessed the number would be about 40 as I I think there are a lot of poorer areas in the uk very close to rich ones. I have lived in different parts of Bristol in the UK and I have always been in the middle but I have seen very large expensive houses just a few miles away from council houses and high unemployment areas.		5	4	5	3	3	3	5	8	5	3	9	3	4	5	4	5	4	4	3	3	2	2	1	2	3	4	2	1	1	2	1	3	4	4	3	2
2020-12-08 02:23:35	2020-12-08 03:01:44	100	2288	2020-12-08 03:01:44	R_2qwMPBz5EVNbYCV	1	1	2	1	1	1	The information provided fits well with my own experience of living in the UK. By and large, the people I know are on lower to middle income while I have met only a handful whose families are on higher incomes. This does not necessarily lead me to feel negatively about the way things are, or about a moderate level of economic inequality, however, as in a country that rewards innovation and risk-t…		5	5	5	7	7	6	4	9	9	8	5	8	2	2	2	2	4	3	5	4	4	5	1	2	4	3	4	5	4	1	2	3	5	4	3	3
2020-12-08 02:02:32	2020-12-08 02:19:07	100	995	2020-12-08 02:19:08	R_2R2JUwo1kafdiTI	1	1	2	1	0	1		The statement that the UK is relatively low is contextual - you have provided examples of countries that are rather different to the UK. They have different economic systems. I would rather have seen a comparison with countries like Germany. In my experience of living in a large UK city, I see much greater evidence of inequality and feel that it is rising as a result of the uneven impact of COVID…	5	6	6	2	1	2	1	9	5	8	9	9	4	5	4	4	4	4	4	4	4	4	2	3	2	3	3	4	2	2	2	4	4	4	3	4
2020-12-08 02:06:52	2020-12-08 02:41:49	100	2097	2020-12-08 02:41:50	R_2R9pU1hMcf7vjmZ	1	1	2	1	1	1	I think looking at the graph, Slovenia, Hungary and Croatia are poorer countries where people mainly earn low wages so the wealth is realitively equal. Korea is a communist country therefore most of the population will be on a low wage and only a few will be rich. I think in the UK you have lots of opportunities to better yourself if you want to, but also a genorous welfare system which doesn't e…		5	6	2	4	5	5	6	5	9	1	9	5	5	5	5	5	4	2	4	2	4	5	2	2	2	2	4	2	2	2	2	5	5	5	5	1
2020-12-08 02:18:10	2020-12-08 02:31:21	100	791	2020-12-08 02:31:22	R_2rhYPehZqjNiAwC	1	1	2	1	0	1		I think the graph makes the UK look better than it actually is. When you look at the figures, there aren't a huge amount of difference in terms of figures, but the graph makes it look a lot lower. In terms of what it means for me, I don't think it makes a difference with regards to what I earn compared with someone else - I think it's all relative. It depends on what type of industry you work in,…	5	5	5	3	3	3	3	5	5	5	5	5	4	4	4	4	4	3	3	3	3	3	2	2	2	2	2	2	2	2	2	4	4	4	4	4
2020-12-08 02:32:04	2020-12-08 02:41:38	100	573	2020-12-08 02:41:38	R_2riP3VaSnEPH2At	1	1	2	1	0	1		The index might be lower than other countries, but inequality is still a factor I can experience. By the way, the scale on the bar chart is misleading.	7	7	7	1	2	1	1	9	9	9	9	9	5	5	5	5	5	5	5	5	5	5	2	2	2	2	2	2	1	2	2	5	5	5	2	1
2020-12-08 02:23:47	2020-12-08 02:58:04	100	2056	2020-12-08 02:58:04	R_2rjXkBRf3M4TMCZ	1	1	2	1	0	1		those numbers confirm me that life in East Europe is challenging due to less development. More people moving to UK as we need to more labour. Also the reality is different on where you live. London is very expensive and if you were doing the GINI in London the GINI will be higher. But if you were checking the GINI outside London the GIni will be lower. Looking GINI yes UK is attractive, but reali…	6	6	6	3	3	3	2	5	5	5	5	5	4	4	4	3	4	3	4	4	4	3	1	3	4	4	2	1	1	2	3	4	4	4	4	3
2020-12-16 02:37:54	2020-12-16 03:10:42	100	1968	2020-12-16 03:10:43	R_2rl8Q5OSJUhqzQ2	1	1	2	1	0	1		The relatively low GINI of the UK is interesting to me, as a British person I am all too aware of the inequalities that exist in our society. So it comes as a surprise to me that the value is not higher. However, this could be due to the fact that our media only usually covers other countries in terms of their poorest and most suffering people, the countries in economic crisis etc. so we are not …	6	5	6	2	2	3	3	5	5	5	5	5	4	4	4	4	4	4	4	4	4	4	2	4	4	4	2	2	2	2	2	4	4	4	4	2
2020-12-08 03:31:07	2020-12-08 04:03:40	100	1953	2020-12-08 04:03:41	R_2rMWQUmmx1v1def	1	1	2	1	1	1	I think it’s reflected the truth. Different jobs pay different salary in UK and it can be a huge difference. It may cause stressful life with the higher GINI. People may struggling with their life while the others enjoying the most luxury things with higher salary. It’s a bit shocked that UK’s GINI even higher than Korea.		6	7	7	3	3	5	3	9	9	5	9	9	4	5	5	5	5	4	3	4	4	2	4	3	4	4	1	1	2	4	2	5	5	5	5	4
2020-12-08 02:12:45	2020-12-08 02:24:36	100	711	2020-12-08 02:24:36	R_2RVrynniqAGI6Ar	1	1	2	1	1	1	The inequality is a little disturbing for sure and is very easy to see in your daily life. While there are people living lavish lifestyles and not bothering about spending a £100 on random things, there are a lot many others who would spend 12 hours working to earn that £100		6	5	6	2	2	2	1	9	5	8	5	5	5	4	5	4	4	5	3	3	4	4	2	5	5	4	4	2	2	2	1	5	4	4	3	1
2020-12-08 02:33:12	2020-12-08 02:48:17	100	905	2020-12-08 02:48:18	R_2TnFsMk1LbowAep	1	1	2	1	0	1		I am pleasantly surprised by the low GINI for the UK, in the city where I live I see a lot of homeless people and I know a lot of people use foodbanks etc so I thought it was actually quite bad equality, that there were a lot of people with severely low income who cant afford food and shelter verses a lot of people who earn a lot and can in the same city.	4	6	5	5	4	4	4	5	5	3	5	5	4	4	4	4	4	3	3	3	3	3	3	3	4	4	4	3	3	3	2	4	4	4	3	3
2020-12-16 02:38:18	2020-12-16 03:03:47	100	1529	2020-12-16 03:03:47	R_2TT1y94XzKCGKI9	1	1	2	1	0	0		It is consistent with my experience, based on comparisons with countries I have travelled in, which include some of thse in the graph. I would point out that the graph is HIGHLY misleading, however, due to the use of the scale on the y -axis. A proper graph would have this start at 0. This would then show that actually the differences between these countries is not so stark, in reality	5	5	7	3	3	6	2	9	9	8	9	9	5	5	5	4	4	4	4	3	4	4	2	4	4	4	3	4	1	2	2	5	5	4	5	2
2020-12-08 02:28:12	2020-12-08 02:53:42	100	1529	2020-12-08 02:53:43	R_2uK9K6oQ90Y7iwx	1	1	2	1	0	1		The UK of course does have people on very low incomes and those on very high incomes, but we don't have people living in shacks at the side of the road or a majority living gin slums. We have access to clean water, which many poorer countries don't have. I have always felt priveldged to live in the UK, we have it so much better than many other countries.	7	5	6	5	5	5	5	5	9	8	5	9	4	4	4	4	4	4	4	4	4	4	3	4	4	4	3	2	2	4	3	4	5	4	4	4
2020-12-08 02:25:26	2020-12-08 02:42:02	100	996	2020-12-08 02:42:03	R_2V3zfqxj2YJLrtH	1	1	2	1	0	1		I would say you do not see people in homes which are in extreme disrepair etc but I have seen a lot of individuals who require help to afford food to feed families so I suppose maybe their might be income inequality but we have an ok government that provides at least some support for the poorer in society. This is based off of comparative experiences of some of my American friends who have commun…	5	6	5	2	1	2	1	5	9	1	9	5	4	4	2	2	4	2	2	2	2	2	1	1	1	4	1	1	1	1	1	4	4	4	3	1
2020-12-08 02:29:51	2020-12-08 02:46:52	100	1020	2020-12-08 02:46:52	R_2v5GPShx4L8Datc	1	1	2	1	0	0		To be perfectly honest, this was the kind of result I was expecting when I read the overview of what the GINI was on the previous page. I would certainly expect the data to reflect figures similar to these. In my personal experience of living in the UK this is largely the case for me. However, I am surprise at such a gap between the UK and the European Countries, I am also surprised at where Viet…	5	3	3	6	6	6	3	3	3	3	3	3	2	2	2	2	2	4	4	2	2	2	3	4	3	1	1	2	2	4	1	1	1	2	2	2
2020-12-08 02:12:14	2020-12-08 02:26:11	100	837	2020-12-08 02:26:12	R_2V7P26b6MKDkmSq	1	1	2	1	0	0		I think that’s great however there’s only a small selection of countries here. The uk Has huge inequalities and it would be interesting to see these reflected rather than comparison with those ‘worse off’.	6	6	7	2	2	2	1	5	5	5	9	5	4	4	4	4	4	3	3	2	3	3	3	2	4	4	4	2	2	2	2	4	3	4	3	2
2020-12-08 02:28:33	2020-12-08 02:48:47	100	1213	2020-12-08 02:48:48	R_2v8hzarC7oE1u6U	1	1	2	1	0	1		I find it quite surprising that the UK has such a low score. Just from the news and my own connections I thought that society was more unequal in terms of wealth distribution. Although it isn't too much of a surprise when compared to those specific countries as their societies and cultures are a bit different than that of the UK so it would be interesting to see how the UK compares to countries w…	6	7	6	2	3	4	3	5	5	8	5	9	4	4	3	4	4	3	4	3	4	4	2	3	3	2	4	4	3	2	3	3	4	4	3	2
2020-12-08 02:04:52	2020-12-08 02:20:36	100	943	2020-12-08 02:20:36	R_2VkAtLo9OKc1Z1O	1	1	2	1	1	1	I find it easy to believe as there are people struggling to make ends meet while politicians and the rich are overpaid and live in luxury. There are still people sleeping on the streets and a queen in a palace.		5	5	6	2	2	4	1	8	5	3	5	8	4	3	3	4	3	3	4	2	2	2	1	1	2	4	3	2	2	1	1	4	3	3	2	1
2020-12-08 02:07:42	2020-12-08 02:27:03	100	1160	2020-12-08 02:27:03	R_2VmaD7Mgt0IodfS	1	1	2	1	0	1		Looking at the graph, the scale is stretched out so that the difference between these countries is magnified somewhat. If we are measuring 0-100 then 4.4 is not a huge difference between the UK and Lithuania, stated as the most unequal country in Europe. Other western European countries are also not included, giving no indication of how the UK matches with them. In my experience the Uk has high l…	6	7	7	1	1	2	1	9	9	8	9	5	5	5	5	5	5	4	2	2	2	2	2	5	5	3	3	3	2	3	3	4	5	5	4	3
2020-12-08 02:25:57	2020-12-08 02:44:12	100	1095	2020-12-08 02:44:12	R_2wcBhqPomO1BOqE	1	1	2	1	0	1		I am not overly surprised by these results in terms of Europe - I feel like the UK is a fairly equal country in terms of income distribution, however, there are definitely improvements that can be made to this figure. My personal experience is that equality differs in the UK, but the gap is not as wide as you hear from in relation to other countries.	6	5	6	3	3	3	1	5	5	8	5	5	5	5	4	4	5	3	4	2	2	4	1	2	4	4	3	1	1	2	2	5	4	4	3	2
2020-12-08 02:02:11	2020-12-08 02:08:23	100	372	2020-12-08 02:08:24	R_2whSS3miDaJSMc4	1	1	2	1	1	0	I believe this to be true as there is a large gap between most wealthy and least wealthy in the UK UK is not an equal country to me.		6	7	6	1	2	2	2	9	9	9	9	9	5	5	5	5	5	3	4	4	4	4	1	1	1	1	1	1	1	1	1	5	3	5	3	1
2020-12-08 02:43:42	2020-12-08 03:02:15	100	1113	2020-12-08 03:02:16	R_2XccCqFXyRZNfJ6	1	1	2	1	1	1	According to my life experience in the UK, I totally agree with the info shown in the graph. I can easily see the inequality in my neighborhood where children need to eat at school their only meal.		6	6	6	2	1	1	1	9	9	8	9	9	5	5	5	1	5	3	3	3	3	2	1	1	1	5	1	5	1	1	1	4	4	4	2	3
2020-12-08 02:31:19	2020-12-08 02:39:04	100	465	2020-12-08 02:39:05	R_2xIRNd1hhRveLtY	1	1	2	1	0	1		I feel like the UK's GINI isn't that low, the bars on the graph are misleading and make it look like there is a massive difference between the GINI of the UK and that of the other countries that are represented. Saying that, I am surprised that the UK's GINI is not higher.	6	7	7	1	1	3	1	5	9	5	9	5	5	3	3	3	4	4	4	5	4	4	2	3	4	2	2	5	3	4	2	5	5	5	3	3
2020-12-08 02:33:02	2020-12-08 02:56:54	100	1432	2020-12-08 02:56:54	R_2xPMGwBRkehyWsS	1	1	2	1	0	0		I was convinced that inequality in the uk was rally high, It surprise me to see that the GINI coefficient is relatively low, also compared to Italy which is shown on the graph above.... I have always seen the United Kingdom as a "classist" society, I think that is pretty evident and somewhat nearest to the US than to other more or partially "socialism" oriented nations in Europe so again, this st…	6	6	7	3	3	3	4	9	9	5	9	5	4	4	4	3	4	4	3	3	3	3	2	4	3	3	3	3	2	1	1	5	5	4	4	4
2020-12-08 02:25:27	2020-12-08 02:59:36	100	2048	2020-12-08 02:59:36	R_2Y5lwpxM2xYySCv	1	1	2	1	0	1		as a retired manual worker this surprises me i dont think the information means a lot to me	4	3	5	4	4	4	3	5	5	5	5	5	4	4	4	4	4	3	3	3	3	3	2	2	3	4	2	4	4	3	2	3	3	3	3	3
2020-12-08 02:24:45	2020-12-08 02:38:38	100	833	2020-12-08 02:38:38	R_2y91Zgqm108MJec	1	1	2	1	0	0		I'm surprised to find this is the case. I'd always thought that there were higher inequalities as I do know that wages differ a lot when I have looked online about it	5	6	6	4	4	3	3	5	5	5	5	5	5	4	4	4	4	3	3	3	3	4	2	2	2	4	4	3	3	2	4	4	4	3	4	3
2020-12-08 02:35:24	2020-12-08 03:33:34	100	3489	2020-12-08 03:33:34	R_2YbRMgIBFs5hf33	1	1	2	1	1	0	I am aware daily of levels of inequality in the UK. It is possible to see even while walking down the street that there are people that have very little, and the juxtaposition of very deprived areas around the corner from multimillion pound houses is evident where I live.		6	5	6	2	2	2	2	9	9	3	9	9	4	4	4	4	4	3	3	3	3	3	2	2	2	2	3	4	2	2	2	4	4	4	4	3
2020-12-08 02:23:46	2020-12-08 03:05:48	100	2522	2020-12-08 03:05:48	R_2YP2aiEHdY8n4BJ	1	1	2	1	1	1	The high GINI score is not surprising to me because of the evident class divide in the society. It is quite evident that the goverment's austerity measures have mostly been a burden on the poor.		6	6	7	2	2	2	2	5	5	8	5	5	4	4	3	3	4	4	4	4	4	4	2	2	3	5	2	5	3	2	1	4	2	4	3	3
2020-12-08 02:28:46	2020-12-08 03:13:14	100	2667	2020-12-08 03:13:14	R_2YWbwdIvXSywE0Z	1	1	2	1	1	1	Seeing that UK has such high GINI meaning the gap between the poor and the rich in the country is high and make me wonder how to claim higher the ladder. I have mainly encounter with people who are living quite comfortably. I wonder how a 'poor' British live though I doubt it can be compare with the poor in other countries (especially those from low and middle income countries)		6	6	6	2	2	4	3	9	9	5	9	8	5	4	5	4	3	4	3	3	3	3	3	4	4	4	2	2	2	3	1	5	5	4	3	3
2020-12-08 02:15:08	2020-12-08 02:34:02	100	1134	2020-12-08 02:34:03	R_2YyNzM2refNwI0x	1	1	2	1	1	1	The UK clearly has greater levels of inequality compared to Slovenia. The differences in inequality are relatively negligible with other countries, apart from Slovenia, according to this particular graph and notwithstanding how this data has been collated.		6	4	6	3	3	3	3	5	9	8	9	5	3	3	3	3	3	4	4	3	4	4	2	3	3	4	1	4	1	1	1	4	4	3	3	2
2020-12-16 02:37:09	2020-12-16 02:52:35	100	926	2020-12-16 02:52:35	R_2z7keQ4RPI3FFAL	1	1	2	1	1	1	There is a messive wealth inequality in the UK. A small percentage of the population makes up the higher incomes whereas a larger percentage of the population are on the lower end. The few rich people are massively wealthier than the many poor people. I have person experience of this from growing up in an area where many people were struggling and there were hardly any rich people.		7	6	6	1	2	3	2	5	5	3	9	9	4	5	4	5	3	3	4	2	3	3	1	2	3	4	2	4	2	2	2	4	4	4	3	2
2020-12-08 02:10:47	2020-12-08 02:25:41	100	893	2020-12-08 02:25:41	R_2ZIxeyq4Rj4jyr4	1	1	2	1	0	0		In my personal opinion, the low level of inequality in the UK is due to a free health care system for people of UK. Health is one of the most important and expensive outgoing and people in other countries do not benefit from the same free health care as people in the UK. Another reason is benefit for people with no work, single parent, social housing. These are non existence in the poorer parts o…	6	2	6	2	2	3	2	5	5	5	5	5	4	4	4	4	4	4	4	4	4	4	2	4	3	2	2	2	2	2	2	3	3	3	3	3
2020-12-08 02:30:25	2020-12-08 02:54:37	100	1452	2020-12-08 02:54:38	R_2zVkiTX1F2TLJDh	1	1	2	1	0	1		In recent years I think the UK has become a more equal society, partly due to the emphasis that the government ( of any political persuasion) puts on trying to reduce the gap. Of course, how much emphasis, does vary with different political parties and their intrinsic values. I personally believe that even more could be done to lessen the inequality by adjusting taxes.	5	3	6	3	4	4	2	5	5	3	5	8	4	5	4	4	3	3	2	2	2	3	2	2	2	3	3	2	2	2	2	4	3	3	2	2
2020-12-08 02:27:41	2020-12-08 02:35:45	100	484	2020-12-08 02:35:45	R_2ZZTFsGoNov0AHh	1	1	2	1	0	1		In fact the graph shows the UK - the wealth is shared equally among the population as it has a low GINI value	2	3	3	5	3	4	3	9	9	9	9	9	4	2	3	4	4	5	4	4	3	3	5	4	4	4	2	4	2	5	4	3	4	3	4	3
2020-12-08 02:21:39	2020-12-08 02:32:53	100	674	2020-12-08 02:32:53	R_31saI52YfZf102a	1	1	2	1	1	1	i do feel there is some what high inequality in the uk, however i do feel like everyone is given an opportunity.		5	4	5	5	4	5	5	5	5	3	5	3	2	2	4	3	3	3	3	3	2	4	3	3	3	3	4	5	4	3	2	3	2	5	5	3
2020-12-08 02:04:58	2020-12-08 02:24:39	100	1180	2020-12-08 02:24:39	R_32OYsWlqsZ0DccJ	1	1	2	1	1	1	Living in the UK particularly as an ethnic minority I can see the results shown in the graph as accurate. i believe the the majority of the UK's wealth is held by the top few percent that live here in the UK. I recently qualified as a teacher but I have struggled to secure a teaching position despite the demand for teachers being high, interestingly the other students from my course who have been…		7	6	7	2	3	3	2	5	5	9	5	5	4	4	4	4	4	2	2	4	2	2	1	2	2	2	2	4	2	1	2	4	4	4	4	3
2020-12-08 02:28:57	2020-12-08 02:40:37	100	699	2020-12-08 02:40:37	R_33a8bSQAX1uOGFN	1	1	2	1	0	0		From my experience, from the people I have come in contact with I would agree that the level of inequality isn't very high, as I don't see huge differences. But I cannot say that all UK is like that, as I don't have enough sample size or variation.	5	4	5	4	3	4	4	9	9	9	9	9	5	5	4	3	4	5	5	4	4	5	2	3	3	5	4	4	3	2	3	5	5	5	5	5
2020-12-08 02:18:18	2020-12-08 02:40:25	100	1327	2020-12-08 02:40:26	R_33wjTktEUTFI2Lm	1	1	2	1	0	0		I haven't been to Lithuania but I am surprised that the UK has the lowest GINI of these 5 countries. I wonder how it compares with Scandinavian countries, or Germany or The Netherlands. Recent stories in the media have made me feel that inequality is increasing in the UK with more families needing to use foodbanks, while Tory cronies are benefitting from million pound contracts awarded without go…	6	6	6	1	1	1	1	9	5	5	9	5	5	4	4	4	4	4	4	3	3	4	2	1	2	3	3	4	3	2	2	4	5	4	3	2
2020-12-08 02:17:08	2020-12-08 02:34:29	100	1041	2020-12-08 02:34:30	R_3dQ6WrTD7nf2tSg	1	1	2	1	0	1		I would say this to be an accurate reflection of my experience. While I am sure that there are people in poverty and people who are extremely rich, comparing the bottom 20% and top 20% seems a more fair way of looking at this. I would like to think that our system of government, taxes and social security were deigned to address inequality in this way.	7	6	7	2	3	4	2	5	9	8	5	3	4	4	4	4	4	4	4	2	3	3	2	3	4	4	2	3	2	2	4	3	4	3	3	1
2020-12-08 02:16:30	2020-12-08 02:30:02	100	811	2020-12-08 02:30:02	R_3EcnJ26fs6DxtZj	1	1	2	1	0	1		if you work hard there are opportunities for all, just need to look for them.	4	3	2	4	5	4	6	5	5	8	5	9	5	5	4	5	4	2	3	3	2	3	1	2	1	2	3	2	2	2	2	4	4	5	5	3
2020-12-08 02:09:50	2020-12-08 02:25:37	100	947	2020-12-08 02:25:38	R_3eqS0uowIImvbGc	1	1	2	1	0	1		Well my experience living in London you can see MAJOR differences between inequality in London, for example people in West and Central London are much more wealthy than people from South or East London. This may be because there might be less jobs or a worse education for youth creating poverty over generations.	7	2	5	4	5	5	2	9	5	5	5	9	4	4	4	4	3	2	2	4	4	2	1	1	1	1	4	1	1	1	1	5	5	5	5	3
2020-12-08 02:15:55	2020-12-08 02:57:30	100	2495	2020-12-08 02:57:31	R_3EuucYYG0DLTZ5A	1	1	2	1	1	1	Firstly, I find the data presented not entirely clear. I think it would be useful to see how the UK compares to more countries; Western European countries like France or Germany in particular. This would make it easier to gauge the relationship between the size of the economy and economic inequality as measured by the GINI index. Moreover, it would also help to have an example of what the GINI in…		7	6	7	2	2	3	2	9	9	9	9	9	5	3	5	3	5	4	4	2	3	3	3	3	2	3	3	4	3	2	2	2	4	4	2	1
2020-12-08 02:17:45	2020-12-08 02:43:56	100	1570	2020-12-08 02:43:56	R_3Eyar0bGSAdElo3	1	1	2	1	0	1		I don't think that I have personally experienced that much inequality in the UK. Maybe more to do with my gender more than anything else. But a lot of people that I know have experienced inequality with racism.	7	7	7	1	2	2	1	9	9	3	9	9	5	5	5	5	5	5	5	4	2	4	1	4	4	5	4	4	1	1	1	5	5	5	5	1
2020-12-08 02:31:00	2020-12-08 02:47:13	100	972	2020-12-08 02:47:14	R_3eyTrXHNDjcj1Fg	1	1	2	1	0	1		This does accord with my own experience of living in the UK, it does feel as though most people are looked after through the NHS, benefits and universal credit if need be. Although the fact that I still see homeless people on city streets makes me realise that even though the UK is proportionally more equal than some other countries does not mean it is equal enough.	5	5	5	3	3	3	3	5	5	3	5	9	5	5	5	5	4	5	4	2	2	4	1	4	4	4	4	2	2	2	2	5	4	4	2	1
2020-12-08 02:32:15	2020-12-08 02:58:39	100	1584	2020-12-08 02:58:40	R_3Ez1ri9GRBOilVr	1	1	2	1	1	1	I am not surprised that inequality is rampant in the UK. In fact, I thought the GINI coefficient would be higher. A few months ago when the pandemic was at its peak, the news of an asylum woman was found dead with her child found severely malnourished. This news hit me hard because this country is a first world country. How can people still be dying of hunger? This tragedy could definitely have b…		6	7	7	1	2	2	1	9	9	9	9	9	5	5	5	5	5	3	4	3	2	3	1	2	2	4	1	2	1	2	2	5	5	5	4	3
2020-12-08 02:21:25	2020-12-08 03:31:42	100	4217	2020-12-08 03:31:43	R_3fICl1YV1HmWroU	1	1	2	1	1	1	It means there are more talented and successful people (as a percentage of population) in the UK, than in countries with a very low GINI value. I have not really experienced massive inequality in the UK, but would rather this inequality existed rather than everyone being poor.		7	5	5	4	5	5	5	9	9	5	9	5	3	4	4	4	3	4	3	3	3	3	2	4	3	3	2	4	3	2	3	3	4	4	3	2
2020-12-08 02:16:05	2020-12-08 02:35:24	100	1159	2020-12-08 02:35:24	R_3fkPYGN0CsxjFtp	1	1	2	1	1	1	It is not a surprise. You see a lot of the very rich running the country and some have unimaginable wealth and yet there is a huge increase in homelessness and use of food banks. I would consider I am just below average with regards to earnings but a lot of my friends with the same education and similar houses earn 3 times as much.		5	6	6	2	2	2	1	9	9	1	9	5	5	5	4	5	4	3	3	3	3	3	1	2	2	2	3	4	2	1	1	5	5	5	3	1
2020-12-08 02:34:36	2020-12-08 02:46:45	100	729	2020-12-08 02:46:45	R_3fPCFx2r69rei1p	1	1	2	1	1	1	The UK having a higher GINI than those other countries doesn’t really impact me. I feel that most societies will have people at the top and at the bottom and I don’t feel that this has ever negatively impacted me. This also doesn’t surprise me as one of the worlds most developed countries that there is an element of inequality.		4	5	1	6	6	5	6	5	8	3	5	5	4	5	4	4	5	5	4	4	4	4	3	4	4	4	4	4	1	4	1	3	4	4	4	1
2020-12-08 01:47:43	2020-12-08 02:10:40	100	1376	2020-12-08 02:10:40	R_3FPW1Z7z0HFrFYe	1	1	2	1	1	1	Even on the high street inequality in the UK is evident; with some shops now almost a no-go area unless you have unlimited credit or high monthly wage. The fact that the UK has a high GINI is not a surprise. There has been a greater awareness of inequality in the UK because of certain events and political groups. In more recent years the financial and political high risers have done much to dista…		7	6	7	1	5	5	2	5	9	8	5	5	3	4	3	2	4	3	4	4	3	4	2	3	4	5	2	4	3	1	1	4	4	3	4	2
2020-12-08 02:06:28	2020-12-08 02:17:36	100	668	2020-12-08 02:17:37	R_3Gm0c0yewEAnQf7	1	1	2	1	0	0		I am surprised that we are so much lower as feel there is a large divide between rich and poor in the UK. However we do support businesses and have opportunities to "get on" compared to other countries. But the poorer demographic in the UK is getting larger so our government needs to watch this and get us closer to 0 as possible.	5	7	5	2	2	6	1	5	9	3	9	9	5	5	4	4	4	4	2	2	2	4	1	2	4	3	2	2	1	2	2	4	5	4	4	2
2020-12-08 02:29:20	2020-12-08 02:55:08	100	1547	2020-12-08 02:55:08	R_3Gm4ubkHUcqVYVp	1	1	2	1	0	1		I think the GINI value for the UK is mostly accurate when comparing it to my real experience of living in the UK. I would say that the good welfare system in the UK also contributes to the UK having a lower GINI compared with other countries.	5	5	5	4	4	4	3	5	9	5	9	5	3	3	2	3	4	3	3	3	3	4	4	5	5	4	4	5	4	4	5	3	3	4	4	2
2020-12-08 02:54:12	2020-12-08 03:23:09	100	1737	2020-12-08 03:23:10	R_3h55AM8mNe52Ern	1	1	2	1	0	1		Most people are earning similar amount of money in UK. There is big equality and people are quite equal.	2	5	4	6	6	6	3	5	5	8	9	5	5	4	4	3	4	4	4	3	2	3	1	2	2	3	2	2	1	2	1	4	3	3	4	4
2020-12-08 01:41:30	2020-12-08 01:53:22	100	711	2020-12-08 01:53:22	R_3HnUBbqm5JtPtY4	1	1	2	1	0	1		Firstly, I'm surprised at the lowness of the UK's GINI. I expected it to be much higher, as I feel income inequality in this country is extreme, and getting worse, with the government quite happy for the rich to get richer (let's not tax rich people or even ask billionaire companies to pay any tax AT ALL) and the lowest income people, the most vulnerable, to be penalised, have their benefits take…	7	6	6	1	1	1	1	9	9	8	9	8	5	5	5	4	5	2	2	2	2	2	1	4	3	5	3	5	1	3	1	5	4	4	1	1
2020-12-08 02:11:19	2020-12-08 02:21:54	100	634	2020-12-08 02:21:54	R_3HpjRkmDFa4JmV7	1	1	2	1	1	1	I think there is inequality in the UK and I’m not surprised that it is high compared to the other countries on the chart. There is disparity amongst classes and it’s important to recognise things aren’t equal.		5	5	6	4	3	3	4	5	9	3	5	5	5	4	3	3	4	3	4	4	4	4	1	3	2	2	2	2	1	2	2	3	4	4	5	3
2020-12-08 02:13:44	2020-12-08 02:27:42	100	838	2020-12-08 02:27:42	R_3HSTX6m9RWUF7Vl	1	1	2	1	0	1		I am somewhat surprised to see that the UK has the lowest Gini ratio out of the countries mentioned in the study as I do feel like the class system is still very present in the UK and I do have the impression that there is a wide gap in terms of wealth between the top 20% of the population (in terms of wealth) and the remaining 80%.	7	6	7	2	2	2	1	9	9	8	9	9	5	5	5	3	4	4	3	3	3	3	2	3	3	5	4	4	4	2	4	5	5	5	2	2
2020-12-08 03:26:16	2020-12-08 03:57:52	100	1896	2020-12-08 03:57:53	R_3hygucIkgNDblmU	1	1	2	1	1	1	It is unsurprising. Where I live (in London) inequality is visibly seen. You can only travel to a borough like Chelsea and Westminster to see houses worth several million pounds and run down flats for low-income families in the same area.		6	5	7	3	2	3	3	5	5	5	5	9	5	5	5	5	5	3	3	3	3	3	4	3	4	2	4	5	3	3	3	5	4	4	4	3
2020-12-08 01:46:55	2020-12-08 01:57:58	100	663	2020-12-08 01:57:58	R_3HzdTrUhgc8MTDv	1	1	2	1	1	1	It makes sense. There's an increasing gap between working class and the upper class with middle class slowly deteriorate. Increasingly rich people are getting richer, especially with COVID-19, which is of course at the expense of other workers earning less so this statistic makes sense but is extremely disturbing.		6	6	5	1	1	4	1	5	5	3	5	5	5	5	5	4	4	2	4	2	2	4	1	1	1	2	4	4	1	1	1	4	2	4	1	1
2020-12-08 02:29:44	2020-12-08 02:52:29	100	1364	2020-12-08 02:52:30	R_3irIFO3hVqv1BAs	1	1	2	1	0	1		I think the fact such an eclectic set of countries are less equal than the UK and how wide the number boundries of the chart are (making a less than 5 difference the difference between a silver on the chart and the full height of the chart), as well as the fact that nothing below the UK is shown makes this graph suggest the UK is far more equal than most countries, wheras the actual data it shows…	6	5	6	2	1	3	1	9	9	8	5	5	4	5	4	5	3	4	3	2	3	3	2	4	4	4	5	5	3	3	2	4	4	3	3	2
2020-12-08 02:27:57	2020-12-08 02:43:34	100	937	2020-12-08 02:43:35	R_3iUzrKH1u7A4ftR	1	1	2	1	1	1	This high number can be indicated by the variation in houses. There are houses that have pools, helipads, vast space outside and then there are houses that are small, cold lacking in comforts.		6	6	7	2	3	3	2	5	5	8	5	5	4	4	4	4	4	3	3	3	2	3	2	2	2	2	2	3	2	2	2	4	4	4	3	2
2020-12-08 02:33:04	2020-12-08 02:51:37	100	1112	2020-12-08 02:51:37	R_3ixUgs7lHVMjFU3	1	1	2	1	1	1	I think I can often tell that there is a big difference between the richest and poorest people in the UK and this upsets me a lot and feels unfair. There are some people in this country with so much and others that are forced to rely on charities and food banks to be able feed themselves and their families which is embarrassing for us as a country. However I do think there is also a big differenc…		7	6	7	1	1	1	1	9	9	5	9	9	5	5	4	5	4	3	3	2	3	3	2	2	4	4	3	5	3	2	1	5	5	4	3	2
2020-12-08 01:40:46	2020-12-08 01:53:50	100	784	2020-12-08 01:53:50	R_3J5gQWgSW4Pujip	1	1	2	1	0	0		This surprises me. I still believe the view from within the UK is very different but this could be due to obvious differences in provisions such as private schooling and healthcare.	7	6	7	3	2	2	2	5	9	8	5	9	4	4	4	4	3	3	4	4	3	4	1	3	2	3	1	4	4	1	2	3	5	4	3	2
2020-12-08 02:23:20	2020-12-08 02:49:24	100	1564	2020-12-08 02:49:24	R_3jdDZhFQrPVpMt3	1	1	2	1	0	0		First the graph above is not to scale. The difference between 33.2 in UK vs the 37.4 in Lithuania, although big does not, in any way, show that the UK is considerably more equal. At the same time, I cannot but notice that one of the countries in the graph is Vietnam which is not in Europe. Having this information I cannot make a just judgment on how "equal" the UK is. In my opinion the UK althoug…	7	7	7	2	2	2	1	9	5	3	5	8	5	4	3	3	4	2	2	2	2	2	1	2	2	4	2	3	1	2	1	4	3	3	1	1
2020-12-08 02:24:45	2020-12-08 02:38:02	100	796	2020-12-08 02:38:02	R_3JEGpPIJZkJU6qR	1	1	2	1	1	0	in the UK there is a big gap between labour market industries (finances vs everything else) and between British and foreigner. i am not surprised by it and very curious to compare UK with other top countries in Europe like France and Germany		7	6	5	2	5	6	3	9	9	8	9	9	4	5	3	3	4	4	3	2	4	4	2	4	4	3	4	2	2	3	4	4	5	2	4	3
2020-12-08 02:30:51	2020-12-08 02:49:37	100	1126	2020-12-08 02:49:37	R_3JsYANo4lS5ebc9	1	1	2	1	1	1	From personal experience I would this data is not a true reflection of wealth in the UK. I would put the GINI number nearer to 50 because so many people have undeclared wealth and adverse to that, many that seem financially stable are actually in a lot of debt that they cannot get out of...		7	7	7	2	2	2	2	5	9	8	9	5	4	3	3	3	4	3	4	3	3	4	2	3	3	2	2	2	2	2	2	3	4	4	2	3
2020-12-08 02:09:20	2020-12-08 02:33:18	100	1437	2020-12-08 02:33:19	R_3k7LurjVs4JsWmU	1	1	2	1	0	1		In regards to the above, even though the U.K. is performing at the bottom of the group showing the less GINI it is still only 4.2% from Lithuania which is still a small difference. Following this I would feel that the GINI for the U.K. would infact be relatively high and this would match my experyof living in the U.K.	7	7	7	3	5	5	4	5	5	8	5	9	4	4	4	3	4	4	4	5	4	4	2	3	3	4	4	3	3	2	2	3	4	3	4	4
2020-12-08 02:07:28	2020-12-08 02:18:50	100	681	2020-12-08 02:18:51	R_3kCgn4gsrB2gF8N	1	1	2	1	1	1	The chart accurately represents my own experience of living in the UK. I grew up in poverty but would now be classed as middle class and the encounters I have had at various points show a large disparity in terms of wealth.		7	7	7	2	2	2	1	5	5	3	5	5	5	3	4	3	5	4	4	2	2	4	2	2	2	3	3	4	2	3	2	5	4	4	4	1
2020-12-08 02:15:31	2020-12-08 03:23:08	100	4056	2020-12-08 03:23:08	R_3kGoIug4ZZj1nbY	1	1	2	1	0	0		Although I personally may not feel that the UK is a particularly 'equal' country, it's very humbling to see that a lot of other countries are significantly more un equal meaning that people have a harder time climbing through their class systems and improving their wealth.	7	6	7	1	2	4	1	9	9	8	9	9	5	4	3	3	4	4	1	2	3	4	1	2	2	5	4	4	3	2	1	4	4	5	3	1
2020-12-08 02:10:20	2020-12-08 02:27:15	100	1015	2020-12-08 02:27:16	R_3KQ8aPKlIGGz2BX	1	1	2	1	0	1		I personally don't think that the GINI coefficient accurately represents the experience of living in the UK as it does not take into consideration a lot of other factors that could impact that perception	5	7	6	3	2	7	1	9	9	9	9	9	5	5	5	1	5	5	3	2	3	3	1	3	3	3	3	3	4	1	4	4	3	3	3	5
2020-12-08 02:15:31	2020-12-08 02:33:41	100	1090	2020-12-08 02:33:41	R_3L4KkBHTi5MUZCN	1	1	2	1	1	1	To me this is an indication of rich making themselves richer which is quite evident in the completely corrupt government we have "running" the country. I used to travel around as a computer engineer for Intel and went all over the UK, the difference in quality of life was absolutely astounding just by going from the North to the South of England.		7	7	7	1	1	2	1	9	9	8	9	5	5	5	4	4	5	4	4	3	3	3	3	3	3	3	3	2	2	2	3	4	5	4	3	3
2020-12-08 02:17:48	2020-12-08 02:50:00	100	1932	2020-12-08 02:50:00	R_3lDrR19hKKq2hLV	1	1	2	1	1	1	It reflects the day to day struggles of bais and racism in the country which inturn affects minorities in reaching their full potential.		5	6	4	1	1	2	1	9	9	8	9	9	4	4	4	4	5	4	4	5	4	4	2	4	4	4	4	2	2	2	2	5	5	4	4	2
2020-12-08 02:21:15	2020-12-08 02:58:00	100	2204	2020-12-08 02:58:00	R_3lJNf4WYxh7gexT	1	1	2	1	1	0	The graph above illustrates the the GINI score among 6 countries and UK does not fare well. With GINI score of 33.2, it means that inequality between the rich and poor in terms of wealth is huge so therefore it is not surprising those, who are rich, owns multiple properties and also draw huge amount of salary. In 2016, in a study conducted by Office For National Statistics, found that 10% of the …		7	2	6	3	2	3	3	5	9	5	9	5	4	4	4	4	4	4	4	4	4	5	5	5	5	4	4	3	3	3	3	5	4	5	4	4
2020-12-08 02:11:24	2020-12-08 02:40:28	100	1744	2020-12-08 02:40:28	R_3lYKY7hb0DtWLa8	1	1	2	1	0	1		I was surprised to see that the UK was the most equal country. I think that between the lower and middle classes in the UK there isn't much difference in wealth but then there is a big gap between these and the upper classes and most wealthy. I think a lot of the countries wealth is held by a small number of people.	7	6	7	2	2	2	3	9	9	5	9	9	4	4	4	4	4	4	4	4	4	4	2	4	3	3	2	4	2	2	2	5	5	5	5	3
2020-12-08 01:45:41	2020-12-08 01:54:49	100	547	2020-12-08 01:54:49	R_3lyprpfI7mxdOng	1	1	2	1	1	0	I am unsurprised that the UK has a relatively high GINI - even in the area I live I can see remarkably different levels of wealth and inequality. The UK seems to have developed a society which benefits the rich at the expense of the poor, and this has only bee exacerbated by COVID.		7	6	7	2	1	2	1	5	5	8	5	5	5	5	5	4	4	2	2	2	2	2	1	1	4	1	3	4	1	1	1	5	3	4	4	2
2020-12-08 01:45:32	2020-12-08 02:02:11	100	999	2020-12-08 02:02:11	R_3M3al80gHEb9tAg	1	1	2	1	0	1		I think the idea of the UK having a lower level on the GINI scale can be hard to depict as we have a significantly larger population than Lithuania. Because of that I would argue we have more diverse levels of what indiviuals would consider a relaible definition of what is considered equal. We are a more wealthy country which means the comparison could be skewed by our definition.	6	4	6	5	4	5	2	5	9	3	5	9	4	4	4	3	4	2	3	3	3	4	1	1	1	1	1	1	1	1	1	5	5	5	4	1
2020-12-08 02:15:43	2020-12-08 02:39:27	100	1423	2020-12-08 02:39:27	R_3m9wexto7v6BSbB	1	1	2	1	1	1	I think it is clearly visible that we have high inequality in UK. There is a lot of homelessness and there are a lot of people working minimum or even below minimum wage. Personally what this means to me is that I want to achieve a lot in my life which means I put a lot of pressure on myself. I think this affects my mental health negatively. However, I do get a sense of achievement when I do some…		6	5	6	2	2	2	2	5	5	5	5	5	4	4	4	4	4	3	3	3	3	3	2	2	2	4	3	3	2	2	2	4	3	4	3	2
2020-12-08 02:23:10	2020-12-08 02:50:37	100	1647	2020-12-08 02:50:38	R_3mfwLBqz8rjbwiB	1	1	2	1	0	1		I live in an area where there are not a lot of jobs and there is a lot of inequality so i don't feel that the information provided details what this GINI number represents. Yes, we are the lowest compared to the countries detailed above but including more countries with higher and lower numbers would be better. From my experience in living in the UK there are a lot more people at a disadvantage	7	6	7	1	2	2	2	8	5	8	5	5	4	4	3	3	5	4	4	4	4	4	4	4	4	3	4	4	4	4	4	3	4	4	4	3
2020-12-08 02:29:38	2020-12-08 02:47:30	100	1072	2020-12-08 02:47:30	R_3ml5remrEMSr0nK	1	1	2	1	0	0		The graph above implies there are huge differences in equality levels from UK to Lithuania. For the UK, I feel overall it seems pretty well represented on the GINI scale but my experience is one of privilege compared to many other ethnic minority groups who face inequality every day.	7	2	7	1	1	6	1	5	5	8	5	5	5	5	4	5	4	3	4	4	4	4	1	1	2	1	1	4	1	2	1	4	4	5	4	2
2020-12-08 02:23:47	2020-12-08 02:45:52	100	1324	2020-12-08 02:45:52	R_3MmQyPPi3MiroVm	1	1	2	1	0	1		I live in the North of England which is among the most deprived areas of the UK so, in my experience, I find it hard to believe that the UK has a relatively low GINI. The vast difference in lifestyle and spending habits from people in the north compared to the south would lead me to belive that this number would be higher.	6	6	7	2	5	6	2	9	9	9	9	9	5	5	5	5	5	3	3	3	3	3	1	2	4	4	4	1	1	3	1	4	4	4	4	3
2020-12-08 02:33:15	2020-12-08 02:50:02	100	1006	2020-12-08 02:50:02	R_3MmrE6s28gTesOP	1	1	2	1	1	1	This is clearly bad news. My impression is that inequality has grown a lot in the UK recently - eg the rise in food banks (which my mum volunteers for and we regularly donate too). Plus there seem to be more people in precarious living arrangements and more people on the streets		5	6	3	2	1	1	1	8	8	8	5	8	5	5	4	4	4	4	3	3	3	3	2	3	3	3	2	5	2	2	2	4	3	4	3	2
2020-12-08 02:16:39	2020-12-08 02:34:36	100	1076	2020-12-08 02:34:36	R_3n2frbwZvQoq4Yz	1	1	2	1	0	0		I find this number quite surprising. I was expecting the UK to score a lot higher than that. It is a good surprise, though, I'm glad we're not doing too badly!	7	6	5	2	3	2	2	5	5	8	5	5	3	4	3	4	2	3	3	3	3	3	2	4	4	4	3	4	2	2	3	3	4	3	4	2
2020-12-08 02:33:24	2020-12-08 02:50:28	100	1024	2020-12-08 02:50:29	R_3n2VTitbhRCrvRN	1	1	2	1	1	1	I think the reason that the UK has a high GINI reflects in what I've experienced, is just how quick the housing in my hometown area reflects each class and a million pound home is 5 minutes away from a council estate. Hierarchies are rife within my community, with those higher up the chain being well respected and higher earners whilst most of the time the people that put work in don't get recogn…		6	6	5	3	3	3	1	5	5	8	5	5	4	4	4	4	3	3	2	2	2	2	1	1	2	4	4	3	2	2	1	4	3	4	2	2
2020-12-08 02:28:07	2020-12-08 02:39:04	100	657	2020-12-08 02:39:05	R_3n7XVe93Ue16oYT	1	1	2	1	0	0		I feel in my area there is hardly any inequality regarding wealth everyone comes from the same background	5	5	5	5	5	6	6	5	5	5	5	5	4	4	4	4	4	5	4	4	4	4	2	2	2	4	4	4	4	2	2	4	5	5	4	4
2020-12-08 02:17:10	2020-12-08 02:27:24	100	614	2020-12-08 02:27:25	R_3NV7YUdW3fnf8mB	1	1	2	1	0	0		I understand that even in the UK there is still inequality, however, comparing these GINIs emphasised how much worse it is in other countries. Furthermore, the contrast is so large that shows it is something that really needs to be worked on for future generations.	5	5	5	3	5	6	3	9	9	5	9	9	5	5	5	5	4	4	5	3	4	4	1	4	4	4	5	4	4	1	5	5	5	5	5	3
2020-12-16 02:37:46	2020-12-16 03:04:18	100	1591	2020-12-16 03:04:18	R_3nvcj64lMqB5gCB	1	1	2	1	0	0		I almost guessed right as regards the UK's GINI coefficient. It is by no means an equal country but compared to other countries, it isn't doing too badly. Having said that, I'm of the opinion that more could be done in terms of making sure corporations and billionaires making absolute fortunes in the UK pay their fair share of taxes.	5	3	5	3	5	5	3	5	9	8	9	5	4	4	4	3	4	3	4	4	4	4	3	3	2	2	2	2	2	2	2	4	4	4	4	2
2020-12-08 02:13:36	2020-12-08 02:35:04	100	1287	2020-12-08 02:35:04	R_3NVE8SHwyovbfpf	1	1	2	1	1	0	the best place to live for economic fairness is sweeden and the worst is the uk		6	5	7	6	6	7	6	9	9	5	5	5	5	4	5	4	4	5	5	4	4	5	2	2	2	2	3	2	2	2	2	5	4	5	4	2
2020-12-08 02:09:50	2020-12-08 02:31:54	100	1324	2020-12-08 02:31:55	R_3OlySuU7qEdeR2M	1	1	2	1	0	1		I have always had a comfortable living experience in the UK, Whilst I am aware there are people who have much more money in the bank than myself. I have always been able to comfortably afford to live a lifestyle that means I am comfortable. I have always experienced this in my life as my parents lived in the same way.	5	5	6	2	4	3	2	5	9	5	9	9	5	4	5	4	4	3	3	4	4	4	2	2	2	2	2	2	2	2	2	4	4	4	4	3
2020-12-08 01:58:49	2020-12-08 02:57:46	100	3536	2020-12-08 02:57:46	R_3PHbLJeDNcdlxNv	1	1	2	1	0	1		According to my experience, I do agree that wealth is distributed quite evenly within the UK, though I do not think that everyone has the same income in the UK. Lower skilled workers in the UK may also earn a fair amount of income, unlike some other countries.	5	3	5	5	6	6	6	9	9	5	9	5	5	5	5	5	5	3	2	2	2	3	2	2	3	3	2	2	2	2	2	5	5	5	4	4
2020-12-08 02:30:41	2020-12-08 03:23:53	100	3192	2020-12-08 03:23:54	R_3PjdVtp87RmWbbN	1	1	2	1	1	1	This rings true to me. The UK is a country of contrasts, especially London, with pockets of severe poverty right next to decadent displays of wealth. That's been the system here for a very long time and it won't change very soon.		7	7	7	1	1	1	1	5	5	5	5	5	4	4	4	4	4	4	4	4	4	4	4	5	4	3	4	5	3	5	4	4	4	4	4	4
2020-12-08 03:26:17	2020-12-08 03:49:16	100	1378	2020-12-08 03:49:17	R_3Q4f0VrAYB5olWx	1	1	2	1	1	1	I'm not surprised to find out that		7	6	7	2	2	6	2	9	9	9	9	9	5	5	5	4	4	4	4	4	3	4	3	3	3	3	5	5	5	3	1	5	5	4	4	3
2020-12-08 02:28:45	2020-12-08 02:53:53	100	1508	2020-12-08 02:53:54	R_3QEKsr9QdVmOPln	1	1	2	1	1	1	This information saddens me a little as whilst I consider myself to be middle of the range and fairly economically comfortable I am very aware of the millions living in poverty in the UK and the inequity of wealth distribution. It highlights to me the need to address distribution of income in order to lessen the divide between the rich and the poor in society		7	6	7	2	2	2	3	9	9	8	9	9	5	5	5	5	5	3	3	3	3	3	3	3	3	4	3	3	3	3	3	5	5	5	3	3
2020-12-08 03:26:23	2020-12-08 03:37:35	100	672	2020-12-08 03:37:35	R_3QJWRLw72ks49O4	1	1	2	1	0	0		This is interesting because in my experience living in the UK, I've noticed that there's a lot of people who find it hard to make ends meet but there's also quite a lot of people that are really rich. This figure shows that perhaps it really is only a select few that are really rich and I haven't really noticed it.	6	6	4	3	3	4	2	5	5	5	5	5	4	4	4	4	4	4	4	4	4	4	5	5	5	5	5	5	5	5	5	4	4	4	4	4
2020-12-08 02:29:25	2020-12-08 02:44:12	100	887	2020-12-08 02:44:13	R_3qsRSUWQwJAkSeN	1	1	2	1	0	0		This seems to feel quite low. I moved to the UK from New Zealand and I agree that the UK does have quite a bit of equality in its' society. However, I have also witnessed that there is also huge inequality between the haves and have nots.	7	7	7	4	2	2	4	5	5	5	5	5	4	4	4	4	4	4	4	4	4	4	4	4	4	4	4	4	4	4	4	3	3	3	3	4
2020-12-08 01:50:15	2020-12-08 02:06:16	100	961	2020-12-08 02:06:17	R_3rP0qzcscsVFrKJ	1	1	2	1	0	0		From experience living in the UK, I do observe the people around me as mostly being working to middle class - and so they are in the middle of the earning threshold of the UK. I haven't met many upper class or wealthy people, but see quite a number of those living in poverty/homeless on the streets, which makes me think that in the UK population, a greater proportion of people are earning income …	5	2	5	3	5	6	2	9	9	9	9	9	5	5	5	4	5	4	5	4	4	5	2	3	4	5	4	2	2	3	4	5	5	5	5	5
2020-12-16 02:38:26	2020-12-16 03:33:16	100	3289	2020-12-16 03:33:16	R_3s7bexBQj6zsKHA	1	1	2	1	1	1	i didn't think that there would be so big a difference however during the pandemic the differences between those who have money and those who don't has been more visible		7	6	6	2	3	4	2	9	9	8	9	9	5	5	5	5	5	4	4	4	4	4	2	4	4	5	5	3	3	3	4	5	5	5	5	3
2020-12-08 02:20:10	2020-12-08 02:43:32	100	1401	2020-12-08 02:43:32	R_3saBWWfVmcI9z7u	1	1	2	1	0	1		I am quite surprised that the UK has a lower GINI as I think that I can see a lot of inequality, but maybe I am just unaware of how much worse it could be. I am quite aware of some wealthy people in the public eye, and some extreme poverty, but maybe they are tempered out by a huge amount of more normal people.	6	6	7	2	2	6	1	5	5	8	5	5	4	4	4	4	3	4	3	3	2	3	2	3	3	3	3	4	2	3	3	3	3	4	2	2
2020-12-08 01:39:54	2020-12-08 02:12:55	100	1981	2020-12-08 02:12:56	R_3y0Fh9PuR7jM2GJ	1	1	2	1	0	0		It does not really experience or impact my daily life. I have always felt that there is some equality with regard to house hold pay and I think that part of this is due to the government. People that earn a high salary has a higher deduction of income tax taken from them. High earning households in the UK are not always entitled to child benefit either, thus making sure that there is that balance…	5	6	3	4	4	5	3	5	5	5	9	9	5	4	3	4	4	4	5	5	4	4	2	3	3	4	4	3	2	2	2	4	5	3	4	3
2020-12-08 02:08:07	2020-12-08 02:29:50	100	1303	2020-12-08 02:29:51	R_5vv4LvNxOFOCcil	1	1	2	1	0	1		The information above is very useful to understand the inequality in different countries in income of its citizens. I completely agree with lower lever of inequality in the UK I can say that I feel most of the people are paid quite equally, be it be an engineer (white collar job) or a labour (working in the field). So my experience very much reflects the data above.	3	3	2	6	6	6	7	5	9	5	5	5	3	4	3	3	4	5	5	5	5	5	4	4	4	2	3	2	1	4	2	3	4	4	4	2
2020-12-08 02:31:11	2020-12-08 03:45:49	100	4478	2020-12-08 03:45:50	R_5ziZn1aBNel5nAR	1	1	2	1	0	0		It doesn't 'accord' with my own experiences. Italy is slightly larger than the uk, Lithuania smaller. In my local poorer than me parts of the uk I have regularly interacted and worked with members of both such communities.	7	7	7	5	2	2	5	8	8	3	5	9	4	3	2	3	4	4	5	4	5	5	1	3	4	3	3	1	1	1	1	3	3	4	3	1
2020-12-08 02:19:10	2020-12-08 02:38:40	100	1169	2020-12-08 02:38:41	R_7R31eGfLS9CBhcJ	1	1	2	1	0	1		Although the graph reflects that the UK has a lower level of inequality it only has a 4.2 difference with Lithuania and this isn't a very relatively big gap... I feel as though there is quite a difference in inequality. Personally, I am the first person in my family to attend university and I find that is quite a rare case. Most people at my university have the means to pay for their tuition and …	5	5	6	4	3	4	2	3	8	5	5	5	4	4	3	3	3	2	2	1	2	3	2	2	2	2	2	3	2	2	2	3	3	3	4	3
2020-12-08 01:56:48	2020-12-08 02:06:28	100	580	2020-12-08 02:06:29	R_862wz8Q3s2AocLv	1	1	2	1	0	1		I am surprised as although inequality is not insanely massive and influential in my life from my own experience the amount of homeless in cities especially and some of my own families inequalities is significant.	5	6	6	1	3	5	2	9	9	5	9	9	5	5	5	5	5	5	4	4	4	4	4	4	4	4	4	5	1	4	2	5	5	5	5	4
2020-12-08 02:24:08	2020-12-08 02:33:48	100	580	2020-12-08 02:33:49	R_8A4JoCHABAyiAzn	1	1	2	1	0	0		I have no idea what it would be like living in these other countries. But living as a low income family in the UK I feel very bad for the people in those countries	6	6	7	2	1	1	1	5	9	5	9	9	5	5	4	4	5	1	3	2	2	2	1	2	1	4	4	3	2	2	1	4	5	4	5	4
2020-12-08 02:18:51	2020-12-08 02:32:57	100	845	2020-12-08 02:32:57	R_9EUldAd5TM2lkml	1	1	2	1	1	0	Although there are obvious separations of wealth in the UK, from homeless to millionaire, Personally the GINI co-efficienct only effects me little because i live a comfortable lifestyle and although i am not close to being rich i may be able to afford things other people can't, due to the wealth inequality of our country. I am grateful for all i have and i think the UK would be a better place if …		6	6	5	1	5	5	2	9	9	8	9	9	4	4	4	4	4	2	3	3	2	3	2	2	2	3	2	2	2	2	2	4	4	4	4	4
2020-12-08 02:18:33	2020-12-08 02:44:06	100	1532	2020-12-08 02:44:06	R_9LjdNh50sIhdtbH	1	1	2	1	1	1	It means that less opportunities are open and available to people who doesn't have much money.		5	6	4	4	5	5	6	5	9	5	9	9	5	5	5	5	5	3	5	4	3	4	3	3	3	2	5	3	4	3	5	5	5	5	5	5
2020-12-08 03:00:35	2020-12-08 03:12:50	100	734	2020-12-08 03:12:50	R_9N4MskYyGDT8NZn	1	1	2	1	1	1	I live in a town where a lot of people have moved to from London, while continuing to work there. It's ckear that there is one set of people in the town who are relatively poor, but also a set with a high disposable income. Thus there are lots of cafes and shops selling stuff out of the range of the majority of people here		7	6	7	1	1	1	1	9	5	8	5	5	5	5	5	5	5	5	5	3	5	5	1	1	1	4	3	4	1	1	1	5	5	5	2	2
2020-12-08 02:15:00	2020-12-08 02:33:45	100	1125	2020-12-08 02:33:46	R_abGZdsOyQRX1sgp	1	1	2	1	0	1		I am actually quite surprised by how low the UK is on the graph compared to other countries. I expected it to be very high as there is quite a large difference between the north and south of the country. More wealthy people seem to live in the south and more less wealthy people seem to live in the north. I am also quite surprised that we are lower than Vietnam as i would've thought they were more…	6	6	7	1	2	2	2	5	9	5	9	9	5	5	4	4	4	4	4	4	4	4	2	2	4	4	4	2	2	2	2	5	5	5	4	4
2020-12-08 03:15:23	2020-12-08 03:42:38	100	1634	2020-12-08 03:42:38	R_AdktB3gSGGvyh0d	1	1	2	1	1	0	This seems to fit in with my experience of living in the UK. I have worked for companies where there is a very large pay difference between the entry level employees and the managers. I find that there is still a lot of inequality in the UK, particularly for people of colour.		6	4	5	2	3	3	3	5	9	8	9	9	4	4	3	4	4	4	4	2	4	4	1	1	1	1	1	1	1	1	1	4	5	4	4	2
2020-12-16 02:39:07	2020-12-16 03:10:24	100	1876	2020-12-16 03:10:24	R_AunVpvQSyW3QSAh	1	1	2	1	1	1	I cannot say I have personally experienced inequality in the UK. Although I am female I have always had good standing at work and have been paid the same as my male colleagues. Perhaps it is because I am white that I have always felt I have equal education, work, health opportunities.		6	4	5	5	6	5	5	9	9	8	9	5	5	4	4	4	5	3	4	3	3	4	1	4	4	4	5	3	1	2	1	5	5	5	5	1
2020-12-08 02:22:29	2020-12-08 02:48:59	100	1589	2020-12-08 02:48:59	R_baBLjAj5IxGm9gt	1	1	2	1	1	1	I was brought up to believe that there is always rich and poor within the UK and I think that the above graph emphasises this fact very well		6	4	6	2	4	5	1	5	9	5	9	9	5	4	4	4	5	3	5	5	5	5	1	2	2	3	3	1	1	1	1	4	4	3	4	2
2020-12-08 02:25:51	2020-12-08 02:40:05	100	854	2020-12-08 02:40:05	R_bKG076nvTaOJdXX	1	1	2	1	0	1		I think that it makes sense to me that people experience low levels of inequality here. I think that our government and infrastructure does a good job supporting people who want to get into work and they support people who cannot work as well. I luckily have never had to use benefits to survive but i know that they are there if i need them	5	3	5	5	5	6	5	9	9	8	5	9	4	5	5	5	5	4	5	5	3	5	2	5	4	5	4	3	4	3	3	5	4	5	4	3
2020-12-08 02:34:07	2020-12-08 02:54:38	100	1231	2020-12-08 02:54:39	R_BLcLqcwG0PE0QXT	1	1	2	1	0	1		I am happy and proud to find out that I am a part of a society with such low inequality. This doesn't mean that there is no room for improvement. There is still big problem with distribution of wealth in some towns and areas of Uk. Sometimes it is just one street which devides an area with properties worth millions and an area with poor, small council flats.	5	5	3	6	5	4	3	5	5	5	5	5	4	4	4	3	4	4	4	4	4	4	3	4	3	3	3	3	1	3	1	4	4	4	3	1
2020-12-08 01:47:28	2020-12-08 02:33:34	100	2766	2020-12-08 02:33:35	R_C7VfXD9UgIunYEF	1	1	2	1	1	1	I think that piece of information reflects well the reality of the UK. From what I have seen in this country, there are places like London, for example, in which some people drive really luxurious cars and have an expensive lifestyle, and money doesn't seem to be a problem for them. On the other hand, there are quite a few people who are homeless and/or don't have a job, and others who rely on be…		7	7	7	1	1	7	1	9	9	9	9	9	4	3	3	3	4	4	2	2	3	2	2	2	3	2	3	3	2	2	2	4	4	4	4	3
2020-12-08 02:30:20	2020-12-08 02:48:54	100	1113	2020-12-08 02:48:54	R_d1mtT0zTKaCtkg9	1	1	2	1	0	0		I am surprised to learn that the UK has a relatively low GINI score. There are genuinely people living in poverty in the UK and i would have assumed that the wealth gap was much higher when considering this. I would consider myself to have an average income by UK standards therefore it is hard for me to comment on the lowest and highest wealth percentages.	5	6	7	2	2	7	1	5	9	5	9	5	4	5	4	5	3	2	4	2	2	3	1	2	2	3	2	1	2	2	2	4	4	5	2	4
2020-12-16 02:40:00	2020-12-16 02:51:58	100	718	2020-12-16 02:51:58	R_D6MnDtvlZ3guL5f	1	1	2	1	1	1	I am not particularly surprised that the UK has such a high number. I perceive the rest of Europe as being much more equal. Coming from a low socioeconomic group in the UK and then moving to London and being much better off, I have seen examples of very different levels of wealth in the UK		7	5	6	3	3	2	3	5	9	8	9	5	5	4	4	4	4	5	4	2	3	4	3	4	3	5	4	4	2	4	2	5	5	5	4	3
2020-12-08 03:30:52	2020-12-08 03:54:30	100	1418	2020-12-08 03:54:31	R_dg1QiORguPBC0St	1	1	2	1	0	1		I think this is fairly accurate given that unemployed people live in housing not too dissimilar to workers. Additionally, tax increased the more you earn in the UK which also ensures a level of equalness.	5	4	2	6	6	6	5	9	9	5	9	9	3	4	4	5	3	1	2	2	1	2	1	1	2	4	2	3	5	2	4	3	4	4	5	4
2020-12-08 02:35:22	2020-12-08 03:15:27	100	2404	2020-12-08 03:15:27	R_DHVeE78clF0Z0C5	1	1	2	1	1	1	I can understand and appreciate the disparity of wealth in the UK - I have seen and know of the disproportionate wealth of some families. How some people take for granted their money. Similarly i have worked with and lived in areas where people have very little. My experience has been somewhat middle ground, seeing both sides but experiencing neither extremes, of which i consider myself lucky.		5	5	5	2	2	4	2	5	5	8	5	5	3	4	4	4	3	4	3	3	4	3	2	3	5	2	4	3	2	3	2	4	4	3	3	3
2020-12-08 02:01:14	2020-12-08 02:45:42	100	2667	2020-12-08 02:45:42	R_Did9bxJHmsK6s7v	1	1	2	1	1	1	Living close to London means i see there in particular the unequal distribution of wealth, where London has high homelessness and poverty rates, but also contains the wealthiest people and most expensive businesses and properties. Also, the benefits system, although i have never personally needed to access it, i have helped others (friends and family members) apply for different benefits (univers…		7	5	7	1	1	6	1	5	5	8	9	9	5	4	3	2	4	2	3	3	2	3	2	2	3	3	3	4	2	3	2	5	3	5	3	2
2020-12-08 02:20:15	2020-12-08 02:29:03	100	528	2020-12-08 02:29:04	R_e2ml53ChAn3CSRz	1	1	2	1	0	0		I do believe that the UK has a lower level of inequality, yet I still believe mass amounts of prejudice exists, particularly to those in minority groups. I have not personally experienced inequality from what I can recall, and cases of it happening to those I know are minimal, so I believe this is accurate.	6	6	6	2	2	6	2	8	5	8	5	8	4	4	4	4	4	2	3	2	2	2	2	2	2	3	3	2	2	2	2	4	3	4	4	2
2020-12-08 02:23:38	2020-12-08 02:40:23	100	1004	2020-12-08 02:40:23	R_e9jGMz4BDICfiDf	1	1	2	1	0	1		In the majority of workplaces in the UK, you will not find inequality. From my experience, I have seen it and experienced it through various jobs.	5	4	2	3	5	6	5	9	9	8	9	9	5	5	5	4	5	3	3	3	3	3	1	2	1	2	2	1	2	1	1	4	5	5	5	4
2020-12-08 03:27:20	2020-12-08 03:49:29	100	1329	2020-12-08 03:49:29	R_eaZZulN8EGSLLoZ	1	1	2	1	0	1		Based on my experience, I dont see much inequality in the income of people in UK. If I compare myself compared to les quality after tax income is almost same.	5	3	3	4	4	5	5	5	9	5	5	5	4	4	4	4	4	3	3	3	3	3	2	4	3	4	3	2	1	2	2	4	4	4	4	3
2020-12-08 02:29:53	2020-12-08 02:50:39	100	1245	2020-12-08 02:50:39	R_ehfM3OUTSPn8DgB	1	1	2	1	0	0		I am actually surprised that the UK belongs among countries where GINI is low. I thought there are big differences between the rich and the poor. From my experience, when I used to work as a dental nurse, I earned much less than the orthodontist or the dentist. When I saw the house of the orthodontist I worked for it looked like a castle whereas I cannot afford it. So my experience is slightly di…	5	5	5	3	2	2	2	5	5	5	5	5	4	4	4	4	4	3	4	3	3	4	2	3	4	4	4	3	4	2	2	5	5	4	3	4
2020-12-08 02:22:47	2020-12-08 02:35:55	100	787	2020-12-08 02:35:55	R_eVPCoOSysoKfqM1	1	1	2	1	0	1		Although it is a step in the right direction, it still means that the UK has economic inequality and with a value of 33.2 which although looks a lot less on the graph, isn't actually much less than the biggest inequality Lithuania.	5	6	6	1	2	3	1	5	9	5	9	9	5	4	4	4	5	4	3	3	3	3	2	3	3	4	4	3	4	2	2	4	4	4	4	3
2020-12-08 02:52:57	2020-12-08 03:09:16	100	978	2020-12-08 03:09:16	R_ewzKHJnrYQW2kPT	1	1	2	1	0	0		I totally agree with this. I have lived in the United Kingdom all of my life and have always felt that people in generally get treated fairly and will more and more, especially in relation to other countries. Basically, we are a lot better off that most countries and should be grateful for that.	3	4	3	5	6	6	6	9	9	9	9	9	4	5	4	5	4	3	3	3	3	3	1	1	1	4	4	1	1	1	1	5	4	5	4	4
2020-12-08 02:14:09	2020-12-08 02:27:30	100	800	2020-12-08 02:27:30	R_eyBb1cQaFmn3cTn	1	1	2	1	1	0	Very much, I live in the North of England and earn more, on average, than most of my neighbours yet would not be able to afford to live in the South of England. We see countless examples at the moment of rich people in positions of power feathering the nests of their friends while reducing the income of the low paid. An example would be the stopping pay increases for public workers but giving out…		7	7	7	2	2	2	1	9	9	3	9	5	5	5	5	5	5	4	3	3	3	3	2	4	3	4	3	3	2	3	1	5	5	5	5	2
2020-12-08 02:11:39	2020-12-08 02:25:27	100	828	2020-12-08 02:25:27	R_O2vZhlJMeoWqGuR	1	1	2	1	1	0	I am originally from Finland, which is a very equal country. I've lived in the UK for approx 10 years, and it is clear from daily experiences that GINI in here is high; there are extremely rich and extremely poor people in here, neither of which isn't something we have in high numbers in Finland. The UK is a true class society		6	7	7	1	1	1	1	9	9	8	9	9	5	5	5	5	5	4	2	2	2	2	1	4	2	4	4	4	3	1	2	5	4	3	3	1
2020-12-08 02:28:09	2020-12-08 02:45:12	100	1022	2020-12-08 02:45:12	R_O88CH3jvUshhwqt	1	1	2	1	0	1		comparing the uk to other countries i can see why we would have a low Gini. my own experience living in the uk, i am from London where people earn generally more money than up anywhere else in the uk, there definitely is a divided between the north and south. i do think the uk is fairly equal, but there is definitely still unequality in the uk that needs to be addressed .	6	6	5	5	5	6	5	5	5	5	5	9	4	4	4	4	4	3	4	4	3	4	2	2	4	3	4	5	2	2	5	4	2	4	5	2
2020-12-08 02:22:15	2020-12-08 02:42:05	100	1190	2020-12-08 02:42:06	R_OCISC3paM4QPo7T	1	1	2	1	1	1	I believe that the data isn't reflective of living in the UK. I think the number should be higher. There is a vast chasm between the rich and the poor here with this fact perpetuated by the inertia by the UK government to tackle poverty. Poor housing, poor schools, social deprivation and the slow turning of thumb screws with welfare benefits being capped, harder to be judged eligible for, and chi…		7	7	7	1	1	2	2	9	9	9	9	9	5	5	5	5	5	5	5	5	5	5	2	5	4	3	2	3	3	3	1	5	5	5	5	5
2020-12-08 02:42:35	2020-12-08 03:12:58	100	1822	2020-12-08 03:12:58	R_OyaDQ2NFIZHPhSx	1	1	2	1	0	1		By having a low GINI this allows people to be treated more fairly and have the same opportunities. This would also reduces income inequalities in the UK	4	5	3	4	2	3	1	8	5	5	5	8	4	4	4	4	4	3	4	4	3	4	2	4	3	4	4	4	2	2	2	4	5	5	4	4
2020-12-08 01:52:35	2020-12-08 02:17:12	100	1477	2020-12-08 02:17:13	R_p4y5Ahbantmqr1n	1	1	2	1	1	1	I would say this is quite reflective of my own experience of living within the UK. Even within the setting I work in (healthcare) there is a large disparity between the salary of figures within upper management/CEO positions and workers lower down in the hierarchy (e.g. nurses, HCAs, administration). This appears to reflect the general trend of inequality within wider society.		7	6	6	2	2	6	1	9	9	8	9	5	5	5	5	5	5	4	3	3	3	4	1	2	3	4	1	1	1	1	1	5	5	4	3	2
2020-12-08 02:19:12	2020-12-08 02:31:13	100	720	2020-12-08 02:31:13	R_pRcOuXFzBHlueyZ	1	1	2	1	1	0	It presents the inequality between countries, with an emphasis on the UK inequality in terms of household earnings		7	5	6	1	4	4	1	5	5	5	5	5	4	4	4	4	4	4	4	4	4	4	2	3	3	4	4	1	3	3	3	4	4	4	4	4
2020-12-08 02:29:02	2020-12-08 02:40:55	100	713	2020-12-08 02:40:55	R_Q5OnURxdV6LBpy9	1	1	2	1	1	0	Yes, I agree with the graph above. I know a vast amount of people at either end of the spectrum, poor and rich. The difference between the wealth of these people is massive.		7	6	7	3	4	5	5	9	9	5	9	5	4	4	4	4	4	4	3	3	4	4	3	4	3	2	3	2	2	2	1	4	3	4	4	2
2020-12-08 01:46:10	2020-12-08 01:59:49	100	818	2020-12-08 01:59:49	R_qK4MFBQQuT29NKh	1	1	2	1	0	0		I am not overly surprised at this result but I still think that the gap between rich and poor is ridiculous in today's society.	6	7	7	1	4	6	3	9	9	3	9	9	4	4	3	4	3	3	4	3	2	4	2	3	4	4	2	1	1	2	1	4	4	4	3	3
2020-12-08 02:22:58	2020-12-08 02:41:00	100	1081	2020-12-08 02:41:00	R_qQrElN5gah0Su1b	1	1	2	1	0	0		I am surprised by the information on the UK. I understand that what is considered poor has changed over the years but still felt that the majority of people struggle financially and large inequality seems to still present. I would like to see how the UK compared to other larger powers	7	3	7	2	2	3	3	5	9	8	9	9	5	5	4	3	5	4	3	2	3	2	2	2	3	4	2	3	2	4	2	5	5	5	4	3
2020-12-08 02:38:06	2020-12-08 03:13:04	100	2098	2020-12-08 03:13:04	R_siMsOWCeIqd8Czf	1	1	2	1	0	1		I would say that knowing the reality of life in the UK with there being a glass ceiling for poor people is not reflected by this scale and could misrepresent the struggles of being poor in the UK. If you aren't born into money it is very difficult to not breach the plateau of wealth that you will undoubtedly face. While people face different challenges and dangers in other countries, the scale on…	6	6	7	2	1	6	1	5	9	5	5	3	4	4	2	2	2	2	2	2	2	2	1	1	1	4	1	3	1	1	1	1	1	5	1	3
2020-12-08 02:14:43	2020-12-08 02:27:37	100	773	2020-12-08 02:27:37	R_sOpX8XY7X0VjSXn	1	1	2	1	1	0	This demonstrates the inequality in the UK. The difference between the most wealthy and least wealthy is significant. This is quite clear in everyday life.		7	6	7	1	2	2	2	9	9	8	9	9	5	5	5	5	5	4	2	2	2	3	1	2	3	4	3	3	2	2	2	5	5	5	5	3
2020-12-08 02:16:58	2020-12-08 02:40:13	100	1394	2020-12-08 02:40:13	R_stWExjASC1jeeS5	1	1	2	1	1	0	It is quite a huge factor in my life as I see ceratin boroughs have ceratin differences. Generally speaking, a borough like Hammershith and Fulham seem to have more things in order a lot more than poorer boroughs such as Tower Hamlets and Hackney. Even in Hackney itself, there seems to be quite a bit of gentrification going on in recent years, signifying that inequality is only increasing. My per…		6	7	7	2	3	2	4	5	9	5	5	5	4	3	3	3	4	3	4	3	4	4	4	5	4	3	4	5	2	5	4	3	4	4	4	3
2020-12-08 02:27:02	2020-12-08 02:56:50	100	1788	2020-12-08 02:56:51	R_tF0SL0WjtUxFyut	1	1	2	1	0	1		I think that GINI alone cannot fully explain economic variability within a country. Furthermore, the difference between the UK and other countries is not that big on a 0-100 scale. Also, GINI does not reflect the quality of life or account for spendings which may leave certain people disadvantaged.	5	5	6	3	5	5	2	5	5	8	5	5	4	4	4	4	4	5	4	2	4	4	1	4	2	4	3	3	3	1	1	4	5	4	1	1
2020-12-08 02:27:13	2020-12-08 02:59:38	100	1944	2020-12-08 02:59:38	R_U9FnsvSv8tAcHx7	1	1	2	1	0	0		I'm pleasantly surprised to see this, but the numbers for these countries seem fairly close together and I don't know how they compare with other countries. I know the UK has extremes of wealth and poverty but it is more visibly unequal in many other places. We have a welfare system, at least, even if it isn't hugely generous.	7	3	6	2	3	4	2	5	9	8	9	5	4	5	3	4	2	4	3	2	2	4	2	5	5	3	5	4	4	4	4	3	4	2	2	2
2020-12-08 01:47:15	2020-12-08 02:05:39	100	1104	2020-12-08 02:05:39	R_UaTohTQPLkeMvMR	1	1	2	1	0	1		I feel that wealth in the Uk is more spread out and rather than a lot of people at either end of the spectrum there are a lot of people spread out along the continuum. This means that there are not neccessarily such large extremes.	5	6	5	3	2	2	1	5	9	3	9	9	5	5	2	4	5	3	5	5	5	5	1	1	1	5	1	1	1	1	1	4	5	5	3	2
2020-12-08 02:32:28	2020-12-08 02:50:41	100	1093	2020-12-08 02:50:41	R_UDTSgR63qZcigaR	1	1	2	1	0	1		The UK having a relatively low GINI makes sense to me as, although there is socioeconomic inequality where I live, it's usually not very drastic. However, I believe that this kind of inequality is still a problem in the UK which can easily be seen, especially if you go to places like North Kensington in London where very wealthy and very poor people may live right next to each other.	6	4	6	2	4	5	2	9	9	5	9	9	5	5	4	4	4	5	5	5	4	5	4	4	4	3	4	4	2	4	2	5	5	4	4	2
2020-12-08 02:00:41	2020-12-08 02:08:42	100	481	2020-12-08 02:08:43	R_UN4qfsiuD0WBTGN	1	1	2	1	0	1		There are a lot more middle income families evening out the top ones and the bottom ones.	7	7	7	2	2	2	2	5	5	8	5	5	4	4	4	4	4	3	4	3	3	3	1	2	2	4	3	2	2	2	2	4	4	4	4	3
2020-12-08 02:10:03	2020-12-08 02:25:36	100	932	2020-12-08 02:25:36	R_Urz5WMng0AZEiJP	1	1	2	1	0	1		I am surprised to read this information. I feel that there is a big difference between people in the uk, even people I know.	5	5	5	4	3	3	3	5	8	8	8	5	4	4	4	4	4	4	3	3	4	4	2	4	4	5	4	1	4	2	2	4	3	4	4	3
2020-12-08 02:19:08	2020-12-08 02:53:04	100	2036	2020-12-08 02:53:04	R_us6SABm74wsPq5H	1	1	2	1	0	1		to properly compare I am missing information about bigger in size and population European countries like France, Germany or Spain. To see that the UK is slightly more equal than Vietnam does not mean too much to me.	5	6	2	4	4	5	5	5	5	5	5	5	4	5	4	4	5	4	4	4	4	4	3	4	3	4	1	4	1	3	1	4	4	5	3	3
2020-12-08 02:25:53	2020-12-08 02:36:42	100	649	2020-12-08 02:36:43	R_vJrx7c3bCUNRaN3	1	1	2	1	1	1	I can understand this since we have so many unemployed and homeless people yet at the same time have a lot of wealth and privilege. I am certainly not wealthy and never have been but I know people who are and they live a totally different life to the one that I know.		7	6	6	2	2	5	2	5	5	5	5	5	4	4	4	4	4	4	4	4	4	4	2	2	2	2	2	2	2	2	2	4	4	4	4	4
2020-12-08 02:26:58	2020-12-08 02:44:27	100	1048	2020-12-08 02:44:27	R_VOVN11CCVv2Fo3v	1	1	2	1	0	0		To be honest I was quite surprised by the GINI score for the UK. When I was reading about it, my first thought was that more important to me seems the status of generational wealth and the level of social mobility. As I've lived in Italy most of my life (and that's one of the countries in the example above) my first impression was somewhat confirmed, as one of the most striking differences I noti…	5	4	5	4	3	1	1	9	9	5	9	8	4	4	2	2	5	5	4	4	4	4	2	4	4	4	5	5	3	4	4	3	5	5	4	1
2020-12-08 02:27:57	2020-12-08 02:56:41	100	1724	2020-12-08 02:56:41	R_vpOYz6SV73FmRwt	1	1	2	1	1	0	From my own experience, UK has quite a lot of different classes in society, even where I live the rent is quite high but when you go to Central London the rents can be upto 10 or even 15 times higher, I need to save a lot to be able to live a normal life here and the salaries can vary substantially depending on your role.		7	6	7	2	3	4	3	5	5	5	5	5	3	4	4	4	3	3	4	3	4	4	3	4	4	4	4	2	4	4	4	3	4	4	4	4
2020-12-08 03:31:23	2020-12-08 03:52:16	100	1252	2020-12-08 03:52:16	R_vUFNn2Ewt7ETZ9D	1	1	2	1	0	0		I think the fact the U.K. has a relatively low GINI makes sense to me in a way, as I believe most people in the U.K. enjoy a good standard of living and there is not much extreme equality. However, I feel like this does not tell the whole story, as there are still some cases of extreme inequality as well as related issues such as lack of social mobility. I think the low GINI does not portray the …	4	6	5	2	2	2	2	9	9	8	9	9	4	4	5	3	5	3	4	4	3	4	3	3	3	3	3	4	3	3	3	5	5	5	3	3
2020-12-08 02:34:55	2020-12-08 03:15:48	100	2452	2020-12-08 03:15:48	R_w5ABbdltp4whT7H	1	1	2	1	0	0		I would like to see the GINI of the UK compared to countries such as France and Germany as I believe this would be a more accurate and balanced comparison as these countries have similar economies to the UK. I would like to see countries worldwide compared also to get an even better idea of the UK's GINI as I do not think that comparing it to just five other countries can give a balanced and accu…	6	6	7	3	3	4	4	5	5	8	9	5	4	4	5	4	3	4	3	3	3	4	2	4	4	3	4	3	2	2	2	4	4	4	3	2
2020-12-08 02:22:57	2020-12-08 03:02:34	100	2377	2020-12-08 03:02:35	R_Wqk2QbYuOzuArBL	1	1	2	1	1	1	I am not surprised the UK's GINI score is this high. There are many, many people doing low paid jobs and some professions and management positions attract extremely high salaries. I have always had low paid jobs and know that there are many inequalities in Britain today.		7	6	5	3	5	6	3	5	5	8	9	5	4	4	4	4	4	4	4	3	3	4	2	3	4	3	3	3	2	2	2	3	5	4	4	2
2020-12-08 02:34:55	2020-12-08 02:45:12	100	617	2020-12-08 02:45:12	R_wR7UuNpyxZxNbcR	1	1	2	1	1	1	i can see from the graph that this makes sense we do not get a high hourly rate and lots of inequality in the work place so can see this graph reflects this well in our economic situation of today		7	6	6	4	3	4	5	5	5	5	5	5	4	4	4	4	4	2	4	3	2	2	2	2	2	2	2	2	2	2	2	4	4	4	5	3
2020-12-08 02:24:21	2020-12-08 02:35:53	100	692	2020-12-08 02:35:54	R_x3BsAVwNwqMJeCJ	1	1	2	1	1	1	I see extreme inequality in this country but its hidden because people below the poverty line have shelter in the main		7	7	7	1	1	1	1	9	8	1	8	1	5	5	5	5	3	1	1	1	1	1	1	1	3	1	4	4	1	1	1	5	4	4	3	1
2020-12-08 02:33:17	2020-12-08 02:47:45	100	868	2020-12-08 02:47:45	R_xAceVKrUf1FqYJX	1	1	2	1	0	0		It doesn't seem very accurate to me - of the people I know of or read about in the media there is a lot more inequality in the uk. Having lived in London for many years there was a huge difference in the area I used to live - Highbury, with people with vast incomes living opposite run down council flats.	7	6	7	4	5	5	2	9	9	9	9	9	5	5	5	5	5	4	4	3	3	4	4	3	5	5	4	1	1	4	1	4	5	4	3	1
2020-12-08 02:10:52	2020-12-08 02:23:36	100	764	2020-12-08 02:23:37	R_XolkaPbp3yTVk1X	1	1	2	1	0	1		This has surprised me. In the UK it is strongly felt that the cost of living far exceeds the salary that the majority of people earn / are able to earn in the UK. Whilst, I by no means would say that the UK was the most extreme, it does surprise me that it is vastly different to that of Portugal for example.	6	6	6	2	2	4	1	9	9	9	9	9	4	4	4	4	4	4	3	4	4	3	2	2	4	4	2	4	3	3	3	4	3	4	3	2
2020-12-08 02:26:00	2020-12-08 02:38:12	100	731	2020-12-08 02:38:12	R_xtLjqjrNgwBxNVn	1	1	2	1	1	0	It doesn’t surprise me that we have a higher GINI score in the UK. The national minimum wage is not very good when costs are always rising. In my experience the wealth divide is only getting bigger and bigger.		6	7	6	3	3	4	2	5	9	8	9	5	4	5	4	4	4	3	4	3	3	4	2	3	3	4	3	3	3	3	2	4	4	5	4	3
2020-12-08 02:26:37	2020-12-08 03:23:01	100	3383	2020-12-08 03:23:01	R_XY6AXgwQ20hOKfn	1	1	2	1	1	1	I am not surprised that the GINI score in the UK is high as the salaries of men & women differ for starters. People on benefits struggle with their finances and that the government had to introduce measures on period poverty just goes to show how much lower income families suffer & the inequality there is .With such inequality I can totally understand what I saw with food banks feeling completely…		5	5	6	2	3	3	2	5	5	8	5	9	4	4	4	4	5	4	4	4	4	4	2	3	3	4	5	3	4	3	2	4	3	4	4	3
2020-12-08 02:22:21	2020-12-08 02:42:26	100	1204	2020-12-08 02:42:26	R_Y4V7hRR6EBZV2oN	1	1	2	1	1	1	The UK having a high GINI is accurate to my loved experience. Upon first seeing the graph I felt disappointment and resignation. I knew the UK would score high on this, and I wish it didn't. The gap between the wealthy and the poor in this country is depressingly large, and it is something I think about often.		7	6	7	1	2	6	1	5	9	3	5	3	4	5	4	3	3	1	3	2	2	3	1	3	4	4	4	5	2	2	2	4	2	4	1	1
2020-12-08 02:13:59	2020-12-08 02:26:28	100	748	2020-12-08 02:26:28	R_YbqimF1GjiJufjX	1	1	2	1	1	0	I have definitely noticed that there is a big difference in the household incomes in families. This has meant that the country is unfair and unequal and has meant that people dont have the same opportunities as others.		6	6	6	2	2	2	2	5	5	5	5	5	4	4	4	4	5	3	2	3	4	2	3	2	4	4	4	2	2	2	2	4	5	5	5	4
2020-12-08 01:47:38	2020-12-08 01:55:20	100	461	2020-12-08 01:55:20	R_yI2jaj5mZPh9yKt	1	1	2	1	0	0		According to this graph Uk has the most quality in comparison to the other 4 countriesn and I would have to agree to an extent because there is a lack of equality in the employment system	4	5	5	5	4	5	4	5	9	5	9	9	4	4	4	4	4	4	4	4	4	4	3	4	4	3	5	4	4	4	3	4	4	4	4	3
2020-12-08 02:15:43	2020-12-08 02:42:43	100	1619	2020-12-08 02:42:43	R_YWWCjzC1WzwKXhT	1	1	2	1	1	1	I think the higher levels of inequality in the UK are extremely evident and there is a real divide between the richest and poorest people. Living in the UK it is clear the differences in certain areas for example between the North and South of England. The relatively high GINI does not surprise me as there is some areas in the UK that are quite poor.		6	5	6	2	2	3	2	9	5	9	5	5	4	5	4	5	3	3	2	3	3	2	1	1	4	4	4	3	1	2	2	4	4	4	3	1
2020-12-08 01:42:24	2020-12-08 01:49:20	100	416	2020-12-08 01:49:21	R_zdjKClf3QJusZrj	1	1	2	1	0	0		Compared to other families, my family is fairly low income, especially for the area of the UK I live in. I think this shows that compared to the UK the other countries have very very unfair unfair levels of inequality.	7	6	7	1	2	4	2	9	9	9	9	9	5	5	5	5	5	5	5	5	5	5	4	4	4	4	3	4	2	4	2	5	5	5	3	5
2020-12-08 02:24:29	2020-12-08 03:06:34	100	2524	2020-12-08 03:06:34	R_ZrutkporehwIoeJ	1	1	2	1	0	1		This information shows what I understand, which is the UK as a whole is a well developed country, where for the most part people have enough to survive. We do not have the levels of poverty or people living in slums as is found in other parts of the world. However, this also has an impact that the equality within the UK is not exactly equal with people struggling to get by, due to the cost of liv…	5	6	7	5	5	6	2	9	9	3	5	5	4	5	4	5	4	3	4	3	3	3	1	1	2	4	1	1	1	1	1	4	3	4	3	2
2020-12-08 02:34:26	2020-12-08 03:08:25	100	2038	2020-12-08 03:08:25	R_1gubBPWpDIRqnlu	1	1	2	1	1	1	I think the UK having a relatively high GINI is expected, by my own experiences I'm not shocked whatsoever. I live in one of the poorest areas of the UK and it's truly shocking how a few hours away there's people who are middle class living comfortable, affordable lives whilst my area is full of those who live on benefits.		7	7	7	1	2	2	1	5	5	3	9	3	4	4	4	4	4	3	2	1	1	1	4	5	1	3	2	5	1	5	2	5	3	5	2	1
2020-12-16 02:38:53	2020-12-16 02:59:54	100	1261	2020-12-16 02:59:55	R_1H7PIQf0GyvhMf0	1	1	2	1	0	0		I find this interesting, as I assumed the UK would be one of the worst - I imagined a figure above 50%. Especially when you consider multi-millionares etc. I am currently struggling severely with money, I see the UK as a very unequal country. It's hard to get yourself out of debt and it's impossible to get a job.	5	6	6	2	3	4	3	9	9	5	9	9	5	5	5	5	5	1	1	1	1	1	1	2	4	4	4	4	2	3	4	5	5	5	2	1
2020-12-08 02:26:55	2020-12-08 02:39:50	100	774	2020-12-08 02:39:51	R_1hzHFEoDbUWprip	1	1	2	1	1	1	I have noticed a fair among of inequality, though I'm not sure what the reason for it being the most unequal is. It doesn't really mean a lot to me		6	4	5	3	4	4	3	5	9	8	9	5	5	4	4	4	4	3	2	2	2	3	1	1	2	3	2	3	2	1	1	4	5	4	3	2
2020-12-08 02:31:05	2020-12-08 03:37:24	100	3978	2020-12-08 03:37:24	R_1j82HZiiJitPNBo	1	1	2	1	0	1		I would say the UK feels fairly unequal from my personal experience. I think the Coronavirus pandemic has highlighted some of those inequalities. Those in the lowest-paid jobs often did not have any choice but to commute or work in dangerous conditions. It still feels like those who earn less feel the problems caused by the wealthy much more than they do. It also feels like the gap is widening.	7	5	6	2	2	1	2	5	5	8	5	5	4	5	3	3	4	3	2	2	3	3	2	2	2	4	2	2	2	2	2	2	3	4	3	2
2020-12-08 02:26:02	2020-12-08 02:36:16	100	614	2020-12-08 02:36:16	R_1QrXeL6lmzYzNTn	1	1	2	1	1	0	this is very true and at times it can be solely based on where you live not what job you have its about limited opportunites		5	6	7	2	2	4	2	5	9	8	5	9	5	4	5	4	4	3	4	4	3	4	1	1	1	1	1	1	1	1	1	3	3	3	3	4
2020-12-08 01:51:13	2020-12-08 02:06:39	100	926	2020-12-08 02:06:40	R_21jG0vz9y9Xv7yh	1	1	2	1	0	1		I don't agree with this at all. A lot of people without degrees are in low paid jobs and without a better education they can never advance. University is very expensive and I couldn't afford to go so I am working for the NHS, which in theory should be a great employer in terms of opportunity, but without a degree of some kind, I will never be able to advance past a band 4. There needs to be more …	7	7	7	1	2	2	1	5	5	8	9	5	5	5	5	5	5	3	4	5	4	5	1	1	3	3	1	3	1	1	1	5	4	5	2	1
2020-12-08 02:27:48	2020-12-08 02:41:00	100	791	2020-12-08 02:41:00	R_26hDKjfnAMWMac7	1	1	2	1	0	1		It surprises me that the UK has a relatively low GINI, I thought it would be higher than this. I think this is because I am always seeing in the news about poor areas of the UK and poverty within the UK. I am very fortunate and have always come from a household that has relatively good income and the same can be said for my friends, however I have always been aware that there are people in the UK…	6	5	7	3	2	4	2	5	5	8	5	5	5	4	4	4	4	3	3	3	3	3	1	2	3	3	2	1	1	2	1	4	4	4	4	3
2020-12-08 03:25:40	2020-12-08 03:37:54	100	733	2020-12-08 03:37:54	R_26nyP51K8TYVfEL	1	1	2	1	0	1		I agree with the men & women I feel are afford pretty simailar job roles, pay & respect. There are some roles which still seem to be very ‘women’ jobs ie nursing, childcare Then men’s roles or Construction	3	3	5	3	3	5	6	9	5	5	5	5	5	5	5	3	4	3	3	3	3	3	1	2	2	3	4	1	1	1	1	5	4	5	4	3
2020-12-08 01:59:08	2020-12-08 02:15:34	100	985	2020-12-08 02:15:34	R_2akwvUjtgCCGSbH	1	1	2	1	1	1	I'm surprised to Slovenia represented as one of the most equal, it's not something that would have occurred to me. In regards to the UK, this assessment feels about right to me. Having grown up in London in a family that has struggled for a long time, it has been strange witnessing how affluent my area has become whilst we remain in the same position mostly.		6	6	6	2	2	2	2	5	5	5	5	9	5	4	4	3	4	4	4	3	3	4	2	3	3	4	2	3	2	2	2	5	4	4	3	3
2020-12-08 02:04:42	2020-12-08 02:38:09	100	2006	2020-12-08 02:38:09	R_2ayGNtd8EljnoSo	1	1	2	1	0	1		Comparing with the those countries makes the UK appear to be doing better than it really is. Try comparing the UK to France, Germany or to Sweden and Norway you may find a very different result, and I truer reflection of how poorly we are doing on equality.	6	7	7	1	1	1	1	9	9	3	5	5	5	4	5	4	5	2	2	3	3	2	1	2	2	2	2	2	2	2	2	5	5	5	5	2
2020-12-16 02:38:19	2020-12-16 02:55:41	100	1042	2020-12-16 02:55:41	R_2dhEPvXrBY1gxgE	1	1	2	1	0	1		I would have expected the UK GINI to be higher than many other countries. Watching the news suggests that high levels of inequality exists in the UK, especially with the north south divide.	7	6	7	3	3	3	2	5	9	8	5	5	3	2	2	3	2	4	2	2	3	3	2	3	3	2	4	2	1	2	3	4	5	4	4	2
2020-12-08 02:30:52	2020-12-08 02:42:38	100	705	2020-12-08 02:42:38	R_2E6QRnucgefTNke	1	1	2	1	0	1		I don’t find this figure/information reflective of equality within the UK at all.	7	7	7	1	2	1	1	9	9	9	9	9	4	4	4	4	4	4	4	4	4	4	2	2	2	4	2	3	2	2	2	5	5	5	5	5
2020-12-08 03:45:16	2020-12-08 04:07:26	100	1330	2020-12-08 04:07:27	R_2Ec7KYnRAAcsX6Z	1	1	2	1	1	1	I agree with the above in that I find that there are huge gaps in salaries in the UK. CEOs and management make far more than those in lower positions even when they are doing the bulk of the work. Additionally, I find that males make far more than females and whites make more than other colours due to inequality in social-economic practises in the UK.		6	7	6	2	2	7	2	9	5	8	5	9	4	4	5	5	4	5	4	4	4	4	4	5	4	3	2	4	3	2	3	4	4	5	5	3
2020-12-08 02:07:51	2020-12-08 02:23:27	100	935	2020-12-08 02:23:27	R_2OZus3spoCGVSJD	1	1	2	1	1	1	I think it’s totally true some households or areas are at a social disadvantage. It’s reflected in income between households and how jobs nowadays don’t pay enough to cover rising expenses such as rent food mortgage.		7	7	7	1	2	3	5	5	5	5	5	5	4	4	4	4	4	4	4	4	4	4	4	4	4	3	2	4	2	4	4	4	4	4	4	4
2020-12-08 02:04:40	2020-12-08 02:33:06	100	1705	2020-12-08 02:33:06	R_2qsD2QBthoO0u0J	1	1	2	1	0	1		Firstly, the information provided to me above is not sufficient to make an accurate conclusion on inequality in the UK, given that the other GINIs used for comparison could be outliers. It would be perhaps better to be given the median or average European GINI to understand how the UK compares to other European countries. However, personally I believe that the UK is more unequal than many Europea…	6	6	7	2	2	2	3	8	5	8	5	5	4	4	5	5	3	5	5	2	4	4	4	5	5	4	5	5	2	5	4	3	4	4	2	2
2020-12-08 02:22:15	2020-12-08 02:47:36	100	1521	2020-12-08 02:47:36	R_2TKOdbUuv5azhQa	1	1	2	1	0	1		I believe this is an accurate representation of the wealth spread in the UK. While sometimes it feels larger, I believe the wealth is relatively evenly distributed. I have lived in other countries with a higher wealth difference and I believe that the UK does ok. Obviously no where is perfect and in an ideal world there would be less poverty but overall I think the country is ok.	5	3	6	3	5	5	2	8	5	5	5	5	5	5	3	4	5	4	4	3	3	4	1	4	4	4	3	5	1	2	1	4	5	4	3	1
2020-12-08 02:26:54	2020-12-08 02:55:12	100	1697	2020-12-08 02:55:12	R_2Tnmr8YQputvXme	1	1	2	1	0	1		I think the above information exagerrates how much lower Britain's GINI is compared to the other countries'. Britain's bar in the chart is far too small for the number it represents. My experience of living in Britain is that it is a very unequal society in terms of wealth.	7	6	7	1	1	1	1	5	5	3	5	8	4	4	4	4	3	4	3	2	2	3	2	2	2	4	4	4	4	3	2	2	4	4	2	2
2020-12-08 02:14:55	2020-12-08 02:36:06	100	1271	2020-12-08 02:36:07	R_2Xmy4q0X8C2qO00	1	1	2	1	1	0	Seems very unrealistic to be out of proportion with the rest of the countries. slovenia may be more tolerant on the gender pay gap but remember its a European country with a predominantly Caucasian class so Id expect self tolerance within a race class. slovenia also has a lot of job opportunities and a lot of people are taking advantage.		6	6	7	1	2	7	5	3	3	8	3	8	2	2	2	2	2	5	4	4	4	4	5	5	5	4	5	4	1	2	5	2	2	5	4	3
2020-12-08 02:34:59	2020-12-08 02:54:20	100	1161	2020-12-08 02:54:20	R_3DuunlG7W987fgV	1	1	2	1	0	1		It reflects fairly accurately the distribution of wealth in the UK and my personal experience of it being largely as wealthy as the average person in the country and people I know.	5	6	7	3	7	5	5	5	5	8	5	5	4	4	4	3	4	4	4	4	4	4	2	2	4	4	4	2	2	4	2	4	5	4	4	2
2020-12-08 02:14:07	2020-12-08 02:23:17	100	549	2020-12-08 02:23:17	R_3fK5TUFRhxBdi7k	1	1	2	1	1	1	No it makes sense as the top end are probably earning to much		3	5	2	3	5	6	5	3	5	8	5	9	2	2	1	2	2	5	4	4	4	4	1	4	3	3	2	1	1	2	1	2	4	4	2	1
2020-12-16 02:38:26	2020-12-16 03:07:05	100	1719	2020-12-16 03:07:05	R_3G2hCzdLwmUhAe3	1	1	2	1	1	1	That would seem to fit with what I've seen in the workplace and general life. For example, a factory where the floor workers work 12-hour shifts (4 days a week) for minimum wage while the director had two high-end Audis - that sport one for weekend use. I live in a rural area with a low average wage, where a lot of people have to use the poor public transport since they can't afford to run a car …		7	6	7	4	5	5	1	9	9	5	9	9	5	5	5	4	5	1	1	1	1	1	1	1	1	5	1	4	1	1	1	5	5	5	5	1
2020-12-08 02:33:15	2020-12-08 02:59:15	100	1560	2020-12-08 02:59:15	R_3haPjHhMdpx2vwx	1	1	2	1	1	1	I am surprised there is such a difference. I can see how unequal wealth is distributed in the UK. I think this is to do with the rate at which property has increased in value along with the high cost of living. Every one is used to paying cheaply for things eg made in china/slave labour. Locally made/homegrown becomes to expensive.		7	7	6	2	2	7	2	9	9	5	9	9	5	5	5	5	5	4	4	2	3	4	2	3	4	5	4	3	2	3	3	5	5	5	4	4
2020-12-08 02:27:00	2020-12-08 02:35:49	100	529	2020-12-08 02:35:49	R_3I05hHoH0MhiMfz	1	1	2	1	0	1		I'm not entirely sure that this show inequality.. The amount of households that earn more than the bottom also needs to be accounted for. If less high earning households earn more than a huge number of lower households, it will likely show more equality, although this may not be reflective of those living in said country.	7	6	7	2	2	6	1	9	9	3	9	5	5	5	5	5	5	3	3	3	3	3	1	1	2	2	2	1	1	1	1	5	4	5	3	4
2020-12-08 02:11:07	2020-12-08 02:21:51	100	644	2020-12-08 02:21:51	R_3KrM5B19qOCycn6	1	1	2	1	1	1	This rings true with my experience of living in the UK as there are certain 'pockets' of extreme wealth in the country for example in certain areas of London. However there are also people who are really struggling financially across the whole of the UK (i.e. in large cities and rural areas). I live in a rural area where there are families who have lived there for generations in council/social ho…		6	6	5	2	2	5	2	5	9	5	9	9	5	4	4	4	4	4	3	4	4	4	2	4	5	4	5	4	4	3	3	4	4	4	4	2
2020-12-08 02:08:56	2020-12-08 02:37:18	100	1701	2020-12-08 02:37:18	R_3lEVdRjzjtrBGJP	1	1	2	1	1	1	It actually makes a lot of sense as to why there is a big contrast between the rich and poor here. We always do hear that the rich keep getting richer in the UK whilst those not earning much always struggle. Taxes are pretty much the same as the wages get higher and it seems that we are paying a lot of debt. Having said that, it did surprise me a little at first because I did not think that the d…		5	6	5	1	3	2	2	8	8	3	8	5	3	4	3	4	4	4	3	4	4	3	1	1	1	1	1	1	1	1	1	4	3	3	2	2
2020-12-08 02:32:04	2020-12-08 02:46:20	100	856	2020-12-08 02:46:20	R_3soyxhugAaqNLD4	1	1	2	1	0	1		I guess it depends slightly on the people considered. I believe a lot of the very wealthy people in the UK have money held abroad or may have residency in other countries. this might mean they arent included in the 33.2 rating. I feel there may be more to the figure as I don't feel that the wealth divide in the UK is as good as this figure would indicate	6	7	6	1	2	4	2	5	9	8	9	5	4	4	4	4	4	2	3	2	2	2	2	2	3	3	4	4	2	2	2	4	4	4	4	2
2020-12-08 02:05:07	2020-12-08 03:09:30	100	3863	2020-12-08 03:09:31	R_3xQXeEg1STGbeZb	1	1	2	1	1	0	It makes me wonder why the UK has such a difference. We have so much homelessness and poverty and I'd love to know how Slovenia fairs in that respect and if it is a contributing figure to being so equal.		7	7	7	2	2	4	3	9	9	8	9	5	3	5	4	4	4	2	2	4	3	2	2	1	2	2	2	1	1	2	1	3	3	4	4	3
2020-12-08 02:26:04	2020-12-08 03:19:48	100	3224	2020-12-08 03:19:49	R_8qCWxuRxUbHiGHv	1	1	2	1	1	1	First of all, I think the graph illustrates a very small sample of countries. Also, the way Slovenia's rate looks so much smaller when it is in reality 8 points less that the UK, I feel the proportions might be misleading.That said, that does not surprise me that the UK's rate is greater than the countries listed above, London being a very distorting force when it comes to income equality. I woul…		5	6	6	2	3	3	2	5	8	8	8	5	4	4	4	3	3	3	4	3	4	3	2	4	4	4	4	4	2	3	3	3	3	3	3	3
2020-12-08 02:11:09	2020-12-08 03:06:23	100	3313	2020-12-08 03:06:23	R_AAGB9rNANi9DnEd	1	1	2	1	0	1		From my own experience, I would have guessed that fhe UK had a higher level of inequality, particularly as I live in the North of England. Sometimes the North/South divide and the difference between "working class" and "middle class" seems large, and some people who I would categorise as "middle class", as they earn approximately double me and my partners household income, don't see themselves as…	6	6	6	3	4	6	2	9	5	5	5	5	5	4	4	3	4	3	4	3	3	4	3	2	2	2	3	2	3	1	3	5	4	4	3	4
2020-12-08 02:26:21	2020-12-08 02:36:34	100	612	2020-12-08 02:36:34	R_d6blPqRdPp4p8vT	1	1	2	1	0	0		I can see that the United Kingdom has a much lower GINI level than the other countries personally I don’t feel affected by any inequality however I do know many friends that would say that they are. The fact that the level is low makes me feel like there is a lot of work to be done	7	6	7	3	4	4	1	9	9	9	9	9	5	5	5	5	5	4	2	4	4	4	1	3	3	3	3	1	4	2	4	4	4	4	5	4
2020-12-08 02:29:54	2020-12-08 02:46:47	100	1013	2020-12-08 02:46:47	R_OjrCSryivrbnA6l	1	1	2	1	1	1	It sounds fairly accurate to my experience living in the UK. It feels like there are a lot of people who are working poor -- i.e., not on benefits, but not quite making enough to live without them. And while the working poor struggle more and more to get by, those in higher income brackets continue to get richer.		6	6	5	2	2	4	2	5	5	3	9	9	4	4	3	2	4	2	2	2	2	2	2	2	2	2	2	2	2	2	1	4	3	4	4	2
2020-12-08 02:16:24	2020-12-08 02:31:11	100	886	2020-12-08 02:31:11	R_szdecriha7zKZYl	1	1	2	1	0	1		As a low earner, this information is interesting because it indicates that I may have a harder time living in Lithuania since the highest GINI coefficient may indicate a higher cost of living. From my own experience of living in the UK, I would have thought the GINI coefficient would be higher than it is.	3	3	2	3	3	3	2	1	1	1	1	1	1	1	1	1	1	5	4	1	5	2	5	4	5	5	2	5	3	5	1	1	1	1	1	1
2020-12-16 02:39:10	2020-12-16 03:16:12	100	2222	2020-12-16 03:16:12	R_ThLFNRdCLBPJ4ad	1	1	2	1	0	1		UK I have found the UK have varying levels of inequality. Some counties have high in equallity	5	4	4	4	4	4	4	5	5	8	5	5	4	4	4	4	4	3	3	3	3	3	2	2	2	2	2	2	2	2	2	3	3	4	4	4
2020-12-08 02:21:06	2020-12-08 02:31:39	100	633	2020-12-08 02:31:40	R_Ui2D1LHxQofpXIR	1	1	2	1	1	1	I'm not surprised at all. Successive governments have worshiped the financial sector and property market, while setting anyone poor up to work for low pay.		6	7	7	1	1	2	1	5	5	3	5	5	4	4	4	4	4	4	4	4	4	4	2	3	2	3	3	4	1	2	1	4	3	4	2	1
2020-12-08 03:00:40	2020-12-08 03:32:52	100	1932	2020-12-08 03:32:52	R_upGz8ait0WTKpbz	1	1	2	1	1	0	I can very much see that the UK has quite a high GINI, as there are increasing numbers of people being forced to live on the streets or live in poverty due to incredibly low wages despite working full time. In contrast there are also a number of billionaires and people on incredibly high salaries (many living in wealthy boroughs of London where there are also a high number of homeless people). Th…		6	7	7	1	1	4	1	9	5	8	5	9	5	5	5	5	5	4	3	2	2	2	2	3	3	5	4	4	3	3	2	4	4	3	1	1
2020-12-08 02:19:45	2020-12-08 02:49:47	100	1802	2020-12-08 02:49:47	R_ymZXtii5ctlnwTD	1	1	2	1	1	1	Whilst I'm saddened by the above-mentioned information, I'm not surprised. Over the past 10 years, I have relied heavily on zero-hour, often short-term/seasonal contracts. Resultantly I find it hard to discuss employment rights/fair rates of pay within the work force, particularly as it feels that loopholes have been used to ignore mine.		5	7	7	2	3	3	3	5	9	1	9	5	5	5	5	5	5	3	3	3	3	3	1	3	1	3	1	1	1	3	1	4	3	3	5	1
2020-12-16 02:37:36	2020-12-16 02:45:45	100	489	2020-12-16 02:45:45	R_Z4NuLaMe32mPt2V	1	1	2	1	1	1	I would not of personally thought this was the case. Would not consider the UK as being very unequal		6	6	7	2	2	4	1	5	5	8	5	5	4	4	4	4	4	2	4	3	3	4	2	3	4	4	4	4	5	2	4	4	4	4	4	2
2020-12-08 02:28:28	2020-12-08 02:37:21	100	532	2020-12-08 02:37:21	R_Z7tpybd5A8ZpOlb	1	1	2	1	1	1	From the above it appears to me that there is obviously a high level of inequality and also a lack of opportunities from training and courses/employment opportunities. I feel that the UK is a very Class segregated country, eg if you are on a low income and or in poverty there are a lot of things that you can not access. Also poor minimum wage/less opportunities due to covid etc.		6	7	6	3	2	2	3	9	9	9	9	9	5	5	5	5	5	3	3	3	4	3	3	3	3	4	3	2	3	3	2	5	5	5	5	5
2020-12-08 02:19:49	2020-12-08 02:53:40	100	2031	2020-12-08 02:53:41	R_ZEpjpIVaILFU0PD	1	1	2	1	1	1	It comes as no surprise. The rate of pay varies from county to county let alone compared to country to country. Personally when you then factor in the gender divide in pay rates you earn even less which is again unacceptable.		7	6	6	2	2	2	3	5	9	1	5	5	4	4	4	4	4	3	4	3	2	3	1	3	2	3	3	1	1	1	1	4	4	3	2	1
2020-12-08 02:20:35	2020-12-08 02:36:29	100	953	2020-12-08 02:36:29	R_TsUtk7ZEltvc3df	1	1	2	1	1	0	I will believe these findings which in indicate that UK is not a very equal country. I didn't even need this chart to show me this fact, I already knew this shameful fact from other news outlets.		5	6	5	2	2	6	3	5	5	5	9	9	4	5	4	4	5	5	4	4	5	5	3	4	4	2	4	1	2	1	1	4	5	5	5	3
2020-12-08 02:24:47	2020-12-08 02:46:46	100	1318	2020-12-08 02:46:46	R_08TRiGGTrajsnAd	1	1	2	1	0	0		I am surprised as I thing their is high inequality in the UK. When you compare what the top earners are paid to those on minimum rage or social benefit. Also, if you look at the difference in house values in the most expensive areas and the least. So I would say the GINI does not accord with my own experience	7	6	6	1	2	1	1	9	9	8	9	3	5	4	4	4	4	4	4	2	4	4	2	4	4	3	3	4	4	2	2	4	4	3	2	2
2020-12-08 02:12:32	2020-12-08 02:26:07	100	815	2020-12-08 02:26:08	R_10H5G3DR46MqRiQ	1	1	2	1	1	0	Whilst I come from a relatively comfortable background, this does align with my perception of life in the UK. There is a huge wealth gap, with the very rich having unlimited opportunity and escaping a lot of legal culpability - there is one for some, and another for the rest.		7	6	7	1	1	1	1	5	5	3	5	5	4	4	3	4	4	3	4	2	2	4	1	1	1	1	1	4	1	1	1	4	4	4	3	3
2020-12-08 02:10:41	2020-12-08 02:22:44	100	723	2020-12-08 02:22:44	R_11gsBEQUfHNF77k	1	1	2	1	0	0		Fairly even distribution of wealth, not perfect, but certainly better in comparison to other countries. As a resident of the UK feel this is fairly accurate, household income seems reasonable across society and has been stable for awhile.	5	6	6	4	5	5	2	3	5	3	9	8	3	4	3	4	3	3	3	2	2	2	2	2	2	4	2	2	2	2	2	4	2	4	2	2
2020-12-16 02:38:34	2020-12-16 02:49:41	100	666	2020-12-16 02:49:41	R_12xMGzTS2hBvVnd	1	1	2	1	0	1		I am surprised to see these results after nearly forty years of witnessing inequality within the UK. This values is not reflective of my own experiences of living, in multiple districts, within the UK.	7	6	7	2	2	2	2	5	5	8	5	5	4	4	4	2	4	3	4	4	3	3	2	2	2	2	2	3	2	2	3	4	4	5	3	4
2020-12-16 02:38:33	2020-12-16 02:50:45	100	731	2020-12-16 02:50:46	R_1BWxwXiPZX3zQhM	1	1	2	1	1	0	This information is not suprising to me. It is common in captalist societies and we have large issues with homelessness.		7	5	7	2	2	7	2	5	5	8	5	9	4	4	4	4	4	4	5	4	4	4	2	2	4	4	4	4	3	3	3	3	2	3	2	1
2020-12-08 02:20:48	2020-12-08 02:35:56	100	908	2020-12-08 02:35:57	R_1cTWhNrTkBNZt4X	1	1	2	1	1	0	I agree with the findings that the UK has a relatively high GINI coefficient. The UK has levels of inequality that are visible in every day life and which are even more visible if you travel around the country.		6	6	7	4	5	4	5	8	5	8	5	8	3	3	3	4	4	5	4	4	3	4	3	4	4	4	4	2	3	4	3	3	4	3	2	2
2020-12-08 02:00:16	2020-12-08 02:19:07	100	1130	2020-12-08 02:19:07	R_1cV7shLNIIyCskk	1	1	2	1	0	0		When compared to those other countries, the UK has relatively low GINI. In my experence in the UK, there is a noticable class divide, some people very obviously have much more money than others, however, from my particular area, this was not very exaggerated. There were no multi-millionaires, and very rare people who could not afford food. This number seems accurate to me.	7	6	7	3	5	3	3	5	9	3	8	5	5	4	2	2	1	4	4	1	2	2	1	2	4	2	3	4	2	1	1	4	1	4	1	1
2020-12-08 02:23:34	2020-12-08 02:41:01	100	1047	2020-12-08 02:41:01	R_1d61soMcNzgcgzX	1	1	2	1	0	0		I would suggest that although this information represents the UK as being very equal, it is only in comparison with a small handful of other European countries. In fact, the UK is quite unequal in terms of wealth.	6	3	7	4	4	4	4	9	9	9	9	9	5	5	5	5	5	5	5	5	5	5	4	5	5	5	5	4	4	4	4	5	5	5	5	5
2020-12-08 02:22:31	2020-12-08 02:38:58	100	987	2020-12-08 02:38:58	R_1djnlQ4Up97G57c	1	1	2	1	1	0	I am aware of inequalities within the UK but have not experienced too much of this personally, thankfully. I think it is important to understand what kinds of inequality is being discussed though, as economic inequality can come from issues of gender, race etc.		7	6	7	3	4	5	4	5	5	8	5	5	4	4	4	3	4	4	4	3	4	4	2	3	2	3	3	2	2	2	2	4	3	3	2	1
2020-12-08 02:12:29	2020-12-08 02:31:13	100	1123	2020-12-08 02:31:13	R_1eFqYKExMvwRAbq	1	1	2	1	0	0		I am actualy quite surprised by this information, as I would have thought that the gap between rich and poor would be wider in the UK. I ama aware of families who have a much higher income than my own and also families who have much less, but are topped up by the state. Perhaps this scenario decreases the gap?	6	5	7	4	5	4	3	5	5	8	5	5	4	4	4	4	4	4	4	4	4	4	2	2	3	3	3	3	3	3	3	4	4	4	4	3
2020-12-16 02:38:12	2020-12-16 03:07:52	100	1780	2020-12-16 03:07:52	R_1eIWvwGZleJSXod	1	1	2	1	1	0	This is definitely true statement. Prices for entertainment and hospitality is so high compare to average salaries that it's definitely highlight the inequality in society		7	7	6	2	2	2	3	5	9	5	9	5	4	4	4	4	5	4	3	3	4	4	1	2	2	3	2	2	2	1	1	4	4	4	3	5
2020-12-08 02:15:01	2020-12-08 02:28:47	100	826	2020-12-08 02:28:47	R_1ePEFK94fdWJMk9	1	1	2	1	0	0		I'm quite surprised by this information, as I feel as if the UK still has massive problems with inequality. I know there is a lot of poverty in this country (i.e from foodbanks this is obvious) but also we have a rich upper class. I am surprised that countries such as Greece and Italy, which i thought would be similar to the UK, are so much higher.	5	6	7	2	2	4	1	5	5	8	5	9	5	3	4	2	4	4	4	2	4	3	2	2	2	1	4	4	1	4	4	4	3	2	2	1
2020-12-08 02:17:22	2020-12-08 02:55:40	100	2298	2020-12-08 02:55:40	R_1etRmJt1Rlsm7nj	1	1	2	1	1	0	It comes to no surprise to me that the UK has a very high GINI. I see this reflected in every day life such as cost of living and bills/taxes which are most of the times in favor of the rich , renting has become extremely expensive for the average household and buying properties is a luxury for very selected few		6	7	7	1	3	2	1	9	9	9	9	9	5	5	5	5	5	5	4	2	3	2	4	4	4	3	4	3	2	5	5	5	5	4	4	3
2020-12-08 01:55:08	2020-12-08 02:25:06	100	1797	2020-12-08 02:25:06	R_1FwEfoZb7A7zJUh	1	1	2	1	0	0		Although, the UK has a the lowest GINI Coefficient out of those countries i do not believe this score of 33.2 actually reflects a true narrative of econmic inequality in the UK. A lot of people work on zero hour contracts of which there economic contribution or lack there of is not recorded or not recorded accurately. Also, in the UK gender and ethnicity pay gaps are very much existent to this da…	6	6	3	2	3	1	2	5	9	5	9	8	4	3	2	2	4	2	4	4	2	4	1	2	4	1	4	1	2	2	2	1	3	4	2	1
2020-12-08 03:45:20	2020-12-08 03:59:01	100	820	2020-12-08 03:59:01	R_1FwFIBGJ88L4GiF	1	1	2	1	0	0		Personally I feel that the results are accurate as generally the UK population is well off. However there is a growing divide in my opinion between the richest and poorest due to Brexit and Covid.	5	6	6	5	4	3	4	9	5	5	5	5	5	5	5	5	5	4	4	4	5	4	2	2	4	3	3	3	4	3	2	4	3	4	4	4
2020-12-08 02:08:16	2020-12-08 02:35:17	100	1621	2020-12-08 02:35:17	R_1gCNScesxQEDohV	1	1	2	1	1	1	It seems to be a GINI measure is a profoundly incomplete thread to draw out an individual's quality of life, within a country? Reflecting on my own experience living in the UK, I'd offer that the inequality is profound, but the baseline quality of life can be quite good. I have deep reservations, given access via internet and high-quality media, that there are many countries who treat their citiz…		7	6	7	1	1	2	1	5	9	1	9	8	5	4	3	2	5	3	1	1	1	1	3	3	3	2	3	4	3	3	2	5	4	4	1	1
2020-12-08 02:09:19	2020-12-08 02:35:51	100	1591	2020-12-08 02:35:51	R_1GWg7daZ9t3HegY	1	1	2	1	1	0	I have seen homeless people on the street and the greater use of food banks,on the flip side I know there are millionaires in this country who seem to be unaware of the street people and the tough times they have,the recent pandemic made us all more aware and accommodation was magically provided by government		6	6	7	2	2	2	3	9	9	3	9	5	4	4	4	4	4	3	4	3	2	4	1	2	2	2	2	2	1	1	1	4	4	4	4	3
2020-12-08 02:14:03	2020-12-08 02:22:07	100	484	2020-12-08 02:22:07	R_1H05Rn10fMXQJ8G	1	1	2	1	0	0		This is quite surprising to me as I assumed we had higher levels of inequality.	5	5	6	2	2	3	1	5	5	3	5	5	4	4	4	4	4	4	4	2	4	4	2	4	3	3	4	3	3	3	3	4	2	4	2	4
2020-12-08 02:24:25	2020-12-08 02:31:22	100	416	2020-12-08 02:31:22	R_1H8qmqewOK1QMNa	1	1	2	1	0	0		I feel that there are people in the UK who earn much more than many other people.	6	6	6	2	2	2	2	5	5	8	5	5	4	4	4	3	4	3	3	3	3	4	2	2	2	3	2	2	3	2	2	4	4	4	3	4
2020-12-08 02:21:56	2020-12-08 02:40:59	100	1142	2020-12-08 02:40:59	R_1IF9QbwaNLBgSrt	1	1	2	1	0	1		Makes me feel positive towards my country and happy to live there.	5	5	5	3	3	6	2	9	9	9	9	9	5	5	5	5	5	4	5	5	5	5	1	2	2	4	3	3	3	1	1	5	5	5	5	5
2020-12-08 01:57:32	2020-12-08 02:06:27	100	534	2020-12-08 02:06:27	R_1jfDfHIYYLgHWrq	1	1	2	1	0	0		This reflects my experience of living in the UK mostly as it appears people have similar chances to earn large amounts of money. However, I have seen inequality in my profession as a journalist as many of my colleagues come from wealthy backgrounds and there are few people in my industry from working class families.	6	3	6	2	3	4	3	5	5	8	9	5	4	5	4	4	5	3	4	4	3	4	1	2	4	3	3	2	2	1	1	4	4	4	3	3
2020-12-16 02:39:19	2020-12-16 03:02:22	100	1383	2020-12-16 03:02:22	R_1jkMaC70I7VupnX	1	1	2	1	1	0	You see inequality every day, it’s in the news, especially at the moment. Food bank use is at an all time high and yet we’re being encouraged to spend all our money to keep the economy going. People who have good jobs that pay well get to work from home and stay safe, people who have low paying jobs have to go to work in public places and risk illness because other people with low paying jobs can…		7	7	7	1	5	5	1	9	5	8	9	9	4	3	4	3	4	4	4	3	4	4	2	2	3	4	1	2	1	2	1	4	4	4	4	1
2020-12-08 02:13:45	2020-12-08 02:33:02	100	1156	2020-12-08 02:33:02	R_1KscdXcHA6hhFoc	1	1	2	1	0	0		I am surprised that countries such as Italy have a much high GINI number than the UK. I am not surprised that the UK has a relatively low GINI number though as I, as a female, have beve felt any sort of inequality living in the UK	7	6	6	1	1	1	2	9	9	3	9	9	5	5	5	5	5	5	5	4	5	4	3	2	4	4	4	5	3	4	1	5	5	5	4	2
2020-12-08 01:53:24	2020-12-08 02:05:35	100	730	2020-12-08 02:05:35	R_1l9y93BFYfYx7Ja	1	1	2	1	1	0	I have friends that earn over £100,000 and friends that are on minimum wage so I absolutely agree there are high levels of inequality sometimes not based around talent or hard working also		7	6	5	3	2	2	2	5	5	8	5	9	5	5	4	4	5	4	3	3	3	3	1	2	3	3	4	2	2	1	1	4	4	4	4	3
2020-12-08 02:41:24	2020-12-08 03:02:27	100	1263	2020-12-08 03:02:27	R_1lmfMfI4RXQt8z6	1	1	2	1	1	0	I feel that increasingly there is wealth held in the south of the Uk and there is poverty in particular areas such as parts of Wales. This is causing the strengthening feeling that parts of the Uk would be better to be independent and go it on their own. The press often heightens the feeling of them and us by including stories of bad behaviour on the extremes of wealth and poverty.		6	6	6	2	2	6	2	5	5	8	9	5	4	4	4	4	3	3	4	3	3	4	2	2	2	3	2	4	2	2	2	4	5	5	3	2
2020-12-08 02:16:22	2020-12-08 02:43:50	100	1648	2020-12-08 02:43:51	R_1LOJyOeKA00cQsZ	1	1	2	1	1	0	This does not surprise me. It is a real shame in the UK that there is such disparity between the very very rich and the very poor, with the middle classes seeming to be more of a thing of the past. There doesn't feel like a gradual rise to the richest, more a steep jump to a 1%. We are so proud of national services like the NHS, but the reality is that the people that prop the NHS up are really u…		7	6	7	1	2	1	1	5	5	5	5	5	4	5	4	5	4	4	4	4	4	4	1	2	2	5	4	5	2	2	4	4	4	4	2	1
2020-12-08 03:17:09	2020-12-08 03:31:06	100	836	2020-12-08 03:31:06	R_1lzzqcfJrYkMSFT	1	1	2	1	0	0		This to me doesn't seem to represent what I see in my country. The rich have a lot more than the poor	6	6	7	2	1	2	1	9	9	3	9	5	5	5	4	5	5	3	3	3	2	4	2	2	1	3	1	2	1	1	1	5	5	4	3	2
2020-12-08 04:22:19	2020-12-08 04:39:01	100	1001	2020-12-08 04:39:01	R_1M2V05CatVCZC5b	1	1	2	1	1	0	I think that covid has really highlighted the inequality in the UK this year. People who are fairly wealthy have benefitted (mainly) from being able to work from home and have therefore been able to protect themselves better from infection. They have had larger houses to isolate in, as well as gardens. People on minimum wage have been more likely to have to go to work in social care, NHS and hosp…		7	7	7	1	2	2	2	5	9	3	9	9	5	5	5	4	4	5	4	3	4	4	2	2	2	4	3	5	2	4	3	5	4	4	3	4
2020-12-08 02:15:57	2020-12-08 02:59:17	100	2599	2020-12-08 02:59:17	R_1mf8EL3PrvVcp3X	1	1	2	1	1	0	I find that's accurate to my experience. I live in a relatively wealthy area, despite being unemployed and just about scraping by, and I see the disparity between those with money and those without.		7	7	7	1	1	1	1	9	5	1	9	9	5	4	4	5	4	4	4	3	3	3	1	3	3	4	1	5	1	1	1	5	3	4	3	1
2020-12-08 02:29:20	2020-12-08 03:22:00	100	3159	2020-12-08 03:22:00	R_1mgZoyz4AzhSysJ	1	1	2	1	1	0	It is quite apparent to me that there are vast differences in the degrees of wealth in the UK and this data confirms what I have already observed. I consider myself lucky because, although I am by no means rich, I am well off compared to people living at the very bottom of the scale and that difference is huge.		7	6	7	1	3	3	2	9	9	9	9	9	5	5	5	5	5	5	5	4	4	5	2	2	2	2	3	4	2	2	2	5	5	5	4	2
2020-12-16 02:39:28	2020-12-16 02:52:42	100	793	2020-12-16 02:52:42	R_1mPhZQ8ujizlh7A	1	1	2	1	0	0		this information means to me that it is more economically beneficial to live in the UK as there is less of a gap between what the top 20% and bottom 20% of the population earn. This means that there is less likely to be extreme poverty in the UK than the likelihood in Lithuania. In the UK I have never experienced extreme poverty in terms of lavellas and slums like there are in developing countrie…	5	5	5	2	3	4	2	9	9	5	9	9	5	5	4	4	5	4	4	4	4	4	2	4	4	4	4	4	1	2	1	5	5	5	2	1
2020-12-08 02:22:05	2020-12-08 02:40:40	100	1115	2020-12-08 02:40:41	R_1n0GXPq4rOcy3MB	1	1	2	1	0	0		I would rate the level of inequality in the UK to be quite high. In every aspect of society it is clear that there are a handful of people who own a ridiculous amount of money and this control.	6	5	5	3	3	6	2	5	9	5	9	5	4	5	4	3	4	4	3	5	4	4	4	4	5	4	3	3	1	3	1	4	3	3	4	4
2020-12-08 02:09:50	2020-12-08 02:47:27	100	2256	2020-12-08 02:47:27	R_1NsrajSNlgRoE0q	1	1	2	1	1	1	It’s terrible. I’ve seen beggars on the street and can’t imagine what they’re going through. It should be a fairer society, that should strive to close the economic gap.		6	6	6	1	2	1	2	5	5	5	5	5	4	4	4	4	4	3	4	4	4	4	3	3	3	3	3	3	3	3	3	4	4	4	4	3
2020-12-16 02:41:30	2020-12-16 03:13:18	100	1908	2020-12-16 03:13:19	R_1o0FmP8cPwcQY8g	1	1	2	1	1	0	This information is very helpful to understand the UK's income inequality compare to other countries provided in graph. I believe that high GINI value is contributed due to difference in job market in UK. On the one hand people will find all high paying job related to thriving IT and Finance companies, but on the other side lots of people working in low paying job at restaurants (including some i…		5	5	2	4	6	6	4	8	5	8	9	9	5	5	4	4	4	5	3	4	4	3	2	5	4	4	4	1	3	3	3	4	5	4	4	3
2020-12-08 02:30:13	2020-12-08 03:01:23	100	1870	2020-12-08 03:01:24	R_1OuJ4ATpMSi7zGB	1	1	2	1	0	0		I feel that this does represent the UK quite fairly. I feel that although there is poverty in the UK I feel that it is far less then in some other countries. To the best of my knowledge I feel that there seem to be many more people that live comfortably then extreme poverty or extreme wealth.	7	4	6	1	2	6	3	5	9	5	9	9	4	4	4	4	4	4	4	4	4	4	2	3	3	3	3	2	2	2	2	4	4	4	4	3
2020-12-08 02:27:28	2020-12-08 02:40:02	100	754	2020-12-08 02:40:03	R_1OxcWsahTiEOGr0	1	1	2	1	1	0	Absolutely, the wealth gap even between neighbouring areas in a city can be huge. I believe the average household wage is around £25'000 p/a, which can be a graduates starting salary and yet is clearly supporting full households. There is an extreme amount of wealth in a fairly small subset of people, usually large business owners - yet people in the same town as them are surviving off food banks.		6	6	7	2	2	7	2	5	5	8	9	9	5	5	4	4	4	4	5	3	4	4	3	4	4	3	4	4	2	3	2	4	4	4	3	2
2020-12-08 02:17:18	2020-12-08 02:34:44	100	1046	2020-12-08 02:34:45	R_1pFpcR7Zvx7WYV7	1	1	2	1	1	0	I agree with the the United Kingdom having a high GINI. Living in the UK there is an obvious difference between peoples income etc and especially between different parts of the country.		6	6	6	4	3	3	3	9	9	5	9	9	5	5	5	4	4	4	4	4	3	4	2	3	4	4	3	2	2	2	3	4	4	4	4	3
2020-12-08 01:58:50	2020-12-08 02:33:09	100	2058	2020-12-08 02:33:10	R_1PZXHKd2D35jznd	1	1	2	1	1	0	Inthink people at the top ,i.e managers and CEOs get paid disproportionately large salaries compared to the actual workers.		7	7	7	3	2	5	1	5	5	3	5	8	3	4	3	2	3	2	3	2	2	3	3	3	3	2	2	3	2	2	2	3	4	4	4	3
2020-12-08 02:12:49	2020-12-08 02:44:42	100	1913	2020-12-08 02:44:42	R_1q260RZOqlunAeu	1	1	2	1	0	0		I find this graph surprising, as I believe the UK has a serious issue of wealth inequality. I come from an upper-middle class family and attended private boarding schools. After attending university and meeting people from lower incomes, I found our lives were incredibly different, despite the fact I do not consider myself wealthy. The existence of so many private boarding schools whose students …	6	7	7	2	2	2	2	5	5	5	5	5	4	4	4	4	4	3	4	2	2	4	2	2	2	2	4	3	2	2	2	4	4	4	3	2
2020-12-08 01:49:38	2020-12-08 02:00:55	100	677	2020-12-08 02:00:56	R_1RLknBbCQ9aY86Z	1	1	2	1	1	0	This figure is understandable. Inequality based on wealth is very significant in the UK and can be seen clearly through the contact between the existence of millionaires and the suffering of homeless people. Based on my own experience of living in the UK I would have assumed that this figure would be higher, especially in relation to the north/south divide		7	7	7	1	1	1	1	5	5	5	9	5	4	4	3	4	4	4	2	2	2	2	1	4	4	4	4	5	2	1	1	3	3	4	2	1
2020-12-08 02:22:11	2020-12-08 02:32:55	100	643	2020-12-08 02:32:55	R_21bLl0dtwI1s5Jy	1	1	2	1	0	0		My first thought is that I wonder what the UK would look like compared to a different set of countries, such as Belgium, France, Luxembourg, or non-european countries like US or CANADA. I think the UK being the lowest of those 6 does not mean much, and I would prefer a larger dataset to compare and make conclusions and inferrences	3	6	5	1	1	1	1	5	5	5	5	5	4	4	4	5	4	3	4	4	3	3	1	3	4	4	4	4	2	1	2	4	4	3	2	1
2020-12-08 02:06:30	2020-12-08 02:17:20	100	649	2020-12-08 02:17:20	R_22PNiyDucWkUuB1	1	1	2	1	1	1	Uk has most gini and slovenia has the least.		7	6	6	5	5	4	6	8	5	8	5	5	2	1	4	3	4	3	2	3	3	2	1	2	2	2	3	1	1	4	4	2	3	4	3	1
2020-12-08 02:06:20	2020-12-08 02:31:04	100	1484	2020-12-08 02:31:05	R_24GlS4Q7rEfKUX7	1	1	2	1	0	0		In living in the UK i feel that there is some equality in society. As a university student despite money being tight I am still afforded social standing on par with those in society with graduate jobs. There is of course some inequality. Those who are unemployed may have found it through no fault of there own and struggle to find long term employability.	5	5	5	4	5	4	5	5	5	5	5	5	5	5	5	4	5	4	5	5	4	4	4	4	4	3	4	2	3	4	3	3	3	4	4	4
2020-12-08 02:24:40	2020-12-08 02:47:10	100	1350	2020-12-08 02:47:11	R_24isbx50JFPw53S	1	1	2	1	0	0		I feel that this is a relatively accurate reflection of life in the UK. Because of the generous state benefit system, many of the inequalities that there may be in countries that don't have this are evened out a little. Although there are definitely two obvious extremes of the wealth divide, it appears that the vast majority of the country live somewhere in the middle of this.	6	6	5	6	6	6	5	5	5	8	5	8	4	4	4	4	4	4	3	3	3	3	4	4	4	4	4	4	4	4	4	4	4	4	3	2
2020-12-08 02:26:51	2020-12-08 02:37:08	100	616	2020-12-08 02:37:08	R_24MmfdACeRV6BC2	1	1	2	1	0	0		Compared to other countries the UK has a higher income equality meaning that on average people dont earn a lot extra than others. A lot of people in the UK earn a similar wage and so therefore are more economically equal.	3	3	5	2	5	5	2	9	9	1	9	9	4	4	2	5	4	1	2	2	2	4	1	1	1	1	1	1	1	1	1	5	5	5	4	2
2020-12-08 02:28:28	2020-12-08 03:02:59	100	2070	2020-12-08 03:02:59	R_26hVRo13yYIH6TY	1	1	2	1	0	0		I’m surprised because I thought the different between the super-rich and the very poor was pronounced but it suggests those extremes exist but are not representative of most of the country.	3	7	7	5	5	2	4	9	9	9	9	9	5	5	5	5	4	5	5	3	5	5	3	5	4	4	4	4	5	4	4	5	5	5	5	3
2020-12-08 02:17:16	2020-12-08 02:26:22	100	546	2020-12-08 02:26:23	R_271gZ0hiQCKLqZ2	1	1	2	1	1	0	I do feel rather fortunate myself. But cost of education is extremely high these days with very low paying job in sight for graduates. More than ever, inheritance and what social background people come from pretty much decide how well you will fare.		7	7	7	2	3	3	2	9	9	3	9	9	4	5	4	5	3	4	2	2	4	2	3	4	4	5	1	3	5	3	3	3	4	4	4	3
2020-12-08 02:28:44	2020-12-08 02:33:58	100	313	2020-12-08 02:33:58	R_27kbhnIg1p2THaM	1	1	2	1	1	0	It seems accurate to me. The UK is extremely hostile to the lower classes and the news media encourages them to vote against their own interests. Power is also extremely concentrated in the hands of old Etonians and other upper class minority groups.		7	7	7	1	1	2	1	5	5	5	5	5	4	4	4	4	4	4	4	4	4	4	1	4	4	4	4	4	1	3	1	4	4	4	4	4
2020-12-08 02:36:10	2020-12-08 03:05:42	100	1771	2020-12-08 03:05:42	R_28BZ2SWCf17Q5r4	1	1	2	1	1	0	London has 2 parts, East and West, which shows the real difference between the incomes and living situation. Most of the people who lives in the East side belong to the lower cast and who is living on the West side belongs to the higher class also the salary is different as well.		7	6	7	3	3	3	2	9	9	9	9	9	5	5	5	5	5	4	3	4	4	3	1	1	1	4	1	1	1	1	1	5	4	5	4	3
2020-12-08 01:56:08	2020-12-08 02:04:41	100	513	2020-12-08 02:04:41	R_28G69LvgBlsUQ5y	1	1	2	1	0	0		I am quite suprised, I would have thought the UK would have had a higher GINI with the south being substantially higher in wealth than the north. I see a lot of poverty in northern parts of England.	5	7	7	2	4	4	4	9	9	9	9	9	5	5	5	5	5	3	4	3	3	3	1	2	5	5	3	4	3	1	2	4	5	4	4	1
2020-12-08 01:55:24	2020-12-08 02:28:39	100	1994	2020-12-08 02:28:39	R_2B3EAZg3mRNzxBv	1	1	2	1	1	0	the above figures reflect the fact that the United Kingdom (England) has a socio-economic status associated with inequality as it has the highest GINI with a score of 33.2 which shows many differences in peoples' distribution of pay.		5	5	5	2	2	2	5	5	9	5	5	5	4	5	4	4	4	5	5	4	5	4	3	5	5	5	5	5	2	2	3	4	5	5	4	4
2020-12-08 02:12:51	2020-12-08 02:23:25	100	633	2020-12-08 02:23:25	R_2CeTk95bSbC14e1	1	1	2	1	0	0		This surprised me as I feel there are high levels of inequality in the UK - although I understand this graph is somewhat relative (to other countries as well). I do feel there are a lot of homeless people and charities that are stretched to give support, while on the other hand you have the mansions you see in Chelsea/Kensington.	6	6	7	2	2	4	1	9	9	9	9	9	4	4	3	3	4	3	3	3	3	3	2	3	4	4	3	2	2	2	4	4	4	4	4	4
2020-12-16 02:39:12	2020-12-16 02:54:35	100	922	2020-12-16 02:54:36	R_2CleraScpuYFSJi	1	1	2	1	0	0		This appears to be very positive data and my perceptions are that the UK is, comparatively speaking, a good place to live for opportunity fo education and employment. This has improved over the past half century however as with many issues in society, I believe that there is still work to be done. Equality brings stability and prosperity.	5	6	7	4	3	6	3	9	9	5	9	8	4	3	2	2	2	2	1	1	1	2	1	1	1	5	1	1	1	1	1	2	5	5	2	2
2020-12-08 02:22:01	2020-12-08 02:29:53	100	472	2020-12-08 02:29:53	R_2cwJq3o0rtGg82t	1	1	2	1	1	0	Although it is high, I think it reflects the situation in the UK. I do believe that the perception of the number of higher earnings in the UK is higher than the actuals, so the figure doesn't shock me - I would have placed it slightly higher at maybe 40/50 on the scoring from my experiences.		5	6	7	5	5	5	4	9	9	5	5	9	5	5	4	5	5	4	4	5	4	4	3	2	1	4	1	2	1	1	1	5	5	5	5	5
2020-12-08 01:59:20	2020-12-08 02:21:02	100	1301	2020-12-08 02:21:02	R_2dzigpvjxrs9Wzy	1	1	2	1	0	0		I feel most of the UK populations is working class to middle class which results in the lower GINI. Everyone has access to a benefits system and healthcare which makes life more equal.	7	6	7	3	2	3	3	5	5	8	5	5	4	4	3	3	4	4	3	3	3	3	2	2	2	2	2	4	2	2	2	4	4	4	4	3
2020-12-08 02:27:37	2020-12-08 02:43:06	100	929	2020-12-08 02:43:07	R_2E0294RwYOkF43A	1	1	2	1	1	0	It is very difficult for people coming from poorer background to have access to education and affordable housing, so they can't get better incomes		7	7	7	1	1	1	2	5	9	5	5	5	4	4	4	4	4	4	4	4	4	4	1	3	2	4	4	2	2	1	1	5	4	5	4	3
2020-12-08 02:33:51	2020-12-08 02:41:33	100	461	2020-12-08 02:41:33	R_2e51j2CBcuRqLZT	1	1	2	1	0	0		I think this is accurate. I find the graph confusing though as it looks like the UK is closer to zero than it is, and has a greater difference to the other countries which it doesnt as the difference is within 3 points which is very small.	5	5	6	2	2	6	1	5	5	5	5	5	4	5	4	4	4	4	2	2	3	2	2	4	4	2	5	2	2	3	2	4	4	4	4	2
2020-12-08 02:19:42	2020-12-08 02:52:13	100	1951	2020-12-08 02:52:14	R_2Ea9CUEBqABrfJO	1	1	2	1	0	0		I feel like the above information indicating a relatively low GINI is fairly representative of my experiences living in the UK. In general I have found that most people I meet are of similar levels of economic privilege. Furthermore, a lot of communities within towns/cities are of a medium level of income and it is rare to see housing indicating extreme wealth or poverty.	5	4	5	2	3	3	4	8	5	5	5	5	5	5	5	5	5	4	3	3	3	3	3	2	4	4	4	4	3	3	2	5	5	4	3	3
2020-12-08 02:15:56	2020-12-08 02:40:35	100	1478	2020-12-08 02:40:35	R_2lVVllHrfS81opb	1	1	2	1	0	0		UK in comparison to these other countries does reflect a lower level of inequality, nonetheless, all of these countries seem to be in a similar GINI range of 30-40%. It is difficult for me to tell if living in the UK reflects this indicator as I am associated with people in the same social class as me, in addition to which I am a student and am dependent on my caregivers for my allowance. However…	5	4	5	2	2	4	1	5	5	5	5	5	5	5	5	5	5	4	3	3	3	3	2	2	3	3	4	3	2	2	2	4	4	4	3	2
2020-12-08 01:58:01	2020-12-08 02:08:35	100	634	2020-12-08 02:08:35	R_2pPRXSgafVQj2OW	1	1	2	1	0	0		I am surprised to see that the Uk has a lower GINI than some other countries. I was under the impression that the UK was fairly unequal, with a lot of very wealthy people and a lot of people living in poverty.	7	6	6	2	2	4	1	8	5	8	5	5	4	4	4	3	4	3	3	3	3	3	2	2	3	4	2	2	2	2	2	4	3	4	4	3
2020-12-16 02:39:13	2020-12-16 03:33:34	100	3261	2020-12-16 03:33:34	R_2QAtH10PVGDv3cK	1	1	2	1	0	0		I would like to think that we do not have overwhelming numbers of people living in poverty in the United Kingdom today, I believe that with our benefit system in place we are able to support low income families and potentially keep them above the poverty line. My family has been very blessed and while we have not been the most educated we have always been lucky enough to secure stable work and av…	5	5	7	4	5	5	4	5	8	8	8	5	4	4	4	4	4	4	4	5	4	4	1	1	1	1	1	1	1	1	1	3	4	5	4	3
2020-12-08 03:25:51	2020-12-08 03:54:10	100	1698	2020-12-08 03:54:11	R_2qrCC6VtaJONkDL	1	1	2	1	1	0	I am not surprised that the UK is higher as I have always believed this to be the case. London has far higher wages and costs but lots of jobs give higher wages to try and distribute the costs more. The same can be said with other major cities like Edinburgh but this does not make things fair.		6	6	6	2	3	3	4	9	9	8	9	9	4	5	5	4	4	3	3	3	3	3	1	1	1	4	3	1	1	1	3	4	5	5	5	3
2020-12-08 01:53:32	2020-12-08 02:13:07	100	1174	2020-12-08 02:13:07	R_2S94X6iR1V4Jd4I	1	1	2	1	0	0		I'd say I didn't expect the UK to have this low of a GINI indicator. I see loads of homeless people out there, and also loads of very rich people, and I know very few people who are middle class.	5	5	5	2	4	4	4	9	9	9	9	9	4	5	4	5	4	5	5	5	5	5	3	3	3	3	3	1	1	3	1	5	5	5	5	4
2020-12-08 02:28:44	2020-12-08 02:44:20	100	935	2020-12-08 02:44:20	R_2sbSIldW2QFC4jN	1	1	2	1	1	1	The fact that the UK has a high GINI doesn’t surprise me as there is a clear border of inequality all over the country. I live in a better area of bad town and the split is clear to see, in a public school in the area you could tell who earnt more and who earnt less money.		7	6	7	2	2	7	1	5	9	1	9	9	4	3	3	3	3	4	5	4	3	4	1	1	1	1	1	1	1	1	1	4	4	4	2	3
2020-12-16 02:38:39	2020-12-16 02:50:02	100	682	2020-12-16 02:50:02	R_2SI8EVcEvidfGlF	1	1	2	1	0	0		I am fortunate and have grown up well-off, especially compared to some others. Generally, it is clear that there is a certain level of equality in UK, but this does not mean everyone is completely equal. However, compared to other countries, there is a much better balance.	5	5	5	2	3	2	2	9	9	5	9	9	5	5	5	4	5	4	4	4	4	4	1	2	2	1	3	1	1	2	1	5	4	4	3	3
2020-12-08 02:30:54	2020-12-08 02:48:09	100	1035	2020-12-08 02:48:10	R_2U9pmsc4ILlYRSu	1	1	2	1	0	0		I would agree with that - most people earn a relatively modest salary within the UK and by in large the majority of the the population would be working and middle class. There is only a small minority of extremely wealthy people in the UK.	4	4	2	3	5	5	5	9	9	3	9	9	5	5	5	4	5	3	3	3	3	3	3	3	4	1	4	3	1	3	1	4	5	5	3	1
2020-12-08 02:31:12	2020-12-08 02:57:56	100	1604	2020-12-08 02:57:57	R_2urIcdZhvIdMsyA	1	1	2	1	0	1		I feel that this figure might be slightly misleading. I say this because certain regions in the UK tend to be better off than others (ie London and SE of England). Meanwhile the UK has some of the poorest areas in western europe.	5	6	6	2	2	2	2	5	5	5	5	5	4	4	4	4	4	4	3	4	4	4	3	3	3	3	3	3	2	3	3	4	4	4	2	3
2020-12-08 02:39:12	2020-12-08 02:54:47	100	935	2020-12-08 02:54:48	R_2VR1JZkrUJYM2I8	1	1	2	1	1	0	It's hard to draw too many opinions as only a small sample of countries are shown, but I don't feel too bad as I feel in the UK there are more opportunities to work hard and movie from lower income to higher.		4	3	2	2	3	6	6	9	9	9	9	9	5	5	5	5	5	4	4	4	4	4	2	4	4	4	2	2	2	2	2	5	5	5	2	3
2020-12-08 02:18:45	2020-12-08 02:45:34	100	1609	2020-12-08 02:45:34	R_2WDrCXivLlzsXtn	1	1	2	1	0	1		I think where you live and how much disposable income would obviously determine how much you feel this reflects your experience. I live in a relatively wealthy city, with a stable job and therefore would concur that based on my experiences this is the number I would expect. However, I don't think this really indicates my overall perception of the country. If more people are using foodbanks for in…	6	5	7	2	2	5	2	9	5	8	5	9	5	2	3	4	4	4	4	2	2	2	2	1	4	4	3	5	1	4	2	4	2	4	2	2
2020-12-08 01:53:53	2020-12-08 02:12:37	100	1123	2020-12-08 02:12:37	R_2wLFb5udPaUsQ9h	1	1	2	1	1	0	I am not surprised with the findings as it is evident from the media and news that the UK has a lot of wealthier people that is basically too heavy compared to those at the bottom. I am a middle income earner but feel that my group is hit hard whereas the top earners and big companies pay as little tax as they can.		7	7	7	1	1	1	1	5	9	3	5	5	4	4	4	4	4	2	2	4	2	4	1	1	1	4	2	1	1	1	1	4	4	4	4	2
2020-12-08 02:26:19	2020-12-08 03:23:13	100	3414	2020-12-08 03:23:14	R_2WVxtSwnJ3oeGLA	1	1	2	1	1	0	I see a lot of financial inequality in the people in my town. There are many people living in poverty here but also many who spend the summer here in their second home.		6	5	3	3	4	5	4	9	5	5	5	5	4	4	4	4	4	3	3	3	3	3	3	3	3	2	2	3	2	2	2	4	4	4	4	3
2020-12-08 02:31:17	2020-12-08 02:48:58	100	1061	2020-12-08 02:48:58	R_2xE1Qnw4iMFBmgz	1	1	2	1	0	0		It does make sense to me that the UK is more equal compared to the other countries here. I imagine the Universal Healthcare alone contributes greatly to this. However, it seems to me that the graph is not drawn properly and creates the impression that the GINI coefficient is much lower than what it is. The difference between the bars don't seem like they correspond to the numerical values.	3	4	7	1	1	1	1	5	5	8	5	5	4	4	4	4	4	3	3	3	3	3	3	4	5	5	5	5	1	3	3	4	4	3	4	2
2020-12-08 02:33:34	2020-12-08 03:01:23	100	1669	2020-12-08 03:01:24	R_2Xpn6WVld7hDXPs	1	1	2	1	1	0	I think that it's probably fair, though I was a little surprised it was as high as 33. I'd have guessed around 25 based on the other countries listed above.		5	3	5	5	5	5	5	5	5	5	5	5	4	4	4	4	4	4	4	4	4	4	3	4	5	3	2	3	2	4	1	3	4	4	5	2
2020-12-08 02:20:43	2020-12-08 02:32:45	100	722	2020-12-08 02:32:46	R_2y3CMwFGoszQpVq	1	1	2	1	0	0		As a middle-income citizen, I have not experienced either extreme. However, while the UK is the lowest of the countries shown, it would be more helpful to see its ranking globally. I do know there are many struggling households in the UK and while they may not be as extreme as n other countries, it is still an issue.	5	6	6	2	3	6	2	5	5	5	5	5	5	5	5	4	5	4	4	2	2	4	2	2	2	3	3	3	2	2	1	5	4	4	3	2
2020-12-08 02:18:50	2020-12-08 02:32:49	100	838	2020-12-08 02:32:50	R_2YrDDWf1mCJNeOd	1	1	2	1	0	1		My experience is different, I do believe there is a lot of inequality present in the UK. I think the score of 33.2 is not low, we should be able to compare it with countries who scored lower. There is a clear division in the UK between poor and wealthy people.	7	6	7	1	1	1	1	5	5	5	5	5	5	5	4	1	4	1	1	1	1	1	1	1	1	1	1	4	1	1	1	4	3	4	2	3
2020-12-08 02:19:39	2020-12-08 02:42:05	100	1346	2020-12-08 02:42:06	R_2ziq79b5FjsQFGJ	1	1	2	1	0	1		I am surprised by that figure. I didn’t think it would be such a low level of inequality. I know there some very high earners here but an awful lot of very low earners.	5	6	5	2	1	1	1	5	9	3	9	5	4	4	3	4	4	3	3	3	3	3	2	2	2	2	2	2	2	2	2	4	4	4	3	3
2020-12-08 02:25:02	2020-12-08 02:41:13	100	971	2020-12-08 02:41:14	R_2ZJsdwB19dZjrFK	1	1	2	1	1	0	all you have to do is to count how many women are in policy making government positions and you will notice it is very few women. In fact Boris's cabinet is white, male and pale. Rape is not taken seriously in the UK. Too many men are not educated properly about trying others with respect and act accordingly.		6	6	6	5	3	4	2	3	3	3	8	8	2	2	2	1	2	3	2	2	2	2	3	3	3	2	3	3	2	3	3	3	2	3	3	3
2020-12-16 02:37:17	2020-12-16 02:52:45	100	927	2020-12-16 02:52:45	R_2zoNidc5VkRboVv	1	1	2	1	0	0		Most people in the UK have comforts such as housing, education and free healthcare. If their income is too low, them this can be typed up by the state as ether a cash payment of discounts on public taxes such as council tax.	5	5	6	4	5	6	6	5	5	5	5	5	4	4	4	4	4	4	4	4	4	4	2	3	4	3	4	2	2	4	2	3	4	4	4	2
2020-12-08 02:31:58	2020-12-08 02:49:07	100	1028	2020-12-08 02:49:07	R_2zpuQntIh9P5fkw	1	1	2	1	1	1	This comes as no real surprise as I think most people here in the UK are aware of the disparity between the rich and the poor in to see his country. It saddens me to see this statistic as the rich are very wealthy with the very poorest struggling to live day to day.		6	7	7	1	1	1	1	5	9	8	5	5	4	4	4	4	4	4	4	4	3	4	1	4	1	2	4	1	1	2	2	4	4	4	4	2
2020-12-08 02:26:40	2020-12-08 02:44:50	100	1090	2020-12-08 02:44:51	R_2zTIpsXdClMlIEr	1	1	2	1	0	0		well from the graph I can see that UK has the lowest score therefore the most equality. however this does not prove that UK has the BEST equality. but it is far better than the countries mentions on the graph. i do believe UK is better on equality as the UK government does actually support lower income families. the UK government does try there best to help out lower income families as much as po…	5	3	6	4	2	3	2	9	9	9	9	9	4	5	3	4	4	5	4	3	5	5	3	4	1	1	1	2	1	1	1	4	5	5	4	3
2020-12-08 02:09:25	2020-12-08 02:36:07	100	1602	2020-12-08 02:36:08	R_31L8mqFQrk6QkEq	1	1	2	1	1	0	This seems accurate to me, the UK seems to be a place with a lot of inequality. Politicians specifically seem to earn a lot more than regular people, and yet are the ones who make many important decisions.		6	6	4	1	1	4	1	9	9	5	5	5	5	4	4	3	4	3	2	1	3	3	1	3	4	4	4	5	4	4	2	5	4	5	2	1
2020-12-08 02:11:10	2020-12-08 02:48:45	100	2254	2020-12-08 02:48:45	R_31yjndmejvpqVKM	1	1	2	1	1	0	I feel the distribution of wealth in the U.K s highly worrying given how many people are living in poverty. The fact that there are people literally sitting on millions of pounds and then others worrying where their next meal is coming from is terrifying. Personally, we survive. We live in a nice (rented) home and always have food to eat. However we live hand to mouth and this has resulted in us …		7	7	7	2	2	4	2	9	9	8	9	9	5	5	5	4	4	4	4	4	3	4	2	2	4	4	3	2	2	2	2	5	5	5	5	3
2020-12-08 02:12:40	2020-12-08 02:43:32	100	1852	2020-12-08 02:43:32	R_3329kMuF7g2EgwY	1	1	2	1	0	0		Shows that the wealth gap is quite low in the UK, compared to many countries around the world, I have seen quite a wealth gap in reality in the UK, I have seen some people that can't even pay their bills, some have too much wealth than they need	5	6	6	3	4	6	4	5	9	5	9	5	4	4	4	5	4	4	5	3	4	4	2	2	3	4	2	1	3	2	3	4	4	5	4	4
2020-12-08 02:28:25	2020-12-08 02:46:50	100	1104	2020-12-08 02:46:50	R_33DM8VnCKELfRXl	1	1	2	1	0	0		It is interesting to see that the Uk has such a low GINI. I would have put it much higher than Lithuania as there are extreme bits of poverty in this country as well as extreme wealth. Those who are at the lowest on the financial levels are definitely making far less than 7.5x as used in the Lithuania example.	7	7	7	2	3	6	1	9	5	5	9	9	5	5	4	5	4	4	3	3	2	3	1	1	4	5	2	4	1	1	3	5	4	4	2	3
2020-12-16 02:38:21	2020-12-16 02:53:09	100	887	2020-12-16 02:53:09	R_33vZ2Grs31TjMiY	1	1	2	1	1	0	This metric identifying inequality appears to match with my own personal experiences. There seems to be a big divide between the haves and the have nots, and this seems to be getting greater and greater meaning that social mobility is happening less than it used to. It also means that people's life experiences seem to be determined more and more by the life that they are born into.		6	7	6	1	1	1	1	5	9	3	9	5	4	4	4	3	4	2	3	4	3	4	1	1	2	3	3	1	2	1	2	4	4	4	3	1
2020-12-08 02:21:12	2020-12-08 02:47:18	100	1565	2020-12-08 02:47:18	R_3CTVq9hdQ1sHsVZ	1	1	2	1	1	0	I think a high GINI coefficient in the UK is caused by a high number of super-rich people (billionaires / multi-millionaires), and as I don't have any direct interaction with such people my own experience doesn't particularly reflect this situation. Nonetheless I was aware that the UK is a comparatively unequal country. As an overall quite wealthy country, perhaps this is to be expected. It would…		7	7	7	1	2	2	1	5	5	5	5	5	3	4	3	4	3	4	3	2	2	3	2	4	4	4	4	4	4	2	3	2	3	3	2	2
2020-12-08 02:12:55	2020-12-08 02:22:38	100	583	2020-12-08 02:22:38	R_3dDRkbUcVP1O3j4	1	1	2	1	1	0	I know that some people are struggling to be able to pay for the rent, food, bills... because they do not earn so much. Luckily, my husband has a good job and we can afford a lot of things. We know that there are differences between us and some of our friends.		7	6	7	2	3	2	1	9	9	5	5	9	5	5	4	5	5	3	3	3	3	3	1	3	4	4	4	2	3	2	4	5	4	5	4	4
2020-12-08 01:46:59	2020-12-08 02:19:11	100	1931	2020-12-08 02:19:11	R_3dEMq1HKBbbiLEG	1	1	2	1	1	0	- Surprised that out of 100, UK is 33.2. I would have assumed it was even higher in terms of inequality from my own experience. - Surprised that Slovenia is the most equal.		6	6	7	2	2	4	1	5	9	8	9	5	4	4	4	4	4	2	2	2	2	2	2	2	2	2	2	2	2	2	2	4	4	4	2	2
2020-12-08 02:10:58	2020-12-08 02:35:49	100	1491	2020-12-08 02:35:49	R_3EDSnT872KGNSkq	1	1	2	1	1	0	In the UK, our society is very unequal-the data reflects that the richest people in the UK earn much more than the poorest, and therefore have access to far more services (healthcare, security) and a greater number of social commodities (they can live in places with more cultural capital). These inequalities lead to generational gaps- those who are already richer can pass on their wealth to their…		7	6	6	1	1	1	1	8	5	8	5	5	4	5	4	4	4	3	3	3	3	3	2	4	4	4	4	4	4	3	2	5	4	4	4	2
2020-12-08 01:56:19	2020-12-08 02:30:55	100	2076	2020-12-08 02:30:56	R_3ESB3brMtqzy0fm	1	1	2	1	1	0	I find it reassuring that I came across this data as I always wondered about income inequality in UK and I almost thought that I am the only one who thought about it. There seems to be a massive difference in people who have it all and people who don't in UK and middle class and even home ownership seems to be almost out of reach for people like me.		6	7	7	1	1	4	1	5	5	8	5	9	5	5	5	4	5	4	4	3	4	3	3	4	5	3	4	3	1	3	3	5	3	5	4	2
2020-12-08 02:26:02	2020-12-08 02:54:39	100	1716	2020-12-08 02:54:40	R_3F224ORCzSQ3vZj	1	1	2	1	1	0	The UK's GINI level is in line with my own perceptions of wealth distribution. To my mind this represents a healthy economy as it means that for those who are prepared to make sacrifices to set up businesses can reap the rewards for their efforts. If a country is at a GINI level of say =&lt;20 then, it will likely not prosper as their is no incentive to make the personal effort and sacrifice requ…		7	3	7	7	6	6	7	5	9	8	9	9	3	4	4	4	4	5	5	4	4	5	2	3	3	1	2	3	1	1	1	4	4	5	4	3
2020-12-08 01:53:55	2020-12-08 02:07:31	100	815	2020-12-08 02:07:31	R_3fCANt1QmnrHMOS	1	1	2	1	0	0		It may be because in UK you have more opportunities to achieve things like owning a house or starting a business. The institutions are more transparent and the criteria are more achievable in order to succeed.	4	5	5	4	6	5	5	9	5	5	9	9	4	4	3	3	5	5	4	4	5	4	3	4	3	2	3	2	1	3	2	4	4	4	5	4
2020-12-08 02:25:02	2020-12-08 02:46:31	100	1289	2020-12-08 02:46:32	R_3fCPx3ks0dJBBqW	1	1	2	1	1	0	All it shows to me is that the UK is an open society and everyone has a chance to improve there standard or living. In this respect I dont read too much into the GINI as the people at the bottom of the economic scale are hardly in poverty.		5	4	6	4	7	7	7	9	9	9	9	9	4	4	4	4	4	3	3	3	3	3	3	4	4	4	3	3	4	3	4	4	4	4	4	3
2020-12-08 02:21:21	2020-12-08 02:33:58	100	756	2020-12-08 02:33:58	R_3FLOG6zwrRPZInu	1	1	2	1	0	0		I think the UK has a relatively low GINI, in my own experience I have not suffered the rich/poor divide or from a salary perspective	4	5	4	3	4	5	2	5	5	5	5	5	4	4	4	4	4	3	2	2	3	2	1	3	3	3	3	1	1	1	1	4	4	4	4	3
2020-12-16 02:38:57	2020-12-16 02:55:07	100	970	2020-12-16 02:55:07	R_3FRiUJRy7hmiZ6h	1	1	2	1	0	0		I am surprised that the UK has such a low GINI value. I would have imagined that the differences between those who are poor, and those who are very rich was much more pronounced than the score suggests. My own experience is that there are huge differences in the UK between richest and poorest.	7	6	7	3	5	6	2	5	5	5	5	5	4	4	4	4	4	4	4	4	4	4	1	2	2	4	3	3	2	2	2	4	3	4	4	3
2020-12-08 02:12:38	2020-12-08 02:51:25	100	2327	2020-12-08 02:51:25	R_3ho5NTw8DdNYtzm	1	1	2	1	0	0		It is very surprising to me that the UK is substantially more equal than the other countries on the chart. I feel from what I have seen personally on the news and on social media such as FB, Twitter, Reddit etc. the UK is portrayed to be very unequal in terms of income.	5	6	7	1	2	2	2	9	5	3	9	5	4	5	4	4	2	2	2	2	2	2	1	1	2	5	4	3	3	1	1	4	2	4	2	2
2020-12-08 01:46:40	2020-12-08 02:09:16	100	1356	2020-12-08 02:09:16	R_3izlPEu9eopwNSd	1	1	2	1	1	0	I dont think it is surprising that the UK has the highest level of inequality compared to the European countries mentioned above. I think this is highly corresponding to the fact that in the UK there exists both a minimum wage and a minimum living wage. I am very surprised by the numbers provided for Slovenia; however, it would be interesting to see what the standard of living is like in countrie…		5	6	5	2	2	7	1	9	9	5	9	9	5	5	5	4	5	4	5	5	3	5	1	3	4	4	3	2	2	2	1	4	4	4	3	3
2020-12-08 02:25:26	2020-12-08 02:58:28	100	1982	2020-12-08 02:58:28	R_3JxXrVucEmYiTR0	1	1	2	1	0	0		What the graph shows is that in comparison to the other 5 countries displayed, UK has the lowest inequality which suggests that the difference in income between the rich and the poor is not as high as it is for Lithuania for example. One way where I can see that is when someone is getting their first job (so we can compare them since they have the same level of experience) we won't observe many d…	5	2	6	1	2	6	3	5	5	5	9	9	5	5	4	2	4	4	3	2	3	4	1	4	4	4	3	2	1	1	1	4	4	4	3	4
2020-12-08 01:53:52	2020-12-08 02:29:43	100	2150	2020-12-08 02:29:43	R_3JydTRHZCbv47wo	1	1	2	1	1	1	I am not surprised that the UK has a higher GINI than the other countries on the list. Whilst we are one of the largest economies in the world there are huge gaps between rich and poor in this country particularly across the North. Levels of poverty have got much worse over the last decade and obvious signs of that such as homeless people sleeping in shop doorways have become increasingly more vi…		7	6	7	1	1	2	1	9	9	8	9	9	5	5	5	5	4	4	4	3	3	3	1	2	3	3	3	4	2	1	1	4	4	4	3	3
2020-12-08 01:52:40	2020-12-08 02:17:12	100	1471	2020-12-08 02:17:12	R_3Kq31iXkLRx2Asd	1	1	2	1	0	0		I can imagine that in the UK there is a certain level of living standard that *many* people may reach which would give the UK a low GINI score. However I have to admit to being surprised and would also be interested to see how many and which counties have an even lower score. I am aware of some extreme poverty in the UK - I live in Oldham which includes some of the most deprived wards in the UK a…	6	7	7	2	2	2	2	9	9	8	9	9	5	4	5	5	4	3	3	3	3	3	3	3	3	3	4	4	4	3	3	4	5	5	3	3
2020-12-08 02:09:50	2020-12-08 02:19:27	100	576	2020-12-08 02:19:27	R_3KZ40hOUeGW1JR2	1	1	2	1	0	0		Wow! I am totally shocked. I always think that the UK has a very unequal society and that there is a huge gap between the very poor and the very rich. I live in a city that has some of the poorest areas in the UK and see disadvantage on a regular basis. On the other hand I work with people who are highly educated, leaders in their field who earn £100k+	6	7	7	2	3	2	2	5	5	5	5	5	4	4	4	4	4	4	4	4	4	4	4	2	4	3	2	3	2	4	4	4	4	4	4	4
2020-12-08 02:17:30	2020-12-08 02:36:12	100	1121	2020-12-08 02:36:13	R_3lSzP0tBPirmBZn	1	1	2	1	1	0	This result is not surprising. It is a country with a long history in capitalism, and wealth inequality. Per capital, there are more of the world's richest people living in the UK when compared to the other countries. Given that it's often stated that 1% of the population have 99% of the wealth, it's not surprising that we see this number.		6	7	7	1	1	1	1	9	9	5	9	9	5	5	5	5	4	4	4	2	2	2	2	4	2	5	4	5	4	4	2	4	4	4	3	2
2020-12-08 01:42:34	2020-12-08 01:59:34	100	1019	2020-12-08 01:59:34	R_3nI8aW0Nfi2ZfbK	1	1	2	1	1	0	This higher GINI number doesn't surprise me, it has been evident for some time that the gap between the rich and the poor is becoming ever bigger. This current pandemic has highlighted the ways in which the rich are helped and the poor are left to get poorer. More people than ever are using food banks and universal credit in this country.		5	6	7	1	1	2	1	9	9	8	9	9	5	5	5	5	5	4	2	2	2	2	2	2	4	5	3	5	4	2	4	5	4	5	2	1
2020-12-08 02:17:59	2020-12-08 02:27:51	100	591	2020-12-08 02:27:51	R_3NwDQBM8qlYSqp7	1	1	2	1	1	0	there is a big divide in the uk of wealthy and not wealthy and this is shown in the gini values, i often see a lot of vulnerable homeless people and also people who throw out good food because they dont care about money		7	6	7	2	2	2	3	5	5	3	5	5	4	4	4	4	4	4	4	4	4	4	2	4	4	4	2	2	2	2	2	5	4	4	4	4
2020-12-08 02:18:09	2020-12-08 03:09:21	100	3071	2020-12-08 03:09:21	R_3O37CgDI0U5pK8Q	1	1	2	1	1	1	I can understand that as I haven’t seen a good rise in income to coincide with inflation. I haven’t had a pay rise in over 5 years. Also having people on zero hour contracts contributes as certain people don’t have a guaranteed wage every month. Constantly seeing and hearing about the use of food banks being high in our modern society shows that there is a massive gap between the richest and poor…		7	6	7	1	1	7	1	5	5	8	5	5	4	4	3	3	4	3	3	3	3	3	2	3	3	4	4	3	3	2	2	4	4	4	4	2
2020-12-08 02:31:27	2020-12-08 03:01:44	100	1816	2020-12-08 03:01:44	R_3OoV63TZdB9TtXX	1	1	2	1	1	0	The findings in the graph seem to reflect my own experiences living in the UK, I have never been to the other countries so I can completely compare. In the UK I have friends from many different family backgrounds and it is clear to see the inequality between the richest and the poorest of my friends. The richest would buy items which the poorest would never even consider, or may even consider i c…		5	6	5	4	3	5	5	5	5	8	5	9	4	5	5	5	5	4	4	3	3	3	2	3	3	4	3	2	1	2	1	4	3	4	5	3
2020-12-08 02:36:36	2020-12-08 02:57:03	100	1226	2020-12-08 02:57:03	R_3OqzM6f27V755Yy	1	1	2	1	1	0	I think the GINI rate is probably correct for the UK but I don't necessarily think it is a bad thing because people who have highly important jobs should be recognised for that and earn more. The UK does have very rich people but it also has a lot of people who earn a good wage. There is of course some poverty in the UK but not to the extent of some countries.		6	4	6	6	6	7	6	5	5	8	9	5	4	4	3	4	4	3	4	3	3	4	3	4	4	4	2	3	3	3	2	3	3	4	3	2
2020-12-08 02:26:29	2020-12-08 03:18:08	100	3099	2020-12-08 03:18:08	R_3Pns5AFS5fYnALH	1	1	2	1	1	0	In my opinion the uk could one of those countries with a slim GINI. However, even though the United Kingdom has a very strong economy. Many people who may face poverty and be someone who just gets by with a low income is mainly due to some people who’ve been influenced in the wrong away and may have driven away from education due to other desires in life that they value. Also a lot people who hav…		6	2	3	3	6	6	5	5	5	5	5	5	4	4	5	4	3	4	4	3	3	4	3	3	3	3	4	4	4	4	4	3	5	4	3	3
2020-12-08 02:24:22	2020-12-08 02:48:01	100	1418	2020-12-08 02:48:01	R_3qdMfdnBCUZ9UJD	1	1	2	1	1	0	Based on my Experience,I didn't see any UNEQUAL in this country (UK). But when I am seeing this graph I am bit surprised UK is relatively high GINI. The reason might be population because in the graph chat looks other countries very small when compare to UK . So it might be reason of inequality.		6	4	5	6	5	5	6	9	9	8	9	5	4	5	4	3	3	3	4	5	4	4	3	4	5	2	4	4	2	3	2	3	4	5	4	4
2020-12-08 02:14:27	2020-12-08 02:35:12	100	1245	2020-12-08 02:35:12	R_3qEDXbeu8aSyIjY	1	1	2	1	1	0	It is clear from spending a significant amount of time in the UK that there is a fairly high level of income inequality compared to other developed economies. This can be seen in the affluent neighbourhoods within a few hundred metres of extremely dilapidated council homes, and other areas of high poverty. However, it is not as extreme as in some other countries such as the United States.		6	5	7	3	5	5	2	5	9	9	9	5	4	4	4	2	5	4	3	3	2	4	2	2	5	4	4	5	5	2	5	2	4	5	5	4
2020-12-08 02:39:35	2020-12-08 03:13:17	100	2022	2020-12-08 03:13:18	R_3qKU7OrFcBLtsuI	1	1	2	1	0	0		Although the UK has a relatively low GINI in comparison to countries like Lithuania, I feel like my own experience is vastly different. Most of my friends and family are relatively low down the ladder as far as being well off goes and I know very few people who I would consider well off- yet there is inequality and I believe that most of this can be measured by offshore funds. We live in mildly u…	7	6	5	1	2	4	1	9	9	8	5	9	5	5	5	5	5	4	4	3	3	3	3	3	4	4	3	4	2	3	2	5	5	5	5	4
2020-12-08 02:29:21	2020-12-08 02:56:36	100	1635	2020-12-08 02:56:37	R_3spPKoguuiZYlu8	1	1	2	1	0	0		I'd say the fact that the UK has a relatively low GINI reflects my experiences of living in the UK to an extent, although I do believe massive gaps still exist between the richest and poorest people in the UK. I think that the UK's relatively low GINI may reflect the fact that it has measures in place like minimum wage and benefits that up the income of some of the lowest earning in society.	6	6	6	1	1	2	1	5	5	8	5	5	4	3	3	3	3	4	2	2	2	4	4	4	4	4	4	4	4	4	4	4	4	4	2	2
2020-12-08 02:08:35	2020-12-08 02:21:20	100	765	2020-12-08 02:21:21	R_3UbA46S36KgxNuN	1	1	2	1	1	0	Even in my own family, you see really big inequality when it comes to income and housing. It makes sense for the UK to have such high GINI, even comparing the number of homeless people and the number of millionaires in the country.		6	7	7	2	3	4	1	5	5	8	9	9	5	3	3	3	4	4	4	3	4	4	1	2	4	4	2	5	1	2	1	5	4	5	2	3
2020-12-08 02:31:09	2020-12-08 02:45:02	100	832	2020-12-08 02:45:02	R_4Itj8dkAI7rLYpr	1	1	2	1	0	0		I think that I am lucky due to the fact that I have a reasonably high comparable income compared to the average across the country. I would say that most of the people I know are reasonably comfortable with their income and there isn't a significant variance across the levels of income they earn.	5	6	6	2	2	2	3	9	9	3	9	9	4	4	4	5	4	4	3	3	3	3	2	4	4	5	5	3	1	1	1	4	3	4	3	2
2020-12-08 02:27:48	2020-12-08 02:44:10	100	981	2020-12-08 02:44:10	R_5d1sajBDPAZWsWR	1	1	2	1	0	0		May there aren't so many people that struggle with essential items compared to other countries. But lately everything is changing and more people become poor, so i guess the UK GINI coefficient will increase	4	6	5	3	4	4	2	5	5	3	5	5	4	4	4	2	4	3	4	4	3	4	3	4	3	4	3	2	4	3	4	4	4	4	4	4
2020-12-08 02:26:40	2020-12-08 02:37:09	100	629	2020-12-08 02:37:10	R_6h6vJWbLPDGdbzP	1	1	2	1	0	1		I believe that the UK does have a better level of equality than other countries, but I believe that it has been perhaps, overstated in these GINI figures. All the countries above have their scores in the 30 range, so in actuality the UK isn't far off these countries.	5	5	5	2	2	6	2	5	9	8	5	8	4	5	5	4	4	5	4	4	4	4	3	4	4	4	5	3	4	2	5	3	4	3	4	3
2020-12-08 02:24:57	2020-12-08 02:41:03	100	966	2020-12-08 02:41:03	R_6lCThC5WWwxHFaF	1	1	2	1	1	0	I am not surprised this is the case. There is extreme wealth and extreme poverty in the UK and it seems to be getting worse as time goes on.		7	7	7	3	3	3	3	9	9	8	9	5	4	3	4	4	4	4	4	4	4	4	2	4	4	2	2	2	4	2	3	4	3	4	3	3
2020-12-08 01:44:48	2020-12-08 01:58:14	100	806	2020-12-08 01:58:14	R_6QiQ4cdJdOpCtl7	1	1	2	1	0	0		I am surprised that the UK has such a low GINI value, to be honest. I live and work in London, in the south east, which is an area with a relatively low socioeconomic class structure. I would assume the value to be much higher based on the difficulties I see in these suburbs. I wonder if my view is too London centric though.	5	5	5	2	3	4	2	5	5	8	5	9	5	5	5	5	5	3	4	4	4	4	2	4	4	4	3	4	3	3	3	4	4	5	2	2
2020-12-08 02:33:29	2020-12-08 03:05:47	100	1937	2020-12-08 03:05:47	R_8jkEgk5FfmfmJsR	1	1	2	1	1	0	This information is not surprising to me and in fact if asked without seeing the graph I would have given it a higher GINI value. Having worked in the UK for a number of years in both the private and public sector I have seen huge disparities in salary between the standard worker and management and upper management. Also the benefits system in the UK is not generous and in many cases is just abou…		7	7	7	1	1	1	1	5	9	8	9	5	4	5	5	5	4	5	4	4	4	4	2	3	4	4	4	5	2	3	4	4	4	5	2	1
2020-12-08 02:02:35	2020-12-08 02:13:31	100	656	2020-12-08 02:13:31	R_8vJ2CnTEcdkEfIJ	1	1	2	1	1	0	This is in line with the clear discrepancies within the Uk across the population. I have experienced instances of where people are a lot better off and also a lot worse off financially than myself.		5	6	6	3	4	5	5	9	9	5	9	5	5	4	3	3	4	2	1	2	1	2	2	1	2	1	1	2	1	1	1	4	4	5	4	2
2020-12-08 02:18:04	2020-12-08 02:26:48	100	524	2020-12-08 02:26:48	R_9ztXfH54Ok9T8uR	1	1	2	1	1	0	I find it quite sad that the UK has a relatively high GINI as it means there is a lot of inequality between UK residents. I know that a third of Britain’s children live in poverty, but that many residents are highly wealthy, lending credence to the inequality GINI. I hope with covid 19 the situation will not become worse.		6	6	6	2	2	2	2	5	5	5	5	5	4	4	4	4	4	4	4	4	4	4	4	4	4	4	4	4	4	4	4	4	3	4	4	2
2020-12-08 02:29:51	2020-12-08 03:04:16	100	2064	2020-12-08 03:04:16	R_a9OBMXcOEaxWD3r	1	1	2	1	1	0	It does not come as a surprise. Having worked in mental healthcare for 13 years and trying to be generally aware of politics and social issues I am aware of the issues surrounding inequality. It makes me feel that there is a lot of work to be done and it has certainly always led to a healthy level of scepticism towards political figures and the economic strategies of governments.		6	6	6	2	3	2	2	5	5	3	3	5	2	4	4	4	4	2	2	2	2	4	2	2	4	4	4	3	1	2	2	2	2	4	2	1
2020-12-08 02:03:10	2020-12-08 02:23:00	100	1190	2020-12-08 02:23:00	R_abDZmNdf6UIUTn3	1	1	2	1	0	0		I would concur that the UK is relatively equl in comparison to some other countries around the world. This can be backed up by the fact that many people from other cuntries around the world would give their right arm to reside in the UK. Of course, things could be more equal. The UK has a longstanding upper class that would be difficult for most of the population to break in to, no matter who muc…	6	6	7	2	3	3	3	5	5	5	5	5	4	5	3	4	5	4	4	4	4	4	2	3	3	2	3	4	2	3	2	4	4	4	4	3
2020-12-08 02:09:43	2020-12-08 02:27:38	100	1074	2020-12-08 02:27:38	R_ABXIVpUK7gFACf7	1	1	2	1	0	0		I am not sure this is even accurate because for example, even within the UK there are greater pockets of wealth and inequality e.g. London. But on the whole where I live in NI, we have much lower incomes than other parts of the UK. So whilst the data is useful, it doesn't tell the real story, it is an average, at best. I can't comment on the inequality within other countries but I can say that ch…	5	7	7	1	2	2	1	9	9	5	9	9	4	4	3	4	4	3	3	3	2	4	1	1	4	4	3	1	1	1	4	4	3	4	2	1
2020-12-08 02:34:20	2020-12-08 02:51:25	100	1024	2020-12-08 02:51:25	R_bddb4gVAk6KGtxL	1	1	2	1	0	0		I take this as the rich get richer and the poor get poorer. The balance is just extremely unequal and unfair. Being rich provides more opportunities and therefore maintaining richness is more accessible than gaining from nothing. In the UK, I think the inequality is definitely there but it's not as obvious in certain places.	5	5	6	3	3	3	2	5	9	8	5	9	4	4	4	4	4	2	4	3	3	4	2	1	2	3	4	4	1	1	1	4	3	3	2	3
2020-12-08 02:15:05	2020-12-08 02:29:55	100	889	2020-12-08 02:29:55	R_bNKnSiF8LJ5eIjD	1	1	2	1	1	0	This information does not surprise me about the UK and I think we have had examples of this over the past year. For example removing the free school dinners for children over the school holidays.I think the majority of high flying MPs in this country are wealthy and are very removed from the way 'normal' people live their lives... especially with covid and people sadly losing jobs.		7	6	7	2	2	4	5	9	9	8	9	9	5	5	5	5	4	2	2	4	2	2	1	2	3	4	4	2	1	1	2	4	4	5	5	2
2020-12-08 02:32:56	2020-12-08 02:53:53	100	1257	2020-12-08 02:53:53	R_BSB0Y4x9xbHDKVj	1	1	2	1	1	0	Being born into the working class, the figures shown in this graph do not surprise me at all. There is a very strong feeling of class and wealth divide in the UK. Just travelling within 1 mile it is possible to see several different wealth and class homes. Economical equality is something that I would never expect to see in this country.		7	7	7	1	1	1	1	9	9	5	9	9	4	4	4	4	4	1	3	4	4	4	1	1	2	3	1	1	1	1	1	5	5	5	5	3
2020-12-08 02:34:40	2020-12-08 03:11:50	100	2230	2020-12-08 03:11:51	R_bw732MyUybWJZ0B	1	1	2	1	0	0		This graph shows there is a low level of inequality comparing to 5 different countries. UK government provides benefits to the people who have financial issues.	5	3	4	4	4	6	2	5	5	8	5	5	4	3	4	2	4	2	3	2	2	2	2	2	2	2	2	1	3	2	3	4	4	4	2	2
2020-12-08 02:01:37	2020-12-08 02:32:39	100	1861	2020-12-08 02:32:39	R_cPiSYzhV2IyoYYp	1	1	2	1	0	1		I would say that the information is slightly surprising. Although I don't feel that the UK is particularly unequal in terms of wealth distribution, I would have guessed its GINI was higher than other countries in Europe. From my own experiences, I haven't seen a great deal of variation in wealth distribution, although I have had more to do with the lower and middle classes throughout my life and …	5	3	5	3	3	5	2	9	9	8	5	9	4	4	4	3	4	4	4	3	3	3	1	1	2	2	1	2	2	1	1	5	4	5	4	4
2020-12-16 02:39:16	2020-12-16 03:11:38	100	1941	2020-12-16 03:11:39	R_D36KDgfbiHBVRqF	1	1	2	1	1	0	The graph shows very few countries and none really similar to the UK. Therefore it is hard to tell how the UK ranks reallistically. We are highly developed and attract vast wealth and investment globally so these outcomes are to be expected. I therefore have no issue with the shown results		5	6	5	6	6	6	3	9	9	8	9	9	5	5	5	5	5	4	5	5	4	5	2	5	5	4	4	4	1	2	2	4	5	5	5	4
2020-12-08 02:32:26	2020-12-08 03:16:57	100	2671	2020-12-08 03:16:58	R_OxvUQHCUkwG2AOR	1	1	2	1	0	0		From experience, I believe that hard work and aspirations pay off in the UK. I come from a working class background and I was the first in my extended family to attend university. My grandad and great grandad were miners and my parents also had a low income whilst I grew up. I believe gender, age, gender and race inequality is also hugely improving in the UK. I have never felt judged in my positi…	5	6	5	4	7	5	5	9	9	5	9	9	4	4	2	3	4	3	5	5	5	5	2	3	3	4	2	2	1	1	1	4	5	5	3	3
2020-12-08 02:25:32	2020-12-08 02:40:59	100	927	2020-12-08 02:41:00	R_pB3yfDaAqFXreRH	1	1	2	1	1	0	The results of this are no surprise as it's clear that not only is there a difference in wealth between top and bottom, there is a difference in locality in regards to north and south. The wealth is congregated down south. And while the government continues to invest down south then this equality will grow. The idea that this government is trying to close this inequality gap is ridiculous. It's a…		7	7	7	1	2	3	1	5	5	5	5	5	4	4	4	4	4	4	4	4	4	4	2	3	3	4	2	4	1	2	1	4	4	4	3	3
2020-12-08 02:24:19	2020-12-08 02:58:09	100	2029	2020-12-08 02:58:09	R_pbz0E3qPgqbBtC1	1	1	2	1	1	0	The information shown in the the graph above shows high inequality in the United Kingdom. This means that there is an unequal amount of wealth distribution within the country. my own experiences of living in the UK would be that I feel there is also an unequal amount of wealth distribution where people which are on benefits for example don't have equal amounts of wealth distribution. As some of t…		6	7	7	1	1	1	1	9	9	9	9	9	5	5	5	5	5	4	4	4	4	3	3	4	2	4	2	4	1	2	1	5	5	5	5	5
2020-12-08 02:20:30	2020-12-08 02:32:07	100	697	2020-12-08 02:32:08	R_PHYVRmiGjeGHtzX	1	1	2	1	1	0	Even though I don't come from a relatively economically well off family I agree with the information above. The UK has a pretty good economy compared to other countries as stated.		7	7	7	2	2	4	3	9	9	9	9	9	5	5	5	5	5	4	4	4	4	4	1	2	2	4	2	4	1	1	1	5	2	5	3	5
2020-12-08 02:33:09	2020-12-08 03:22:56	100	2987	2020-12-08 03:22:56	R_Q0nALwkoTc05PDr	1	1	2	1	0	0		Personally, the fact that the UK has a low GINI isn't very reflective of the lower earning portion of the country. Yes the majority of the money is in the lower earning portion of the population but there are a lot of households within that bracket that are really struggling to make ends meet every month and resorting to getting into debt through credit cards and loans to support their families.	6	6	7	2	3	6	2	5	9	5	9	9	4	4	3	4	4	4	4	4	4	4	2	3	3	3	3	3	2	2	1	4	4	4	4	3
2020-12-08 02:19:14	2020-12-08 02:35:58	100	1004	2020-12-08 02:35:58	R_r9mlYS5pjVdQeJ3	1	1	2	1	1	0	In my experience the inequality in the UK is quite high- when comparing the minimum wage which many people earn and the wages other professions you can clearly see the difference. Another angle which one can look at is affordability of housing- renting is relatively affordable, however, buying a house is near impossible for people earning lower/minimal wages.		5	5	6	2	2	4	2	5	5	5	5	5	4	4	4	4	4	4	3	3	3	3	2	3	2	4	1	2	1	3	2	4	4	4	4	3
2020-12-08 02:31:16	2020-12-08 02:49:14	100	1078	2020-12-08 02:49:15	R_r9psBpBwc4NG6JP	1	1	2	1	1	1	It is a shame to see the UK in such a position as I feel it demonstrates that there is a substantial, and no doubt growing gap between rich and poor. Living in London, and having a job which involves travelling around London and visiting many properties daily, it is quite easy to see the chasm between super rich or even fairly well off, and those living in poverty.		7	6	6	3	2	2	2	9	9	3	9	5	3	4	3	4	3	3	3	3	3	3	1	1	1	3	2	3	3	1	1	3	3	4	2	1
2020-12-08 02:33:54	2020-12-08 02:47:07	100	792	2020-12-08 02:47:07	R_rigDUAmzugzDj4R	1	1	2	1	0	0		The graph shows that UK has the most equal pay. I am unable to comment on the other countries, but i feel that the information could be incorrect. There are many different classes of people - vasting from homelessness to millionaires within the UK.	7	6	6	2	2	6	1	5	5	5	5	5	4	4	4	4	3	3	3	3	3	3	2	2	2	4	4	2	2	2	2	4	3	4	4	3
2020-12-08 02:32:27	2020-12-08 03:00:33	100	1685	2020-12-08 03:00:33	R_sBa5xDKiQqbiWQh	1	1	2	1	1	0	The uk has higher wages than some other countries. This would give it a higher inequality than other countries.		6	6	6	2	2	2	2	5	5	5	5	5	4	4	4	4	4	3	3	3	3	3	2	3	3	4	2	3	2	2	2	4	3	4	3	2
2020-12-08 02:30:14	2020-12-08 02:55:37	100	1522	2020-12-08 02:55:37	R_scd3oPvwCWbMinD	1	1	2	1	1	0	For me, the fact that the UK is one of the most unequal countries is a reflection of some of the high pay that people receive in certain sectors - which does not always match with performance. And we know that 'trickle down' economics does not work. Of course, the less well off in the UK, are still doing better (averagely speaking) than in other parts of the world. However, these levels of inequa…		7	7	7	2	2	2	2	9	9	8	5	9	4	4	4	4	4	4	4	3	3	4	2	2	4	2	3	3	3	3	3	4	4	5	3	3
2020-12-08 02:07:07	2020-12-08 02:18:59	100	711	2020-12-08 02:18:59	R_SDhzgXNUbmFmaml	1	1	2	1	0	1		i am slightly shocked by this result, as i would have expected inequality to be higher based on my experience of observing different groups being treated differently. however, when comparing this to the experiences of other countries, i can see that the UK may be more equal due to more social development / awareness of inequalities raised in education systems.	7	7	6	1	2	4	2	5	5	5	5	5	4	4	4	4	4	5	5	3	2	3	2	4	2	2	2	4	2	2	2	4	3	4	2	5
2020-12-08 02:38:11	2020-12-08 03:11:53	100	2022	2020-12-08 03:11:54	R_u9pIRQ64R7X9nX3	1	1	2	1	0	0		The UK may have a relatively low GINI, but there are still far too many families relying on foodbanks, struggling to make ends meet. The current pandemic seems to have increased the number. It is criminal that this is happening in a first world country, where there is plenty of wealth - just an uneven distribution.	6	6	6	2	1	3	1	5	9	8	9	5	5	5	5	4	3	4	2	2	3	2	1	1	1	1	1	1	1	1	1	4	4	5	4	3
2020-12-08 02:31:54	2020-12-08 02:49:02	100	1028	2020-12-08 02:49:03	R_udMvsd2lQ4pvGxP	1	1	2	1	1	1	An unequal GINI coefficient illustrates the failure of a 'trickle down' economy because the rise in poverty as illustrated, for example, by the use of foodbanks confirms the failure of the same in the wealth 'trickling down'. The rich in the UK look after their own and get richer and the disparity between rich and poor is ever widening. The effect has had comparatively little effect with my exper…		7	7	6	1	2	2	2	9	9	8	9	5	4	4	4	4	4	4	3	2	4	3	1	3	3	4	2	5	3	1	1	4	4	4	4	2
2020-12-08 02:19:29	2020-12-08 02:34:23	100	893	2020-12-08 02:34:23	R_UEKJ1sxKK8SdRxD	1	1	2	1	0	1		I was surprised to see that the UK has a relatively low GINI as I am always hearing about people with hugely differing incomes and lifestyles - from celebrities and business owners who have millions of pounds to waste, to people on low incomes who can't afford to heat there homes. I see a difference in life styles even in my local area.	7	7	7	1	1	1	1	9	9	9	9	9	5	5	5	5	5	3	3	3	3	3	3	4	4	5	4	4	3	4	3	5	5	5	4	4
2020-12-08 02:15:51	2020-12-08 02:46:25	100	1833	2020-12-08 02:46:25	R_vlBcCuyUErQvhdv	1	1	2	1	1	0	This is due to different areas within the uk. For example ‘The South’ have higher wages compared to ‘The North’. Has the south has more businesses and is surrounding the capital which brings in tourism were as the north has towns spread more apart. Houses are less in the north as the south are higher though exactly the same style of house. Because London is a tourist spot more expensives are spen…		5	6	6	4	4	4	4	9	9	5	9	9	5	5	4	5	5	3	3	2	2	3	1	1	3	1	1	1	1	1	1	5	5	5	5	5
2020-12-08 02:20:52	2020-12-08 02:34:35	100	822	2020-12-08 02:34:35	R_vlypqeUMs1aUrKx	1	1	2	1	1	0	I have always been able to live comfortably by choices that I make with money.		7	7	7	1	1	1	2	9	9	5	9	9	5	5	5	5	5	2	4	3	3	3	2	2	3	3	3	2	2	2	1	5	4	4	4	4
2020-12-08 02:31:48	2020-12-08 02:52:18	100	1229	2020-12-08 02:52:18	R_XYxQKfLpEvEqMut	1	1	2	1	0	1		That information is counter to what I expected - I would have assumed that the UK would have very high levels of inequality relative to the rest of the world. My general perception of life in the UK has been that wealth and power is stratified at the top, although compared to, for example, the USA, I would say that our social division is more about class than about wealth; for example, our politi…	6	6	7	2	2	3	1	5	5	3	9	5	4	5	4	4	4	4	3	3	3	3	2	2	4	4	3	4	2	3	2	4	3	3	1	2
2020-12-08 02:25:20	2020-12-08 02:57:15	100	1915	2020-12-08 02:57:15	R_Y0u1XLJGUohHeal	1	1	2	1	0	1		I was not aware that the GINI was so low in the UK. However, I have noticed that levels of inequality seem lower than those of my own home country. Most workplaces that I have been to in the UK seem relatively diverse.	6	5	5	2	3	6	2	5	5	8	5	5	4	4	4	4	4	3	4	3	3	4	2	2	3	3	2	3	2	2	2	4	4	4	4	2
2020-12-08 02:28:44	2020-12-08 02:41:03	100	738	2020-12-08 02:41:03	R_ykIrsEykKhqApln	1	1	2	1	0	0		I do not think it is surprising that the UK has a lower GINI value than that of countries like Lithuania and Vietnam. These countries are not as economically developed as the UK. The UK in my experience is more fair in terms of financial wealth but there is still a big gap. Specifically this extends from the North and South divide that has existed since the 60’s/70’s and is still very prevalent t…	5	5	5	2	2	6	2	9	5	5	9	9	5	4	4	3	4	3	4	4	4	3	1	4	2	2	3	3	2	2	4	4	4	5	4	3
2020-12-08 02:45:57	2020-12-08 03:03:36	100	1059	2020-12-08 03:03:36	R_yOWQhqcU4V1lWKt	1	1	2	1	1	0	Yes a higher GINI gives some indication that there is greater levels of inequality in the UK, compared with other countries. I would agree with this based on my own experiences in the UK. There is higher levels of wealth obtained by certain individuals who have vast buying power in terms of real estate, non tangible wealth stores and personal assets. In contrast there are many individuals who do …		6	5	6	5	5	5	2	8	9	3	5	5	5	4	4	4	4	4	4	3	4	4	4	3	4	4	4	2	3	3	2	4	4	2	2	1
2020-12-08 02:27:08	2020-12-08 02:47:53	100	1244	2020-12-08 02:47:53	R_Z3qMvxIodckr0Cl	1	1	2	1	1	0	I feel part of this reason for UK having such a high rating is just based on the average mean. As the UK has much more self made millionaires that earn astronomical amounts of money . For example footballers and company directors. This does not show a true reflection of the majority of working class workers and the difference in their yearly wages		5	5	3	5	5	5	5	5	9	3	9	5	4	5	4	5	4	4	4	4	4	4	2	2	4	4	4	1	1	2	1	4	4	4	2	2
2020-12-08 02:41:35	2020-12-08 03:06:26	100	1490	2020-12-08 03:06:26	R_1IJW8YBXvrMO6Er	1	1	2	1	1	0	This reflects correctly with my own experience of living in the UK. The UK is a very unequal place, both in terms of between rich and poor (with the gap continuously increasing, not least of all due to Government policies of austerity) but also between south and north.		7	7	7	1	1	1	1	5	5	3	5	5	3	3	2	4	4	4	3	3	3	3	1	1	1	4	2	5	1	1	1	3	4	4	1	1
2020-12-08 02:21:05	2020-12-08 03:18:49	100	3463	2020-12-08 03:18:49	R_1IrXwuZZBbL4xDC	1	1	2	1	1	0	As a person who immigrated into the UK from 5 years ago, I can say that the wealth inequality, along with learning how much the society is divided by class was something that struck me very strongly and it is very different to my experience of living in Poland where I am from. I find that in the UK, the level of wealth is often literally presented by people's looks, speech, mannerisms, and very p…		7	5	7	2	2	2	1	9	9	9	9	9	5	5	5	5	5	4	4	1	2	3	1	3	2	5	3	4	3	2	3	5	5	5	2	1
2020-12-08 02:32:16	2020-12-08 02:45:33	100	797	2020-12-08 02:45:33	R_1IzRSHrUph8JPj8	1	1	2	1	1	0	This is in fact looking very true. Having worked all my life, I would only class myself as being paid a low-mid wage but yet depending on job role people can get paid far more by doing less work. This also goes for people who 'claim' for their weekly allowance as claimants also appear to earn quite a large amount and they are meant to be the 'worse off'.		6	6	7	2	5	2	5	5	5	8	9	5	4	4	4	4	4	4	4	4	4	4	2	2	4	3	3	1	2	3	2	4	4	4	3	3
2020-12-08 02:31:30	2020-12-08 03:00:25	100	1734	2020-12-08 03:00:25	R_1kOGwDsrTMVPoBN	1	1	2	1	0	0		Despite these statistics, I believe that the UK is still a very unequal country, particularly in big cities, and is especially prominent in London, which is where I live. I live in a borough in North London where we have areas in which residents are in the bottom 10% in terms of income, whilst there are other areas in the borough, where residents are in the top 10% of income earners in the UK. I …	6	6	7	2	2	2	1	9	5	8	5	9	4	5	5	5	3	4	4	3	3	4	2	5	2	4	2	4	4	3	1	3	3	4	4	3
2020-12-08 02:12:48	2020-12-08 02:34:20	100	1291	2020-12-08 02:34:20	R_1MS2aKgRmqs43RP	1	1	2	1	1	1	I would understand that because in the UK, I have seen far more homeless people than, for example, in Croatia. It makes me sad that the UK is so unequal, but the GINI difference between UK and Slovenia is only 7.8 and I think that the above graph is very misrepresentative.		6	6	6	1	2	7	2	5	5	8	9	9	4	4	4	3	4	4	2	3	1	2	1	1	4	4	4	2	4	2	1	4	4	4	4	2
2020-12-08 02:28:07	2020-12-08 02:43:20	100	913	2020-12-08 02:43:21	R_1nPAwhpTHO3ps6g	1	1	2	1	0	0		I think its quite surprising as I consider the U.K to be a country with a great wealth disparity between those at the bottom and those at the top. In my own life I have come into contact with people who's lives are almost unrecognisable to my own due to the level of wealth their family has.	7	7	7	1	2	2	1	9	5	5	5	9	4	4	4	4	4	4	4	3	3	3	1	3	3	4	5	3	3	1	3	5	4	4	2	3
2020-12-08 02:00:27	2020-12-08 02:13:13	100	765	2020-12-08 02:13:13	R_1NyLkX7jai5pXPN	1	1	2	1	0	0		This does not track with my experience living in the UK at all, and seeing that sort of data makes me sad that things are apparently even worse elsewhere. There are so many poor here, and the economy is skewed to make the poor poorer and the rich richer.	7	7	7	1	1	2	1	5	5	8	5	5	4	3	3	5	3	3	3	2	2	3	1	3	3	4	3	4	2	2	2	4	4	4	3	2
2020-12-08 02:31:20	2020-12-08 03:10:23	100	2343	2020-12-08 03:10:24	R_1OvRuPH9Ab3Lgnu	1	1	2	1	0	0		I can identify with the figures represented. The UK is a small, stable country in my opinion with good prospects for jobs with a stable population in relation to the size and economy of the country as a whole. In general, we also strive for equality where minimum wage has increased, equality between men and woman in the workplace with pay and conditions being equalised etc. The amount of taxes we…	6	2	6	5	5	5	2	5	5	8	9	9	3	4	3	4	4	4	4	3	2	4	2	3	4	4	3	2	1	2	1	4	2	4	4	2
2020-12-08 02:17:33	2020-12-08 02:57:30	100	2397	2020-12-08 02:57:30	R_1QEoXNy0whNF04n	1	1	2	1	1	1	I feel that the level of inequality on the graph is right. In my own experience I work a lot of hours yet feel no benefit from it after paying bills and rent etc.		6	6	6	2	2	3	2	5	9	8	9	5	5	4	4	3	5	4	3	4	3	4	2	4	3	3	2	2	2	1	2	5	5	5	5	3
2020-12-08 02:33:04	2020-12-08 02:55:14	100	1330	2020-12-08 02:55:15	R_25FlPaISJoqCLX1	1	1	2	1	0	0		Given that I am not entirely famliar with the economic situation of these other countries aside from what you have presented me, here, I am not sure how much I can comment on this. I will say, though, that the graph does seem to be a bit skewed in its scale, since while it looks like Lithuania is heavily unequal, there isn't that much difference between its GINI value an the UK's, even moreso whe…	4	6	5	4	4	4	3	5	5	8	5	8	3	4	3	3	3	3	4	3	3	4	2	3	3	3	4	3	2	3	2	3	3	3	3	1
2020-12-08 02:24:40	2020-12-08 02:35:04	100	624	2020-12-08 02:35:05	R_27HfM1xcKrqD1nS	1	1	2	1	1	0	I am not surprised to find this to be honest in terms of economic inequality as there is a huge wealth divide within the UK. I feel that more should be done by the Government to close the gap between rich and poor as it is evident that so many need help while others have everything due to tax avoidance and high incomes as a result		7	7	6	2	3	6	2	5	9	8	5	9	4	4	2	2	4	5	4	4	4	5	1	2	4	1	1	4	1	1	1	4	5	5	2	1
2020-12-08 02:30:53	2020-12-08 02:55:28	100	1475	2020-12-08 02:55:29	R_2EuSFLME2j3Hgoz	1	1	2	1	1	0	I would imagine the major reason for this difference is that the UK has more people with ridiculous amounts of wealth. I’m not assuming that the rest of the UK would be ranked amongst the poorest in the world, but because the top few percent have such a massive difference in wealth to the rest, this has resulted in a higher GINI.		7	7	7	1	1	2	1	9	9	8	9	9	5	5	5	4	5	4	4	3	4	4	2	2	2	4	2	2	1	2	2	5	5	5	5	3
2020-12-08 02:06:46	2020-12-08 02:49:01	100	2535	2020-12-08 02:49:03	R_2qqpSYNgrKJ8mdt	1	1	2	1	0	0		We do have a fairly substantial separation of wealth already in the country but I agree this will make things worse. What worries me is not the immediate impact but what it will do to the next generation. I grew up in a bad area. One of the things that have always struck me as an adult is how low the expectations were around what I could do with my life. I remember the careers teacher laughing at…	5	7	6	3	3	3	3	5	5	5	5	8	4	4	4	5	5	4	4	5	5	4	2	5	4	4	5	4	4	4	2	4	5	4	4	4
2020-12-08 02:29:44	2020-12-08 02:44:33	100	888	2020-12-08 02:44:33	R_2s6i04oxYCjZyz8	1	1	2	1	1	1	While the UK has a high GINI it still has a better standard of life for everyone then Slovenia due to the Welfare state and a free health service. Also the GINI doesn't mean much without over data such as equaly poor/rich they are		6	6	7	1	2	3	1	9	9	8	9	5	5	5	5	5	3	5	4	2	2	4	2	1	1	3	4	4	1	1	1	4	2	4	4	1
2020-12-08 02:30:24	2020-12-08 02:58:04	100	1659	2020-12-08 02:58:04	R_2tldQXeKvEG8vA8	1	1	2	1	1	0	It is obvious to see the high levels of inequality when visiting different parts of the UK. To some extent. I believe there is some truth in a north/south divide, although there are pockets of wealth and poverty within every region.		7	6	7	1	2	6	2	5	9	5	9	5	5	5	4	4	5	2	2	2	2	2	2	2	2	2	2	2	2	1	1	5	4	4	5	3
2020-12-08 01:45:14	2020-12-08 02:10:17	100	1503	2020-12-08 02:10:18	R_2VaRwoHkKcqBfUw	1	1	2	1	0	0		I'm sure the statistics are correct however the way i see it is the uk has an incredible difference in pay scales with more n more people in severe poverty, needing food banks, children malnourished. According to the statistics above the uk has the least levels of payment inequality. I have to disagree	6	7	6	1	2	7	2	5	9	5	9	9	4	5	4	5	4	4	5	5	5	5	2	4	4	4	1	2	2	2	2	4	5	5	5	2
2020-12-08 02:34:29	2020-12-08 03:09:12	100	2083	2020-12-08 03:09:13	R_2YaJjdLdNYCCIsy	1	1	2	1	1	0	I am surprised that it is higher than the countries listed but with a little more time the shock goes away especially when reflecting on the current economic state due to Covid. I myself come from a low earning background and I have found it extremely difficult to overcome the same milestones than my friends which come from middle class, even though I do save and budget. I find that I also don't …		6	6	6	1	2	6	1	5	5	5	5	5	4	4	4	4	4	4	4	4	4	4	3	3	3	3	3	3	3	3	3	4	4	4	4	4
2020-12-08 02:26:24	2020-12-08 02:42:27	100	962	2020-12-08 02:42:27	R_2Yccmvha3OnQ2Z4	1	1	2	1	0	0		I'm sure you could pick 5 countries which had much lower Gini scores so I don't think this really means very much. It's interesting that we're better than Portugal and Italy but I would need more information to really make a decision. How is "income" defined?	7	6	7	1	2	4	1	9	9	8	9	5	4	4	4	4	4	5	4	3	4	4	2	4	4	5	4	5	3	3	4	3	5	4	2	1
2020-12-08 03:00:34	2020-12-08 03:19:50	100	1156	2020-12-08 03:19:50	R_2YVqPOTji2OAINe	1	1	2	1	0	0		In my opinion, it’s al relative. Although the UK will have lower levels of inequality than other countries, the financial divide is still unacceptable. For example food banks.	6	4	7	2	2	2	1	5	5	3	5	5	4	5	4	4	3	2	3	2	2	3	2	2	4	1	4	4	2	3	1	4	3	5	4	1
2020-12-08 02:17:29	2020-12-08 02:30:36	100	786	2020-12-08 02:30:36	R_30vkVFGoKdT6jFj	1	1	2	1	0	1		I would agree and say I haven’t noticed a significant difference between the different social classes. The United Kingdom definitely has extremes of both rich and poor but I believe these aren’t as noticeable to most people in comparison with other countries.	3	5	5	3	3	6	2	5	5	3	9	9	5	5	5	5	5	3	2	2	3	2	2	3	4	4	4	4	2	2	2	5	4	4	2	2
2020-12-08 02:26:06	2020-12-08 02:48:53	100	1367	2020-12-08 02:48:54	R_3dPKHdQCAFIREa6	1	1	2	1	1	0	I see this high levels of inequality in the UK almost everyday around I live. The number of people facing long queues at the local food bank is a perfect example of this unbalance in wealth distributions. Moreover, I tend to see the number of people sleeping in the streets increasing every week. Despite the economic challenges the pandemic has brought to the UK, this seems to me a reflection of p…		6	7	5	2	3	2	1	5	9	5	5	5	4	4	4	4	4	4	2	3	2	3	2	3	4	4	2	4	4	3	2	4	5	4	3	2
2020-12-08 01:58:01	2020-12-08 02:24:36	100	1595	2020-12-08 02:24:37	R_3fTbq2km3K51CT1	1	1	2	1	1	0	In some ways the fact that the UK has a relatively high GINI accords with my own experience of living in the UK as from the news and such I can see that there is a minority that have a lot of money and the majority have less, meaning inequality. Also, when looking for jobs I see a wide range of salaries but most of them are for low paid jobs, which could possibly highlight inequality too.		6	7	6	3	2	6	3	5	5	8	9	9	5	5	4	4	4	3	3	3	3	3	1	1	1	3	3	1	1	1	1	4	4	4	4	3
2020-12-08 02:13:29	2020-12-08 02:27:45	100	855	2020-12-08 02:27:45	R_3HG2mo7Trm2rPYv	1	1	2	1	0	0		I doubt this information as I'm quite sure I've actually read elsewhere that the UK has one of the highest rates of inequality in Europe. I'm inclined to think this information is false, or else that these specific countries have been chosen as the only ones more unequal. I'm aware that the UK has extreme regional inequality, for example between the north and south, or comparing regions like nort…	6	6	7	1	2	2	1	9	9	5	9	5	5	4	5	5	3	5	2	2	4	3	2	2	5	4	5	5	3	4	3	4	5	3	3	1
2020-12-08 02:19:27	2020-12-08 02:39:34	100	1207	2020-12-08 02:39:34	R_3hgUk7FLpIjm1ln	1	1	2	1	1	0	I think this is a true representation of the economic inequality in the UK. There’s a small amount of extortionately rich people and on the other end of the scale there are many people who have very little. I think the government should do more to level things out.		6	6	6	2	4	4	2	5	5	8	5	5	4	4	4	4	4	4	4	4	4	4	2	3	4	4	3	3	2	3	1	4	3	4	3	2
2020-12-08 01:56:12	2020-12-08 02:10:18	100	845	2020-12-08 02:10:19	R_3hyWYy0SpT5rvdI	1	1	2	1	0	0		I suppose it depends, I’m not surprised by this although I imagine their is other countries with have an even lower GINI. UK has minimum wage and benefits meaning that everyone has a certain amount of money. Nobody should be living on the streets you would think. There is still lots of people who have an unimaginable amount of money. I suppose it’s one of the reasons it’s appealing for people to …	5	4	5	4	3	4	1	5	5	5	5	5	4	4	4	4	4	3	3	3	3	3	1	1	1	1	1	1	1	1	1	4	4	5	4	4
2020-12-08 02:31:59	2020-12-08 02:44:11	100	731	2020-12-08 02:44:11	R_3I3vKS61a2W3dRa	1	1	2	1	1	0	There is a difference in wages between skilled and unskilled workers, including those who have been to university. Although it is more expensive to live in the south of England, more people have a larger disposable income. Things such as cars, holidays and houses can be affected.		5	6	5	4	5	4	2	5	5	8	5	5	4	4	4	4	4	3	4	3	3	4	3	4	4	4	3	3	4	3	3	4	4	4	4	3
2020-12-08 02:11:39	2020-12-08 02:28:02	100	982	2020-12-08 02:28:03	R_3I4uH0ghcYKqpPz	1	1	2	1	1	1	It just demonstrates how common it is to find very poor and homeless and also rich people. From my own experience it is clearly visible that there is not much equality when comparing the rich to the poor. Especially when taking into consideration the impact of taxes on the various earners.		5	6	4	3	5	5	3	5	9	8	5	5	5	5	4	4	4	2	2	3	2	2	1	1	3	4	5	2	2	2	3	5	4	4	5	3
2020-12-08 01:54:47	2020-12-08 02:55:50	100	3663	2020-12-08 02:55:50	R_3LdvsDGCDHPHzBT	1	1	2	1	1	0	Although we have a very small income and below national average, I am not very aware of the big inequality in UK suggested by the relatively high GINI. We benefit from quite low cost of living, owning out own home and living in a pan uncrowned rural location so perhaps we are shielded from the inequalities in inner city areas where there is more poverty and poor housing and unemployment.		5	6	5	1	2	2	1	9	9	5	9	9	5	5	5	5	4	3	3	3	3	4	2	4	4	4	4	4	3	2	3	5	4	5	4	3
2020-12-08 02:06:39	2020-12-08 02:46:58	100	2419	2020-12-08 02:46:58	R_3m9ItGwwata0IC0	1	1	2	1	1	1	I find this to be quite true. I personally classify myself as not having a large income and comparing my own life to others who are better off, you can see this is quite apparent. Those who have a larger amount of money don't find taxing and national insurance a great strain on existence nor do they find buying the basics so much of a strain. People like myself have to save carefully and work out…		6	5	7	1	1	2	2	9	9	5	9	9	5	5	5	5	5	2	4	4	2	3	1	1	2	4	2	1	1	1	1	5	5	5	4	3
2020-12-08 02:14:45	2020-12-08 03:08:25	100	3220	2020-12-08 03:08:26	R_3P6nEpzs7T919MM	1	1	2	1	1	1	My experience of living in the U.K. is of low-income work and living in low-income neighbourhoods. I feel that many people are trapped in this way of life because there are very few, if any, opportunities for social mobility. Education and training is not valued as much as it should be. There is a 'race to the bottom' in terms of wages and employees are not seen as people but as numbers on a bala…		7	7	7	1	1	1	1	9	9	5	9	5	4	4	3	4	4	4	4	3	3	3	1	2	4	3	2	4	1	2	2	4	4	4	3	3
2020-12-08 02:12:24	2020-12-08 02:37:14	100	1489	2020-12-08 02:37:14	R_3PdwfJfXMKPG0pG	1	1	2	1	0	0		I am very surprised by the fact that the UK has such a relatively low GINI. I would have expected the UK to be much higher than this.	6	6	7	4	6	5	6	5	5	5	5	5	4	4	3	4	4	3	4	4	3	4	2	2	3	3	3	2	1	3	1	4	4	4	3	2
2020-12-08 02:31:01	2020-12-08 03:01:06	100	1805	2020-12-08 03:01:06	R_5hXnzXa0lenivaF	1	1	2	1	1	1	This seems believable to me. I live in East Lancashire and most people I know are living on minimum wage, or only marginally better.		5	4	7	2	5	2	4	5	5	8	9	5	4	4	4	4	4	4	4	2	3	4	2	3	3	4	2	4	2	2	2	4	3	4	2	4
2020-12-08 02:15:55	2020-12-08 02:31:14	100	918	2020-12-08 02:31:14	R_9AyFRbajeFaf01H	1	1	2	1	0	0		I personally feel that there are 2 levels in the UK they are low income and high income, with that being said i also feel its one rule for those in the public eye and another for your average Joe. With the scale provided and the information above it is a surprise to me that the UK is lowest on the scale of equality as i feel that there are 2 classes upper and lower and i myself feel i am in the l…	5	6	7	2	1	7	1	5	5	8	5	5	4	4	4	3	4	2	3	3	3	3	1	1	1	1	1	1	1	1	1	4	4	4	4	3
2020-12-08 02:30:56	2020-12-08 02:45:22	100	865	2020-12-08 02:45:22	R_DDo7SEZWmGyZQFX	1	1	2	1	1	1	The government should work harder to reduce inequality within the UK. The differences between the rich and the poor and working-class is too large.		6	3	6	2	3	5	5	9	9	9	9	9	5	5	5	5	4	3	4	4	4	4	1	3	3	4	4	4	2	2	3	4	5	4	4	4
2020-12-08 02:02:19	2020-12-08 02:16:52	100	873	2020-12-08 02:16:52	R_O7LZykfsZCe5rnX	1	1	2	1	0	1		I am surprised by this, especially hearing about how much the richest corporations (e.g. Amazon) have had a huge increase in their wealth. I also wonder how much this will change when Brexit is implemented.	7	6	7	1	1	2	1	9	5	5	9	9	5	5	4	4	4	3	4	3	3	4	1	4	5	4	2	5	4	3	4	5	4	4	2	2
2020-12-08 02:18:44	2020-12-08 02:40:48	100	1324	2020-12-08 02:40:49	R_OrRF3oxKawrhfPP	1	1	2	1	1	1	In my experience the living cost is a huge driving factor towards inequality, the cost to live and the money one can earn drives the wedge deeper between groups throughout the country. I myself would be on the lower end of the ladder, and firming believe there’ll always be inequality and that’s how the world will always be.		6	7	7	4	3	4	5	9	5	5	5	5	3	4	3	3	2	5	4	4	4	3	2	3	4	3	4	4	3	4	5	2	3	4	2	2
2020-12-08 02:24:12	2020-12-08 02:35:15	100	663	2020-12-08 02:35:15	R_QbH0XjFs7RGgmEF	1	1	2	1	0	0		I feel like I personally have experienced a mild amount of inequality, mostly in the form of sexism and relatikng to my bisexuality. Beyond that I fee I don’t experience much more inequality, especially in my area, but do recognise there is a large issue with racial inequality in the UK that I haven’t been exposed to	7	7	7	1	1	1	1	5	8	1	9	8	5	5	5	3	5	4	3	1	2	4	5	5	5	2	5	5	2	5	3	4	2	4	1	1
2020-12-16 02:38:15	2020-12-16 03:00:40	100	1344	2020-12-16 03:00:40	R_QgnW17PNHUmxvTb	1	1	2	1	1	0	It is very clear to me that the United Kingdom presents a very socially fractured society with deeply rooted levels of inequalities on all aspects of social life, access to resources, health, housing and way more. I have had the chance to study in university for four years in Scotland but I have found it almost impossible to access graduate jobs and have been working in hospitality for the past t…		7	7	7	2	1	1	1	5	5	8	5	5	4	4	4	3	4	1	2	1	1	2	1	1	2	2	1	3	1	1	1	5	4	4	2	2
2020-12-08 02:18:39	2020-12-08 02:40:09	100	1290	2020-12-08 02:40:10	R_sHav22VBnwDY6LD	1	1	2	1	0	1		The GINI number is a measure of a country's income equality. The lower the GINI the more equal the country. In the graph above six countries are displayed and ranked in order of equality. The UK has the lowest GINI and Lithuania the highest.	7	7	7	1	2	2	1	9	9	8	9	9	5	5	5	5	5	4	4	3	3	3	1	3	3	4	3	4	2	2	2	5	5	5	4	2
2020-12-08 02:32:16	2020-12-08 03:21:33	100	2956	2020-12-08 03:21:33	R_SZ5q8mrysqQg1J7	1	1	2	1	1	0	The cost of living is very high and the gap between the rich people and the of the population is small.		7	7	7	7	7	4	4	9	9	9	9	9	5	5	5	5	5	5	3	5	5	3	3	3	5	3	3	3	5	3	3	5	5	5	5	5
2020-12-08 02:33:00	2020-12-08 02:57:42	100	1481	2020-12-08 02:57:42	R_SZPbySVrcKj8YMN	1	1	2	1	1	1	I noticed inequality much more when I was a single parent of 3 children. There was much unavailable to me and my family even though I was a hard working full time employee. I definitely see the rich are rich and the poor are poor.		6	6	6	3	3	5	3	5	9	3	9	5	5	5	4	4	4	3	4	4	3	4	2	3	4	4	2	3	2	2	1	4	4	5	3	3
2020-12-16 02:44:19	2020-12-16 03:15:10	100	1850	2020-12-16 03:15:10	R_UuQyewPM2ofgk4V	1	1	2	1	0	0		This tells me very little about how wealth is specifically distributed or how wealth distribution relates to actual quality of life or access to essential services. It also doesn't tell me much about class structures or the economic or political trajectory of each country. Because of this, I don't think it's particularly meaningful. It does not correspond with my experience living in the UK, wher…	7	6	6	1	1	1	1	5	5	3	9	3	5	4	3	3	3	2	1	2	1	1	4	2	4	2	2	5	2	5	1	4	4	4	1	1
2020-12-08 02:11:31	2020-12-08 02:42:04	100	1833	2020-12-08 02:42:05	R_UZ9jp2NmlTnbQtz	1	1	2	1	1	1	Figures can lie according to what you are trying to prove and the countries shown are not like for like There will always be inequality in all countries but the Uk has a safety net for poor people but you are still able to make something of yourself with hard work		5	4	6	6	7	6	6	5	8	3	9	5	4	5	4	4	4	3	3	3	3	3	1	1	1	1	1	1	1	1	1	3	3	4	4	2
2020-12-08 02:30:29	2020-12-08 02:51:17	100	1248	2020-12-08 02:51:17	R_w1nBszhRu5TsqWd	1	1	2	1	0	0		It accords to my own experience of living in the UK that the wealth is localised in a very small percentage of the population/location. The rest of the UK especially geographical north live in a similar living standard bracket and wages.	7	6	7	1	1	6	1	5	5	3	5	5	4	4	3	4	4	4	4	2	4	4	2	2	2	4	4	2	2	2	2	4	2	4	4	2
2020-12-08 02:02:54	2020-12-08 03:01:11	100	3497	2020-12-08 03:01:12	R_w7E7q5gwPcdaUo1	1	1	2	1	1	0	There is little dispersion of wealth and is very hard to get out of the bottom to better yourself. Even with qualifications and a professional role now still only just comfortable with no money to spare or save.		7	5	5	2	2	3	2	5	9	8	9	5	4	4	3	4	4	2	4	4	4	4	1	1	1	3	1	1	1	1	1	4	4	5	4	3
2020-12-08 02:15:13	2020-12-08 02:48:41	100	2008	2020-12-08 02:48:42	R_WpMzf1J8Nq9XRst	1	1	2	1	1	0	I am dual citizen. Hungarian-British, What i see the rich are very rich and the poor are very poor here. I am living in London . I always wonder how can people allow to buy property here as prices are skyrocketing. People with master education earn too much here but the general wage per hour is quite low. I am a single mom working in health and social are for minimum wage and if there were no sup…		7	6	7	1	3	4	1	9	9	9	9	9	5	5	5	5	5	5	5	5	5	5	3	4	4	4	3	3	3	3	3	5	5	5	5	5
[truncated: 174 more columns]
