# Supplementary material for: The Language of Inequality: Evidence Economic Inequality Increases Wealth Category Salience
Source: Pers Soc Psychol Bull. 2021 Aug 5;48(8):1204–19. doi: 10.1177/01461672211036627 (PMC9245161; doi:10.1177/01461672211036627)
Supplement: sj-xlsx-7-psp-10.1177_01461672211036627 – Supplemental material for The Language of Inequality: Evidence Economic Inequality Increases Wealth Category Salience [file sj-xlsx-7-psp-10.1177_01461672211036627.xlsx]

## Sheet: Study 5 data
BATCH	INCLUDE	StartDate	EndDate	Progress	Duration__in_seconds_	Finished	RecordedDate	ResponseId	Age	Gender	Gender_TEXT	AustralianState	WlthGap_Size1	WlthGap_Desire	WlthGap_Size2	WlthGap_Size3	WlthGap_Fair	WlthGap_Fair2	WlthGap_Fair3	WlthGap_Fair4	OwnWlth_Relative	OwnWlth_Change	AusWlth_Change	No_VeryPoor	No_Poor	No_Average	No_Wealthy	No_VeryWealthy	Occupation	AnnualPersonalIncome	AnnualHouseIncome	Education	SES_Ladder	OwnLife_Description	NB_Sincere	NB_HOnest	NB_Righteous	NB_Trustworthy	NB_Respectful	NB_Kind	NB_Friendly	NB_Warm	NB_Likeable	NB_Helpful	NB_Intelligent	NB_Competent	NB_Efficient	NB_Skillful	NB_Capable
2	1	2019-04-12 18:06:24	2019-04-12 18:23:35	100	1030	1	2019-04-12 18:23:36	R_01XwDLXP3exSclX	2	2		6	5	1	4	5	3	2	2	1	4	6	4	5	15	60	15	5	3	15	9	5	4	I start my morning waking up to my husbands alarm and he gets ready for work to leave. As he walks out the door, my 1.5 year old little man wakes up so I spend 45 minutes getting him up and ready for daycare. After dropping him at daycare, I will run a few small errands such as shopping. If today was a Monday, I would head off to my local venue to collect some stock that was left behind from my j…	5	5	5	5	5	4	4	4	4	4	4	4	3	4	4
1	1	2019-03-15 12:18:51	2019-03-15 12:32:40	100	828	1	2019-03-15 12:32:41	R_0rjUegItIwCWpsB	4	1		5	7	1	7	7	1	1	4	4	3	5	5	40	20	10	10	20	5	14	11	3	4	HOUSE BOUND DISABLED BLIND ON A DSP PENSION NOW MOVING TO NDIS PROGRAM,DON,T KNOW WHAT THE FUTURE HAS FOR ME YET,HAVE NOT YET STARTED THIS NEW PROGRAM MY FUTURE IS OPEN AND AS YET STILL TO BE ASSEST BY DIFFRENT PEOPLE	8	8	8	8	8	3	3	3	3	3	3	3	3	3	3
2	1	2019-04-02 15:45:06	2019-04-02 16:02:27	100	1041	1	2019-04-02 16:02:28	R_10CWisRXy7CY0g1	3	1		1	7	7	7	6	6	6	6	6	6	6	6	10	30	20	20	20	1	12	7	7	8	In Australia, there are five main social classes and they are established working class, established middle class, mobile middle class, emerging affluent class and established affluent class. If you wish to know more about the social hierarchy in the country, you can go through the following given information.	5	9	5	9	5	4	5	4	5	4	5	4	4	5	5
1	1	2019-03-15 14:33:47	2019-03-15 14:43:04	100	557	1	2019-03-15 14:43:04	R_10Otw15x3bTcaHg	2	2		2	6	1	5	6	2	3	3	1	4	3	2	30	25	25	10	10	3	15	9	10	6	look after my baby all day and keep he alive, we have very small income so struggle to do things that cost no money as wd can't afford to take her to things that cost money, feel good most days but wish that woman were paid the minimum wage of atlezxt around 700 a week just for raising our children	5	5	1	9	9	4	4	5	4	4	3	3	4	3	3
2	1	2019-04-12 13:26:49	2019-04-12 13:41:57	100	907	1	2019-04-12 13:41:57	R_10VMsIQNFJP5nsg	3	1		1	5	4	5	5	4	5	5	4	4	4	4	15	15	35	20	15	1	5	7	10	7	i wake up have a coffee go to work , do my job all day an come back to my home to have time with my family and on the weekend or the free time i visit my friends and my relatives or they visit me plus from time to time i take my family out or we go play sport hunting fishing ec or we will go for holiday .	8	9	8	9	9	5	5	3	5	5	4	3	5	5	5
2	1	2019-04-10 15:16:13	2019-04-10 15:25:17	100	544	1	2019-04-10 15:25:18	R_1251YPQITpCkO7U	3	2		6	7	1	6	7	3	1	6	1	3	5	4	15	20	40	20	5	2	14	7	10	4	Wake up, feed cats, feed myself, shower, housework, lunch, work, feed cats, prepare dinner, clean up, watch tv, sleep. Little to no social interactions outside of my husband and occasional phone call from family and friends interstate. Usual thoughts are why am I stuck living in isolated WA instead of with all my loved ones in Melbourne.	9	9	8	9	5	4	4	4	3	4	5	3	3	3	4
2	1	2019-04-13 01:37:54	2019-04-13 03:24:25	100	6390	1	2019-04-13 03:24:27	R_12gsdJfiun211Uw	3	2		6	6	2	3	6	2	2	7	2	5	4	6	10	25	25	25	15	2	12	5	5	7	I wake up when my one year old daughter does, generally 7am. My partner & I feed her breakfast & get her dressed for daycare if I’m working that day. If so, I’ll have breakfast myself, shower & get dressed for my office job in Communications. One of us will drop her at daycare on the way to work - it’s walking distance from our apartment in a well off, pleasant inner suburb close to the city. I f…	9	5	3	5	8	5	5	4	4	3	4	2	2	2	2
2	1	2019-04-09 15:55:14	2019-04-09 16:38:30	100	2596	1	2019-04-09 16:38:31	R_1BUUMTjadeqwCpX	5	1		1	6	3	5	3	5	5	6	6	5	4	4	10	25	50	10	5	1	1	3	10	7	I am an average normal person who works 5 days a week. I rise everyday, have breakfast, and commute to work. On my commute I either catch up on work or read the newspaper. My daily work routine consists of paperwork as well as meetings with both staff and clients separately. Lunch times sometimes are business lunches and when they are not I will catch up with acquaintances. Evenings are usually c…	5	5	3	9	5	4	3	3	4	4	4	4	4	4	4
1	1	2019-03-22 14:51:24	2019-03-22 15:09:06	100	1062	1	2019-03-22 15:09:07	R_1BV3pjCbZ59QJti	2	1		5	3	4	3	4	3	2	2	3	2	6	6	20	10	20	20	30	3	15	11	5	7	it is very irritating for me to sit at home whole day. I don't have a job in hand, the one which i supposed to do was not allowing me to join in the job. So daily i have to wake-up at 7 am and drink my celery juice which good for stomach, then after i have to take the tablet and wait for half an hour to eat my breakfast. later i have to cook my lunch and wait for 2 pm and eat. in the evening i ha…	8	5	8	8	5	3	3	4	2	4	4	2	5	1	3
2	1	2019-04-12 19:20:45	2019-04-12 19:39:08	100	1103	1	2019-04-12 19:39:09	R_1C2BHg7m6ECl2je	3	2		5	6	4	4	4	4	3	4	6	4	4	4	30	30	30	5	5	2	13	10	7	10	Australian life is really a dream for those who want to settle down in their life and wants to go further in their life, no doubt sometimes it is hard to forecast the weather but besides this o enjoy living in Australia y routine life is quite changed after reaching to Australia, I got up early and whole day have a busy schedule in the coming future I want to upgrade my education skills I want to…	9	9	9	9	9	5	5	5	5	5	4	5	5	5	5
1	1	2019-03-25 14:27:39	2019-03-25 14:39:23	100	704	1	2019-03-25 14:39:24	R_1Clw86IRe2Q5hKg	4	2		6	5	3	5	5	3	3	4	3	4	4	3	20	20	40	10	10	4	15	10	3	7	I currently have stage 4 cancer and am therefore reliant on others to get around. I usually wake up around 6am help the kids get organised for home schooling. My husband will organise breakfast and them take me to any appointments I have. I am currently on disability benefits which has been hard to accept after working fulltime all my life as a corporate manager. The people I interact with during…	9	9	9	9	9	4	4	4	4	4	2	3	3	2	3
2	1	2019-04-11 13:11:21	2019-04-11 14:10:29	100	3548	1	2019-04-11 14:10:30	R_1CmrQZD4upgqbp6	4	1		7	7	3	7	5	3	2	6	2	4	5	1	22	40	27	10	1	4	15	6	10	6	My day generally begins early working around home gardening or woodworking and house maintenance i have no schedule for any day, i live simply through my own efforts and sometimes with assistance from my few friends, ie, bartering goods. brewing beer, raising chickens growing veggies. My daily interactions are only with my partner, i do all the house chores and she happily works , its always a ha…	5	9	8	9	9	5	4	4	3	4	3	4	3	2	3
2	1	2019-03-26 16:20:27	2019-03-26 16:34:40	100	852	1	2019-03-26 16:34:40	R_1CpVFYsI5RuAsmY	6	2		3	4	4	4	1	4	5	5	5	4	3	3	10	10	50	20	10	4	15	9	3	4	I am a homemaker and have been since marriage. Therefore I do not have superannuation and rely on my husband. We live a conservative life and own our home and spend thriftily. We are at home most of the time as we do not socialise much. Keep contact with our family and help where we can. I think Australia is changing too much, especially in Melbourne and Sydney. We should keep our Christian cultu…	9	9	8	9	5	4	4	4	4	4	4	4	3	3	4
2	1	2019-04-10 15:07:32	2019-04-10 15:24:24	100	1012	1	2019-04-10 15:24:25	R_1Crrq6eA9hGXDW6	2	2		6	4	1	6	7	1	2	2	4	2	2	2	40	40	10	5	5	3	13	4	3	4	1. Looking for work, cleaning and cooking. 2. None. 3. Waking up: groggy and unmotivated. That looking for work is hopeless as not qualified for anything. Goals: get a job	9	9	9	9	9	5	5	5	5	5	5	5	5	5	5
1	1	2019-03-15 14:53:12	2019-03-15 15:10:10	100	1018	1	2019-03-15 15:10:10	R_1CrsbqmcWlGSIKn	3	2		6	6	3	4	7	6	5	6	6	4	5	5	10	20	30	30	10	4	15	7	10	6	Wake up and organise breakfast for me and my two kids. Do general household morning chores like make beds unstqke dishwasher put load of washing on. Get everyone ready for the day. Walk to school to drop son off, walk home. Head to gym with daughter were she goes to creche. Head to park after or run errands. Come home for lunch. Do things around house while kid plays. Put daughter to bed and sit …	5	5	8	9	5	4	4	4	4	4	4	4	4	4	4
2	1	2019-03-27 12:38:22	2019-03-27 12:47:25	100	542	1	2019-03-27 12:47:25	R_1cUJXlGem1hyh3H	2	2		1	7	3	7	5	1	2	7	2	4	4	4	10	30	30	20	10	3	15	10	4	4	I spend most days applying for jobs or searching for courses to help gain employment , most people look down on me as I've fallen on hard times family included I want to find a job so I can better my life	9	9	9	9	9	5	5	5	3	5	3	3	3	3	3
1	1	2019-03-25 09:07:16	2019-03-25 09:32:17	100	1501	1	2019-03-25 09:32:18	R_1cUoWA1363Oint0	5	1		5	7	1	7	7	1	1	7	1	1	4	3	45	25	10	8	12	2	15	11	10	2	I wake up and get ready for work i only work 16 hours a week earning 320 dollars a week, if i dont work on a particular day i go for a bike ride or do something else thats free. I cant afford to do anything that costs money and struggle financially all the time. I hold no hope for things to get financially better so commit to just surviving day to day.	9	9	3	9	5	4	5	3	5	4	4	3	2	1	4
2	1	2019-03-28 16:02:07	2019-03-28 16:19:56	100	1068	1	2019-03-28 16:19:57	R_1CvvIiCAwfnxIz9	3	2		1	6	2	3	7	3	3	3	3	5	5	4	10	35	37	15	3	1	5	4	7	6	My normal day involves working at a stable job in the Public Service. I’m not a very high level, but I really enjoy my job so I’m lucky in that respect. Although I feel like I live week to week financially, my job is stable so I don’t have to worry about where my next pay check will come from. I interact with my colleagues, mostly middle of income and mid to high education level. The interaction …	5	5	8	5	5	4	4	4	4	4	5	4	3	4	4
1	1	2019-03-22 15:11:38	2019-03-22 15:23:44	100	725	1	2019-03-22 15:23:44	R_1dnn0D8nB6c2shq	2	2		3	7	1	7	7	1	1	1	1	3	4	4	25	40	20	10	5	2	14	8	4	5	1.) Eating enough food and drinking enough water. Trying to get some work if my health allows. Watching TV because my health limits me 2.) My parents and younger sister. We get along well mostly, although we have our disagreements 3.) I'm chronically ill so I am constantly exhausted down to the cellular level, I'm constantly in pain, and yet I try to remain positive	5	5	3	5	5	4	4	4	4	4	3	3	3	3	3
2	1	2019-03-26 16:36:57	2019-03-26 16:58:43	100	1306	1	2019-03-26 16:58:44	R_1E0ZZIMWyxWjyzf	5	1		6	5	2	6	5	3	2	#NULL!	3	4	4	3	15	10	50	15	10	2	12	7	7	7	I work as a consultant for clients recommending , Securities for the Super Funds or personal needs I interact with all my clients on a regular basis to ensure their portfolios are correctly aligned to the clients needs or long term aspirations My daily activities revolve around the ASX and the developments that will affect each clients portfolios and if need be discuss the need for adjustment to …	5	5	8	5	9	4	4	4	3	3	4	4	3	4	4
2	1	2019-04-10 16:17:26	2019-04-10 16:30:14	100	767	1	2019-04-10 16:30:15	R_1EcxE04DLKpX1OB	6	1		5	7	6	6	7	3	3	3	3	4	3	4	12	18	25	35	10	5	15	9	5	6	Daily activities include golf twice weekly going to gym with spouse twice weekly looking after grandchildren once weekly. Eating out once a week reading and watching TV. Social interaction with spouse and children and golf partners and former Colleagues. Live a happy and contented life	5	9	8	9	9	4	4	3	4	3	3	3	3	3	3
2	1	2019-03-26 16:52:11	2019-03-26 17:07:18	100	907	1	2019-03-26 17:07:19	R_1eIBOgU1yY9eRPL	2	2		6	5	3	6	6	3	4	4	3	4	4	3	18	30	45	5	2	1	12	8	5	5	I normally get up and shower, make my lunch and driver to work. Work a full day of work and then come home and do some house work. I would then exercise either with soccer training or a run around the lake. Come home and make dinner. Shower, watch a movie and then go to bed during the week. I get some social interaction at soccer training with my friends. My motivation is owning my house and bein…	8	5	3	5	5	4	4	3	4	4	3	3	3	3	3
2	1	2019-03-26 16:37:49	2019-03-26 17:05:43	100	1674	1	2019-03-26 17:05:44	R_1EjswEOTaXMKzxy	5	1		5	7	1	7	7	1	1	3	1	5	5	5	20	30	28	15	7	1	1	3	6	7	Weekdays Rise at 6:30 am Ablutions/Breakfast/Watch some News on ABC TV Leave for work by car at 7:30 am. Work from 8:30 am to 4:30 pm including breaks for lunch and morning and afternoon tea. Work as MIS Manager (IT). Leave for Home at about 5:00 pm Interactions are with work colleagues during working hours and some suppliers and representatives for IT vendors from time to time. Interact with Spo…	5	9	9	9	5	5	4	5	4	5	5	4	3	5	4
2	1	2019-03-27 12:36:21	2019-03-27 13:36:39	100	3618	1	2019-03-27 13:36:40	R_1eQ7zKuux6VyRo6	6	2		1	5	2	5	5	4	4	4	4	3	4	3	10	30	20	20	20	5	14	10	10	4	Wake think about what tasks I may have for the day if any. Do a to do list of how to be or get healthier and lose weight. Carry out my spiritual duties such as daily Bible reading going to church if it is a church day and preparing that. May text or ring some friends or family. Go for a bike and a swim if the weather permits.	5	9	8	9	5	5	5	4	5	4	4	5	5	3	4
1	1	2019-03-25 09:42:53	2019-03-25 10:06:47	100	1434	1	2019-03-25 10:06:48	R_1EXviZp9BZ5gRdQ	5	1		4	7	1	7	7	1	4	4	3	2	3	5	30	20	20	20	10	1	13	9	3	4	My daily activity is very consistent. During the week I get up in the morning and go to work. In the afternoon I come home and try to relax. At the weekend I do jobs around the house and help my family. I do not have "social interactions" or outings as I cannot afford to. I go without so that other members of my family do not have to. My only social activities are catching up with relatives for s…	5	5	5	5	5	3	3	3	3	3	4	3	3	3	3
2	1	2019-04-12 13:52:22	2019-04-12 14:10:12	100	1070	1	2019-04-12 14:10:13	R_1FqrgQN6JvoYvQL	4	2		5	7	1	7	7	1	1	3	1	4	4	3	15	25	30	20	10	3	14	7	3	5	At the moment, I have several health issues and am unemployed. I am currently searching for work that I am physically capable of. I’m hoping to secure employment ASAP	5	9	8	9	9	4	5	4	4	5	4	4	4	3	4
1	1	2019-03-22 14:56:56	2019-03-22 15:10:23	100	807	1	2019-03-22 15:10:24	R_1Fu22nKV5C5lg6c	4	1		1	7	1	6	7	2	2	2	1	2	4	3	5	15	65	10	5	1	12	6	7	3	I work in private hospital. Every day, I need to travel 90 minutes to reach my work. I need another 90 minutes to go home. I have 2 kids. During the week, I take my son to play soccer twice a week , my daughter is a state swimmer, so she trains every day. That's my life simply.	9	9	9	9	9	4	5	4	5	4	4	4	4	3	4
2	1	2019-04-11 12:28:34	2019-04-11 12:57:58	100	1764	1	2019-04-11 12:57:59	R_1gdNqXAe2QoWZRI	6	1		1	6	2	6	5	2	3	4	3	1	1	2	10	20	35	15	20	5	15	11	3	3	I wake and then do my routine ,wash my face etc,then I have breakfast. After breakfast I do they daily cleaning. I then go on the internet to check the news and thenafter more browsing I have dinner my emails after I do that I browse the www for most of the day, If there are friends or family online I will have interaction with them. after more browsing I have dinner then shower then go to bed. t…	5	5	3	5	5	4	5	4	4	3	3	3	4	3	4
1	1	2019-03-25 09:49:44	2019-03-25 10:32:20	100	2555	1	2019-03-25 10:32:20	R_1gioKg4EIKFeQrh	4	1		1	6	1	6	3	4	4	4	4	2	4	4	10	10	50	20	10	1	5	7	5	5	I start my working day preparing and taking my son to childcare which takes 1 hour and then rush to work to stay around 8 hours.I come back home and do help my wife taking are of house chores and kids. At night read book for kid and then sleep. On weekend I take my family to either restaurant, coffee shop or park.	9	9	9	9	9	5	5	5	5	5	3	4	4	3	4
2	1	2019-03-28 14:57:14	2019-03-28 15:17:09	100	1195	1	2019-03-28 15:17:10	R_1gqNLGQ2BCu8mqN	3	2		2	7	1	7	7	1	1	1	1	1	1	1	75	10	10	0	5	3	14	9	3	2	Everyday I scroll through Job Search sites looking and applying for everything that I am qualified for.....even ones I am NOT qualified for. I search Facebook looking for work....have posted on different Job search facebook pages asking if anyone knows of any work going. I get maybe 2-3 interviews in a YEAR with potential employers but to avail. I have been diagnosed with SEVERE depression to the…	5	9	8	9	5	5	5	5	5	5	4	4	4	4	4
2	1	2019-03-26 16:55:14	2019-03-26 17:25:24	100	1810	1	2019-03-26 17:25:25	R_1gSkEgcHsLCgmL5	6	1		1	5	4	5	5	5	5	5	6	4	4	4	0	25	25	25	25	5	14	9	10	7	I HAVE DONE WHAT I HAVE DONE, COMPL;ETED WHAT I WANTED TO DO, I HAVE ENJOYED WHAT I HAVE DONE AND FINISHED OFF. I HAVE MET A GREAT NUMBER OF PEOPLE FROM ALL WALKS OF LIFE AND WHO HAVE THE BEST FOR THEMSELVES.	5	5	5	5	5	4	4	4	4	4	4	4	4	4	4
2	1	2019-03-27 12:51:40	2019-03-27 13:06:50	100	909	1	2019-03-27 13:06:50	R_1H6mYBVgpMvMxWg	3	1		2	5	1	6	7	4	4	4	4	1	4	5	15	30	30	20	5	1	12	5	10	4	My daily activities include shopping cleaning and making sure i remember my medicine. I dont have a lot of social interactions in my life other than retail assistants.life is pretty down atm	9	9	8	9	8	5	5	5	5	5	4	4	4	4	4
2	1	2019-03-26 16:48:23	2019-03-26 17:16:12	100	1669	1	2019-03-26 17:16:13	R_1HknRjcdoeV43f6	6	2		5	7	1	7	7	1	5	5	3	4	1	4	5	10	65	15	5	5	13	9	3	7	Get up breakfast, sometimes a walk..lunch...outing cook dinner watch news and a bit of other tv. Talk to family and friends on phone. Take care of sick husband...	9	8	5	8	9	4	4	4	5	4	4	4	2	4	4
2	1	2019-03-27 12:07:28	2019-03-27 12:15:43	100	494	1	2019-03-27 12:15:43	R_1hR0cmyuA702nmA	2	2		5	2	2	3	2	6	2	6	6	4	5	5	10	20	60	5	5	1	13	6	5	5	I would wake up have breakfast from seven eleven or hungryjacks , go to office via car . Work all five days come back home and during weekends go out for dinner and lunch. Me and my husband we eat dinners out daily . Our hobbies are to watch tv shows that’s it . Work makes us tiring to be able to do anything else	9	9	8	9	5	5	3	3	3	3	5	3	3	3	5
2	1	2019-03-26 16:30:40	2019-03-26 16:39:39	100	539	1	2019-03-26 16:39:40	R_1i411dJELajUUO9	6	2		2	7	2	6	6	2	2	5	5	4	4	4	20	10	40	20	10	5	15	3	5	6	i am retired from nursing as i have a disabled daughter to look after my day varies. my husband is a professional. My thoughts and felling throughout the day depend on what is happening to me, my daughter. and i listen to the news so my thoughts and feelings are affected by what i hear	9	9	8	9	9	5	3	5	3	5	1	5	3	1	4
2	1	2019-03-28 11:53:48	2019-03-28 12:24:25	100	1836	1	2019-03-28 12:24:25	R_1IbWpI5vqB2aFon	6	1		2	7	2	6	6	5	5	5	3	4	5	5	5	15	60	15	5	5	12	4	5	6	I am a 66 year old self funded retiree with a partner who is employed full time with an accounting firm. My day starts at 8am when I get up and have coffee with my partner before she goes to work. After she leaves at 8.45am, I sit outside and have breakfast of fruit and cereal while reading the newspaper. At 11am, I turn on the radio and listen to 'Conversations' with Richard Fiedler on the ABC, …	5	5	8	5	8	4	5	4	5	3	5	4	3	3	3
2	1	2019-03-28 12:20:27	2019-03-28 12:27:29	100	422	1	2019-03-28 12:27:30	R_1IcUdwePFK6xJKE	4	2		5	7	1	7	7	1	1	1	1	2	1	1	50	30	5	5	10	1	13	9	10	1	Life is hard. Cost of living has increased significantly but my wages have either decreased from job to job or remained the same. I am in a lot of debt and about to lose my house whilst still trying to support my family. We are definitely not the lucky country.	9	5	3	5	5	4	4	4	4	4	4	3	3	2	3
2	1	2019-03-26 17:21:00	2019-03-26 17:39:05	100	1085	1	2019-03-26 17:39:06	R_1IzWmhLMgtcuJZG	6	1		6	6	1	6	6	4	3	6	4	4	4	3	5	10	25	50	10	5	15	10	4	6	I wake up early in the morning, have a cup of coffee and check my email and social page, then read the local newspaper after a short break i would go to my local shopping centre and do a small shop, come home and relax till lunch time, After lunch I will have a little nap get up and watch the evening news have a small meal, watch a little TV and then go to bed.	9	9	5	9	5	4	4	4	3	4	3	3	3	3	3
1	1	2019-03-15 16:06:19	2019-03-15 16:14:35	100	496	1	2019-03-15 16:14:36	R_1jD37Clpz8fANnb	5	1		2	6	5	6	7	2	1	1	1	3	4	3	16	10	60	12	2	3	15	6	3	3	Looking for work. Trying to find stuff to do. Struggle with money. Find out ways to kick the financial can down the road further. Get envious at seeing rich people. Stress too much. Try to feel useful.	5	5	5	5	5	4	4	4	4	4	4	4	4	4	4
1	1	2019-03-22 08:38:21	2019-03-22 08:47:48	100	566	1	2019-03-22 08:47:48	R_1JDzSALSaACwgE0	6	1		1	5	5	7	6	5	5	6	5	5	4	3	5	10	45	30	10	5	13	9	5	7	I have been retired for 6 years now, my day is some writing as well as volunteer work. I am a diabetic type 1 so I visit my doctor and consultants very often at the local hospital.	9	9	9	9	5	5	5	4	4	4	5	4	5	3	4
2	1	2019-04-10 14:42:15	2019-04-10 14:58:57	100	1002	1	2019-04-10 14:58:57	R_1JLBEl3FD7DiDNC	1	2		5	5	2	6	3	4	4	4	4	4	4	4	10	10	10	50	20	3	14	10	10	8	I'm still looking for my dreams usually when I wake up I try to keep myself relaxed throughout the day so I don't get stressed. I always try to keep myself motivated to feel satisfied everyday with myself.	9	9	5	9	5	4	4	4	4	4	4	4	4	4	4
1	1	2019-03-15 18:59:18	2019-03-15 19:12:18	100	779	1	2019-03-15 19:12:19	R_1js1BLLWiZqsKaV	6	2		6	7	1	7	7	1	1	2	3	3	4	3	10	10	10	30	40	5	15	7	4	4	Daily activities always include some mediation, housework and a walk. Social activities are with family and friends. Thoughts and feelings are quite mellow. Do not stress over much only on the media news.	9	9	8	9	5	5	5	5	5	5	3	3	4	3	3
2	1	2019-03-26 16:35:37	2019-03-26 16:55:46	100	1208	1	2019-03-26 16:55:47	R_1KdIL0KYAOXZjhY	5	2		1	7	2	4	7	2	4	4	4	4	3	4	10	20	50	10	10	3	14	9	10	7	I generally do the house chores first thing in the morning, go the the gym for a mid morning class and have a chat with the members there. Occasionally meet up with friends for a coffee or lunch. Visit friends at their home or they come to mine. Look after people if they are ill and need help with anything at home or require transport. My husband and I sometimes take our small boat out on the wat…	5	5	5	5	5	4	4	4	4	4	3	4	3	3	4
2	1	2019-04-01 11:43:35	2019-04-01 15:07:06	100	12211	1	2019-04-01 15:07:07	R_1KfEm2oc194R2e2	6	2		5	6	3	6	5	4	6	6	4	3	3	4	8	17	55	15	5	5	15	9	3	5	Out of bed, tablets, breakfast, catch up on newspapers if any. General tidy the house, make bed, start PC. Possible exercise - pool, walk, trainer vibrator. After lunch working in my sewing room or watching TV. I don't necessarily interact with anyone except my husband some days. One day we do the shopping. I go to out Thursday nights to catch up with friends and sit and sew or knit with them. We…	8	5	3	5	5	3	4	3	4	3	4	4	2	2	2
2	1	2019-03-26 13:33:29	2019-03-26 13:43:59	100	630	1	2019-03-26 13:44:00	R_1KlkcwqIV0L3PRO	2	2		8	6	1	6	7	1	2	1	1	5	3	3	20	30	40	9	1	2	13	7	7	4	I wake up early, around 6am, and put the kettle on to make coffee for my partner. We do little household things like water the plants and then eat breakfast together. I usually catch the bus to work as it's close by and so generally interact with people on public transport or look at my Instagram feed. I love my workplace and am very close to the people in it - we're one big family. I love living…	5	5	5	9	5	4	4	4	4	4	4	4	4	4	4
2	1	2019-04-12 15:17:53	2019-04-12 15:31:08	100	794	1	2019-04-12 15:31:08	R_1kYRv9rJ45wSkpo	4	2		6	6	1	6	6	3	1	2	2	4	4	3	10	20	40	20	10	4	15	7	5	7	i wake up early because i like too. my husband goes off to work and i get my children ready for school. i drop them off and do all the required house work. some days i will visit friends or family. in my free time i will sometimes watch tv or do some crafts. i enjoy having quiet peaceful time at home alone. in the afternoon the kids come home and i prepare meals and we sometimes go to the park or…	9	9	1	9	9	5	5	5	5	4	2	3	2	3	3
2	1	2019-03-27 12:16:05	2019-03-27 12:36:38	100	1233	1	2019-03-27 12:36:39	R_1kYsI54DuDD8mYU	6	1		6	5	5	4	5	5	5	4	4	4	3	4	10	10	50	20	10	5	15	10	10	5	Spending time with friends / family doing voluntary work maintenance around my garden and house. Going to the - gym - walking around my local area. Spending time with my wife shopping. I am motivated most every day to get things done.	9	5	5	5	5	4	4	4	4	4	5	4	3	3	3
2	1	2019-03-26 16:50:43	2019-03-26 17:07:04	100	981	1	2019-03-26 17:07:04	R_1lfLEueN7B9FufZ	4	1		2	7	1	7	7	3	2	3	3	4	4	4	10	15	60	10	5	1	12	6	4	5	I spend every day the same. I wake up in the morning and work from home earning enough to provide a decent lifestyle. I have no debts and do not live beyond my means. I have a small amount of friends that I see occasionally. I see my country heading in the wrong direction as Globalism changes our culture and forces us to have less in common with our neighbors as well as increasing crime and divis…	5	5	8	5	5	5	5	4	5	4	2	3	1	2	2
2	1	2019-03-28 12:03:21	2019-03-28 12:13:36	100	615	1	2019-03-28 12:13:37	R_1MKHqHt5NPOzGI3	4	1		1	6	4	4	5	6	6	5	6	4	5	5	5	20	60	10	5	1	12	6	2	5	I'm an owner operator of a commercial fishing vessel. I'm paying of a house I have purchased with my wife. I previously owned a house but lost half of that to an ex partner. I have 2 adult children and a baby on the way. I want to reduce.my debt ASAP as I don't believe a Labor government which we'll have in May is a good thing for Australia	5	5	8	5	5	4	4	2	4	3	3	3	3	3	3
2	1	2019-04-09 15:10:29	2019-04-09 15:24:33	100	843	1	2019-04-09 15:24:33	R_1mlwkZEsGgXE7ot	1	2		5	3	2	2	3	3	5	4	3	3	4	5	5	15	65	10	5	3	15	11	5	5	My daily activities include studying, going to university via public transit, reading books, playing mobile games. I mostly interact with my family and university colleagues, talk about studies. My thoughts about my days would be going to uni every day is tiring because of the long journey and I am grateful to get to go to a good uni and have enough food for my family and I.	5	9	5	5	5	4	2	2	2	4	2	4	2	2	4
2	1	2019-04-09 15:36:11	2019-04-09 15:47:42	100	691	1	2019-04-09 15:47:43	R_1mQogAlZlVWtZSB	4	2		1	7	3	7	7	3	2	3	3	2	5	3	40	30	20	5	5	2	13	9	10	3	My life is a daily battle with some personal mental health issues then on top of that I also have to care for a family member with serve mental health as the rich members of the family have abandon us. Managing finance is an issue holding down work with this commitment is an issue and little to no support let alone understanding is provided in society	5	5	5	5	5	5	5	4	2	4	5	5	5	3	3
2	1	2019-03-28 12:38:41	2019-03-28 15:32:33	100	10432	1	2019-03-28 15:32:34	R_1mRGQoPMWvTNyRf	6	1		5	7	2	6	6	3	2	5	2	3	3	3	10	20	50	15	5	2	12	7	10	4	1. As a casual/part-time employee, I wake up, take breakfast, shower, dress and wait for a phone call regarding work. 2. My main social interactions is with close friends or colleagues. 3. I wake up feeling energetic and if not working I will exchange emails and perform routine tasks for my hobby business that I operate at weekends.	5	5	8	5	5	3	4	3	5	5	4	3	4	3	4
2	1	2019-03-27 12:13:30	2019-03-27 12:47:12	100	2022	1	2019-03-27 12:47:13	R_1N2D1bQwetPJwLN	3	2		5	5	1	6	7	1	2	2	1	4	5	5	10	13	50	25	2	2	13	7	6	5	I’m currently on maternity leave (for another month) so my average day at the moment consists of full-time caring for my youngest daughter and my older daughter when she is not at school. I share the care of my oldest daughter with my ex-partner. If she is with me, I will get her ready for school and walk her to school with the baby. I also do most of the domestic duties at present, so washing, c…	5	9	3	5	9	5	5	3	3	3	3	5	3	3	5
2	1	2019-04-09 16:37:34	2019-04-09 16:51:12	100	817	1	2019-04-09 16:51:15	R_1Nm0YkdxhWfXM5V	5	1		2	7	2	5	6	1	3	5	1	4	4	2	15	15	40	10	20	1	12	8	3	5	start by dropping my son off at before school care at 630 am, then go to work, start at 7 work till 330. only social interaction is with other workers and manager. Leave work at 330 pick up son from school care at 4pm, go home, daughter has just gotten home from high school. Make lunches for the next day while kids do homework. Then make dinner, eat around 6pm, clean up while kids relax.Get cloth…	5	5	8	9	5	4	4	3	4	4	3	3	4	3	4
1	1	2019-03-18 09:06:51	2019-03-18 09:26:48	100	1197	1	2019-03-18 09:26:49	R_1o099dHbFnq1KL0	6	1		6	6	3	6	6	2	3	2	3	3	4	4	10	25	30	20	15	5	15	10	3	7	start the day then go to the shops or to seniors clubs watch tv do the chores look after the chooks have tea watch tv then bed, repeat the next day. Look forward to a week away twice a year. On top of that visit the kids, grand kids and grear grand kids.	5	5	5	5	5	4	4	4	4	4	3	3	4	4	4
1	1	2019-03-15 13:46:50	2019-03-15 13:59:47	100	776	1	2019-03-15 13:59:47	R_1oALgDuzjJWTyBw	4	1		3	5	4	5	4	3	4	5	4	1	1	4	10	40	20	25	5	3	13	9	3	4	my day is like an average day waking up early to get my child to school and doing the usual housework, getting a lot of emails done to earn a little bit more income to survive on what little money i have in life, i like to go out once a week to catch up with friends for a drink and socialize, it is a fun time to chat away, my thoughts about australia is the governement spends way too much money o…	5	5	8	9	9	4	5	5	5	4	3	3	4	3	4
1	1	2019-03-25 10:12:24	2019-03-25 10:35:42	100	1397	1	2019-03-25 10:35:42	R_1obV01loHlNr9vf	5	1		2	7	1	7	7	1	1	1	1	1	6	7	20	70	0	0	10	2	14	8	5	5	I focus daily on always doing very productive activities. Meeting daily with lots of friends, collegues, and relatives, to engage in social contact to maintain my mental and emotional wellbeing. This is The BEST country. But life can be very difficult.	9	9	9	9	9	5	5	5	5	5	5	5	5	5	5
2	1	2019-04-09 17:52:20	2019-04-09 18:22:43	100	1823	1	2019-04-09 18:22:44	R_1ONCpluVsTV6CVM	6	1		1	7	1	7	7	1	1	1	1	1	1	1	10	20	30	20	20	5	15	10	10	2	My life is very boring - I usually sleep in - then spend m0st of the day on my laptop doing surveys like this to try and earn some money. { although I don't get much } - sometimes if everything is in alignment I will do some gardening. I do not have any specific friends to converse with. My greatest pleasure in life was having sex but now my wife has no interest and I can't afford to pay for a pr…	9	9	9	9	9	5	5	5	5	5	5	5	5	5	5
2	1	2019-04-11 12:02:29	2019-04-11 12:09:55	100	446	1	2019-04-11 12:09:56	R_1ozmyZG9xDOO6Bo	5	1		2	5	5	6	4	5	6	5	5	4	4	5	20	20	20	10	30	2	13	9	3	6	life is surviving. we rent house and i work hard to pay all the bills. without me working in the family we wont survive. the products value keep increasing. we are coping at the moment	9	9	9	9	9	5	5	5	5	5	5	5	5	5	5
1	1	2019-03-15 14:30:32	2019-03-15 14:43:23	100	771	1	2019-03-15 14:43:24	R_1po3szLI4jjH86q	2	2		1	6	1	6	7	2	2	2	1	3	2	2	20	40	20	10	10	3	15	10	10	3	I live in a rural town so I spend a lot of time alone as my friends live a minimum of 1 hour away. I am unemployed and looking for work which is incredibly difficult these days, I have had to live in financial hardship for a long time to the extent of not even having toilet paper. I am scared for my future and how I will survive financially. Thinking outside of financial issues I love the place t…	5	9	1	9	5	4	4	3	3	3	3	2	2	2	2
1	1	2019-03-15 15:51:41	2019-03-15 16:07:57	100	975	1	2019-03-15 16:07:59	R_1pXNOtDAeo9jSgf	3	2		2	7	1	6	6	2	2	1	2	4	5	5	15	15	40	20	10	1	13	5	10	5	Wake up at 6am feed baby shower breakfast and make lunch for husband, son and myself leave the house at 7:40am drop son off at school and daughter off at day care get to work for 8:30am. Team meeting at 8:30am then interact with other staff members and public finish work at 5:30pm go collect daughter and son from day care and school. Get home start to make dinner for the family husband arrives ho…	9	9	8	9	9	4	4	4	4	4	4	4	4	4	4
2	1	2019-03-27 12:40:14	2019-03-27 12:57:14	100	1019	1	2019-03-27 12:57:14	R_1Q6qFROn4PtyJq4	2	2		2	4	4	5	5	3	3	5	4	4	5	3	20	20	60	0	0	1	13	6	3	7	On a typical week day, i wake up and do my makeup which is generally a struggle most days due to suffering depression, wake up my kids and get them both ready for school/kindy. I then drive about 20 minutes to work, and work in an office. the following 8 hours are just me typing at a desk. then I leave at 4, dont get home until about 5, cook dinner, feed and bath the kids. let them play for a lit…	8	5	8	5	5	4	4	4	4	4	3	3	3	3	3
2	1	2019-04-09 15:15:37	2019-04-09 15:44:07	100	1709	1	2019-04-09 15:44:07	R_1QKLM5V16nVAteS	6	1		5	4	4	5	4	5	6	5	6	4	4	5	10	10	30	20	30	2	3	5	10	6	depending on who you ask, class is a major barrier to social . Social class can describe any cultural and social practices, and income and wealth. My daily activities is working part time , travelling with my car from weekdays, and during weekend i usually stay at home and so some household chores. I belong to the middle class family and i usually dealt with my friends and relatives who belong on…	5	8	8	9	8	3	3	3	3	3	3	3	3	3	3
1	1	2019-03-15 15:38:37	2019-03-15 15:58:07	100	1169	1	2019-03-15 15:58:07	R_1QomJSXvWzmFW2H	3	1		1	3	4	5	3	3	4	4	3	4	3	3	5	20	40	25	10	2	13	7	7	6	I am mostly engage in study and work. I am a married man and most of the household decision is taken by me. Everyday I woke up, go to college and do all my college stuff. I work at night 2-3 days a week. On weekends I have some time for my family. We usually go on outing and eat outside, have some quality time with my family.	9	5	8	9	5	5	5	4	4	4	4	3	4	4	4
2	1	2019-03-27 14:18:30	2019-03-27 14:44:23	100	1553	1	2019-03-27 14:44:24	R_1re9FmkysA4Bu6u	4	1		5	7	1	7	7	1	1	1	1	1	1	1	20	15	50	10	5	3	13	9	9	3	My day is controlled by the fact that I have a public service pension which is just outside the threshold that would see me entitled to the fringe benefits that disability pensioners receive hence I am very restricted as to spending on entertainment and have maximum exposure to health and energy costs. My social interactions are largely with people receiving these benefits but my discretionary sp…	9	9	1	9	9	5	5	5	5	5	5	4	4	4	4
2	1	2019-03-28 16:30:10	2019-03-28 16:41:28	100	677	1	2019-03-28 16:41:29	R_1rwwG7khz4vnW3F	3	1		1	7	7	6	7	6	6	6	6	5	7	4	5	20	48	25	2	1	12	5	4	7	Life for me is pretty easy.. I have worked hard and invested harder for 20 years. I feel that I went without for a lot of years whilst in my junior working years, to ensure that I had a sturdy foundation to launch from as I get older. I tend to keep mobile phones for 3 years and not opt for expensive upgrades. My car's are always between 5 and 8 years old to avoid consumer debt and unnecessary de…	5	9	3	9	5	4	1	2	1	4	4	4	4	4	4
2	1	2019-03-28 15:11:50	2019-03-28 15:46:33	100	2082	1	2019-03-28 15:46:34	R_1zRXJSIms4dMjSN	5	1		5	6	2	5	6	5	4	3	5	4	5	5	5	10	70	10	5	1	3	4	10	7	I think I have a fairly typical Australian life! In the sense I go to work Monday to Friday, where I interact with people from all walks of life in my role as a production supervisor. I'm driven by the desire to improve the quality of my life by working hard, and having enough money to do the things that enjoy. Namely travel, dining out and enjoying the company of a close group of family and frie…	5	5	8	5	5	4	4	4	4	4	3	3	2	3	3
2	1	2019-03-27 13:28:05	2019-03-27 14:03:17	100	2112	1	2019-03-27 14:03:17	R_210KH6tbJVRSW7H	3	2		6	5	5	5	6	6	4	5	4	4	4	4	2	5	80	10	3	2	14	6	5	7	We have two beautiful daughters aged 12 and 4 yrs. One being in high school and other in primary we are very busy parents. So getting up and getting set kids for school and then other activities most of the days keeps us quite busy. I myself work for three days which gives me opportunity to handle the household stress more efficiently. Most of the interaction with far away family/friends is via s…	8	8	8	8	8	3	3	3	3	3	3	3	3	3	3
1	1	2019-03-22 15:05:46	2019-03-22 15:20:19	100	872	1	2019-03-22 15:20:20	R_22qOzK20QEP3JgE	6	1		2	7	1	1	7	1	1	1	1	1	1	1	50	50	0	0	0	5	14	10	3	1	Poor not good at all poor quality very unhappy depressed sad don’t know what we can do about it but what can you do life must go on as long as I have my family that’s the most important thing in my life now	9	9	9	9	9	5	5	5	5	5	5	5	5	5	5
2	1	2019-03-27 12:23:14	2019-03-27 12:54:13	100	1859	1	2019-03-27 12:54:14	R_241TLAKI1oPisM5	2	2		1	6	1	6	7	3	2	5	2	2	4	4	30	30	20	15	5	2	14	10	3	5	I have 2 different types of days 1. Being when I have a shift at work and 2. Being when I am at home. I am a single mum with 2 kids, a 5 yr old and a 2 yr old. On a day when I have work we leave home 6:45 I drop the kids off at daycare and before school care then travel to work. I work in a minimum wage retail job. Finish work at 4, pick up kids, bathe & feed them. Play/study, bedtime. Then I do …	5	9	8	5	9	4	4	4	3	4	3	4	3	3	3
2	1	2019-04-01 12:58:57	2019-04-01 13:13:20	100	863	1	2019-04-01 13:13:20	R_25Mdfxs7Zdt3pBK	2	1		5	5	2	2	4	5	5	6	6	4	5	6	5	10	60	20	5	1	15	11	7	5	Life in Australia is boring. Easy to get money here. Stuff are quite cheap. Not really expensive, so that's one of the reasons why I like living here. I'm full-time employed. When getting out, I'm always seeing overweight Australian people which I find extremely annoying to look at. Australia's a multicultural country. I don't like multicultural.	1	9	8	1	5	4	3	3	3	4	4	2	3	3	4
2	1	2019-03-26 16:36:39	2019-03-26 16:53:36	100	1017	1	2019-03-26 16:53:37	R_25NQGmdC7oVHGj5	6	1		1	7	1	7	7	1	2	2	1	3	1	3	20	20	30	20	10	4	15	4	10	4	I was retrenched 5 years ago & have since been living on my savings & my wife's income. I have over 3 years before a pension entitlement. I look after my grand children so my youngest daughter could rejoin the workforce. My eldest daughter went through a divorce & now lives with us. Our costs are increasing & our income/savings reducing. I miss my former workmates & the interaction. I miss workin…	5	5	3	5	5	4	4	4	3	4	3	3	3	3	3
1	1	2019-03-15 14:37:42	2019-03-15 15:00:00	100	1338	1	2019-03-15 15:00:01	R_25sl8zqVSR2xtvQ	6	2		2	7	3	5	7	5	5	5	5	4	5	4	0	30	30	20	20	5	12	8	10	8	get up, shower eat breakfast, go for a swim or do an exercise class, then shopping and walk watch some television,have lunch read a book, or magazine watch a movie, spend time with family, have dinner watch more tv then go to bed	5	5	3	5	5	4	4	4	4	4	2	2	2	2	2
1	1	2019-03-15 12:31:42	2019-03-15 13:08:07	100	2184	1	2019-03-15 13:08:08	R_25uQL3yrXOLiulf	4	1		5	6	2	6	5	3	3	4	5	3	5	5	15	20	50	10	5	2	15	8	3	3	My priorities for the day would be to always eat healthy as i eat a plant based diet, not meat and no dairy. I also exercise by jogging, doing a few weights at home and sometimes go cycling. I live out on a farm with my parents, so it is about 6km drive into town to my casual cleaning job that i have. We have a fox terrier dog that we look after and she gives us a lot of happiness and joy and is …	5	9	5	9	5	4	5	4	4	4	3	4	4	3	4
1	1	2019-03-25 09:35:39	2019-03-25 09:49:50	100	851	1	2019-03-25 09:49:51	R_263eAhzltWTQr6f	5	1		3	7	1	7	7	4	3	5	5	4	4	4	35	25	15	10	15	5	14	10	10	5	Start day checking email and cyber account then possibly doing some shopping or entertaining a friend or doing chores or making a few phone calls or drinking an alcoholic beverage	5	5	8	8	5	4	4	4	4	4	4	4	4	4	4
1	1	2019-03-25 11:13:53	2019-03-25 11:37:49	100	1436	1	2019-03-25 11:37:50	R_265zY1pZ7Sniwsb	6	2		6	7	1	1	7	3	5	3	4	1	1	5	25	25	15	10	25	5	15	10	10	2	1/ On the pension daily activities are very limited; only go out socially once a week to visit relatives and once fortnight to movies. Have home care come in every morning to 8am, or 10am. Shopping once a fortnight. 2/Once a week we go to Bingo at Senior citizens if we have enough spare cash or winnings from week before. We plan to join SC in April, but most trips are out of our finance range. So…	5	9	5	9	9	4	5	4	4	4	4	4	4	4	4
2	1	2019-03-28 12:03:43	2019-03-28 12:11:03	100	440	1	2019-03-28 12:11:03	R_273w7ZvUO1eeGgx	3	2		2	6	1	5	5	3	3	5	5	5	5	5	10	10	65	10	5	2	15	6	10	4	My day revolves around my children and my family. I spend my time looking after my kids. I get them ready for school and take them to school. I then spend time doing housework and making food before going back to get my kids. My husband works long hours outside the home. Our weekends are spent doing activities together as a family. We have a happy life and feel very lucky to live in Australia.	5	9	3	9	5	5	5	5	5	5	3	3	3	3	3
2	1	2019-03-27 12:40:51	2019-03-27 12:59:51	100	1140	1	2019-03-27 12:59:52	R_27OHRXoDSGdJaAu	3	1		2	5	4	5	5	6	6	6	6	4	5	3	6	20	60	10	4	1	3	5	10	7	Daily activities include getting ready for work and getting the childrens breakfast ready. Off to work and concentrating on staff motivation so everyone has a good positive aim for the day. Individual one on one with some sales staff who are having problems with their results. Monitor KPI'S and prepare for the sales meeting tomorrow morning. Two interviews with potential new sales staff before ho…	9	9	9	9	9	4	4	4	3	4	4	4	4	4	4
1	1	2019-03-25 09:03:28	2019-03-25 09:21:48	100	1100	1	2019-03-25 09:21:49	R_27TjOIVOO5Nrk8p	2	2		2	5	2	6	4	3	2	4	2	3	4	3	30	20	30	10	10	4	15	11	3	3	My life is boring. I stay home with my kids, we never have money to go and do stuff, my car is broken, so yeah shitty boring life.... id love to just get out of this house	5	5	5	5	5	4	4	4	4	4	3	3	3	3	3
2	1	2019-04-10 16:27:44	2019-04-10 16:57:16	100	1772	1	2019-04-10 16:57:17	R_27U7oMexUYKoPek	6	1		2	7	3	6	7	3	3	3	3	3	3	4	40	31	18	9	2	5	15	10	10	2	go tend yard and vege garden, have breakfast, maybe go do groceries or go to the doctor having disablities this is at least once a month. when we can afford it , meet up with friends or relatives for lunch. or sit at home watching tv or a hobby in my shed, occasionally when i can afford it go fishing[ which is my highlight!	5	9	8	9	5	5	4	4	4	4	4	4	4	3	4
1	1	2019-03-15 14:47:16	2019-03-15 15:04:26	100	1029	1	2019-03-15 15:04:27	R_27VYXwSP1gNl8xy	5	1		1	7	1	7	7	1	1	1	2	4	3	4	7	30	30	30	3	5	15	10	10	6	I retired at 52 as I worked hard and saved my money knowing that I wanted to retire while I was still in good health. I was still able to travel and do the things I wanted but I never bought any expensive items. I always bought cheap cars and reasonably priced clothing and other goods. My wife and I are now happily retired. We are not wealthy by any stretch of the imagination but we play sport an…	9	9	9	9	9	5	5	5	5	5	3	3	3	3	3
2	1	2019-04-12 15:12:24	2019-04-12 15:37:00	100	1476	1	2019-04-12 15:37:01	R_29oAZFMzWTbceJ8	4	2		5	5	2	2	2	2	3	4	4	4	5	4	2	15	50	20	13	1	13	4	10	7	Full time working mother & wife of two teenage children. My husband has a serious back injury and has been off work for 3 months. He receives income from Workcover. We currently struggle to pay bills on time. Especially the utility bills. I take my children to the school bus stop and then i travel to work. I enjoy my job very much and the people i work with. I haven't received a pay rise in 6 yea…	5	9	8	5	9	4	4	3	4	4	3	3	2	3	3
2	1	2019-03-28 15:24:55	2019-03-28 15:55:12	100	1816	1	2019-03-28 15:55:13	R_2AWLahvVRaMc7nD	4	1		8	7	1	7	7	1	1	2	1	3	4	5	15	30	40	10	5	4	14	10	10	3	Single stay home parent raising 3 preteen girls, day is mainly taking care of dad duties, housework, shopping, appts, cooking etc etc and doing what's necessary for my upkeep. Not much chance to socialise or meet people, which isn't necessarily bad due to most people these days having little regard or thought for those around them, which is quite because we're all missing out on so many memorable…	5	5	5	5	5	4	4	4	4	4	3	2	2	2	3
1	1	2019-03-25 09:35:59	2019-03-25 10:06:45	100	1846	1	2019-03-25 10:06:46	R_2c0GYjmBrqw7Rut	5	2		1	7	2	6	7	2	1	2	2	2	4	3	10	40	40	8	2	4	14	10	10	3	I wake up with pain and feeling tired. Most days my feet hurt to walk on. I have my smoothie and take medication and wait til i can move around. I do the dishes, feed and water my ducks and see what else i can manage for the day. Sometimes i can shop, do housework or do things in the garden. I eat lunch (my main meal for the day), have a nap and wait for the grandchildren to arrive after school. …	5	9	3	9	5	4	4	4	2	4	2	4	2	2	2
1	1	2019-03-22 15:08:21	2019-03-22 15:28:01	100	1179	1	2019-03-22 15:28:02	R_2CHdRIg5NNKkSCG	2	3	Non-binary	3	7	1	7	7	1	1	7	1	1	4	3	20	34	40	5	1	3	15	10	7	2	First thing in the morning I take my medication for bipolar then I go to the gym in an effort to try and soothe my eating disorder thoughts. I'm unemployed, constantly fatigued and trying to work through my ptsd at the moment so i often rest, do art and craft, and see my friends or partner. These people are great supports to me as I am to them as is the transgender and queer communities I am a pa…	9	9	5	9	9	5	5	5	4	5	3	3	4	3	3
1	1	2019-03-22 15:03:49	2019-03-22 15:27:18	100	1408	1	2019-03-22 15:27:18	R_2ClJbSS2hb7JLp1	6	2		3	7	1	7	7	1	2	2	3	4	4	2	60	20	5	10	5	2	14	8	3	5	I wake up and start to think what needs to be done once I leave work. Since I work part-time I can stop at the shops and then think about what I need for tea and what to buy for work lunches. I meet a lot of people in my line of work at the newsagency and sometimes you see some very sad sights that makes me feel lucky. Homeless people and the poor are a very sad sight. I do think about what is go…	9	9	8	9	9	5	5	5	5	5	2	2	2	2	2
2	1	2019-03-26 14:38:12	2019-03-26 14:52:54	100	882	1	2019-03-26 14:52:55	R_2CyylgOsWbyMKfc	2	2		1	7	1	5	7	2	2	3	3	4	5	4	10	30	40	15	5	1	12	5	4	7	I go to work I come home cook dinner for my family play with my child Wake up and do it all again. It’s a bit of the same routine but it suits me and I enjoy my life	5	9	3	5	9	5	5	4	5	5	4	4	3	3	2
2	1	2019-04-10 17:15:27	2019-04-10 17:37:17	100	1310	1	2019-04-10 17:37:18	R_2DMtT5f8LZXSY4q	6	1		1	7	1	6	7	3	6	5	4	3	3	5	10	27	50	10	3	1	12	8	5	6	Rise at 5.00am, get ready for work, catch the bus to work, arrive at 6.30am. Job entails insurance contract vetting to ensure they are legally compliant. Socialise occasionally outside work hours with colleagues (lunches, etc)...we all get along very well at work and support each other in good teamwork environment. Have other friends outside work with whom I play golf on a regular basis and enjoy…	9	9	5	9	9	5	5	5	4	4	4	4	3	4	4
1	1	2019-03-15 15:07:42	2019-03-15 15:35:19	100	1656	1	2019-03-15 15:35:19	R_2DSkAoevQ3ZSdPL	6	2		5	7	3	6	7	4	3	3	3	1	1	4	20	20	35	15	10	5	14	10	7	4	My day depends on how much sleep or pain I had during the night hours. Most days are not a normal person's 24 hours. I sleep if I take drugs to stop the pain or I am depressed. I may wake up at noon after going to bed around 6 or 7 am. Care for stray animals and then to to earn money or online voucher for food etc. I usually do the family tree if I am not sick.In the evening I water the garden an…	5	9	5	9	5	4	4	3	4	3	3	3	2	3	2
2	1	2019-03-27 12:49:47	2019-03-27 13:02:10	100	743	1	2019-03-27 13:02:11	R_2duSGjGm8pqEtYs	2	2		5	3	5	4	3	6	3	3	2	4	5	4	15	20	50	10	5	2	12	7	5	7	Daily activities: Work from home so there isn't much social interaction. Social interactions: My social interactions when I do go out is with next-door neighbors and the local community. Thoughts and feelings: I	9	9	9	9	5	5	4	4	5	5	#NULL!	4	#NULL!	4	#NULL!
2	1	2019-03-28 15:04:38	2019-03-28 15:14:37	100	598	1	2019-03-28 15:14:38	R_2E6slh2hUhDyAGT	5	2		5	5	3	4	5	3	4	4	5	4	5	4	30	10	30	15	15	4	15	8	10	5	Two children and making sure they get to school. Lots of ferrying kids everywhere. Play table tennis twice a week and go to lots of committee meetings and sporting events.	9	9	8	5	9	5	4	4	4	5	3	4	4	4	4
1	1	2019-03-25 09:35:03	2019-03-25 09:45:58	100	655	1	2019-03-25 09:45:59	R_2e9z5ejDo1Kq99X	2	2		1	6	1	6	5	3	3	3	3	5	5	3	10	25	40	20	5	2	12	5	7	7	My life is good. I work as a secondary school teacher, and my way of life can be stressful at times, but I have a stable living and income. I interact with colleagues, students and the local community regularly. I get up, drive to work, complete work, drive home and complete extra work at home.	5	9	8	9	5	4	4	4	4	4	3	3	3	3	3
1	1	2019-03-25 09:35:43	2019-03-25 10:05:59	100	1816	1	2019-03-25 10:06:00	R_2eQjpM0cc978bJB	4	2		6	6	2	6	5	2	2	5	2	2	4	4	20	20	30	20	10	4	15	7	10	5	A normal day for me is an unplanned day. I have so much housework to catch up on its never finished. I get a call to either to pick up my nephew from school or bring my Grandmother to the Doctors, dentists or even grocery shopping. My day never goes as planned but that's ok, I dont work for anyone. I love sewing and do some alterations and earn a little money.	5	9	5	9	5	4	4	3	3	4	4	4	4	3	4
1	1	2019-03-15 13:04:14	2019-03-15 13:35:07	100	1852	1	2019-03-15 13:35:08	R_2eUtqrtKJqPrv48	6	2		3	7	7	6	7	1	2	1	2	1	1	2	40	30	10	15	5	5	14	10	10	1	My daily activities after waking and having breakfast consist of doing online surveys which are paid mainly via gift cards, these I do consistently during the day to ensure I am first in line so as not to miss out on points. Then I do some housework and food shopping if needed. I don't have any money to go socialising but don't really miss it or just don't think about it. People generally speak t…	8	8	8	8	8	3	3	3	3	3	3	3	3	3	3
2	1	2019-03-28 12:01:19	2019-03-28 13:00:35	100	3556	1	2019-03-28 13:00:36	R_2EzY0vqJ5WIRtnc	6	2		5	7	1	7	7	2	3	4	2	5	4	3	20	30	30	15	5	1	5	7	10	8	I am nearing retirement and feel contented with my life and am financially secure. I have very close bond with my two daughters and spend much time with them and friends, i enjoynannual travel to far away places and also participate in an annual holiday with my emmediate family tomspend qualityntime with each other. I am a positive person and always try to see the good in others, and devote mysel…	9	9	8	9	9	5	5	5	1	3	1	1	1	1	2
1	1	2019-03-22 15:14:49	2019-03-22 15:40:00	100	1510	1	2019-03-22 15:40:01	R_2fdQEQqnIK5piBc	6	1		1	7	1	7	7	2	2	2	3	1	2	4	19	20	50	8	3	4	15	11	5	1	My morning begins with taking my medication (I have prostate cancer,a frozen left shoulder and require a knee replacement). I have very little social interaction due to poor mobility. Centre link won't grant me a disability pension because I am not terminal. I am forced to exist on new start allowance but can't look for work due to my illness.	5	5	8	5	5	4	5	4	5	4	5	4	3	4	3
1	1	2019-03-22 15:03:20	2019-03-22 15:13:32	100	612	1	2019-03-22 15:13:34	R_2fxGcEGOhdOHQsm	2	1		5	6	1	6	6	5	4	7	1	4	6	4	10	20	40	25	5	2	14	5	5	5	1) Go to school/university study and working part time at a japanese restaurant 2) I have a boyfriend and enjoy spending time with my friends wether going out or just staying in and watching a movie	8	5	8	5	5	4	4	4	3	4	3	3	3	3	3
2	1	2019-04-09 15:31:45	2019-04-09 15:39:24	100	458	1	2019-04-09 15:39:24	R_2OGzy8c8dStQAWV	1	3	Agender	1	4	4	2	1	2	1	6	7	3	4	7	20	10	20	40	10	3	15	11	4	3	I like to stay in my room playing video games, but I wish I had friends to go and see. I wanna save up money to see my boyfriend. My mother kicked me out when I was 18 I have my own apartment but it’s not really the same without her.	9	9	8	9	9	5	5	5	5	5	3	5	3	5	3
2	1	2019-03-28 17:22:40	2019-03-28 17:38:32	100	951	1	2019-03-28 17:38:33	R_2P5ckoZJSYq7NVM	3	2		1	6	2	6	6	3	5	5	5	5	5	5	5	15	40	25	15	4	15	6	6	7	Everyday on weekdays, I would bring my son to school and do groceries after that. I would talk to some some of the mummies at school. Generally, life in Australia is good. Most people are just go on with their lives in a relaxed way.	9	9	9	9	9	5	5	5	5	5	4	4	4	4	4
2	1	2019-04-02 15:42:49	2019-04-02 16:10:26	100	1657	1	2019-04-02 16:10:27	R_2pJJmM9QbJY3u6U	3	1		5	5	3	6	5	4	5	5	5	3	4	4	10	15	50	15	10	2	14	9	5	3	get up in the morning. may or may not go to work. if its a work day, travel by bus. chat to friends about sports, general things, organise dinner dates along the journey. think about social gatherings. bills. have a homemade lunch. return home in the afternoon. listen to radio. calm. chat to friends in group chats. go home. check emails, sports scores. do some surveys. read the news. watch a movi…	9	5	5	5	9	2	3	4	2	3	3	4	3	3	4
2	1	2019-03-28 12:03:16	2019-03-28 15:23:17	100	12000	1	2019-03-28 15:23:18	R_2pSLUdfyetXmSAW	6	1		2	7	1	6	6	4	3	4	3	4	4	4	20	20	40	15	5	2	13	9	10	5	My daily activities are usually governed by work commitments (if any) but may include such things as shopping for necessities, maintainence on vehicles, odd jobs around home, working on boat restoration, or whatever else crops up. During the course of a normal day I usually field telephone calls from a few friends or family members, thus catching up on news from them. I commence most days with a …	5	5	3	5	8	3	3	4	3	3	4	3	3	3	3
2	1	2019-04-10 15:02:43	2019-04-10 15:24:28	100	1305	1	2019-04-10 15:24:29	R_2QsnwxwpAaYnvKO	3	2		1	5	3	4	5	3	3	5	5	3	5	3	25	10	30	15	20	4	15	7	3	5	My daily activities revolve around my children. I'm a stay at home mum and housewife, so my role involves raising my kids, cleaning and cooking. I take my children out to parks at least once a month and also meet once a week with other mothers in a children's playgroup. All the mothers and children have a great time at playgroup and it's nice to be out of the house, Speaking to other adults. We t…	9	9	9	9	9	5	5	5	5	3	1	1	1	1	3
2	1	2019-04-09 16:43:59	2019-04-09 17:43:18	100	3559	1	2019-04-09 17:43:19	R_2QXnX4cRD1r7LHq	4	2		5	7	7	7	6	5	5	6	7	1	5	5	25	0	25	25	25	3	15	11	3	1	Life has been an uphill battle because I have 2 kids that live with my parents and another 1 in the foster system. I dont have much of daily activities I just take each day as it comes	5	9	5	9	5	4	5	4	4	5	5	5	4	4	4
2	1	2019-03-26 16:22:53	2019-03-26 16:38:17	100	924	1	2019-03-26 16:38:18	R_2QxpJDSX8VfHrEY	5	2		2	6	2	5	5	3	4	3	2	3	4	2	10	10	30	25	25	2	14	10	4	5	I live day by day, managing to pay my bills and by food, petrol for the car, my phone and internet and then sometimes can afford a few luxuries. I don't save any money as there's not much left over each week as I only work part time because it's hard to find full time work these days especially after 50. I would love to be able to travel more and enjoy the finer things in life but that is out of …	9	9	8	5	5	4	5	3	5	4	2	3	4	3	3
2	1	2019-03-26 13:34:10	2019-03-26 13:56:00	100	1309	1	2019-03-26 13:56:00	R_2qyCHqCqQgkdz2l	5	2		2	7	2	4	7	3	5	7	2	4	6	4	10	20	40	20	10	2	15	10	10	5	I grew up poor but well educated thanks to my mum. I worked extremely hard to become wealthy. A terrible marriage left me broke, a single parent and with debilitating mental anxiety. I am poor again. My days are spent looking for work and ensuring my now grown children have a comfortable harmonious home to come home to. I avoid seeing people as I find it hard to explain my situation. I am trying …	9	9	8	9	9	4	4	3	4	4	5	5	3	4	4
2	1	2019-03-28 15:18:21	2019-03-28 15:53:44	100	2122	1	2019-03-28 15:53:44	R_2R9Y81IrCTzGVnI	5	2		5	6	1	4	6	1	4	4	4	4	4	4	25	20	20	20	15	4	15	9	4	5	Daily activities are washing, ironing, dishes, housework, gardening, jobs at the shops etc and cooking the evening meal. I meet people passing by my house, while I am outside. I met people when I am shopping and my family. I enjoy doing my house chores, seeing my family, meeting other people and cooking for my family and listening to music, while I am doing the house chores. My number 1 goal is t…	5	9	8	9	9	5	5	4	4	4	3	3	3	3	3
2	1	2019-03-27 15:34:20	2019-03-27 15:46:59	100	759	1	2019-03-27 15:47:00	R_2rM90oWAZbzycyC	2	1		1	7	3	3	6	4	6	6	4	5	6	4	5	5	75	10	5	1	12	5	10	6	I wake up like every other person and go to work. Come home tired and sleep. Everyone goes through this in order to meet their needs. My social group is the same as it is for everybody else. I have a group of friends with whom I meet up sometimes to have drinks and or have dinners. Sometimes do special activities	9	9	3	9	9	4	5	4	5	4	4	3	4	5	3
2	1	2019-03-29 13:22:57	2019-03-29 13:37:26	100	868	1	2019-03-29 13:37:27	R_2RPlO5cG8XgxmdN	3	2		5	6	5	6	5	6	6	5	6	6	5	6	20	30	30	15	5	1	13	8	7	4	I being a full time employ and a mum of 2 years old, my life is much similar with other working mothers. I usually have a tough busy routine may it be at work or may it be after my office hours at home. Unlike other Australians I cook all food at my home, it is basically because of the Halal dietary preference. The other reason is dining out and getting ready food delivered is much more expensive…	5	9	8	9	9	4	4	3	2	4	1	1	1	1	1
1	1	2019-03-25 09:10:20	2019-03-25 09:34:18	100	1438	1	2019-03-25 09:34:18	R_2SAbpzEa9UbBwpr	4	1		5	6	2	5	5	4	4	6	4	2	4	3	10	40	20	20	10	2	15	10	3	3	i wake up think about what the day will bring most of the time its negative thinking.I think about what i can change to make my life better,most days are a battle for me with my mental illness so i always find life a battle.	5	5	8	5	5	4	4	4	4	4	3	4	3	4	4
2	1	2019-03-27 15:33:56	2019-03-27 15:53:29	100	1172	1	2019-03-27 15:53:30	R_2Sk8ev2bQYUPPFW	6	1		2	5	2	6	6	2	2	5	3	5	6	4	5	20	50	20	5	5	14	9	7	7	In my retirement now, I spend some time exercising, working on the computer checking emails and browsing, watching TV and reading and doing any necessary jobs around the house. I attend church each Sunday and enjoy the company of like-minded people, I regularly visit my four adult children and my grandchildren. I enjoy my life and the company of my wife.	5	5	5	5	5	4	4	4	4	4	4	4	3	3	3
1	1	2019-03-25 09:09:19	2019-03-25 09:21:24	100	724	1	2019-03-25 09:21:24	R_2sXVB5poTcNfFdO	4	1		1	6	6	4	5	5	7	6	5	5	3	3	0	100	0	0	0	1	14	10	10	5	I am Just getting by in life with financial l costs of living day to day. With two incomes . It is hard to buy any luury items. Living on the bare essentials	8	8	8	8	8	3	3	3	3	3	3	3	3	3	3
1	1	2019-03-22 15:17:50	2019-03-22 15:45:16	100	1645	1	2019-03-22 15:45:16	R_2tbwwsdTdTyAX8w	6	1		2	7	2	6	6	2	3	3	3	1	2	1	10	30	30	20	10	5	14	10	7	3	I had a good education and a middle-management career but retired without much money and now live on the age pension which restricts my options. My typical day is surviving without much discretionary income, so eating cheap meals and engaging in cheap activities like computer games. I have a few close friends that I socialise with and also spend some time at the RSL Club chatting to people in my …	5	5	3	5	8	3	3	3	3	4	4	4	3	3	4
2	1	2019-03-26 16:33:34	2019-03-26 16:45:00	100	686	1	2019-03-26 16:45:01	R_2tKb9H1gxuwMyWm	6	2		1	7	1	7	7	1	1	1	1	3	1	1	25	20	30	15	10	5	13	9	5	4	I am retired so I mostly stay at home and just do chores around my home. I shop once a week. I am not social so I only see family members. Iam self funding my retirement	9	9	3	9	9	5	5	5	5	5	1	1	1	1	1
1	1	2019-03-22 15:02:26	2019-03-22 15:11:44	100	557	1	2019-03-22 15:11:44	R_2TM0zsdW9ckxkKS	2	2		6	7	1	6	7	1	1	7	1	4	5	3	9	20	60	10	1	2	12	6	5	7	life is good, small circle of friends , good health habits and busy through out the day. plenty of time in the day left over to pursue my hobbies. I like team sports and language learning with a group of people	9	9	9	9	9	4	3	3	4	5	2	5	4	4	4
2	1	2019-03-28 12:12:24	2019-03-28 12:36:30	100	1446	1	2019-03-28 12:36:31	R_2tulEBeQPlEAJA9	3	2		5	5	2	5	6	2	3	3	5	2	5	4	20	20	20	20	20	3	15	8	10	3	Looking after the house and baby. To make sure dinner and house is tidy. Seeing my husband and mother in law sometimes other family members. Sometimes feel down and overmealmed but love seeing my baby smile she makes my day. I would love to get a job from home to help my husband financial to give the best life for our daughter	5	9	5	9	5	4	4	5	4	3	3	3	4	3	3
2	1	2019-03-26 16:14:50	2019-03-26 16:39:35	100	1484	1	2019-03-26 16:39:36	R_2TZAdRKZz8tQ6mN	5	2		3	5	3	6	6	3	2	5	3	4	5	4	10	35	20	30	5	1	12	7	10	5	I am currently a n active night shift worker who works 8 p.m.u ntil 7 a.m. working on a 7 day rostor so this works well for me as I am able to have an increased income from the 30 percent loading but in saying that the trade off is now being Vitamin D deficient. In saying this this also works for me beause I need to eliminate risk of frther basil cell and swaumous cell carcinomas. My night shift …	5	5	8	5	5	4	3	3	4	4	2	2	2	2	4
1	1	2019-03-15 10:29:02	2019-03-15 10:44:38	100	936	1	2019-03-15 10:44:39	R_2TzaiRpLJa7ZjgQ	2	2		5	7	1	5	5	1	1	4	1	3	4	4	10	10	50	20	10	3	15	11	10	3	I wake up, check facebook, have breakfast, watch tv, go online, apply for jobs, do surveys, go on facebook, feed chickens, collect eggs, do housework, watch tv, cook dinner, clean then go to bed	9	9	5	9	9	5	5	4	5	4	3	3	3	3	3
1	1	2019-03-25 10:21:55	2019-03-25 10:36:59	100	903	1	2019-03-25 10:37:00	R_2upuwi8zHGlOVeC	3	1		1	7	1	7	7	1	1	1	1	4	4	3	20	25	30	20	5	2	4	5	5	5	Daily life is pteyyy much routine. Up at 6am, help partner prepare breakfast and ready the children for their day at school and day care most days. Them 39 min commute to work, doing 7.5 hours work spread over 8.75 hours at workplace. Return commute 30 mins and home about 6pm. Short play with kids before baths, dinner and then bed. Finally some adult time from about 7.45pm. Then zzzz. Next day, d…	9	9	8	9	9	4	4	4	4	4	3	4	4	3	3
2	1	2019-04-10 15:29:22	2019-04-10 15:53:04	100	1422	1	2019-04-10 15:53:05	R_2V2sGmBFLB9Wbso	2	1		5	7	1	7	7	1	1	1	1	4	4	4	20	40	20	19	1	1	13	7	5	6	I wake up, s*** shower and shave, have breakfast with my wife and kids, then get in the car and reluctantly drive off to the job that eats up the best years of my life. If I didn't have to, I would never work a day in my life, but I have to put food on the table so there's no choice. I talk to my co-workers, who are all fine enough people but nobody I would choose to spend time with if I didn't h…	5	5	8	5	5	3	5	2	3	4	4	3	2	3	3
2	1	2019-03-27 12:30:45	2019-03-27 12:40:05	100	560	1	2019-03-27 12:40:06	R_2V3K20lYhORSghf	2	1		6	5	3	5	6	1	5	6	5	4	4	6	5	5	60	20	10	2	12	8	5	6	Every day , I go to work and come home and sleep. I get the weekends off. I have a couple of friends and some friendly colleagues. I don't feel happy or sad, but I am bored	8	5	5	5	5	5	3	4	5	4	4	4	4	4	5
1	1	2019-03-22 15:22:04	2019-03-22 15:41:05	100	1140	1	2019-03-22 15:41:06	R_2v62uG1CzAdQunV	6	1		1	7	1	7	7	1	1	1	3	2	1	2	20	20	40	15	5	5	15	10	3	4	get out of bed do the gardening clean the house dress and go out take the dog for a walk on the beach,when we are finished we go to the coles complex buy the paper and do our shopping then go back home then we have lunch read the paper then we might go fishing for a couple of hours, some days we might drive into Kempsey or port Macquarie for a drive and do a bit of shopping then go home have dinn…	5	9	8	9	9	4	5	4	4	4	4	4	4	3	4
2	1	2019-03-28 18:03:59	2019-03-28 18:22:05	100	1085	1	2019-03-28 18:22:06	R_2V8yew3cVzWYmaK	5	1		2	7	3	5	6	5	7	6	4	4	1	1	10	10	63	15	2	1	3	3	7	8	I start my day at 0400 and arrive at work by 0445 to commence my day, I manage a team of 77 personnel and allocate them top tasks within the training organisation I manage. I generally head home around 1700 and then have dinner and relax before retiring around 2000. I am approaching retirement in the next 18 months and will leverage off my employer to finance a change in my career to align with A…	5	5	3	5	5	3	4	3	3	3	3	5	5	4	4
1	1	2019-03-22 14:54:51	2019-03-22 15:24:14	100	1762	1	2019-03-22 15:24:15	R_2V9CdZYjUxIB8NE	6	2		2	7	1	7	7	1	1	4	4	1	1	6	40	20	10	15	15	5	14	9	4	4	After a cuppa and breakfast, I usually tackle housework and think about how I could possibaly increase my cash flow given the fact that I am 71 years old and employment opportunities in my area are non existant. When housework and gardening is done, I do online surveys to try to add a little extra to my meager income. I stay in touch with family and friends as often as I can and . enjoy time out …	9	9	9	9	9	5	5	5	5	5	5	5	5	3	5
2	1	2019-04-09 15:12:35	2019-04-09 15:31:50	100	1154	1	2019-04-09 15:31:50	R_2vYUFaFiDnkbWQA	4	1		1	6	2	6	6	2	2	2	4	3	4	4	10	20	30	30	10	2	13	9	6	3	there is no belonging for me because I cannot afford anything. I cannot afford to go out, I have mental health issues which are made worse my this, I have very limited social interactions because of the limited money I have. I feel dead waking up, and it is hard to get by doing basic daily activities. I do a lot of research online and I usually learn that way, spending a lot of the day online. My…	5	5	5	5	5	4	4	4	4	4	2	3	2	2	3
2	1	2019-03-27 12:32:50	2019-03-27 12:41:41	100	530	1	2019-03-27 12:41:41	R_2w6POb0B6JuHloH	4	1		2	5	4	5	3	5	5	5	5	3	3	2	5	15	50	20	10	4	14	8	4	7	I start generally getting our two kids out of bed, cook breakfast and then drive them to school about 10 minutes away. I might go out for coffee, do some grocery shopping and then go home to my chores as im a house dad, i might look at face book and instagram and watch the news, listen to some music, call friends or family depending on the day and my mood. being in aussie means im relatively safe…	9	9	8	9	9	4	4	4	3	4	3	3	3	3	3
1	1	2019-03-15 14:34:05	2019-03-15 14:48:02	100	836	1	2019-03-15 14:48:03	R_2wgdyftTdAcrsw8	5	2		1	5	2	2	5	5	5	6	2	4	3	3	10	20	50	15	5	1	5	4	5	6	Get up early start working before 6 head to the office for 7.work until 4.30.come home to my family spend soemtime unwinding have a lovely family meal maybe do some gardening maybe watch a show or listen to music and go to bed to start again	5	9	3	5	5	4	4	4	4	4	2	2	2	2	2
1	1	2019-03-22 14:53:57	2019-03-22 15:06:25	100	747	1	2019-03-22 15:06:25	R_2WGZPha5s27y2Ns	6	1		2	5	3	5	6	3	4	3	2	3	4	3	10	15	60	10	5	1	15	10	10	5	I am a beef farmer on a small property in southern Queensland. My wife and I still live and work on the farm. Our day consists of dealing with cattle, pest & weed control etc. As we are now older, we do not work as hard as in the past - we also receive age pension which is just as well as the farm has not returned any income for the last 2 years because of drought. The farm is for sale with our i…	5	9	3	9	5	4	4	3	4	4	4	4	3	2	3
2	1	2019-04-01 17:00:38	2019-04-01 17:21:45	100	1266	1	2019-04-01 17:21:46	R_2WIrYpgnZg0FqUy	1	1		1	6	2	5	6	2	3	6	4	3	3	4	5	30	30	15	20	2	15	9	4	5	I usually wake up around 9am and do normal everyday activities. I will walk the dog, talk to family, maybe see if friends want to do something or go out shopping. Then at 3pm I will go to work until around 7. I am content with this way of living.	9	5	5	9	9	4	4	3	3	3	2	3	3	2	3
2	1	2019-04-09 15:42:41	2019-04-09 16:26:45	100	2643	1	2019-04-09 16:26:45	R_2WJeJeLGYSuTUiI	2	2		1	5	2	5	4	3	4	5	4	4	5	5	20	25	27	25	3	1	12	5	4	5	To me, life is like an experiment by nature to cultivate life through countless trials and errors. Although this has been led astray by most humans who have developed the idea to destroy most life	5	5	8	5	5	4	3	3	4	3	2	2	3	2	3
1	1	2019-03-22 15:14:30	2019-03-22 15:37:29	100	1379	1	2019-03-22 15:37:30	R_2wnmTMSlY6VfXO4	4	1		7	7	3	7	7	1	5	5	5	3	4	3	10	10	10	20	50	1	5	5	3	3	I have an injury that occurred at work a year and a half ago, daily I struggle, I live from pay check to pay check, my wife has returned to work so we can make ends meet, I care for my daughter who is 2 during the day, we both feel exhausted by the end of the day, we only have one car so my activities are limited, we don't go out we have few friends, we have not been on a holiday for 6 years, if …	8	5	8	5	5	4	4	4	4	4	3	3	3	3	3
2	1	2019-04-10 15:14:37	2019-04-10 15:39:35	100	1497	1	2019-04-10 15:39:36	R_2X6UEgMzUc883V0	6	1		1	6	3	7	7	3	4	3	3	3	3	3	23	35	30	10	2	5	14	10	7	8	i'm retired, so daily activities somewhat restrained, with friend groups from school, work, and all around my own age. had however a very privileged professional life, not a well paid one but very rewarding. rewarded eventually with an AM, i only wish more people would recognise that reward is in the longer term better than dollars.	9	9	8	9	5	5	3	5	3	5	4	4	3	3	4
2	1	2019-03-28 13:46:30	2019-03-28 14:16:26	100	1795	1	2019-03-28 14:16:27	R_2xGcf0v2tF5XXnF	2	2		1	5	3	3	3	4	4	3	4	4	5	5	10	20	20	20	30	4	15	10	5	6	well my life has quite a similar routine everyday with little bit changes here and there. I have kids who are preschool age and most of my life revolves around them and doing things considering them first. so my normal day would be waking up with the kids doing all the house chores and feeding them, cleaning them, playing with them. i do work from my home for about 2 hours a day thats when the ki…	3	5	5	5	8	4	4	4	3	2	4	2	2	4	2
1	1	2019-03-25 09:18:39	2019-03-25 09:38:00	100	1160	1	2019-03-25 09:38:00	R_2Xh72SxXbCjQKuP	4	2		1	7	1	7	7	2	1	2	2	4	4	5	20	0	50	0	30	3	15	9	3	5	My daily routine from Monday to Friday consists of getting up in the morning, my husband goes to work early in the morning, having breakfast with my 10 year old daughter, taking her to school, cleaning the house, having lunch, picking up my daughter from school, my husband comes back from work, we have dinner, watch tv and go to bed. On saturdays we normally do our grocery shopping together and o…	9	9	5	9	5	5	5	5	5	5	4	4	4	4	4
1	1	2019-03-22 15:10:04	2019-03-22 16:05:29	100	3325	1	2019-03-22 16:05:30	R_2YfgD6iwxU9e2Ke	6	1		1	7	3	7	6	4	5	5	5	5	3	7	5	35	40	15	5	5	13	6	5	6	Rise no later than 0700. Breakfast. Check and tidy garden as necessary. Go to Auspost to empty PO box. Attend to mail. Attend to emails. Online banking – awareness of credits and debits. Once a week do online shopping Woolworths. Once or twice a week go to shopping mall with spouse for non-supermarket shopping. Occasional driving as parish volunteer. Woodwork – making e.g., candlesticks, Christma…	5	5	8	5	5	4	4	4	4	4	4	3	3	3	4
2	1	2019-04-12 15:55:17	2019-04-12 16:04:54	100	576	1	2019-04-12 16:04:54	R_2yfiJ2ybMHPoyK7	2	2		1	7	1	7	6	6	3	4	4	5	5	4	10	30	40	10	10	1	12	5	10	7	I am on maternity leave at the moment with no personal income and no benefits. I will return to work soon. My day currently consists of waking, dressing my child and myself, going to the gym, doing house work, cooking meals	5	9	8	9	5	4	5	4	5	4	3	4	4	4	4
2	1	2019-04-10 16:06:42	2019-04-10 16:24:19	100	1056	1	2019-04-10 16:24:20	R_2YLoS2bJAjBI4PQ	6	1		3	7	1	7	6	2	3	2	2	3	4	3	19	32	26	15	8	1	13	8	7	4	I am able to get by through actively budgeting and ensuring that all ligths are turned off when a room is not in use and rarely going put. My household uses coupons to purchase groceries, and our vehicles sparingly due to the cost of fuel. Any medicl expenses set us back and we are unable to save much.Our daily activies tend to be maintain thing the house and yard in a clean and tidy condition , …	5	5	8	5	8	4	4	4	4	4	3	3	3	3	3
2	1	2019-03-28 14:50:09	2019-03-28 15:04:53	100	883	1	2019-03-28 15:04:53	R_2YS9mFFN45M3UUo	5	2		2	4	3	6	5	2	2	6	4	5	5	4	10	15	35	20	20	5	15	6	10	7	From Monday to Friday I look after my 1 year old granddaughter. My husband subcontracts to a large company. I often take my granddaughter out to the shops about 2 or 3 times a week. My husband & I try to get away once a month for a weekend and have at least 2 major holidays a year. We hope to live a well off life when he retires as well. I have arthritis so I usually wake up in pain. My husband a…	9	9	5	9	9	4	4	4	4	4	3	3	4	3	3
2	1	2019-03-26 16:35:05	2019-03-26 17:06:26	100	1880	1	2019-03-26 17:06:27	R_2YWKz0V8qjslBP8	2	1		1	2	4	1	3	6	7	7	7	6	7	4	10	35	30	20	5	1	13	7	5	8	I work more than 12 hours a day, including weekends. I save almost everything I earn. I earn money by working for a business and running by own financial interests. I spend less than $200 a year on entertainment. I don't watch TV or stream online/cable content. I live to earn money and invest it. I care more about financial security than enjoying life. My family migrated to Australia with nothing…	5	5	5	5	5	4	4	4	4	4	4	4	4	4	4
2	1	2019-03-26 16:14:40	2019-03-26 16:29:36	100	896	1	2019-03-26 16:29:37	R_2ZI9AmosvnRDz6l	3	2		5	6	2	6	6	3	3	4	3	3	4	4	5	10	50	20	15	4	15	7	6	3	My normal day revolves around my children. Providing them with meals throughout the day, making sure the house is cleaned after them. Making sure they have clean clothes and clean dishes. thinking of fun activities to do at home/go to to stimulate them. Getting them ready for their weekly activities. My main interactions are with my children, sometimes with others in the community. It can be hard…	9	9	8	9	9	5	4	4	3	4	3	4	3	3	3
1	1	2019-03-22 14:58:14	2019-03-22 15:12:07	100	833	1	2019-03-22 15:12:08	R_2zS9Cz3V4iCugBv	5	1		2	5	2	6	6	2	1	3	2	2	4	3	15	45	20	15	5	4	14	10	4	4	Most of my days consist of dealing with health problems. I wake up have breakfast do mild exercise and then spend the rest of the day reading watching television and relaxing. I am in a situation where my Doctor will not pass me as fit to work until my specialist makes a final diagnosis of my condition. So far the genetic testing has taken 11 months. So I am pretty much in limbo.	5	5	8	5	8	4	4	4	4	4	4	3	3	3	3
2	1	2019-04-09 15:18:14	2019-04-09 15:32:33	100	858	1	2019-04-09 15:32:33	R_2ZX0Mfh43rATApV	3	2		1	7	6	7	7	7	7	7	7	7	7	6	0	0	100	0	0	1	12	6	5	10	I feel like Australia is a mix of lower class and middle class and I rarely see any rich people out, they are the social groups I see. Most people in Australia from lower or middle class are very nice people, I find the upper class people tend to keep to themselves and don't have the reality of what it is like for others.	9	9	9	9	9	5	5	5	5	5	5	5	5	5	5
2	1	2019-04-10 14:32:05	2019-04-10 14:54:33	100	1347	1	2019-04-10 14:54:34	R_302XUpfFayV1V86	5	2		1	5	3	4	4	4	4	5	3	4	4	4	10	10	50	20	10	2	13	6	4	7	In general, my day to day life is pretty routine. I wake up each morning and collect a few groceries from the local supermarket. I make breakfast for myself and other family members if they are home. Usually during the day I will run every day errands, perhaps visit a shopping centre or partake in any other activities I choose. These are mostly completed on my own or with my daughter if she is wi…	9	9	8	9	5	4	4	4	4	4	3	3	3	3	3
1	1	2019-03-22 14:45:18	2019-03-22 15:13:11	100	1672	1	2019-03-22 15:13:11	R_3ag9DOMN5AVvvNL	5	2		1	5	3	5	3	5	5	5	5	4	4	4	10	30	40	15	5	1	12	8	10	5	The bulk of my day revolves around work as a divorced person whose children are grown. I generally work 45 hour weeks Mon-Fri with a 50 minute drive each way. Have worked at the same place for over 10 years with people I also consider friends. After work I visit my children and grandchildren a couple of nights per week..head home the rest of the time. I generally either exercise or at least go fo…	5	5	3	5	8	4	3	3	3	3	3	2	2	2	2
2	1	2019-03-27 12:11:43	2019-03-27 12:31:00	100	1157	1	2019-03-27 12:31:01	R_3CZ45B4S3eC3oRZ	6	2		1	7	3	6	6	4	3	5	4	4	4	3	10	10	50	20	10	5	12	8	3	5	Sport Program Management (voluntary) about 2 hours Help out at dog pound (voluntary) about 2 hours Domestic duties about an hour Beach 1 hr (walking or swimming) Food prep Social media - twitter etc Meet up or talk with friends and family daily Often have visitors to stay over	9	9	5	9	9	3	4	2	2	3	4	4	4	2	4
2	1	2019-04-10 19:16:34	2019-04-10 20:32:44	100	4569	1	2019-04-10 20:32:45	R_3De8rGn3gkJ1ydE	6	1		1	6	3	3	2	4	5	5	5	4	3	3	2	15	64	18	1	5	13	9	7	6	I am recently retired, so my average day is nothing like it was for the previous 40 years. I get up early (not as early as I used to) and spend most days doing any or all of these things: online surveys, helping my aging parents, looking after our finances (including a share portfolio), watching a lot of sport on TV, lying down & listen to music (hard rock, heavy metal, blues) on an mp3 player vi…	9	5	8	5	5	4	4	4	5	3	5	3	2	2	4
2	1	2019-03-28 12:33:21	2019-03-28 12:57:53	100	1472	1	2019-03-28 12:57:53	R_3DjsBSkwVOqBV5V	3	1		2	6	2	5	6	4	5	5	3	4	5	4	5	15	64	15	1	1	5	7	5	6	I wake up early (around 430am) and I am feel very keen to get out of bed and get moving. I then have a healthy delicious breakfast, take the dog for a walk and then go to the gym and have a shower. I feel refreshed and happy. Then I travel to work (30 min drive). I work a job I very much enjoy as it mentally challenges me and I like the people I work with. I am rarely not wanting to go to work. A…	5	9	3	9	5	4	4	2	4	4	3	3	3	3	4
1	1	2019-03-25 12:49:19	2019-03-25 13:02:54	100	815	1	2019-03-25 13:02:55	R_3dK9Uif1hj1HfmQ	4	1		6	5	1	5	5	1	2	2	4	3	4	4	40	20	20	10	10	2	13	7	10	4	My daily activities consist of getting up organising kids for breakfast and driving to school, then going to work. After work drive to the store pick up the kids, make dinner and bed. It's hard to have a social life these days . My goal is to get a pay rise to be able to afford more outings and family holiday	5	5	8	1	9	5	4	5	4	5	3	3	3	3	4
1	1	2019-03-15 14:30:28	2019-03-15 14:43:55	100	806	1	2019-03-15 14:43:56	R_3e3wi92HBpgv3Xf	3	2		6	5	2	4	3	3	3	3	1	4	5	4	10	20	50	15	5	2	13	5	5	6	My daily activities involve caring for children or working in part time employment, going to the gym and working in a small business of mine. I interact with other parents, people from my gym, my family. I am shears busy with lif through work, gym, parenting and running a business. I find time to catch up with friends for social outing as I feel this is important for mental wellbeing	9	9	8	9	9	5	5	5	4	4	3	2	2	2	4
2	1	2019-04-10 17:00:54	2019-04-10 17:19:59	100	1144	1	2019-04-10 17:20:00	R_3EF79whZPSQWyaK	6	1		4	7	1	7	7	3	3	3	3	2	1	4	20	10	20	20	30	4	14	10	10	3	Wake to pain,sort out meds,takes 5 min or so,make coffee,read news online ,more coffee,then shower,shave etc. tidy up,read a book,take more meds,more coffee,check for mailman,check email and more online news and current affairs,more coffee then more meds,read a bit til time for more meds and evening meal,turn on TV and make a cup of tea,watch TV for a couple hours then bed and repeat	5	5	3	5	8	2	3	2	2	3	3	3	2	3	3
2	1	2019-03-27 13:41:19	2019-03-27 14:03:57	100	1357	1	2019-03-27 14:03:58	R_3EJPf2oCfEkkrOd	5	1		2	6	2	6	6	2	2	4	5	2	4	5	20	30	20	20	10	2	15	11	5	4	I have a Sleep disorder and wake up tired most days. I have little money and no car so I spend most day at home. My Depression makes it hard to go out and interact with others. I am a Musician and the only work I get is from playing gigs. I have a few Musician friends who come and visit me and are the main social group I interact with. If I can get myself motivated I will work on my music, practi…	5	5	5	5	5	4	4	4	3	3	4	3	3	3	4
2	1	2019-03-26 17:35:42	2019-03-26 18:13:10	100	2248	1	2019-03-26 18:13:11	R_3ez7FWhrDrxR1dM	6	1		6	7	2	6	6	2	4	3	2	4	4	5	15	20	50	10	5	5	14	10	5	7	At 86 I find a lot of my time i is focused on health matters. As I live by myself I am responsible for meals and house cleaning I regularly visit friendds to socialise and try to ameliorate the feelings of loneliness I attend Church not only for the message but also for the company I try to keep abreast with current affairs and watch TV and read the newspaper (delivered.. Over arching all is the …	9	5	8	9	5	4	4	4	4	4	4	3	3	4	4
2	1	2019-03-26 16:42:03	2019-03-26 16:54:28	100	744	1	2019-03-26 16:54:29	R_3fC8JdRVrVHKYZW	2	1		1	5	1	6	5	2	3	2	1	3	6	6	20	30	40	9	1	3	15	10	5	6	I am a university student with a long commute, and going to and attending university takes up much of my day on Thursdays and Fridays. I'm with my fiancee a lot, and she is the main person with who I have social interaction. Outside of commuting to university, I rarely leave my suburb, walking to nearby shops, restaurants and venues when needed. Local amateur gigs and art openings, as well as par…	5	5	8	5	5	4	4	4	4	4	4	3	3	4	4
2	1	2019-04-01 13:32:49	2019-04-01 13:41:49	100	539	1	2019-04-01 13:41:50	R_3fpD89nr7awSIKj	4	2		5	7	2	6	6	3	4	6	2	3	4	2	10	10	50	20	10	2	14	7	4	5	Waking up feeling tired. Get kids to school. Do grocery shopping, cleaning, washing cooking. Pick kids up from school. Organise dinner and prepare for next day. Go to work in the evenings between 7:15pm and 11:30pm. Home late, in bed at 1:00am.	5	5	5	5	5	4	4	4	4	4	3	4	3	3	4
2	1	2019-04-12 13:15:01	2019-04-12 13:32:15	100	1033	1	2019-04-12 13:32:15	R_3fSOxaH2NnC3sIV	1	4		1	7	1	6	7	1	2	1	1	1	4	2	9	40	30	20	1	4	15	11	6	3	Go to university 5 days a week. Strickly budget to be able to afford lunch with friends. Get free food each Friday from the student association,if there is any left by the time I arrive	9	9	8	5	5	4	2	1	2	3	4	3	2	3	3
2	1	2019-03-27 12:07:44	2019-03-27 12:23:02	100	917	1	2019-03-27 12:23:03	R_3fxUSFOJB5HlYD8	2	2		3	6	2	5	5	4	5	5	5	5	6	4	15	30	30	20	5	1	12	5	4	6	A usual week day involves getting my two children ready for day care or school before heading to work. After work, the children are picked up before heading home to eat dinner as a family once my husband arrives home from work. Then we start evening routines for the kids and for ourselves. Most of my daily interactions are work related and of a positive nature. Outside of this my interactions are…	9	5	1	5	5	4	4	4	4	4	3	4	4	3	4
1	1	2019-03-22 15:03:39	2019-03-22 15:21:22	100	1063	1	2019-03-22 15:21:23	R_3G3QG6TguW5lM9T	5	2		5	5	1	6	6	2	4	3	2	4	3	1	20	20	20	30	10	2	14	4	5	3	Grateful to live in Australia, feel there are opportunities to advance I do believe that some people have more limited opportunity for advancement due to their economic situation, this makes it harder for individual growth and development. Our welfare system whilst good doesn’t always provide enough opportunities or incentives to improve their situation I work 2 full days and 2 half days each wee…	5	5	8	5	5	4	4	3	3	4	3	2	2	2	3
2	1	2019-03-28 16:58:50	2019-03-28 18:12:54	100	4444	1	2019-03-28 18:12:55	R_3g6GGCoE8hcb5YW	3	1		5	6	1	6	6	2	2	7	2	4	4	4	20	20	25	20	15	1	14	10	10	5	After having breakfast, I go to work. After work, I usually relax for a while before having dinner and going to bed. My interactions mostly occur at work. The interactions themselves are cordial but rather brief in nature. Throughout the day, I usually feel quite optimistic unless something unforeseen happens.	9	9	5	9	9	5	5	5	5	5	5	4	4	4	4
2	1	2019-03-27 17:26:12	2019-03-27 17:40:21	100	848	1	2019-03-27 17:40:22	R_3GCjgramUoUIOjg	3	1		3	7	1	7	7	1	1	1	1	2	2	1	30	30	20	5	15	2	14	10	5	4	always trying to 'stay ahead' with the rising costs of EVERYTHING. a challenge to simply 'live' . this from my experience applies to most people. this 'system' was never built for any & all to 'thrive'	8	8	8	8	8	4	4	4	4	4	3	3	3	3	3
2	1	2019-03-28 11:58:17	2019-03-28 12:12:51	100	874	1	2019-03-28 12:12:52	R_3HNs5TJ8pMLCDyR	4	2		2	5	1	4	5	2	3	4	5	4	5	5	20	25	30	10	15	3	15	6	5	6	I wake up each day doing my morning run after that a shower and then get the kids ready for school. I have to prepare breakfast for them and their school lunch. Drop them off to school, have my breakfast at home and start my house duties. After this i do some online jobs if i don't have an errand to do which is like paying bills or grocery. This is typical of me on a weekdays. My children has 4 e…	5	5	8	9	9	4	4	3	4	3	2	2	2	2	2
2	1	2019-03-26 16:22:43	2019-03-26 16:43:21	100	1237	1	2019-03-26 16:43:21	R_3Ho7zwRFtiK6VbK	6	2		1	7	3	6	6	2	2	3	3	2	4	4	20	10	50	10	10	5	14	9	3	2	To try to pay my debt as much as possible as the bank took me all my belonging it is very hard to coop. I have to be very careful to be able to eat at end of the month. We do not eat meat so often too expensive, no intertaining	5	5	5	5	5	4	4	4	4	4	4	4	4	4	4
2	1	2019-04-10 14:57:16	2019-04-10 15:08:31	100	674	1	2019-04-10 15:08:31	R_3HwgQFA7AZWLQQt	5	1		5	7	3	7	7	3	3	3	3	5	5	3	5	15	60	19	1	1	4	6	6	9	Each morning I get up, shower dress and take public transport to work. It's a one hour trip. I work for the federal government so I rarely deal with anyone except other public servants and I mostly socialise with them. In the evenings I either stop and visit my mother for dinner or eat at home. A couple of times each week I treat myself to dinner at the local Thai restaurant. It is quite routine …	5	5	8	5	8	4	5	4	4	4	4	3	3	2	3
2	1	2019-03-27 12:11:43	2019-03-27 12:37:39	100	1556	1	2019-03-27 12:37:40	R_3HZzxggv6y7cdgF	5	2		5	5	2	6	7	5	4	2	1	3	5	5	15	28	45	10	2	3	14	10	5	5	I have suffered from depression for many years & have lost both parents & my best friend in the last two years. I’m unemployed but have been looking for work for the past 3 years. I sleep poorly & wake up late morning/early afternoon. I had to move to a small country town due to finances & am quite isolated. Every day is a struggle but I live in hope that things will improve.	5	9	1	9	8	4	5	5	3	4	4	4	3	3	3
1	1	2019-03-15 15:06:30	2019-03-15 15:27:13	100	1242	1	2019-03-15 15:27:13	R_3I06Z0kbH2xMqrV	6	1		1	5	2	6	5	2	2	5	6	3	3	3	10	15	45	20	10	2	12	8	5	7	My day has a routine that doesn't really vary much. I work as a carer in the community services industry. This means I have considerable social interactions with individuals in various state of situations. Feelings and thoughts vary depending on the situation of the people I look after. Some mornings when I wake there is a feeling of a day to look forward too, whilst other days have the feeling o…	5	9	3	5	5	4	5	4	5	4	4	3	3	3	3
2	1	2019-04-12 12:03:09	2019-04-12 14:00:10	100	7021	1	2019-04-12 14:00:11	R_3I6mHFLdgb8avSW	2	1		1	4	2	5	4	3	3	3	4	5	5	5	30	20	30	15	5	1	4	3	7	7	Go to work, have a good set of mates, enjoy life pretty well with no major issues. Try to focus on the positive as often as possible. Hoping to continue to expand my horizons here as an expat but never fully rule out moving back home. Really enjoy the lifestyle in Australia but recognise it's not equal everywhere. Better attitude to work lofe balance which I appreciate but again not in every indu…	5	5	8	5	5	4	4	4	4	4	3	3	3	3	4
1	1	2019-03-15 10:41:58	2019-03-15 11:03:39	100	1300	1	2019-03-15 11:03:39	R_3Jg1wiiooaKc8gx	3	1		5	6	2	5	6	2	3	2	3	5	5	6	10	20	45	20	5	1	12	6	9	7	Average day starts early for me. I wake up and excersise and meditate to feel relaxed and ready for the day. After that I feel great and go to work, looking forward to socialise with colleagues there. We have coffee in the morning and unwind before starting to work. I usually have strict plan of the day at work and tick the list as I go. My work is relaxing and interesting but challenging for pro…	5	9	5	9	5	4	4	4	2	3	3	3	3	3	3
1	1	2019-03-21 14:58:32	2019-03-21 15:14:23	100	950	1	2019-03-21 15:14:24	R_3Jhp8j9KnFqsQ6v	1	2		1	7	3	6	3	5	6	5	6	5	1	2	5	10	60	20	5	2	15	6	4	6	Morning - Get up, ready and have breakfast and head to work if I am on the schedule for that day. During most days - Work and advance skills on the computer whilst listening to music. Or relax watching youtube or playing games. Don't really stay in contact with my old highschool friends anymore. Only talk with my boyfriend and not really anyone else. Generally talk about the stress of working and…	8	5	8	5	5	3	4	2	2	2	2	3	3	2	4
2	1	2019-03-27 12:16:22	2019-03-27 12:34:57	100	1115	1	2019-03-27 12:34:58	R_3KC7ZMCBwZqvWLP	6	1		2	7	1	7	7	7	1	1	1	3	1	1	10	30	30	20	10	5	15	10	3	4	Usually wife does all indoor chores I do most outdoors ones. She does all the cooking, cleaning, etc. I read the news on the computer mornings before going outside to work. We are retired. I have serious lower back issues which does prevent me from doing many things I would like to do. I'm on lots of medications for back and nerve pain. I enjoy living rural on 40 acres, and a 2 acre garden to ten…	9	9	8	9	9	5	5	5	5	5	4	4	3	2	4
2	1	2019-03-27 13:55:31	2019-03-27 14:06:13	100	641	1	2019-03-27 14:06:13	R_3kGk6QP8gOnK4bo	4	2		5	5	1	7	7	1	1	1	1	3	1	1	90	0	0	10	0	3	15	11	10	3	Get up in the morning, coffee & smoke Fight to get my kids back Maje more phone calls, try to keep busy & deal with my mental health issues nake dinner, work on laptop, go to bed & read them start all over again	9	9	8	9	9	5	5	5	5	5	3	5	5	5	5
2	1	2019-03-28 15:43:50	2019-03-28 16:04:26	100	1236	1	2019-03-28 16:04:27	R_3Kr3U3EE8jxFBqo	5	1		4	7	2	7	6	2	2	1	1	3	3	3	25	20	20	15	20	4	14	10	10	4	I complete some surveys and jump to the opportunities when group market forums come up, to earn some extra cash to make ends meet on my pension. I do feel sorry for unemployed people who are generally looking for work, as they are way worse off than any pensioner. I do voluntary work, and can work with politicians, leaders to work for better out comes for people in real need. I have welfare quali…	5	5	3	5	5	4	4	4	4	4	2	4	4	2	3
2	1	2019-03-26 16:23:54	2019-03-26 16:37:33	100	819	1	2019-03-26 16:37:33	R_3KvEcliYLbvlS8y	6	1		1	6	4	4	2	4	6	6	7	5	4	4	3	4	75	15	3	5	13	8	10	7	If I wake up, I am happy as I am still alive. Nothing else matters. Travel a lot, shoot firearms a lot, nothing else matters. No such thing as a normal day when retired, best thing I ever did. get called back now and then to help out at work, but mainly just enjoy myself and family, and travel and shooting.	8	5	8	5	5	3	4	3	4	3	4	2	4	2	2
1	1	2019-03-25 10:34:08	2019-03-25 10:46:05	100	716	1	2019-03-25 10:46:06	R_3MGt4w7tSBFcAAk	5	2		8	6	2	5	5	3	4	4	5	5	3	3	15	25	30	20	10	5	15	9	3	6	I feel I have a good life. I'm retired at an early age. My husband is the love of my life. We have 3 dog's and everyday we get up and walk them. My family is everything to me. We have 6 great nieces and nephew and spend a lot of our week taking and picking the kid's up from school. We love spending time with them. We have a son who is about to be married and hopefully Grandchildren soon.	9	9	5	9	9	4	4	4	4	3	3	3	2	2	3
2	1	2019-03-28 17:04:58	2019-03-28 17:30:20	100	1521	1	2019-03-28 17:30:21	R_3Mm7xuDv6T330Zo	3	2		1	7	2	6	7	1	2	5	1	3	6	4	0	40	50	10	0	3	15	9	4	7	At the moment I am doing flexible casual work as well as studying, so I get up and organise my day and then head over to my work (dog sitting). We go for a 1.5 hour walk and enjoy the sun. I usually talk to a couple of friends via text a day. We talk about life things but it's quite light hearted and we enjoy talking about fun things, sending pics of cool dogs etc. Throughout the day I have a lot…	5	5	5	5	5	5	5	5	4	5	2	2	2	2	2
2	1	2019-03-28 16:19:45	2019-03-28 17:02:23	100	2557	1	2019-03-28 17:02:24	R_3MRQe37ov5M23A8	5	1		1	5	3	4	3	4	3	4	4	5	4	4	5	10	50	20	15	5	13	6	4	7	Most days involve a long walk with my partner through parklands and along waterways. We have the opportunity to appreciate the beauty of our scenery and also observe the many types of native birdlife in a semi natural environment. I participate in a sporting group that form the main portion of my interactions. A great place to grow up in and grow old in.	5	9	5	9	5	3	3	3	4	3	4	3	5	2	4
2	1	2019-04-10 16:37:58	2019-04-10 16:54:30	100	991	1	2019-04-10 16:54:32	R_3n2A5envVFP9hMG	5	1		2	7	3	6	7	4	3	5	3	4	3	4	10	20	45	24	1	4	15	7	7	7	I do not have a regular job so I do not spend most of my time at a work location. The start of my day is less hectic and I tend to have a more leisurely start to the day than most people. I spend most of my time at home which is different to most people. I would spend more time on my own than most people and have less social interactions. I tend to have limited contact with people outside my demo…	5	9	3	9	5	4	2	2	2	2	3	4	2	2	4
1	1	2019-03-22 15:04:27	2019-03-22 15:17:21	100	774	1	2019-03-22 15:17:21	R_3nkmwZERjxsNgkW	6	1		6	7	3	6	6	2	6	6	2	3	4	4	10	20	25	25	20	5	15	9	4	3	I spend my day doing online surveys for mental stimulation and to earn money. I see my neighbours several times a week and see my children and grandchildren weekly. I walk for approximately 2 hours per day 6 days a week - to keep fit. I wake up enthusiastically each day and look forward to the day.	5	5	5	5	5	4	4	4	4	4	4	2	4	2	4
1	1	2019-03-22 14:49:40	2019-03-22 14:59:52	100	611	1	2019-03-22 14:59:52	R_3nOXEovCgeGhEjo	6	2		4	5	2	6	3	5	5	5	3	3	4	3	10	10	60	10	10	5	12	8	7	4	we live on a farm which means there is always work to do outside. I also quilt, read, stitch and am a member of 5 community groups which are supportive, caring and creative. I wake up thinking about how to get the farm productive again. I enjoy meeting friends and family.	5	5	3	5	3	4	4	4	4	4	2	2	2	2	2
2	1	2019-03-26 13:50:37	2019-03-26 14:09:10	100	1112	1	2019-03-26 14:09:10	R_3O0xh4eiVnUV3ju	6	1		2	6	3	5	3	4	5	4	5	3	3	3	10	20	40	20	10	5	15	9	3	5	being retired most days are much the same.get up have breakfast walk dogs maybe go to the shops. s ocial interactions are playing table tennis on 2 days of the week for 3 hours and 2 hours at my age i have no goals or motivations just exist from day to day	5	5	5	5	5	4	4	4	4	4	4	4	4	4	4
2	1	2019-04-09 16:25:43	2019-04-09 16:52:44	100	1621	1	2019-04-09 16:52:45	R_3O8J0QQl4kTesic	5	1		1	7	2	5	6	3	3	4	4	2	2	5	26	20	30	10	14	2	12	7	4	3	I go to work every day that I’m imployed which is two and a halve day’s,the other day’s of the week I do some home jobs. A couple of days a week I meet a couple of my good friends,some things we have a late game of golf,only nine holes, or we just meet and pass the time.	8	8	8	8	8	4	5	4	5	4	4	3	3	3	4
2	1	2019-03-30 02:36:43	2019-03-30 03:08:57	100	1933	1	2019-03-30 03:08:58	R_3oMlK1JTO8R5eZO	5	1		5	5	3	6	5	2	3	5	3	3	5	5	10	20	30	30	10	2	13	8	10	5	Get up at 6 am make breakfast getting up is OK but became very tired during the afternoon. On my days I work Friday Saturday and Sunday are very busy and come Monday tend to sleep in till 9 am Tuesday Wednesday and Thursday clean the house do some shopping and some gardening. Usually on the computer at night and television only for the 6 pm news for an hour. We go out for dinner twice a week with…	8	9	5	9	5	3	4	3	3	5	3	5	4	4	5
1	1	2019-03-22 14:54:26	2019-03-22 15:13:12	100	1125	1	2019-03-22 15:13:12	R_3Oozqvf6fPva2tV	6	2		2	7	1	7	7	1	1	1	2	2	3	3	10	10	10	30	40	5	14	10	4	6	I enjoy bus trips as social outing with clubsI belong to. At home I regularly read, garden and use a computer. I join family for outings and lunches and gatherings at homes or elsewhere.	8	5	8	5	5	4	4	3	4	3	3	3	3	3	3
1	1	2019-03-25 09:16:43	2019-03-25 09:30:49	100	845	1	2019-03-25 09:30:49	R_3pgKTacydvVTN5C	4	2		2	7	7	5	4	4	4	4	4	3	5	4	20	50	20	8	2	2	14	10	4	5	I can't go to work plan trees are clock in clock out the sub contract I get paid rather than stop as much as I like to send it to me so shit well I'm not very social day going down the park and saying hello to the locals what motivates me is my dog and the fact that I have said people expected to have to get you to do not like to get bills are great thing in my life ticket to create beauty and of…	5	5	8	9	5	4	4	4	4	4	4	3	3	3	4
1	1	2019-03-25 09:35:33	2019-03-25 09:55:20	100	1187	1	2019-03-25 09:55:21	R_3phjdKQM31Yr53i	2	2		5	6	2	7	7	2	3	3	3	4	4	4	30	30	20	10	10	1	12	4	10	7	Wake up Get ready for work, drive/bus to work. Tired wish I was back in bed. Get to work - start setting up. Day flows as normal, Wondering about how I will ever buy a house. Get home, exercise. read/watch netflix/ knit. Sleep. and repeat	5	5	5	5	5	4	5	4	3	4	4	4	4	3	4
2	1	2019-03-28 11:59:11	2019-03-28 12:25:15	100	1563	1	2019-03-28 12:25:16	R_3phZEYco8b9ynx7	6	2		1	7	1	6	7	2	2	2	3	2	3	4	10	10	60	15	5	5	14	7	10	5	I wake up everyday and get my grandchild ready for school. Next is a bit of housework, this could be followed by taking my mother to doctor, dentist appointments etc, shopping for the family. I always watch TV in the middle of the day to recharge my batteries so to speak. Next is collecting my grandchild from school and going to whatever he has on after school i.e. music, MMA, surfing then it's h…	5	9	5	5	5	4	4	4	4	4	3	4	4	3	4
1	1	2019-03-25 13:44:28	2019-03-25 13:57:09	100	760	1	2019-03-25 13:57:09	R_3qsA9FqY93pzgk9	6	1		5	7	1	6	5	3	2	3	1	5	3	5	10	15	30	20	25	5	14	9	7	7	Luck to be retired my wife and I are able to use our combined superannuation as self-funded retirees to enjoy life as we lead it. We exercise every day and walk on the weekends. We shop for items we like but are not able to spend too big. We are comfortable in owning our own home and car. We do take driving holidays are stay in comfortable accommodation. Family is important and we spend weekly ti…	9	5	5	9	9	5	5	5	5	5	4	4	4	4	4
2	1	2019-03-27 15:02:45	2019-03-27 15:19:37	100	1012	1	2019-03-27 15:19:38	R_3qU8SJk4QRIGE09	3	1		2	5	2	7	6	1	2	7	4	4	4	3	8	40	40	10	2	1	5	6	5	7	my daily activites involve my work, sales manager for a distribution company. it invloves liasing with shop owners and employess. These also form my social interactions for the most part. i prioritise sales above all else to ensure the success of myself and my company. i feel safe and protected against many of the worlds evils in australia, but am also envious of those with more who seem to do le…	5	9	8	9	9	4	3	4	3	3	3	3	3	2	2
1	1	2019-03-22 15:04:38	2019-03-22 15:15:24	100	645	1	2019-03-22 15:15:24	R_3qy3DsldjyECtyT	2	1		2	6	2	6	6	2	1	7	1	4	4	4	5	10	20	50	15	3	15	11	3	3	Daily activities are grocery shopping look for jobs drs appointments general househould tasks watch tv shows look for jobs etc 2.just moved to brisbane so only interaction is visitingsiblings	9	5	3	9	8	4	4	3	5	3	4	2	1	4	4
2	1	2019-04-09 15:25:15	2019-04-09 15:36:00	100	645	1	2019-04-09 15:36:01	R_3r09Er5hZdG8mrz	3	2		1	5	3	6	5	3	3	4	5	5	5	4	7	20	40	30	3	1	13	5	10	5	I go to work, pay my bills with minimal left over and rarely go out. im just making up the characters now as I don't know how to answer this question blah b;ah blah	5	5	3	5	5	3	4	3	3	3	2	2	2	2	2
2	1	2019-04-10 18:17:45	2019-04-10 18:24:25	100	400	1	2019-04-10 18:24:26	R_3R9lTterUqrbBY3	5	1		1	3	5	3	1	4	5	5	6	3	3	4	1	5	80	10	4	1	12	8	3	4	I get up I go to work come home prepare dinner clean the house feed the kids watch a bit of telly , do these surveys to get abit of money then go to bed and do it all over again	5	9	5	5	5	4	4	4	4	4	2	3	4	3	3
2	1	2019-04-12 14:09:55	2019-04-12 14:19:54	100	599	1	2019-04-12 14:19:54	R_3rICjs0wMyxwQt8	2	2		1	5	2	4	4	3	3	5	3	4	6	5	5	10	50	20	15	2	15	5	5	6	i live with my parents at home i.e. rent free in a house where the mortgage is already paid-off. I don't pay the electricity or water bills or even my own phone bill. I'm not in debt whatsover. I use my debit card to make purchases, i don't own a credit card. I work part-time (around 10 hours a week) so everything I earn goes straight into my own pocket. I'm living comfortably at the moment, i'm …	9	9	9	9	9	4	4	4	4	4	4	4	4	4	4
2	1	2019-03-28 13:10:26	2019-03-28 13:52:11	100	2505	1	2019-03-28 13:52:12	R_3rP6zkXboWn51I3	5	2		1	6	1	4	6	4	3	3	3	3	4	4	15	40	30	10	5	4	14	9	3	4	I'm on a disability pension so I can't do a lot of walking or lifting ,im lucky I have a housemate that helps me a great desl with everyday things like washing up and vacuuming,I go to bingo on fridays and um trying to save for a car	5	5	8	5	5	4	4	4	3	4	3	3	3	2	3
2	1	2019-03-28 15:08:07	2019-03-28 15:27:44	100	1176	1	2019-03-28 15:27:44	R_3svJRs3c0p13ruq	4	2		5	7	1	6	7	1	1	1	1	4	5	6	10	20	40	20	10	2	12	6	7	6	I live in an inner city suburb, it's quite culturally diverse. I know I live with white privilege because I look white/European (even though I am not, I'm Arabic). Some people have treated me differently when they know I am half Lebanese. Some people say "I would never have known!" as though there is something else to know about me because of my cultural background. I find that strange. I live in…	9	9	1	9	9	5	5	5	5	5	2	2	2	2	2
2	1	2019-03-26 16:20:28	2019-03-26 16:34:26	100	838	1	2019-03-26 16:34:27	R_41Owgjxqzw58PAd	2	2		1	6	3	5	5	5	6	6	6	5	6	4	5	10	50	25	10	3	15	5	10	3	I am not working at the moment as my husband and I are still comfortable on only his wage. So I look after the house and do all the chores so he has the opportunity to do over time and also relax on his days off. I am happy with our life and think it works well for us. I don’t have a lot of friends though and live away from family so can sometimes feel a bit isolated	5	5	5	5	5	4	4	4	4	3	2	2	2	2	2
2	1	2019-04-12 13:03:17	2019-04-12 13:53:07	100	2989	1	2019-04-12 13:53:08	R_4UCJdn2BBqzuqlz	4	2		5	7	1	7	7	1	5	6	2	5	5	5	10	20	30	30	10	1	5	5	10	7	1. Life is generally busy with full time work, running teenage daughters around and occasionally catching up with friends and family. My priorities are to maintain a healthy diet for our family, save money and have a nice garden and home for us all. Also, our pets keep us busy and entertained. 2. We're involved in the local gymnastics club, which my oldest daughter trains and competes at. We have…	5	9	5	5	9	5	4	4	4	4	2	3	2	3	3
1	1	2019-03-15 14:33:00	2019-03-15 14:44:08	100	667	1	2019-03-15 14:44:08	R_4YHFoUjnsDOkqsh	4	2		5	7	1	7	7	1	1	1	2	4	4	4	10	20	30	20	20	1	13	4	6	5	What plans? I go to work to earn money so I can pay my bills and feed my family. I spend more time with the people at work than I do my loved ones because everything is so expensive that you have to work lots of hours NOT to get ahead, but to survive. My household income includes my two adult children but my income pays the bills (and partner). Who I meet? I am always at work and and rarely have …	9	9	8	9	5	4	4	5	4	4	4	3	3	3	3
2	1	2019-03-27 15:14:57	2019-03-27 15:25:39	100	641	1	2019-03-27 15:25:40	R_4Z2xke88Sf4A2zv	3	1		5	3	7	1	1	1	1	5	1	5	6	1	8	8	74	8	2	1	5	4	7	8	My hobbies are the only thing that keep me going to work so that I can try to find my own happiness. This is difficult in a society dominated by aggression towards white males.	5	3	5	1	3	3	3	2	4	4	5	5	5	4	5
2	1	2019-03-26 16:51:01	2019-03-26 17:03:49	100	768	1	2019-03-26 17:03:50	R_5q0hTcYif00KwU1	2	1		5	5	2	5	2	6	5	5	5	5	5	5	2	15	68	10	5	1	5	7	7	8	Usually my day consists of waking up and heading straight to work, where I am highly involved in many projects at one time, which makes my job alot of work, however I really enjoy my job so I don't see it as a chore. I see my family often, almost every weekend when I get the chance, and I have great friends at the workplace, and I still interact with my friends from high school/university through…	9	9	9	9	5	4	4	3	4	3	3	3	2	2	2
1	1	2019-03-25 11:13:52	2019-03-25 12:00:40	100	2807	1	2019-03-25 12:00:41	R_6kZiL7hdRS2I12x	6	2		5	7	1	6	5	3	3	3	3	4	4	4	10	20	45	20	5	5	14	10	5	7	caring for chickens, housework, do online surveys and Lumosity exercises, caring for garden, go to gym, travelling by walking and public transport to care for children, reading on the way, caring for children, walking a lot to keep steps up, travelling by walking and public transport, reading on the way, eating and preparing food for coming days, meditate, have a bath and wind down to get to bed …	5	5	3	8	5	4	3	3	3	3	3	3	3	3	3
1	1	2019-03-25 10:31:52	2019-03-25 10:49:45	100	1072	1	2019-03-25 10:49:45	R_6m1I2BIztNWR9f3	6	1		3	6	3	6	6	5	5	5	3	4	4	4	10	20	40	20	10	5	14	9	10	6	I am retired so my day consists of reading the local paper, going to the supermarket, watching tv, going on an occasional trip interstate or overseas.	5	9	8	5	5	4	4	4	4	4	4	4	4	4	4
2	1	2019-04-12 16:42:20	2019-04-12 16:50:45	100	505	1	2019-04-12 16:50:46	R_6RplzxvIwOCHnGh	2	2		3	6	3	4	5	2	2	4	4	3	5	4	5	30	35	20	10	2	14	9	10	5	Life for me is very busy, catching public transport to and from work and uni. i Feel stressed out all the time and like i am basically not getting anywhere at the moment, its very tiring. my socail interactions are limited due to work and studying so basically family	5	9	8	9	5	4	4	4	2	3	3	4	3	2	4
2	1	2019-04-10 14:51:36	2019-04-10 15:05:49	100	853	1	2019-04-10 15:05:50	R_6Yho8FRFP4MlfRT	6	2		5	5	3	4	4	3	3	4	5	4	4	4	10	10	60	10	10	5	14	10	4	3	Live as a pensioner quite active seem to have something to do every day.like walking and coffee with friends. Involved in my church life with activities.	5	5	8	9	8	3	4	4	3	4	2	3	2	3	4
2	1	2019-03-28 12:48:38	2019-03-28 13:06:37	100	1078	1	2019-03-28 13:06:37	R_7U6ddOVtatI9jC9	6	1		1	7	1	7	7	1	2	1	1	5	3	4	23	15	50	10	2	5	12	6	5	7	I have retired on a defined benefit pension. Effectively, I have more income, per fortnight, now than I had when working. I have paid off my house and installed solar panels and a battery. I have the money to do what I want, when I want. I spend 3 mornings each week in an adult swimming squad, 2 afternoons at a homework centre for students of refugee background. I spend many weekends, and a few w…	9	5	3	5	9	4	4	5	4	4	5	5	5	5	5
2	1	2019-04-10 14:47:52	2019-04-10 15:03:27	100	934	1	2019-04-10 15:03:27	R_7WMMOcDCCsCdp05	2	2		1	7	2	4	6	4	5	6	2	4	5	3	20	30	15	15	20	2	15	6	3	6	I am currently working 1 day a week as we have two sons at home. We generally wake up, go for a walk or go to the gym with a friend, get smoothies, visit grandparents and great grandparents, play at home. We interact with friends who have kids similar age, we generally go to the beach, indoor play centre or park. It is great to catch up with other adults and the kids love playing together. I am c…	8	5	5	9	5	4	5	4	4	4	2	3	2	2	3
2	1	2019-04-04 12:04:42	2019-04-04 12:26:20	100	1297	1	2019-04-04 12:26:20	R_86oELMybjtVIbyF	5	1		1	6	2	6	6	2	3	7	4	1	4	3	15	25	40	15	5	2	15	8	3	2	All quite boring. I usually wake up with the wife around 5am and make her a cup of tea while she is in the dunny. I will then normally look for any surveys to do and do these until it is time to get the little one ready for school. Following taking her to school, I would normally go to the local supermarket to get some beverages for the day, then come home and check for more surveys. Failing that…	9	9	5	9	9	4	5	3	4	4	2	3	2	2	3
2	1	2019-03-26 16:16:21	2019-03-26 16:25:46	100	565	1	2019-03-26 16:25:47	R_86VM8XhmIWxcx1L	3	2		2	7	1	6	7	3	3	5	4	4	5	4	5	10	45	30	10	2	13	9	10	6	I get up, eat a healthy breakfast. either have kids, work, or a day off. work is enjoyable for the most part. kids are hard work, leisure days are lovely either spent alone or with a friend	9	9	8	9	9	5	5	5	4	5	2	3	3	3	3
2	1	2019-03-27 13:40:04	2019-03-27 14:33:34	100	3210	1	2019-03-27 14:33:35	R_8qA1Mp6H7HMsvbX	1	2		1	6	2	3	6	3	2	5	2	3	4	4	10	40	20	20	10	3	15	6	5	5	On an average day I would wake up and go to university and meet up with friends from the university, this part would make me happy to go to uni. I would also do some work for my grandma at her house and see my boyfriend at the end of the dwy	9	9	5	9	9	5	5	4	5	4	2	4	4	2	4
2	1	2019-03-26 17:03:36	2019-03-26 17:15:44	100	727	1	2019-03-26 17:15:44	R_9H20avDHEf8gqdP	6	1		1	4	4	4	4	4	4	4	4	4	4	3	10	25	40	20	5	1	13	7	6	5	have breakfast. study emails on line. research news on line, morning tea. make phone calls. have lunch. run errands. research on line. dinner.	5	5	5	5	5	4	4	4	3	4	4	4	4	4	4
2	1	2019-03-28 12:28:13	2019-03-28 15:09:02	100	9648	1	2019-03-28 15:09:02	R_9MK2ype5ONB5fcR	3	2		1	6	6	5	6	5	5	6	5	6	7	6	20	20	20	20	20	3	13	9	7	6	i want a comfortable life but staying in sydney its just not possible because the cost of living is too high. i want to have a house, car n a secure job	5	9	5	9	9	4	5	5	5	4	4	5	4	5	5
1	1	2019-03-25 11:06:44	2019-03-25 12:02:42	100	3358	1	2019-03-25 12:02:43	R_9RozrHsill3PDzj	4	2		8	6	5	6	6	2	2	2	3	4	2	3	12	18	35	20	15	1	3	3	7	3	Detail to achieve an objective or goal.typically includes an outline of goals,objectives,messurements,action steps and responsibilities for each step.for motivation not to excited, have to passionate,work hard to complete the task,happy to put the time and effort to complete the task.	9	9	5	5	5	4	4	4	3	4	3	3	5	4	3
2	1	2019-04-02 14:04:38	2019-04-02 14:26:34	100	1316	1	2019-04-02 14:26:35	R_9WXTCWiJtIWJcbf	1	2		1	5	5	4	6	5	3	5	4	6	5	6	10	15	40	15	20	2	15	9	5	7	I have classes three days per week. I usually cook by myself at home as I assume this will be much healthier and save a lot rather eat out. I tend to work out at weekends and am currently having a part-time job during weekends. Thus, I keep two days for revision for my university studies. I am having a relatively small group of friends compared as before in high school. And I tend to enjoy privat…	5	9	5	9	9	4	4	4	4	4	4	4	5	5	4
2	1	2019-03-28 15:01:43	2019-03-28 15:14:15	100	751	1	2019-03-28 15:14:15	R_AaPMIeGZAiqn0lz	3	2		1	7	1	6	7	1	3	3	1	2	2	3	20	49	20	8	3	2	14	10	10	2	I am employed on a casual basis so even though I may have a rostered shift am sometimes told morning of that I am not needed. This causes me great stress, anxiety and concern as I am financially unstable and constantly worried over life's daily expenses.	9	9	8	9	5	5	5	5	4	4	3	5	5	4	4
2	1	2019-03-28 12:18:48	2019-03-28 12:33:42	100	893	1	2019-03-28 12:33:42	R_AcXbKth1wfQOU0N	3	2		5	5	1	5	5	3	3	3	3	4	4	4	10	20	40	20	10	1	13	5	10	4	M y daily activities consist of working,excercising,walking and taking care of my dog.,making meals. I socialise with friends from work and long time friends that Ive known since school. I feel bored with my working week as same ruotine, i'd like to do more social activities during the week,meet new people and try different things.	9	9	5	9	9	5	5	5	5	5	3	3	3	3	3
1	1	2019-03-18 10:37:33	2019-03-18 11:04:35	100	1622	1	2019-03-18 11:04:36	R_AO41WpZ8uQ0DauJ	6	1		6	7	2	6	7	6	5	6	2	2	2	2	5	20	50	20	5	5	14	10	4	3	Days are spent managing acute back pain; therefore physical activities are limited to 1 - 2 hrs per day. Being on a pension means not having the funds to employ a housekeeper, so my abode is cleaned to the best of my ability. I am a loner, so social intervention is not part of my life. I wake up every day in pain, as described above my daily plan is to get thru' the day. My goal is to be happy an…	9	9	8	9	9	4	3	5	2	4	4	4	3	3	4
1	1	2019-03-25 09:27:52	2019-03-25 09:36:53	100	541	1	2019-03-25 09:36:54	R_b1HKxeBnCgANYvT	4	1		8	5	5	5	2	7	6	7	7	4	5	4	5	10	70	10	5	1	13	9	10	6	I wake up and get on the internet to check the stock market activity. I stay on my PC for most of the day looking for opportunities to make some money. Some days I will take a trip into the city to check my post box as I frequently received packages from purchases I've made. On the other days I will walk into the gym and do a weight training workout. Most days I will go to the shops to get my sho…	5	5	8	9	5	4	2	4	3	4	2	3	4	2	3
2	1	2019-04-09 15:32:51	2019-04-09 15:54:23	100	1292	1	2019-04-09 15:54:24	R_BVtXwVVZp7CzvQB	5	2		2	5	1	4	6	2	3	2	1	4	3	4	25	40	20	10	5	1	12	7	4	5	I work 5 days a week weekends are spent catching up on shopping housework etc. My main day to day contacts are with my family or co workers. Trying to get ahead so we can fix up our home. Spend more time having down time instead of making ends meet.	5	8	8	5	5	4	3	3	3	4	3	4	4	4	4
2	1	2019-04-10 14:30:21	2019-04-10 14:44:26	100	845	1	2019-04-10 14:44:27	R_CkR6mrfnpQDqKIx	2	2		5	5	3	7	5	3	3	3	3	5	5	5	5	30	50	10	5	3	15	7	5	6	My daily activities include, - traveling to and from university, attending classes and completing assignments/studying for tests - preparing home cooked meals, but occasionally going out to eat with friends or S/O - online gaming, scrolling through social media and watching youtube videos/TV/movies - searching for part time work and general household maintenance Main social interactions are with …	5	5	5	5	5	4	4	4	4	4	3	4	3	3	4
2	1	2019-03-28 15:46:27	2019-03-28 15:54:22	100	475	1	2019-03-28 15:54:23	R_DhDJRsX8V6YKqpr	3	1		5	6	2	5	6	1	2	6	3	4	4	3	10	30	35	10	15	2	4	6	3	7	I work every week day in a dental practice. I get on well with my colleagues. I speak to my close friends several times a week and we meet at least once a week. I am happy with my life, and have just acquired my first home.	5	9	5	9	5	4	4	4	4	4	2	3	3	2	3
2	1	2019-04-12 18:39:36	2019-04-12 19:00:14	100	1237	1	2019-04-12 19:00:15	R_e4ZKVO9wHg6sNm9	4	2		6	6	2	6	6	2	4	4	4	4	4	4	15	25	40	15	5	3	15	7	10	5	Life for me living in Australia is generally good. I have a partner, family and friends who look out and care for each other. Finances have been tight, but I understand and appreciate that a lot of people in society are a lot worse off than me.	9	9	3	9	9	5	5	5	4	5	4	4	3	3	4
1	1	2019-03-18 11:57:47	2019-03-18 12:07:43	100	596	1	2019-03-18 12:07:44	R_e9GduihCeMGlUxb	3	2		5	5	5	5	3	3	3	4	5	4	3	4	30	35	10	10	15	2	13	7	5	5	my day starts as usual and end with a disaster. I am tired I am weak I am worn. I do not know how to explain my thoughts and feelings. I have no friends. I am afraid of talking to anybody. Think I have a people phobia.	9	9	9	9	9	5	5	5	5	5	3	3	4	3	4
2	1	2019-03-26 16:44:28	2019-03-26 17:25:23	100	2455	1	2019-03-26 17:25:24	R_OkuMbfP8UHyf841	5	2		6	7	2	5	5	3	5	6	5	5	4	4	10	20	35	25	10	2	5	5	10	6	I’m fortunate to have been born into a European family where hard work and saving for necessities of life having good morals and private education. Early to work weekdays has always been routine and owning our home before having children means financially pressure is less. Interactions with my clients whom I have done domestic cleaning for are almost like family a decade down the track which is v…	9	9	8	9	5	4	4	4	4	4	2	4	2	2	3
1	1	2019-03-25 13:30:44	2019-03-25 13:52:03	100	1279	1	2019-03-25 13:52:04	R_OqH10fAUntk0Dqp	6	2		6	6	3	5	5	4	5	5	4	4	4	4	5	10	60	20	5	5	14	10	6	5	To be an Australian is a privilege and I am very proud of my country. I choose to live in a small regional town with the thought of being free to do as much or as little as I like within society's bounds. I love to volunteer and have done for many years. I prefer to be outside than inside; love coffee; family/friends. I do not approve of social media and will never choose to be involved. I attend…	8	5	8	5	8	3	3	3	3	3	3	3	3	3	3
2	1	2019-04-09 16:36:36	2019-04-09 16:53:37	100	1020	1	2019-04-09 16:53:37	R_Oxk3BL34wGvdsM9	2	1		5	4	3	4	2	5	5	6	6	3	5	4	5	10	55	25	5	1	12	8	10	4	I am up at 5am every work day i travel to mostly different location's because i am a tradie. I am very happy as i get to meet new people most days and interact with different nationalities and it is interesting to say the least, so my day is very social. I enjoy getting to work and doing a job i love i am a very happy person	5	5	8	5	5	3	4	4	4	4	3	4	5	3	4
2	1	2019-04-12 13:59:50	2019-04-12 14:22:33	100	1362	1	2019-04-12 14:22:33	R_p4POz83tcvstLln	3	2		2	4	3	5	6	6	5	6	6	2	3	3	40	20	10	15	15	2	15	9	10	4	I live on the gold coast...its very beautiful...but quite expensive too...lots of beaches...anyway daily routine as always,taking care of the baby...go to work pay bills...walking around the beaches with bub after work...	9	9	9	9	9	5	5	5	5	5	5	5	4	5	5
2	1	2019-03-27 15:40:27	2019-03-27 22:05:17	100	23090	1	2019-03-27 22:05:17	R_phpUAbsIvdTNQmR	4	1		2	7	2	6	6	2	2	7	3	2	6	4	10	20	40	20	10	3	15	11	10	4	I normally get up,have a cuppa and a smoke,feed my dog brekky. then.take the dog for a walk.i don't socialize very much.talk to my neighbors and visit my brother.i check on my chooks to make sure they are ok.i havent worked for 11 years because of a back injury. so things get pretty depressing.i usually wake up pretty down and out.i find it very hard to live especially been on newstart for the pa…	8	9	8	9	9	4	4	4	5	5	3	3	3	3	4
2	1	2019-03-27 12:59:25	2019-03-27 13:38:07	100	2322	1	2019-03-27 13:38:08	R_PuFWIFassIyRCfL	3	1		3	7	1	5	5	2	2	4	1	3	5	4	0	0	100	0	0	2	14	10	3	3	my daily life is often boring, on the days I work I only work half a day but I always wish I had more work, and I only work half the week, this makes it hard to pay bills and save money, so on my days off I often sit around home being bored, I fill in surveys, watch videos, tv, and sometimes play games, I might occasionally go out for a bike ride or a friend talks me into driving him somewhere, o…	9	9	5	9	9	4	4	4	4	4	3	3	1	1	2
2	1	2019-04-09 16:36:04	2019-04-09 17:07:27	100	1883	1	2019-04-09 17:07:28	R_PUL2IwrpupVE7xn	6	1		5	7	1	6	7	2	2	2	1	5	4	3	10	20	50	15	5	5	13	9	4	6	Rise about 7.30 am or when I feel like it. Prepare for the day ,have a light breakfast. Do some household chores , shopping etc have a lunch at home or out with friends. Do some gardening, exercise or go for a walk. check news on tv or internet . spend some time on internet with stuff like this survey. Watch abut of tv before bed.	9	9	9	9	9	4	4	4	4	4	3	3	3	3	3
2	1	2019-03-27 13:52:09	2019-03-27 14:02:26	100	616	1	2019-03-27 14:02:27	R_qC7laiL4h0aOW0F	4	2		1	7	7	7	7	1	3	4	1	1	1	1	75	0	0	0	25	4	15	11	10	1	I'm a single mum my partner died 7 yrs ago I've been left with bills of his to pay I'm raising a disable child I live in housing and am struggling beyond belief I can not afford necessities let alone luxuries	8	9	3	9	9	5	5	5	3	5	5	5	5	5	5
2	1	2019-03-28 15:10:10	2019-03-28 15:30:39	100	1229	1	2019-03-28 15:30:40	R_riMjPMjUMEDS2Yh	4	2		2	6	4	5	5	6	6	6	6	4	6	4	5	10	60	15	10	1	12	3	5	7	I work shifts - 12 hour days. When working I don't have time to plan or do anything else. I regularly meet with friends for catch-ups - usually partaking in alcohol at the same time. Generally feel happy, lucky to be living in Australia and having the lifestyle we do.	9	9	1	9	5	5	4	5	5	4	3	3	3	2	3
2	1	2019-03-27 12:09:33	2019-03-27 13:21:16	100	4302	1	2019-03-27 13:21:17	R_RLd39TD0xwJKUg1	5	2		1	5	1	5	4	2	1	4	1	4	3	1	10	30	15	20	25	5	15	9	10	5	A typical day for me means not waking up to an alarm, I like to start my day reading a book or my bible while eating breakfast, spending a couple of hours on the internet in some way shape or form before getting into the housework. Sometimes I will do the ironing while watching a movie as it gives me a feeling of achievement as well as doing a liesurely activity. Most days are spent at home with …	9	9	8	9	9	5	5	4	4	4	4	3	3	3	3
1	1	2019-03-15 14:31:28	2019-03-15 14:48:10	100	1002	1	2019-03-15 14:48:11	R_RUDjawVKI2hLVxD	6	1		2	7	2	7	7	1	1	1	4	5	1	5	10	25	50	10	5	5	12	8	10	8	I worked very hard overseas for 12 years and took early retirement at 56 resettled in Australia a year ago. I’m a self funded retiree and am currently doing a diploma to increase my qualifications. Life is ok and I manage day to day	9	9	8	9	9	4	4	4	4	4	4	4	4	4	4
2	1	2019-03-28 13:42:51	2019-03-28 13:55:24	100	753	1	2019-03-28 13:55:25	R_sAyEnHSJ3rS6jx7	6	1		5	5	2	4	5	5	5	5	7	3	4	4	20	0	60	20	0	5	14	10	10	6	breakfast a bit of housework. Some tv around lunch time, no lunch a bit of gardening (not much). Don't talk to anyone in person or on the phone. Dinner sausages and eggs (about all I know how to cook). Not interested in food and only eat because I have to. TV bed at 1030pm	5	9	3	5	9	4	4	3	4	3	3	4	4	2	4
2	1	2019-04-10 19:52:39	2019-04-10 20:03:48	100	669	1	2019-04-10 20:03:49	R_sd6uo54qofUzieJ	5	1		5	7	7	7	7	1	2	6	1	2	3	2	14	30	30	25	1	2	15	11	4	3	Sleep, work, get home, support special needs person, prepare tea, tend to special needs person, go to bed. Ground hog day.... Shared house, discuss needs of special care person	5	5	8	5	5	3	4	3	2	3	4	4	4	4	4
2	1	2019-03-28 12:06:35	2019-03-28 12:16:21	100	585	1	2019-03-28 12:16:21	R_svU7LLxT6YTv1Tj	3	2		2	7	1	7	6	2	4	5	6	4	4	3	10	10	30	30	20	4	5	7	3	5	I’m a stay at home mum with 2 kids under 3. My day is busy looking after the house, chores and kids, ensuring I fit in time to do duly activities with my kids. I feel exhausted but happy to be able to spend my days with my babies	5	9	3	9	9	5	5	4	4	4	2	2	3	2	3
1	1	2019-03-15 15:12:28	2019-03-15 15:33:53	100	1284	1	2019-03-15 15:33:54	R_swoBZqQ0OdZdiV3	3	2		5	7	1	6	5	1	1	7	2	4	5	4	5	20	50	20	5	4	15	8	3	5	My day involves being with and looking after my three children. We mostly stay home throughout the week, with a few planned outings. We have mainly incidental social interactions, saying hello to people on our way. Some days I do wish we had more money for activities but I do have hope for the future that we will get on top of things and I have goals to start a business in the future.	5	9	3	9	5	5	5	4	4	2	1	2	2	1	2
2	1	2019-04-09 16:36:24	2019-04-09 17:09:47	100	2003	1	2019-04-09 17:09:48	R_T5Wxy1AEAhBNeet	4	1		5	7	2	6	6	2	3	4	4	3	5	5	10	20	40	20	10	2	15	9	3	3	Health and fitness are always a priority each day. So every morning when i get out of bed, i jump on the rebounder, go for a run and do some strength exercises. Some days i go cycling and i do my best to eat a plant based diet, which includes a green smoothie and a big salad each day as well as nuts, seeds, beans, lentils. I live out of town on some land which peaceful, have a fox terrier dog and…	9	9	8	9	5	4	5	4	4	4	3	4	4	4	4
1	1	2019-03-15 14:54:11	2019-03-15 15:10:22	100	970	1	2019-03-15 15:10:22	R_u2NKLamQfdf9KAF	3	2		6	7	1	7	6	1	2	2	2	2	3	2	20	20	20	25	15	2	14	9	4	3	My life is my kids. I work at home as well as a few hours a week at my job. I take my oldest two to school. My youngest is at home with me. I clean, cook and try to keep the house as tidy as up possible. I have no friends and live with my children's father we are not together. I'm a pretty boring person. I slice meat in a deli 4 hours a week. Australia is becoming worse in not paying people overt…	5	5	8	5	5	4	4	4	4	3	3	3	3	2	3
1	1	2019-03-22 14:57:39	2019-03-22 15:14:45	100	1026	1	2019-03-22 15:14:46	R_Us7z7ibtuUsfThv	6	1		3	7	4	4	6	7	6	6	6	4	5	5	10	20	40	20	10	1	4	6	4	6	Generally I wake early to start my day, listen to the news whilst having breakfast then get ready for my day at work. I plan most of my activities the night before so I get straight into my work day. I interact with work colleagues regularly & enjoy their company. Most of my work day my time is my own to complete tasks. I don’t do Facebook at work so I catch up with friends after work as I do wit…	9	9	9	9	9	5	4	4	4	4	4	4	4	3	3
2	1	2019-04-12 14:12:03	2019-04-12 14:29:01	100	1018	1	2019-04-12 14:29:02	R_Uu0WzZ8EkKWIuid	4	2		5	5	3	5	6	3	3	5	3	4	4	4	10	10	50	20	10	2	15	8	4	5	first is getting some house work and done. getting meals etc ready for the day depending on work hours. tending to husband who is on long term back injury. getting shopping and bills paid. as well as interacting with children 18+ who are working and studying. trying to also keep things such as house renovations up on the want to do list, as well as those things which may arise, such as large bill…	9	9	8	9	5	4	4	4	4	4	3	3	3	3	3
2	1	2019-03-26 16:16:17	2019-03-26 16:30:43	100	865	1	2019-03-26 16:30:43	R_UVZBW3plWdVkbg5	3	2		3	7	1	7	7	2	2	2	1	5	5	3	20	23	50	6	1	1	12	6	3	5	My life is the same most day, early start to get in some exercise before the kids wake 5:00. Packing lunches and prepping dinner for later, dropping kids to school (multiple drops), working a full day, picking up kids, driving to kids activities, home for dinner, household duties, falling into bed at 11pm. Weekends are more relaxed, family outings, walks, rides, beach days. My interactions with o…	5	9	5	9	9	5	5	5	3	5	3	4	4	3	3
2	1	2019-03-27 12:56:16	2019-03-27 13:08:40	100	743	1	2019-03-27 13:08:40	R_vjDl2U6FN4Snghr	3	2		6	7	2	6	7	2	3	6	2	3	5	4	30	29	35	5	1	2	14	10	5	5	Wake up. Get 5 year old ready for school (make lunch, get dressed, hair/teeth brushed etc). Make own lunch, shower & dress. Take kid to pre-primary 9am (brief interactions with teachers / parents at school), go to work. Work until 2:30pm, small business with 2 others. Pick up kid from school. Go to the park for an hour. Come home, do housework, organise dinner. Get kid bathed, homework if any, an…	5	5	8	9	5	4	4	3	4	3	2	3	2	2	4
1	1	2019-03-25 09:13:18	2019-03-25 09:45:48	100	1949	1	2019-03-25 09:45:48	R_vpFcFqM0UwUxGdr	5	1		6	7	2	6	6	3	3	3	4	3	5	3	20	20	40	10	10	3	15	11	10	2	wake up at between 0530-0630 check job sites and apply for positions advertised, interact with other sites. exercise , eat and shower. Phone friends or go on a shopping trip, visit library or walk 1-3 km. My thoughts are generally regarding employment or other banal activities that arise due in part to ennui	5	5	8	5	5	4	4	4	4	4	3	4	3	3	3
2	1	2019-03-28 14:40:53	2019-03-28 14:51:12	100	619	1	2019-03-28 14:51:13	R_VQBCF2yBdUMjPih	5	1		5	7	7	7	7	1	1	1	1	1	1	4	10	20	10	50	10	4	15	11	4	4	Life is a struggle. I survive on a disability pension two thirds of my pension goes to private rental. I spend the day completing online surveys to earn extra cash or gift cards. I write and draw. I interact with authors from around the world on FB.	9	5	8	9	9	5	5	4	5	4	3	2	3	3	3
2	1	2019-03-26 17:31:14	2019-03-26 17:45:53	100	878	1	2019-03-26 17:45:53	R_VW5e3ea2831giRj	6	1		1	7	1	7	7	1	1	1	2	3	3	2	10	10	70	9	1	2	14	9	10	3	I am mainly supported by Government welfare as I care for my disabled wife. My day generally centres around meeting her needs. I have maybe 12 hours per week to indulge in lawn Bowls with my friends. This is not the life either of us imagined but it's the one we have, so we make the most of it.	9	9	5	9	8	4	4	5	5	4	4	3	3	3	4
2	1	2019-03-27 14:49:05	2019-03-27 14:57:46	100	520	1	2019-03-27 14:57:47	R_vYmDohi13z98MyR	3	2		2	6	2	6	7	1	2	4	2	5	5	4	20	30	39	10	1	1	4	6	6	8	Get up early, study for upcoming exams, get ready for work. Go to work. Panic that my car will break down and I won’t be able to afford to fix it. Work 10 hours, paid for 8. Come home, pat the cat, sleep. Then do it all again C	5	5	8	5	5	3	4	3	4	4	3	3	3	3	3
1	1	2019-03-22 08:36:38	2019-03-22 08:49:05	100	746	1	2019-03-22 08:49:06	R_x5E4CEzpYpOXaaB	4	1		1	7	2	6	7	3	3	3	3	5	4	3	10	50	30	8	2	1	3	4	5	7	My day stats waking up early, get ready to work then travel in to work. The day spent working then travel home arrive home in the dark. Dinner, cleaning up etc a bit of family time and spent time with my daughter doing homework etc and getting her to bed. Then time to watch some TV, relax, surf the net etc.	5	9	8	9	5	4	4	4	4	4	4	3	3	3	3
2	1	2019-04-09 15:25:14	2019-04-09 16:00:30	100	2115	1	2019-04-09 16:00:31	R_xF12B8RUpyET0U9	1	1		4	4	3	5	3	3	2	5	5	6	5	5	25	10	40	15	10	2	4	8	5	6	First I would wake up and get dressed do my teeth eat breakfast then I would go to my gym room and use the weights, after I would do yoga and have some lunch, then I would go to work for a few hours and return back home and eat dinner.	5	9	5	9	9	5	5	4	5	2	5	4	4	5	5
1	1	2019-03-15 14:44:33	2019-03-15 14:57:31	100	778	1	2019-03-15 14:57:32	R_yZUxnhUKHcLIFwJ	2	2		1	6	2	3	5	3	5	6	5	4	5	3	10	30	20	15	25	2	12	2	5	6	My daily activities including waking up, exercising and starting daily tasks including studying, emails etc. I work from 9-3 and then study again until it’s time to sleep. My weeekends are usually free and spent socialising or studying. I interact with all levels of society through my job, school and family. I feel quite motivated in life due to my completion of a bachelor degree and job, my goal…	5	5	5	5	5	4	5	5	5	4	2	3	3	2	4
2	1	2019-03-26 16:23:36	2019-03-26 16:37:07	100	811	1	2019-03-26 16:37:08	R_z38SkeftltJmsYF	6	1		4	6	3	4	3	4	5	6	4	3	4	4	5	20	40	30	5	5	12	8	5	6	Being retired my daily activity involves interaction with grandchildren, children and friends. Daily exercise, gardening and cooking. at least once a year I travel with my wife overseas for holidays, usually 3 weeks a year.	5	9	3	5	5	4	3	2	2	4	3	4	2	2	4
1	1	2019-03-25 09:49:00	2019-03-25 10:07:50	100	1129	1	2019-03-25 10:07:50	R_ZCbd0pYcGEpzAEF	6	1		2	2	1	6	1	5	5	5	6	4	4	6	1	9	55	30	5	5	12	5	4	6	My life is good, my Superannuation allows my wife and I to travel overseas annually. I have a network of 5-6 friend. We meet weekly for coffee. My weekdays I look after grandkids after school. My hope for the future is mainly focused on health and being able to continue to look after our home and garden.	9	9	5	9	5	4	4	4	4	4	4	3	3	2	3
2	1	2019-03-26 13:44:03	2019-03-26 14:04:17	100	1214	1	2019-03-26 14:04:18	R_ZCeutXqLotqsSc1	6	1		1	7	3	7	7	4	3	4	2	3	2	4	25	20	25	20	10	2	14	10	10	6	I prepare a few tax returns and also do some bookkeeping and accountancy work. My main social interactions a with lawn bowlers, a sport in which I participate 2-3 times weekly. My wife and myself exist on an age pension, which after paying rent and other living costs leaves very little to spend on other interests, and this position is getting rapidly more precarious.	5	5	8	5	5	4	4	4	4	4	4	4	4	3	4
1	1	2019-03-21 14:57:11	2019-03-21 15:10:25	100	793	1	2019-03-21 15:10:25	R_ZCxd5eKojjQKcBb	3	1		1	6	3	7	6	2	2	6	3	4	5	3	15	30	40	10	5	2	3	4	3	7	I start the day by getting the kids breakfast, then showered, then dressed for school. Drop the kids at school. Do the housework and chores. Pick the kids up from school. Take them to sports training. Cook dinner and then pick up kids from sport and get them to have shower before heading to bed.	5	5	5	5	5	4	4	4	4	4	4	3	3	3	3
2	1	2019-03-26 16:43:10	2019-03-26 16:59:58	100	1007	1	2019-03-26 16:59:59	R_Zdw39ypSelDDQel	6	1		2	6	6	6	6	1	2	5	5	4	3	3	10	20	40	20	10	2	5	7	5	5	Work for a pay that is not\t commensurate with my the responsibility I have. Vert few social interactions - Australians are becoming more selfish and not showing as much friendship as before. Racism and white supremacy is increasing	9	9	9	9	9	5	5	5	5	5	2	2	4	4	4
2	1	2019-03-28 12:12:17	2019-03-28 12:27:20	100	902	1	2019-03-28 12:27:20	R_ZJZG0BakGHwkc2R	5	2		3	7	2	6	7	3	2	6	2	3	4	4	10	25	45	15	5	1	12	8	10	4	I am a single parent with a teenage son with an intellectual disability (Autism). It has ALWAYS been a struggle to find good services and schools for him within what I can afford. My elderly father has recently been admitted to an Aged Care home with advanced dementia, and his prognosis is for no longer than 12 months. My elderly mother had a Stage 3 ovarian cancer last year with chemo, radio etc…	5	5	8	5	5	3	4	3	3	4	4	4	3	4	4
2	1	2019-04-12 18:34:16	2019-04-12 19:03:53	100	1776	1	2019-04-12 19:03:54	R_063xqJQvJAXHTgd	1	2		6	3	2	7	3	4	3	4	5	3	5	3	20	20	30	20	10	4	15	11	4	6	Surviving on low wages limits: activities, cash spending, economy, health. Social activities are limited in suburbs: Suburbs having less developed attractions, no parking spaces, low income with high prices More job opportunities for business entrepreneurs, people studying with easy access More youth activities to join communities: underfunded suburbs have higher rate of crimes committed by youth…	5	9	8	9	9	4	4	2	4	4	3	3	4	3	3
2	1	2019-03-28 11:54:11	2019-03-28 12:07:09	100	777	1	2019-03-28 12:07:10	R_0IogSGd7y17fIo9	3	2		5	4	3	3	2	5	4	5	5	4	5	5	0	30	40	20	10	3	4	6	5	6	I am currently pregnant, therefore I only stay at home. Now my main responsibility is to take care of the household especially the expenses and savings. I manage our cash flow and itemized the needed items that are urgent and important.	9	9	9	9	9	5	5	4	4	5	4	4	5	5	5
2	1	2019-04-09 15:35:42	2019-04-09 15:54:23	100	1120	1	2019-04-09 15:54:23	R_10qMp9iEjteD6ew	6	2		1	6	3	6	4	4	4	4	4	4	4	4	10	20	45	20	5	5	15	8	10	5	retired and take each day as it comes, have plans for future trips. very close knit family immediate and extended, have a wide circle of friends and acquaintances that we see from fairly often only one or twice a year. thoughts vary as to what is planned and occurs from day to day	5	5	8	5	5	4	4	4	4	3	3	3	3	3	3
2	1	2019-04-11 13:37:57	2019-04-11 14:30:58	100	3180	1	2019-04-11 14:30:59	R_12iieLOtmR28m0D	4	1		3	7	2	6	7	2	3	2	2	1	2	4	20	20	40	18	2	4	15	11	3	3	1. Coffee 2. Pat dog 3. Worry about electricity bill ect. 4.screen calls for creditors 5. Find a way to make what little food I have last and taste ok. 6. Wonder what it is all about and and why. 7. Try to get some sleep I have very few friends, a I can't afford to, go out make a new one's. I have no family, no job, no girl. so pretty depressed, but only consider killing myself once a week nowada…	9	9	8	9	9	5	4	4	3	4	5	4	3	4	4
2	1	2019-03-27 12:42:58	2019-03-27 13:16:41	100	2022	1	2019-03-27 13:16:42	R_12KHa5B69gCbmOV	2	1		5	4	4	4	3	5	4	4	3	5	4	4	10	20	20	20	30	4	15	9	10	2	I live a depressed life. suicide is on my mind most days and I feel like sleeping all the time. I have no friends and l feel like I am in the most worst off in the categories	5	5	3	5	5	4	5	4	3	3	2	1	2	2	3
2	1	2019-04-10 19:36:35	2019-04-10 19:53:08	100	993	1	2019-04-10 19:53:09	R_12QL0WzuPmTyv0J	6	1		5	4	3	3	4	5	6	6	6	4	4	4	3	7	65	15	10	5	14	8	5	5	As a retired person aged 76, I have frequently worked totally out of my profession as manager of motels, manager of retirement villages. I have also worked in China teaching english. My activities now mainly involve renovating my property for sale so that I move out of the corrupt state of Victoria - Danial Andrews and his cohorts and move to another state that is warmer than Victoria. I walk dai…	5	9	8	9	9	3	4	4	4	4	4	4	4	3	4
1	1	2019-03-25 09:19:07	2019-03-25 09:43:27	100	1459	1	2019-03-25 09:43:28	R_1BVnHBvIhLYVBAU	6	2		1	5	2	5	2	3	3	5	2	6	4	5	20	15	40	15	10	5	14	8	4	8	My life is full..I still run a household with a daughter and partner plus 2 grandchildren living with my husband and I. I exercise daily...keep a large garden..write letters cook regularly..do crosswords and holiday in our caravan twice a year. Phew...I'm exhausted reading this!	9	9	8	9	9	5	4	4	4	4	3	4	4	3	4
1	1	2019-03-22 14:51:25	2019-03-22 14:59:57	100	511	1	2019-03-22 14:59:58	R_1BYsCMUa7eBPY1f	5	2		5	7	1	5	7	1	1	1	1	4	4	4	10	10	40	30	10	4	15	5	10	6	MY PRIORITIES ARE GETTING MY KIDS READY FOR SCHOOL PREPARE HOME COOKED MEALS HAVE HEALTHY RELATIONSHIPS BE SURROUNDED BY FAMILY BE THERE FOR THE ONES I LOVE HAVE RESPECT FOR PEOPLE BE HONEST AND OPEN IN MY RELATIONSHIPS LEARN SOMETHING NEW OFTEN USE MY SPARE TIME PRODUCTIVELY	9	9	1	9	9	5	5	5	5	5	5	5	5	5	5
2	1	2019-03-29 13:35:40	2019-03-29 13:52:28	100	1007	1	2019-03-29 13:52:29	R_1cRCPLVFr7LaH4v	3	1		2	7	2	6	6	3	5	3	5	6	5	4	5	22	50	20	3	1	4	5	5	7	In a normal day I would awake to the sun shining and get myself and my partner ready for work. We would have breakfast together before driving off to our workplaces. I would get frustrated sitting in the same heavy traffic as every other morning on my commute, but relax once I arrive at work. I would enjoy a coffee with colleagues before the work day begins. After completing my work day I would d…	5	5	3	5	5	4	4	3	3	4	4	3	3	3	4
1	1	2019-03-25 09:31:07	2019-03-25 09:50:22	100	1154	1	2019-03-25 09:50:23	R_1cYcvuA0UjuhVmw	6	1		5	7	1	6	6	2	2	2	3	2	3	3	15	30	25	20	10	2	15	10	5	4	start with my shift at the school crossing interacting with parents and children, enerally do some online surveys to try to generate some income then return for afternoon shift at the crossing generally feeling how important this small income is and worry how to pay the rant for this month hoping one day I'll be able to stop stressing about finaances	5	9	8	9	5	4	4	4	4	4	3	3	2	2	4
2	1	2019-04-12 12:55:05	2019-04-12 13:35:27	100	2422	1	2019-04-12 13:35:28	R_1dh5PjGlAj16isi	3	2		1	7	2	3	2	4	3	5	3	4	5	5	10	25	50	10	5	2	13	5	5	6	I currently work three days a week while my children are in school and pre school. My husband works full time. On the weekends I try to pick up extra shifts and casual work to supplement our income to make life easier for us. When I am not working I'm busy attending to household duties and looking after my toddler. I am generally happy with my life but struggle sometimes to pay the bills and wish…	5	5	3	5	5	4	4	4	4	4	2	3	2	2	4
2	1	2019-03-28 14:41:54	2019-03-28 15:03:20	100	1286	1	2019-03-28 15:03:21	R_1DolkrgDBJV04K8	4	2		5	6	2	6	6	2	3	4	3	4	4	4	10	25	40	20	5	1	5	3	7	6	Daily activities are working to pay off debts and accumulate savings as well as investing for medium to long term. Socially I spend time with family and friends whenever I can and enjoy hobbies. Sometimes I wake up tired and feeling down, others upbeat, it depends, sometimes feel stressed. Aim to relax more as approach retirement and let investments work for me.	5	5	5	5	5	4	4	4	4	4	3	3	3	3	3
1	1	2019-03-22 14:49:18	2019-03-22 15:06:19	100	1020	1	2019-03-22 15:06:20	R_1DP9kgH09IMj7nv	6	2		6	5	3	5	4	3	3	4	4	3	4	3	10	25	50	10	5	5	14	10	4	4	Life can be lonely. I do not work and live on my own. I receive the aged pension and supplement it by attending food banks, where I also enjoy social contact over a cuppa. The church is my family because I have nobody here. I can no longer participate in sports but love to travel. My interests are writing and photography.	9	5	8	5	8	4	4	3	3	3	3	3	3	3	3
2	1	2019-03-27 12:39:03	2019-03-27 12:47:14	100	491	1	2019-03-27 12:47:15	R_1EPnftUcea04IaB	3	2		5	6	6	5	5	4	4	5	5	4	4	4	30	20	20	30	0	1	5	5	7	7	In a normal day I would wake up at 6am and finish my daily needs and go to work at 8am I come back from work at 6pm and I spend time with my daughter	5	5	5	8	8	4	3	3	4	3	4	3	3	4	3
2	1	2019-04-09 16:58:51	2019-04-09 17:25:00	100	1569	1	2019-04-09 17:25:01	R_1eQtI6NsNLWwUDa	6	2		5	7	3	5	5	3	3	4	5	5	4	5	15	20	30	20	15	5	12	5	5	7	My day will start with reading the newspaper and having an earlly morning cup of tea. After breakfast do some household chores, maybe shop for food, check my emails and do a few surveys on my computer, look after my vegetable garden. After lunch at home I may do some gardening, go for a walk for exercise, do the ironing or other things around the house. Some days we may go out to visit friends or…	5	5	3	5	5	4	4	4	4	4	4	3	3	3	3
2	1	2019-03-28 12:56:42	2019-03-28 13:29:58	100	1996	1	2019-03-28 13:29:59	R_1ewvdIskffHiO6b	3	1		1	6	6	3	5	3	2	2	2	5	5	5	5	15	40	25	15	1	4	4	7	6	I do have good academic background suitable for very responsible challenges ; however, it is a system to start from bottom of the ladder to climb upward ; not acceptable this system ; one should be positioned as per his efficiencies ; working hard with gathering more knowledge to climb upward to accept more and more professional challenges ; in this process social life which I love is getting aff…	9	9	8	9	9	5	5	5	5	5	5	5	5	5	4
2	1	2019-03-28 17:59:04	2019-03-28 18:14:14	100	909	1	2019-03-28 18:14:15	R_1eWyX3vPhCOODq1	3	2		1	5	5	5	5	3	3	4	3	4	5	5	0	10	40	40	10	3	15	7	5	5	My life is somewhat similar to other middle class Australians who always worried about their finanacial and social life. I am looking for the job from last six months but getting nothing.	9	9	9	9	9	4	4	4	4	4	4	4	4	4	4
2	1	2019-04-02 13:53:56	2019-04-02 14:19:24	100	1527	1	2019-04-02 14:19:24	R_1F9OMSA5QXa6lWd	3	2		1	6	2	6	7	2	2	4	4	3	4	4	20	20	25	25	10	2	14	10	5	5	I begin the day by reading and a coffee in bed, get up for breakfast and organise items I need to take with me for the morning. I go walking for an hour with Mum and then spend some time in her garden. I head home at lunch and get ready to go out for part of the afternoon. Mum comes up at 6pm and we have dinner and watch TV for 2 hours until she goes home. I have very little social interaction ap…	9	9	8	9	9	4	5	4	4	4	3	4	4	3	4
2	1	2019-04-10 14:30:31	2019-04-10 14:56:44	100	1573	1	2019-04-10 14:56:45	R_1FbkvLr4zH0u5ay	6	2		2	7	3	6	6	1	2	2	2	2	2	3	15	20	35	20	10	5	14	9	5	4	i walk 3ks in 30 minutes 6 days a week from 6.45 until 7.15. I then make coffee for my husband and watch the news. My husband is a veteran and I am his carer Since moving from FNQ I dont have a lot of physical interaction with friends and mainly communicate by text and email My Grandchildren live 40 minutes away and interaction with them is important. Our goal is to purchase a new home once our i…	5	5	8	9	5	4	4	4	4	4	4	4	4	3	3
2	1	2019-03-28 12:00:55	2019-03-28 12:29:06	100	1690	1	2019-03-28 12:29:07	R_1fellBUdywiwnHv	6	2		2	6	3	7	6	1	3	2	2	4	3	5	20	30	35	10	5	5	14	9	10	8	Being retired I can design my day how I wish. Exercise is a big priority in my day, going to the gym or walking, here I meet other folk of all ages and chat to them. I also choose to do some casual work which gives me a small payment, I enjoy the challenge that this presents as I am always learning new things. I also lead a ladies group where we meet weekly for discussion and study as well as vol…	5	5	8	9	9	3	4	3	3	3	2	3	2	3	4
2	1	2019-03-26 16:57:49	2019-03-26 17:13:16	100	926	1	2019-03-26 17:13:17	R_1fiJYeIqDlWIGvN	4	1		1	7	2	7	6	2	2	5	2	5	4	3	10	20	60	5	5	1	4	6	7	6	My day starts early arriving at work at sbout6am. I do this so that I can organise my day! I’m a member of a school executive and much of my time is spend working with student diffculties including behaviour, social interaction and meeting with parents! My class is wonderful. Unfortunately where I live the town has suffered over the last 30 years losing many services including the railway and DMR…	9	9	5	9	9	4	4	4	4	4	4	5	4	4	4
1	1	2019-03-15 10:39:35	2019-03-15 11:02:53	100	1397	1	2019-03-15 11:02:53	R_1FRDB5tyaIVB6ix	4	2		5	4	2	4	4	4	4	4	4	4	4	3	10	15	50	20	5	1	12	5	5	7	I wake up at 5.45am every morning during weekdays. Get ready and have breakfast before commuting to work. I would make a cup of coffee in the office to start off my day. Lunch break will be at 1pm. Similarly, I commute home after work. The routine will be preparing and cooking dinner for family once home. I will go for gym or attend group fitness classes after dinner on certain days. that would b…	9	9	5	9	5	5	4	4	4	4	3	3	3	3	3
1	1	2019-03-15 15:57:53	2019-03-15 16:32:40	100	2086	1	2019-03-15 16:32:41	R_1g5vVg5jWgU0AVn	6	2		2	7	1	7	7	1	1	1	1	4	2	3	20	30	30	18	2	4	15	9	3	5	I live with my husband and adult son and we have a dog. My husband is an age pensioner and I am his carer. Our son is a recovering addict so he requires a certain amount of care too. I walk the dog most mornings and then spend time with my husband. Once things are in place I often work in my backyard vegetable patch, mow the lawn if needed and am currently spending time removing lawn from the fro…	9	9	3	9	5	4	3	4	4	3	4	3	1	1	1
2	1	2019-03-27 12:27:04	2019-03-27 12:47:05	100	1201	1	2019-03-27 12:47:06	R_1g8E9TcuHNZz2iV	5	2		5	6	3	6	6	2	2	6	1	4	3	3	15	45	20	10	10	3	15	4	10	7	Separated one month ago. No income, two children living at with me. Spend most of the day looking for work. No social interactions with other people apart from my children. What motivates me? The sun will still rise tomorrow and my children have to be my top priority. Everything happens for a reason	5	5	5	5	5	4	4	4	4	3	3	4	3	3	3
2	1	2019-04-10 15:28:22	2019-04-10 15:49:54	100	1291	1	2019-04-10 15:49:54	R_1gGhd6NUgZaV8cZ	2	1		1	5	4	1	5	1	2	2	6	4	5	4	30	10	40	15	5	3	15	11	5	7	I wake up at 7 am I get dressed and eat breakfast I get the bus with my mate I get to university at 9 am I spent most of my day at uni I usually have lunch with my mates after I finish my classes I come back to home at 7 pm I had dinner with the family at 9:30 pm I went to bed at 10:30 pm	3	5	5	9	9	4	5	3	5	4	3	2	4	3	2
2	1	2019-03-26 13:32:19	2019-03-26 13:45:17	100	777	1	2019-03-26 13:45:17	R_1gIoNBJCSxPnls9	4	2		1	6	3	5	5	3	5	5	5	5	5	4	10	15	40	20	15	1	3	5	6	8	Breakfast with my husband. I happily drive to work. Work an 8hr day with my colleagues in a pleasant environment. Go home to my husband. May do some exercise for 30mins. Have dinner. Perhaps do some chores. Watch TV and go on Facebook. Go to bed.	3	3	3	3	3	2	2	2	2	2	2	2	2	2	2
2	1	2019-03-27 15:27:55	2019-03-27 15:35:54	100	479	1	2019-03-27 15:35:55	R_1GOf0eW3DmBrQ43	3	1		1	6	1	7	6	2	2	2	1	5	4	3	15	50	20	10	5	1	3	5	5	7	most of may daily activities involve working and commuting to and from work. when thats done i have a little time for my family, and a very very small time every few weekends for myself. i live in my dreams a lot and i need to given the grind. my social interactions are usually work based, although i have some close friends with common interests. these ones we game together (tabletop gaming) when…	5	9	3	5	5	5	5	4	4	4	4	3	3	3	4
1	1	2019-03-22 15:22:29	2019-03-22 15:41:17	100	1127	1	2019-03-22 15:41:17	R_1GOn3Lz1PVOefdd	6	1		1	4	3	4	3	3	3	4	5	5	4	5	10	20	50	10	10	5	15	5	10	7	I am retired but work on computer alone from home so life is lonely. I see my wife and son at nights and other family and friends weekly. Occasional callers and phone calls are a welcome relief from lonliness. I am looking forward to when my wife retires and I have company at home every day. Will downsize home and enjoy retirement then.	9	9	5	9	9	4	4	4	4	4	3	4	3	3	4
2	1	2019-03-28 13:32:03	2019-03-28 13:48:52	100	1009	1	2019-03-28 13:48:53	R_1HpmHlBFRTd2nLa	6	2		1	7	1	7	7	2	3	4	1	2	2	5	10	20	35	20	15	4	15	9	10	4	1) Get up, shower, eat breakfast, wash dishes, go on computer (facebook) chat with friends. 2) get dressed and go to local club with partner to play bingo and socialise with friends and have fun. 3) get home, have lunch, do some housework, some shopping, prepare dinner, watch some tv, have dinner, shower and bed to read a book.	3	5	8	8	5	4	4	4	4	3	2	2	3	3	3
1	1	2019-03-25 10:17:20	2019-03-25 10:53:55	100	2195	1	2019-03-25 10:53:56	R_1hT11770ozwW9bt	4	1		5	7	3	6	7	2	4	5	6	4	3	4	25	25	30	15	5	2	13	9	3	4	i am a casual worker who can work 4 hours a week minimum or 35 hours a week maximum. Half the workforce where I am are in the same boat as myself while a further 25% are permanent part-time which qualifies them for 24 hours a week minimum and the other 25% are full time. On top of that are the managers who will be earning double and some triple as compared to my weekly intake. My days are spent l…	5	5	5	5	5	5	3	4	3	4	2	3	3	2	3
2	1	2019-04-10 14:28:35	2019-04-10 14:47:10	100	1115	1	2019-04-10 14:47:11	R_1IL8nEIsnY3owHB	5	2		3	5	1	4	5	3	2	4	4	3	5	4	10	20	50	10	10	4	15	6	10	5	My daily life is the same each day. Routine, lonely and boring. Chores, cooking, cleaning, being alone and unhappy. I currently feel like my life is not worth living and hate everything about it.	5	9	3	9	5	4	4	4	4	4	4	4	2	2	4
2	1	2019-03-27 12:50:50	2019-03-27 12:59:23	100	512	1	2019-03-27 12:59:24	R_1IMNgsiKttG4QSX	2	2		5	5	6	6	5	3	3	4	2	4	4	5	10	30	20	30	10	1	5	4	5	8	I would wake up around 6:30am and prepare breakfast, then go for a walk around my neighbourhood. I'll leave for work at 8:30am and work until 6pm and head home to prepare dinner and spend the rest of the evening relaxing. I'll occasionally head out to meet friends for dinner, or stay in with husband and enjoy time with each other	9	9	9	9	9	5	5	3	3	4	3	3	3	3	3
2	1	2019-03-27 13:24:04	2019-03-27 13:46:39	100	1354	1	2019-03-27 13:46:39	R_1IpiTs8d63b4BSc	3	2		5	6	2	7	6	2	3	4	2	3	5	5	20	29	45	5	1	1	5	5	10	6	Get up, have a coffee, talk to my boyfriend while we take turns showering, put on my uniform, feed my cats, go to work. Get to work, talk to my morning staff, balance tills. Send off emails, try to solve any problems that we may have with the morning staff. Store opens, serve customers for a few hours, then as more staff arrive retreat to my office. Get administrative tasks done, phone calls with…	5	9	5	9	5	3	3	3	3	4	3	3	3	3	3
1	1	2019-03-22 08:24:31	2019-03-22 09:03:02	100	2311	1	2019-03-22 09:03:03	R_1JCuazA6H5ZWduH	2	2		1	7	1	6	7	3	5	6	3	3	6	3	10	30	30	20	10	2	14	4	5	7	A normal day for me would start off at about 7am, get up and get ready for work, start work usually about 8:30 but can vary, I work in medical reception so I am constantly interacting with new patients, it can be very overwhelming at times but also very rewarding once you push past the craziness. Sometimes I will work a full day but mostly at the moment I work half days so I would finish around 1…	5	9	5	9	9	4	4	4	4	4	2	2	2	2	2
1	1	2019-03-25 09:54:44	2019-03-25 10:11:32	100	1008	1	2019-03-25 10:11:33	R_1jPA4lm6yf08RHl	4	1		5	4	3	5	5	4	5	4	4	5	5	5	10	20	60	5	5	1	5	7	10	5	Wake up in the morning is not easy. Work very hard every day to try to pay bill and bring food on the table is not easy. After many year of work this is for me normal. This is reason why I have a good wealth and healthy life. No much junk food no much around with friend to spend money that can use for you or your family. Quiet life if what I seek every day and this is what I have. No easy but if …	5	9	8	8	9	3	4	2	3	3	4	4	4	3	4
2	1	2019-03-28 12:38:33	2019-03-28 12:52:22	100	829	1	2019-03-28 12:52:23	R_1K74ispbskEHurl	3	1		2	3	4	3	6	2	2	1	2	3	4	5	40	30	20	10	0	3	15	9	3	4	I feel great and motivated and fit in order to work but there is a poor source of income of hiring to employ myself I wools love to wake up in the morning knowing I can provide for myself and for others I take a caring to knowing I have full time work I would also love to travel the world	#NULL!	1	1	1	8	1	1	#NULL!	#NULL!	1	1	1	1	1	1
2	1	2019-04-10 16:49:55	2019-04-10 17:01:39	100	703	1	2019-04-10 17:01:40	R_1K8rSJ5Q8MFiMkD	5	1		8	7	1	7	6	1	2	5	1	5	3	2	5	45	35	10	5	2	13	9	4	6	My daily activities are to look after my family, earn money by working (again to support my family), exercise, prepare food, help my family with their studies (both wife and step-daughter), relax maybe by watching tv and sleep. I work casually so I do not have regular work so I spend a lot of time searching for regular work. My main social interactions are with my family, through work and to a le…	5	9	1	5	9	4	2	2	2	4	3	3	2	3	3
2	1	2019-03-27 12:17:23	2019-03-27 12:32:33	100	909	1	2019-03-27 12:32:34	R_1Kr5p4CNjZrkiCQ	4	2		3	6	3	5	5	4	3	4	3	3	5	3	20	20	40	10	10	2	14	2	3	6	Most day i go on facebook some days i read the bible i have achristian faith im self employed so i have to be more motivated than most i love my job but the pay is sometimes no enough so i take a second seasonal job my boss is pretty flexible	5	5	3	5	5	3	4	3	3	3	3	2	3	2	4
2	1	2019-03-26 13:45:19	2019-03-26 14:00:05	100	886	1	2019-03-26 14:00:08	R_1kSMCzfZ6bUnR5f	4	1		3	5	4	4	3	7	7	7	7	4	6	5	1	3	70	15	11	1	4	3	3	7	i work shifts as an emergency services worker so every day is different but includes a period of sleep, housework, conveying children to and from school/activities. My social interactions are generally around family and work and a small circle of friends. I feel very positive going about my life in Australia. Growing up in a colder climate than this means that the weather has a positive impact on…	9	9	8	9	9	4	4	4	4	4	4	4	4	4	4
2	1	2019-04-12 14:06:59	2019-04-12 14:29:16	100	1336	1	2019-04-12 14:29:16	R_1Kvasg1eGSsAPeT	2	2		1	5	1	3	5	3	3	3	3	5	6	5	5	10	70	10	5	2	15	10	5	6	A normal day for me consists of waking up and getting ready for work. Driving around 15 minutes to work which is similar to most Australians. Then complete a full day of work. If it was a weekend I would catch up with friends for some coffee or on occasion we might go to go do something fun like camping or travailing which i find the most fun. Sharing experiences like that with my friends is fun.…	5	9	8	5	9	4	4	4	5	4	3	3	3	3	3
1	1	2019-03-22 14:47:31	2019-03-22 15:07:35	100	1203	1	2019-03-22 15:07:35	R_1KwJ2NDsFt8bwxX	6	1		5	7	1	7	7	1	2	2	2	5	5	5	20	20	30	20	10	5	13	7	7	8	I get breakfast for us both, read the papers, check my emails, do some exercise (eg bike-on-stand, strengthening exercises, check the pool, coffee, work on matters related to my volunteer positions (eg president of a U3A) lunch, pm possibly meeting relating to volunteer work, coffee, gardening or round of golf or visit the library, pickup my wife from the train (from her volunteer work) dinner (s…	5	5	3	5	8	4	4	4	4	4	4	4	3	3	4
2	1	2019-03-28 14:55:35	2019-03-28 15:11:35	100	960	1	2019-03-28 15:11:36	R_1laGrzRAoteSNUO	3	2		5	7	7	6	7	2	2	4	6	2	4	4	50	20	10	10	10	5	12	8	10	7	Australia is a nice country, there's many people are kind, generous. But some people are not good. Living here is too expensive, we can't even buy our own house. Living with disability is really hard. We can eat a healthy food, x3 a days is really luxury for us.	5	5	8	9	9	4	5	4	4	4	4	4	4	4	4
2	1	2019-04-12 14:21:30	2019-04-12 14:38:27	100	1016	1	2019-04-12 14:38:28	R_1Le6XtnITkFqFR3	1	2		2	4	2	5	5	3	2	3	2	4	4	4	10	25	30	25	10	1	15	10	3	6	I am unwell so most of my day consists of looking after dogs (I run my own doggy daycare) and sleeping. My priorities are making money, spending time with dogs and looking after my health. I often feel depressed and stressed about money as well because if I become more ill I may not be able to keep making enough money. I also do not know what goals I have now that I'm sick except that I really wa…	9	9	5	9	9	5	5	5	4	5	4	4	2	2	4
1	1	2019-03-22 14:49:03	2019-03-22 15:26:11	100	2227	1	2019-03-22 15:26:12	R_1LN18X1aYmqbI5b	4	2		5	5	2	6	6	2	2	2	1	5	6	5	24	18	22	34	2	4	14	10	10	7	In Australia I have a very good life. I own the house I live in and another house that I rent out for extra money. I live near the beach and only an hour from Melbourne so I have the best of both hustle of the city and the quiet of the country. I spend lots of time with my friends and family and have Sunday lunch with my family every Sunday netball with my little cousin on Wednesday and tennis wi…	9	9	8	9	5	1	1	1	1	1	1	1	1	1	1
2	1	2019-04-10 15:07:44	2019-04-10 15:28:15	100	1230	1	2019-04-10 15:28:15	R_1LNxYqfoVfoUULz	3	2		6	7	4	7	7	7	6	5	6	4	6	5	25	25	35	10	5	1	4	6	7	8	I work two jobs Monday to Saturday that means I am predominantly at work. I own my own home and have a mortgage. My days consist of work and getting back home to rest. I enjoy an international holiday 1-2 times a year. I have no children and no partner. My present motivations are to build my wealth and retire young. I think Australia is a land of opportunity and wealth but you have to seek them o…	9	9	9	9	9	5	5	5	5	5	4	5	4	3	4
2	1	2019-03-28 12:14:53	2019-03-28 12:38:15	100	1402	1	2019-03-28 12:38:16	R_1luWP4HxtRldWcR	4	2		2	7	7	7	6	2	2	5	1	4	5	6	10	10	50	20	10	3	15	7	5	10	Wake up at 5:30 am and prepare breakfast for me and my family. Prepare my husband's, daughter's and son's lunch and snacks. Bring my son to school and do volunteer work at school or other days would be going to shops to do some groceries. Do chores at home and surveys. Pick up my son from school and pick up my daughter from the bus stop. Prepare dinner, have dinner with the family. Spend some qui…	9	9	8	9	9	5	5	5	5	5	3	4	4	4	4
1	1	2019-03-25 09:17:15	2019-03-25 09:40:07	100	1371	1	2019-03-25 09:40:08	R_1LwD8RXjbHxkqvd	6	2		1	7	1	6	6	1	1	2	1	2	2	3	15	40	30	10	5	5	14	5	10	5	Cook clean washing volunteering time for self Friends family volunteering group I would feel happier if the government would look after Australian companies and people before foreign companies and less immigrants and refugees as we will be owned by other countries not us	9	9	9	9	9	4	4	4	3	4	2	2	2	2	4
2	1	2019-03-26 16:41:59	2019-03-26 16:52:43	100	644	1	2019-03-26 16:52:44	R_1M3i688vL0bS8Nz	6	2		2	4	4	5	5	7	6	6	6	4	4	4	5	5	50	20	20	1	13	7	10	5	I am a farmer and I spend all day every day attending to my animals and farm. I am happy to be a farmer but I know that I don't earn very much money, but someone has to feed the nation	9	9	5	9	9	5	4	4	4	4	4	4	4	4	4
1	1	2019-03-15 13:17:21	2019-03-15 13:37:18	100	1196	1	2019-03-15 13:37:19	R_1mk1UVjIevTXlEs	4	1		3	6	1	7	7	2	1	2	2	6	4	3	4	15	50	30	1	1	4	5	5	8	I get up and go to work at a more or less set time. I have a set schedule and tasks although the details are generally up to me. I interact mostly with educated and smart people who also have fixed employment and regular income. Most of them are organisational inferiors but many are my superiors. I am generally positive about the day. As a rule I have a (not always well defined) series of tasks, …	3	8	5	5	8	4	2	2	2	4	4	4	3	4	5
2	1	2019-04-10 14:48:32	2019-04-10 15:14:37	100	1565	1	2019-04-10 15:14:38	R_1MQWWFSN812XWCJ	6	2		3	6	2	7	6	2	2	2	1	4	4	2	40	35	20	5	0	5	15	5	10	5	I was made redundant and have chosen not to work so my day is filled with walking the dog, housework and looking after grandchildren twice a week. Family gatherings happen once a week which is great fun. Weekly phone calls to family interstate is important, plus keeping in touch with my younger brother who suffers from depression. My son is a singer and we often go to his shows at a winery or the…	5	5	3	5	5	4	4	3	3	3	2	2	2	2	2
2	1	2019-04-10 14:42:02	2019-04-10 14:56:09	100	847	1	2019-04-10 14:56:10	R_1msiCvq2JciM569	5	2		1	5	4	6	5	4	5	5	4	5	4	4	20	25	40	10	5	2	15	7	10	5	Care for children with special needs, Finance is tight, juggle to keep all running smoothly, no time for me.Australia needs ndis to be redesigned to be fairer. No social groups to assist as parents see my kids and run a mile.	5	5	5	8	5	4	4	4	4	4	3	4	4	3	4
2	1	2019-03-28 14:34:10	2019-03-28 14:43:32	100	561	1	2019-03-28 14:43:32	R_1MZdqmwTrGkaToe	5	2		2	6	3	5	7	2	2	2	1	4	4	3	20	30	30	10	10	3	14	10	3	4	I don’t have a job so I look after my 16 ye old daughter. I wish I can get a job. Maybe I should study. There is never enough money for our needs I try to keep busy doing things around the house and doing surveys for a little extra money but it doesn’t really help that much	9	9	5	9	9	5	5	5	4	4	4	4	5	5	4
1	1	2019-03-15 14:46:51	2019-03-15 15:01:13	100	861	1	2019-03-15 15:01:13	R_1NmHnhXN14uPDy0	5	1		5	3	4	3	4	5	5	4	6	5	6	7	0	0	20	50	30	1	1	2	7	9	As I am working in a good job I have no problems. And I think my status will become good in future.I am hardworking for that a lot as I can. and my family is also behind that. I am sure I will touch the success	9	9	9	9	9	5	4	5	5	5	3	3	5	5	5
2	1	2019-03-28 15:06:12	2019-03-28 15:21:55	100	942	1	2019-03-28 15:21:55	R_1OB3DckZb96OBa5	1	1		5	5	3	4	6	2	2	4	4	2	6	5	9	26	42	15	8	2	15	7	4	4	At the moment I am currently looking for full time work while working part time as a delivery driver. I dont do many things during the day besides watch television, but when Mum or Dad need a hand I'm normally helping them for majority of the day. I have a group of friends that I catch up with weekly which could be at a party or something like going out for dinner. I'm very happy with my life in …	8	9	8	9	5	4	4	4	4	4	2	3	2	3	3
1	1	2019-03-22 15:22:41	2019-03-22 15:50:22	100	1661	1	2019-03-22 15:50:23	R_1OIBuYkeJtRQZoi	6	2		3	6	2	6	6	2	2	2	2	3	2	4	10	30	30	20	10	5	14	10	10	5	Some days I have no activities planned. So I generally do some housework, spend time on the Internet and watch TV. I always try to fit in a daily walk if the weather is conducive. I belong to two community groups and usually have commitments on one to two days a week. My weeks are busy sometimes and not on others. I am generally content with my life. I don’t like to be too busy, prefer being able…	8	5	3	5	8	3	4	3	4	4	3	3	3	3	3
1	1	2019-03-22 15:13:32	2019-03-22 15:21:50	100	497	1	2019-03-22 15:21:51	R_1Oqa7esH1csARUZ	2	1		5	6	6	7	7	5	5	5	2	3	4	4	5	25	50	15	5	1	12	5	5	4	I woill wake up shower, not hjave time to exercise( my fault),. Walk my dog then go to work. Not too much interaction with others as im not a big talker. Only talk because i have too, not real genuine relationships. Hate going into work most mornings. Feel like i am working to make my bosses more money while im here hating what i do. I stay for the money and have no passion for what i am doing, a…	5	5	5	5	5	3	4	3	3	4	3	4	4	3	4
1	1	2019-03-22 15:02:58	2019-03-22 15:18:04	100	906	1	2019-03-22 15:18:05	R_1OTcXe1EMFnsP6j	5	2		2	6	3	6	6	3	3	3	3	1	4	3	20	40	20	15	5	2	14	8	10	3	i live with my elderly father and sister. i work 3 days per week and babysit my granddaughter the remaining 2 days of the working week. i have no money for holidays or other interests but i do manage to afford to go swimming 2 times per week. i rent a very run down farm house as i cannot afford anything better. i have very little in the way of savings my income just covers my cost of living.	9	9	1	9	9	4	4	3	4	3	4	4	3	3	4
2	1	2019-03-28 15:04:42	2019-03-28 15:11:30	100	407	1	2019-03-28 15:11:30	R_1P5YFDwcCR04XBh	3	2		1	6	1	5	5	2	2	3	2	3	3	3	15	35	40	8	2	2	14	9	7	5	I work by contract part time, and also as a carer for an elderly parent. I buy only what I need, try to save and not splurge. I am educated but not highly trained. I am uncertain about my future.	9	9	3	9	5	5	4	4	4	5	2	3	3	2	3
1	1	2019-03-15 16:39:21	2019-03-15 17:01:58	100	1357	1	2019-03-15 17:01:59	R_1pFj3vitbOFYslh	5	2		1	6	2	6	6	2	2	3	3	3	3	3	25	20	30	15	10	1	12	8	5	4	I currently work 5 days a week as a teacher for a class of children My day is pretty busy with teaching the children and caring for them I teach children from a wide variety of cultures which i really enjoy and mixing and meeting their parents after work i often catch up with parents from the children to talk with them about their child after work i often like to catch up with friends and work co…	9	9	9	9	9	5	5	5	4	4	1	4	3	2	3
2	1	2019-04-11 12:04:53	2019-04-11 12:17:31	100	757	1	2019-04-11 12:17:31	R_1QhFc3G4GpefhJw	2	1		1	6	2	4	6	3	3	6	2	2	5	3	15	30	40	10	5	2	14	9	10	5	I get up in the morning and eat breakfast and prepare for the day. I leave for my job where I work in hospitality, more specifically a tavern/pub, where is interact with a large amount of people every day. The main people I meet each day would be the staff in the kitchen and behind the bar, as well as the people I am serving meals to. It can be stressful at times working in such a hectic environm…	5	9	8	9	5	4	4	4	4	4	2	3	2	2	3
2	1	2019-04-13 15:22:14	2019-04-13 15:42:37	100	1222	1	2019-04-13 15:42:37	R_1r1ADVJHTqYci2n	4	2		3	7	1	7	7	6	6	5	5	3	3	4	0	50	20	20	10	1	12	8	10	5	A typical weekday for me starts at 5am preparing for work and preparing my daughter for school. Then need to drop off my daughter in oshc and need to go to work after that. The day would be a busy one at work with lots of pressure from the leaders and managers. I got close friends at work who motivates and supports me when I’m down and need advising	8	5	8	5	8	3	3	3	3	3	3	4	4	4	4
2	1	2019-04-10 15:05:03	2019-04-10 15:19:20	100	857	1	2019-04-10 15:19:21	R_1rlhQdqpGf7x8ud	4	2		1	5	5	5	5	5	5	4	5	5	5	5	10	20	30	30	10	1	13	7	5	6	Get up, exercise, go to work and come home again and do family duties. During the week there are no social interactions except with work collegues Sometimes it feels very mudane	9	9	9	9	9	5	5	5	5	5	2	5	5	5	5
2	1	2019-03-27 12:29:27	2019-03-27 12:41:42	100	734	1	2019-03-27 12:41:42	R_1UhKMl0MekiWLKN	4	2		5	5	3	5	5	4	3	4	3	5	5	4	20	20	20	38	2	4	15	8	7	5	1. Daily activity - full time mum with caring responsibilities for a chronically ill child. I cook, clean and am the taxi service for my kids afterschool activities. Im the music teacher for their piano lessons and suoervise their after school homework. 2. Mainly talking to my kids and husband. Brief interactions with other adults at school drop off and pick up and shopping. Weekends allow for lo…	5	5	8	5	5	4	4	4	4	4	3	3	3	3	3
1	1	2019-03-22 14:46:43	2019-03-22 15:09:47	100	1384	1	2019-03-22 15:09:47	R_1XlKZaT7LS4kTe1	5	2		6	6	3	4	5	4	4	5	4	4	4	3	10	20	40	20	10	2	14	7	5	6	My daily routine is wake up in the morning, have breakfast and go to work (on the days I work). I may do some groceries shopping on the way home and see some people panhandling in the mall. It makes me wonder how Australia, being the 'lucky' country full of opportunities and a generous welfare system can have young people who looks healthy begging in the streets. Is it because they are lazy with …	9	5	8	5	5	4	4	4	4	4	3	3	3	3	3
2	1	2019-03-26 16:51:12	2019-03-26 17:01:12	100	599	1	2019-03-26 17:01:13	R_20P7seLolKpdryV	2	1		1	7	3	6	6	3	5	5	4	4	5	4	21	25	40	10	4	1	4	6	5	7	I like to sit at home playing video games... I don't like going anywhere and prefer my own company to that of others.. and i feel great about it. Obviously that's split up with attending work but outside of that i chill at home all day	5	5	3	8	5	4	4	3	4	3	3	4	3	3	3
2	1	2019-03-26 16:28:05	2019-03-26 16:49:50	100	1305	1	2019-03-26 16:49:51	R_21iF4d0MKN4KVe9	2	2		5	4	4	4	5	4	4	5	4	3	4	4	0	0	50	50	0	3	14	10	5	6	i go to uni and that's iti go to uni and that's iti go to uni and that's iti go to uni and that's iti go to uni and that's iti go to uni and that's iti go to uni and that's iti go to uni and that's iti go to uni and that's iti go to uni and that's iti go to uni and that's iti go to uni and that's iti go to uni and that's iti go to uni and that's iti go to uni and that's iti go to uni and that's i…	5	8	8	8	5	3	3	3	4	4	3	3	3	3	3
1	1	2019-03-22 14:53:51	2019-03-22 15:17:26	100	1415	1	2019-03-22 15:17:27	R_22zDQry7vaDg1C6	5	2		2	6	2	4	7	3	3	3	1	5	7	5	60	0	0	40	0	5	15	9	10	2	I sleep in all day; well lounge about watching TV etc. Take care of my cat: make sure she has all the comforts of home. We are very alike: live the same lifestyle. I exercise: maintain fitness; have a strong health and fitness regime. Usually ride the bike nearly every day, at least. Shop a lot....get most things I want. Time is my own; go to the library; socialize with friends, family. Do survey…	9	3	3	3	3	2	2	5	2	2	2	4	5	3	3
1	1	2019-03-15 10:33:09	2019-03-15 10:51:50	100	1121	1	2019-03-15 10:51:51	R_25MjTKyrx6GAm4Z	5	1		1	6	2	7	5	3	3	3	2	5	4	3	5	25	40	25	5	2	4	6	5	7	Have a job although only for 6 month contracts so job security is an issue. Hours are reasonable. Enjoy time with family. Interact well with small work team. Planning for retirement in 10-15 years	5	5	8	5	5	4	4	4	4	4	3	3	3	3	3
1	1	2019-03-15 14:47:42	2019-03-15 14:55:11	100	448	1	2019-03-15 14:55:11	R_25Tu4tACJJOvD9N	4	2		6	7	1	5	6	1	1	2	2	2	5	4	0	60	10	10	20	1	4	6	4	4	Not sure, I guess I’m just trying to earn a living to provide for my family and try and build some savings to rely on in the future. Food has become so expensive these days it’s so hard to budget and eat healthily. I see my friends and family and have lots of hobbies and generally I am very happy	5	5	5	5	5	4	4	4	4	4	3	4	4	3	4
1	1	2019-03-25 09:15:04	2019-03-25 09:32:57	100	1073	1	2019-03-25 09:32:58	R_263QJkWtXmEIq9H	6	1		1	7	2	7	7	3	2	2	2	2	1	1	45	20	15	10	10	5	15	10	10	4	I get up feed the dogs I then go down the shops and pay any bills When I GET HOME I play with the dogs do house work My wife gets up about 1130 I spend most of the day on my computer browsing and playing games We cook dinner I wash the dishes I watch tv while browsing the computer go to bed at 11pm the wife watches tv to 2am while I toss and turn	5	5	8	5	5	3	4	4	4	4	4	4	4	4	4
2	1	2019-03-26 16:28:50	2019-03-26 16:48:28	100	1177	1	2019-03-26 16:48:28	R_26m66tMfCudPOO4	5	2		1	6	2	6	6	3	3	4	3	4	3	3	5	10	65	15	5	1	5	4	5	6	Get upnearly start working from home to get things done when quiet. Get ready for work and go. Work until 4 brief interactions with coworkers but mainly contact with customers and clients on thenphone or email. then return home. Spend time with my family and some time outside in the garden or out back with my partner and the dog. Talk to hubby while he cooms eat tea. Have a glass of wine Listen t…	5	5	3	5	5	4	4	4	4	3	3	2	2	2	2
2	1	2019-04-01 11:34:51	2019-04-01 12:23:10	100	2898	1	2019-04-01 12:23:10	R_27easomJX6pi7uJ	4	1		6	6	2	4	6	2	3	3	3	2	5	5	25	20	20	20	15	2	12	8	10	4	My day is made up of looking for work ontop of my casual/relief position I already have aswell as my commitments with Centrelink and my Job network agency. My social interactions are affected by this so I have very little time to see friends and family, I do have a girlfriend but can only see her once a week due to most of my time taken up by what hours I can get from my employer and what centrel…	9	9	8	9	9	5	5	5	5	5	5	5	3	3	3
1	1	2019-03-22 15:16:57	2019-03-22 15:29:08	100	731	1	2019-03-22 15:29:09	R_27JMekRMNYjGQSL	6	2		2	6	3	6	6	3	3	4	4	4	3	3	20	20	20	30	10	2	14	9	5	4	I feelgood everyday and motivate myself all the time, it also helps to manifest everything good and positive, I also entertain other people to feel positive and to claim their own self esteem	5	5	8	5	5	5	5	4	4	5	4	4	4	4	4
2	1	2019-04-12 13:29:59	2019-04-12 14:09:55	100	2395	1	2019-04-12 14:09:55	R_29hMcNCPPEtsJ5N	1	2		1	7	3	3	6	4	4	5	3	4	3	4	4	15	64	15	2	2	15	7	5	5	For me, I have trouble waking up in the morning. I never feel like I wake up with enough sleep even if I’ve slept 10 hours which I do a lot. I don’t eat breakfast because it gives me stomach aches and the only reason I get out of bed is because I go to University for 2 days a week. I watch lectures at home because I don’t particularly like leaving my house or speaking to people if I don’t need to…	8	9	3	9	5	3	3	2	2	4	5	5	4	4	4
2	1	2019-03-27 13:40:14	2019-03-27 14:16:33	100	2179	1	2019-03-27 14:16:34	R_2as5mLvXSmKLVDo	6	1		2	5	4	5	2	6	5	5	6	4	3	3	5	10	60	20	5	5	14	8	4	6	My day starts at 6 am with my morning walk for exercise and good health. I spend most days at home but do go out to the shops up to three times a week mainly to go to the supermarket. Also we eat out at a local club for lunch once a week. My days are spent doing chores, reading the news and using the computer. I regularly meet with friends for an afternoon drink. I sleep early. I see family on a …	5	5	8	9	5	4	3	3	3	3	2	2	2	2	3
2	1	2019-03-26 16:19:50	2019-03-26 16:34:57	100	906	1	2019-03-26 16:34:58	R_2B2iWK60M2s3StP	6	1		5	7	2	5	2	5	5	6	6	4	4	5	0	5	80	10	5	1	4	4	3	6	I am up at 4.30 am ready for the working day i usually check my phone and email and head of to what ever suburb that we are building in and do a day's work arriving home some time after 4 most days. I take my wife to our local RSL club for dinner at least once a week and catch up with friends at the same time I look forward to work each day as there is always something that goes wrong or needs tw…	9	9	8	9	9	4	4	4	5	5	5	5	5	5	4
2	1	2019-03-26 16:47:56	2019-03-26 16:59:41	100	704	1	2019-03-26 16:59:43	R_2BbvOqemzZsCjZX	4	2		6	6	2	6	6	2	3	3	4	3	3	3	8	12	40	30	10	3	15	7	10	5	Looking after children and general running of the household, including driving to school and social appointments. Taking care of elderly parents and providing for their needs. Only have very few close friends and don't see very often. Visit extended family at least once a fortnight. Have to budget hard to be able to afford to pay bills and insurances and living in general. Costs of living are out…	9	9	3	9	9	5	5	5	5	5	3	4	4	3	4
2	1	2019-04-10 15:12:06	2019-04-10 15:28:24	100	977	1	2019-04-10 15:28:24	R_2c7OsFnTpUIpjqB	6	1		2	7	4	5	6	3	4	4	3	3	4	3	0	20	75	5	0	5	14	10	4	5	I am in a "home" and therefore time is regulated to a degree. I have breakfast and read a while. Then I do some activity and have morning tea. After that I do some mandolin practice up to lunchtime. After lunch I again do some activity before afternoon tea. After that I do some 5 string banjo practice. Some reading takes me to the evening meal. After that I do aome more mandolin, and then watch T…	8	5	8	5	5	3	4	3	4	4	4	4	4	3	3
2	1	2019-03-26 16:44:07	2019-03-26 16:53:27	100	560	1	2019-03-26 16:53:28	R_2CE6383gHszD1eY	5	2		1	6	2	4	4	4	5	5	4	5	5	4	7	10	59	17	7	2	14	6	10	7	Looking after family and home, working part-time within the aged care sector where I get to meet and help lots of other people, then looking after family needs again. I feel good when I wake up and wish to continue in good health as long as possible.	5	5	8	5	5	4	4	3	3	3	2	2	2	2	3
2	1	2019-03-28 15:36:56	2019-03-28 15:56:50	100	1194	1	2019-03-28 15:56:51	R_2ceLoYH32zLtDqH	3	2		1	7	1	5	1	1	1	3	3	4	4	5	15	25	30	20	10	3	15	8	7	6	Australia is a wonderful country. I am one of the few luckiest people to be here. Extreme weather is one of the things i hate about this country. Expecting more locally grown and manufactured products, but everywhere i see only made in China products which is not in good quality.	5	5	5	5	5	4	4	4	4	4	3	2	3	4	3
2	1	2019-04-12 13:59:59	2019-04-12 14:39:50	100	2391	1	2019-04-12 14:39:51	R_2Cg2LeHJlDkoCSD	2	1		5	3	4	4	4	4	3	4	5	4	5	5	6	14	50	20	10	1	13	6	6	7	1) During monday to friday, i would wake up at 8pm to drive to work, and open-up. I am normally the first person there. I would then make sure all computers are on, delete any spam emails we get and contiue my day. Work finishes at 5pm, where i then have basketball, gym or catching up with different friends. Each day is lsightly different. 2) Social interactions in person would be at at work talk…	8	5	8	5	5	3	4	3	3	4	3	4	3	3	4
2	1	2019-03-26 13:44:06	2019-03-26 14:05:44	100	1297	1	2019-03-26 14:05:44	R_2coQsdyA1qs1YE0	2	1		2	7	1	5	7	2	2	4	5	3	5	4	14	40	30	15	1	2	13	8	5	6	Get up and get ready for work have a quick breakfast. Go to my job as a chef and finish late. Ask my partner to do some groceries if needed. I think about my career and important matters in the near future and financial desicions. I interact with my co workers and occasionally use messaging applications on the phone to talk to friends. My goal atm is just to build up a more secure life and future.	8	5	8	5	9	4	3	3	3	4	5	4	4	4	4
2	1	2019-04-10 17:13:02	2019-04-10 18:01:27	100	2905	1	2019-04-10 18:01:28	R_2Cr11gaL8tO4bkl	5	1		2	5	4	6	5	6	7	7	7	4	3	5	10	20	40	20	10	2	4	6	7	5	i am doing ok on my current income due to good money management living within my means unlike so many others i go to work by train and see so many overweight or obese people thinking they dead people walking	9	9	9	9	9	5	5	5	5	5	3	3	3	3	3
2	1	2019-03-27 12:07:50	2019-03-27 12:16:06	100	496	1	2019-03-27 12:16:07	R_2dM9N11zy0bB2u0	4	2		5	4	3	4	4	3	4	4	3	4	5	4	5	15	45	25	10	2	14	5	10	6	My daily activities revolve around my children. Get them ready for school, drive them and then pick them up and work casually in between the school hours. My social groups are my relatives and old friends that I went to school with. Life is predicitable, I am not poor and can afford things but Im also not rich so need to watch ourselves.	9	5	8	5	8	4	4	4	4	3	3	3	3	3	3
2	1	2019-03-26 16:24:19	2019-03-26 16:47:38	100	1398	1	2019-03-26 16:47:38	R_2dnm8Le3WUhvJu6	4	2		2	5	2	4	5	3	4	4	5	3	4	4	50	30	5	7	8	2	14	8	6	4	I wake up in the morning, prepare breakfast and lunch for my daughter and husband. Take my daughter to school. Go back home do the dishes wash clothes general clean up. Do my book keeping job for a few hours in my home office. Check my mails, browse for necessary info on the net. Check my messenger messages have a chat or two with clients friends and family. It is just a routine day in day out. I…	5	5	8	5	5	4	4	4	4	4	4	4	4	4	4
1	1	2019-03-15 14:42:49	2019-03-15 15:21:06	100	2296	1	2019-03-15 15:21:07	R_2dQE6o4UZypz3Eb	6	2		6	7	1	7	7	1	1	1	1	3	1	3	10	15	40	20	15	3	15	10	3	3	I am 61, too young to retire and too old to get a job that fits my abilities and that my health can cope with. I do however volunteer 5 hours a week at our local library. I love it. It is only doing shelving, and delivering books to home readers but I feel valued and that I am achieving something. I am married, have 2 children and 3 grandchildren. My family are my everything. I left my last job a…	9	9	8	9	9	5	5	5	5	4	3	3	3	3	3
2	1	2019-04-02 14:24:10	2019-04-02 14:50:33	100	1583	1	2019-04-02 14:50:34	R_2DRFAqUiVzKmWjo	5	2		2	7	1	7	7	2	5	7	4	4	5	5	10	20	45	20	5	1	13	9	3	5	I start work late and finish late which I love because I get a sleep in and can do errands before work. I work in the same suburb I live and drive home for lunch. I am divorced with 3 adult kids only one child still lives with me and he he independent. My goal is to put as much into my super as possible and still save money. I just bought a new car cause my old one was 14 years old and not reliab…	9	9	3	9	5	3	3	3	3	2	3	2	2	2	2
2	1	2019-03-26 16:45:20	2019-03-26 17:08:49	100	1408	1	2019-03-26 17:08:50	R_2EaFE0smnzWVh4d	4	1		5	7	7	7	7	1	1	7	4	3	1	4	15	30	40	10	5	4	15	10	10	2	I care for my wife who has a degenerative autoimmune disease. She has lost her mobility. She was knocked back for disability pension so our life is hard. After medicine medical costs etc we have nothing left for sometimes over 10 days. Its hard	5	5	8	5	5	3	4	3	3	4	3	4	4	4	4
2	1	2019-04-12 16:10:03	2019-04-12 22:02:05	100	21122	1	2019-04-12 22:02:06	R_2eVIe0vb5y7TWd5	3	2		6	4	4	4	4	4	4	4	4	4	4	4	5	10	50	30	5	2	13	9	7	5	I get up get ready for work, dress my daughter and myself, rush to pre-school for drop off, I eat in the car on my way to work as i have no time, get to my desk at the hospital, eat some more, stress through the whole day, rush home, stuck in traffic, organize pick-up. At night we might go gym and do some cleaning. I stress and worry about finance and life in general. I find that most people are …	9	9	9	9	9	5	4	5	3	5	3	3	4	4	3
2	1	2019-03-26 16:25:05	2019-03-26 16:32:32	100	446	1	2019-03-26 16:32:33	R_2f3t8ZkIHaKhT6M	2	2		5	6	3	4	3	4	4	4	4	5	5	5	20	30	20	20	10	2	12	4	5	9	Life is okay I have a good family and community. I am happy everyday when working and at home on the weekends. Money is not to make our feelings happy	5	5	8	5	5	4	4	4	4	4	4	4	4	4	4
2	1	2019-04-12 17:48:54	2019-04-12 18:14:30	100	1535	1	2019-04-12 18:14:30	R_2fp9zN7jCappfHS	1	2		5	6	1	6	7	3	3	5	2	1	6	4	10	40	35	10	5	2	15	11	4	2	On a normal weekday I would wake up at about 5am to get ready, then leave at about 7:20 to catch my first bus, transfer at the end of the line and catch a second bus to take me to tafe. I’ll usually arrive by 9:30-10am and study/work till 3pm then head home by bus, eat dinner (if there’s anything to eat) then head to bed at 9-10pm	8	9	8	5	5	5	5	3	3	3	4	3	4	3	4
2	1	2019-04-12 12:43:09	2019-04-12 12:53:06	100	597	1	2019-04-12 12:53:07	R_2fxQYdJHmSHXu2D	2	1		1	6	2	6	6	3	5	5	3	5	5	4	10	40	35	10	5	1	12	4	5	5	Daily activity would be commuting to work and grinding out the 9am-5pm day. Try to catch up with friends on the weekends and play sport during the week to relax myself from work. Every morning on the way to work, i see a lot of people dreading to go to work. There are little motivation for many people to go to work these days.	5	5	8	5	9	4	4	3	3	5	3	3	3	4	4
2	1	2019-03-27 12:31:14	2019-03-27 12:45:50	100	876	1	2019-03-27 12:45:51	R_2izEU8PzJUcAdjP	5	2		1	7	1	7	7	1	1	1	1	1	1	1	99	0	0	0	1	2	14	6	3	1	I go to work 3-4 days per week, I drive or catch public transport depending on the price of petrol. I don't really have much social interactions, just with family when they want something. I spend all my spare time with my grand children. I try not to think about my feelings on life because it would be to depressing. I just do what I have to do to get by. I can't afford goals and I'm just glad ev…	9	9	9	9	9	5	4	4	4	3	2	2	2	2	2
2	1	2019-03-27 14:29:32	2019-03-27 14:44:46	100	914	1	2019-03-27 14:44:47	R_2OJUuNm5qFBU7Nv	3	1		5	3	3	6	4	3	4	4	4	4	5	3	10	20	55	10	5	1	13	7	3	5	Fall asleep 4/5am, up by 9/10am. Maybe an appointment or 2 Work on my website shop See couple friends Relax couple hrs Work on my website till early hrs. The quality of life in Australia isn't bad, the problem is paying to much in the cost of living which is starting to effect our quality of life. Something as simple as cigarettes petrol and dinner is over 100 dollars, for a larger family even wo…	8	5	3	5	5	2	3	2	3	2	2	3	2	3	2
2	1	2019-03-26 17:33:35	2019-03-26 18:06:12	100	1956	1	2019-03-26 18:06:12	R_2pSmyJRpkhgzgNj	6	1		3	7	4	4	7	5	5	3	6	4	4	3	43	30	15	2	10	5	14	10	10	6	I volunteer at the local Neighbourhood centre. I enjoy volunteering I get a lot out of it. I go to the Gym and play golf for fitness.(twice) I have a caravan and enjoy seeing many parts of Australia. Approximately once every 3 - 4 years I manage to save for a holiday abroad. I baby sit a great grand son once a week and occasionally on the week end and love it. I am currently refurbishing the hous…	9	9	8	9	9	5	5	4	5	5	4	4	4	3	4
1	1	2019-03-22 15:03:51	2019-03-22 15:16:22	100	750	1	2019-03-22 15:16:23	R_2QDR5MlkYocEYNP	2	2		5	6	5	3	5	1	2	4	3	#NULL!	2	3	23	60	15	2	0	2	13	9	5	2	Very hard to get a proper job. Always get underpaid and government doesn’t take control of the current situation. Many businesses get away from paying tax and people from overseas have income and still get paid from Centrelinks.	8	5	8	9	5	5	4	4	3	3	3	4	4	3	3
2	1	2019-04-10 15:21:39	2019-04-10 15:35:53	100	853	1	2019-04-10 15:35:54	R_2Qg5nWqdkSENAYx	3	2		6	7	4	4	4	7	7	7	7	4	4	4	10	20	40	20	10	2	14	6	10	5	Family work exercise and everything that entails Work out and about ie shops family friends always courteous kind and respectful Content happy I motivate myself and others as generally a positive person	1	1	1	1	1	1	1	1	1	1	1	1	1	1	1
1	1	2019-03-15 13:03:19	2019-03-15 13:23:33	100	1214	1	2019-03-15 13:23:34	R_2QJrD89Bgb5IWUy	4	1		3	7	1	7	7	1	1	1	1	1	1	1	20	43	30	5	2	5	14	9	4	2	I was working. Married with 5 kids and was getting by on a single income ..worred at the same place for 16 years until I injured back. Was then on work cover for for 4year's and was then diagnosed with MS... ,After 6years on work cover I was kicked off the system and then forced to go on the disability pension.My wife is my full time career and is on the support pension.. We live off 700 S week .…	9	9	8	9	9	4	5	4	4	5	3	5	3	3	5
2	1	2019-03-26 17:23:06	2019-03-26 17:35:38	100	752	1	2019-03-26 17:35:39	R_2QSbnTGjckKPz2g	4	1		5	5	2	5	4	5	4	5	6	5	4	4	10	10	50	20	10	1	3	5	5	7	Routine -daily activities consist of getting ready for work, getting kids ready for school. Work provides good mental challenges and intelligent interactions. I'm rewarded for my contribution. I'm time poor on that I'm not devoting to exercise.	5	5	5	5	9	4	3	4	3	4	3	3	3	3	4
1	1	2019-03-22 14:48:31	2019-03-22 15:04:50	100	979	1	2019-03-22 15:04:51	R_2R8NZxpYwssZU5b	5	1		3	7	2	7	7	5	5	5	3	5	5	3	20	20	40	17	3	1	5	7	10	7	My alarm goes off at 6am. By 6:10 I am feeding our two cats. I then shower and have a cup of coffee while watching Sunrise to see the news of the day. I then drive 55 minutes to work where I manage a busy call centre that assists those on NewStart payments. I have 23 staff including team leaders. Afetr the 8:30 am busy call rush I talk with different staff and my team leaders to set the non phone…	5	8	3	8	5	3	3	3	3	3	4	4	4	4	4
1	1	2019-03-25 09:49:45	2019-03-25 10:07:19	100	1054	1	2019-03-25 10:07:20	R_2rlmqIbQAbY5fDf	6	1		1	5	4	4	5	6	7	6	6	2	3	4	4	20	55	20	1	5	15	10	10	4	Life is restricted by Income as we lost approx. $175,000 in a business venture which lasted 19 years and ended when we retired in 2010. I play a team sport twice a week for exercise and some companionship. Largely, we are happy with our existence, and to use the old quote, "it is nothing that M$5 wouldn't fix!"	5	5	8	5	5	3	4	4	4	3	3	4	3	3	4
2	1	2019-04-12 18:39:04	2019-04-12 18:57:33	100	1109	1	2019-04-12 18:57:34	R_2ROOk5oqQYgCzdN	4	2		4	5	2	6	5	4	2	3	4	4	4	4	20	25	35	10	10	2	14	7	3	6	A normal workday for me is get up at 5.30am feed our cats clean their litters have breakfast then use my exercise bike for 30 minutes make my husbands & my lunch. Start work at 8am I work in a winery in the bottling department it can be a quite physical day I often go home tired. I work with only a few people & we all get on well we help each other when needed in our daily jobs. When I get home f…	5	8	3	8	5	4	4	4	4	4	2	2	2	2	2
2	1	2019-03-28 17:01:13	2019-03-28 17:24:58	100	1425	1	2019-03-28 17:24:58	R_2roqo9htBfUtfxG	1	1		1	6	2	6	7	1	2	6	1	6	7	5	10	25	40	22	3	1	1	3	7	10	I live a very routine life, helping run the company my father started, it’s slowly starting to make a very large profit. My job is my priority as well as my partner and her child who isn’t biologically mine. My main social interactions are with other business men such as myself so we can discuss the expansion of our company, I try and meet up with my friendly colleagues and friends once every wee…	9	9	5	9	9	4	5	5	4	5	2	5	5	1	4
2	1	2019-03-28 14:49:11	2019-03-28 15:00:02	100	651	1	2019-03-28 15:00:03	R_2SjGCBGYKALjgS7	6	1		5	6	2	6	6	2	2	4	5	4	2	3	9	35	45	10	1	5	5	7	5	5	gym, walk, bowls, more tired than I should. Difficulty in getting to sleep. Alcohol on 3 days only with 4 days dry. Do the shopping and cooking and usually watch television for 3 hours in the evening.	8	5	8	5	8	3	3	3	4	3	2	2	2	2	2
2	1	2019-03-28 15:33:27	2019-03-28 16:04:14	100	1846	1	2019-03-28 16:04:14	R_2t2OGonM6BNpPjk	5	2		4	5	3	5	6	3	3	3	4	4	5	4	5	20	50	20	5	2	14	7	10	5	I think each day how lucky we are to live in Australia, my children have many paths they can choose to succeed in life. An average day involves caring for my family and home , working to be able to afford us of the opportunity that our society offer.one day a week I go to dancing lessons so I have a social outlet and get some exercise l might also do some puzzles, read the newspaper or visit my e…	9	9	8	9	9	4	4	3	4	3	3	4	3	3	4
2	1	2019-03-27 12:39:19	2019-03-27 12:57:45	100	1105	1	2019-03-27 12:57:45	R_2TGmz104ibySwLw	2	2		6	3	3	4	5	5	4	4	3	4	4	3	20	20	30	20	10	3	15	11	5	4	My daily activities usually involve me going to university and getting an education which I think is a privilege that many cant afford as it is very expensive. I barely have any social interactions besides family and housemates as everyone around me seems busy. I also actively seek a job, however, due to a poor economy, it's getting hard to find jobs. Life in Australia is pretty good with beautif…	5	5	5	5	5	3	4	4	3	3	3	3	4	3	3
2	1	2019-04-10 14:42:35	2019-04-10 15:02:17	100	1181	1	2019-04-10 15:02:17	R_2tLObd6xflb7nt3	5	1		2	7	1	7	7	1	1	1	1	4	2	3	15	24	44	15	2	1	13	7	10	5	I have breakfast at home every morning. I work around 5 days per week casually, depending on how much work there is and if the boss has money to employ me. I go to work and later go surfing. I go home and cook dinner. I interact with work colleagues and my daughter at home and my friends in social scene. Because I earn near the minimum wage, this depresses me for the work I do, I am saving to liv…	9	9	9	9	9	5	5	5	5	5	5	5	3	3	5
2	1	2019-03-27 13:43:29	2019-03-27 14:45:29	100	3719	1	2019-03-27 14:45:30	R_2ToS1s4KAsHa5Ev	6	2		1	7	1	7	7	1	1	1	1	2	1	3	25	25	25	3	22	5	13	9	5	3	!. Have some fun and put food on the table and pay bills. 2. My group is of similar status as I. My son, partner and girlfriends. All retired and son can't find work. 3. Mainly pleasant thoughts except my brother intends to sell dad's property which will leave me homeless and vulnerable. Friends are always fun to be with.	9	9	9	9	9	5	5	5	5	5	5	5	5	5	5
2	1	2019-03-28 14:39:32	2019-03-28 14:44:47	100	314	1	2019-03-28 14:44:47	R_2trow4CH4Hfa9bs	4	2		5	6	3	6	6	4	5	5	6	3	4	4	10	10	30	40	10	1	13	6	3	5	1 get up and go to work 2. speak to people at work serving them with their requirements 3. i generally feel happy during the day, not grumpy at all. My goal is to sell items at work and have a productive day	9	9	5	9	9	4	5	5	4	4	4	5	5	4	4
1	1	2019-03-15 14:30:12	2019-03-15 14:43:50	100	817	1	2019-03-15 14:43:50	R_2U0itqYlxjUxjXr	4	1		1	6	4	4	3	5	5	5	6	4	5	4	5	15	50	20	10	1	4	4	7	6	My life is simple, wake up in the morning, go to work, have lunch, finish work at five thirty. I use social network to communicate with friends. At night, I watch TV at most of time. I think the current government is doing OK.	5	9	8	9	8	5	5	5	4	4	2	3	3	3	3
2	1	2019-03-26 16:27:19	2019-03-26 16:40:21	100	781	1	2019-03-26 16:40:21	R_2v38nlX06xP7UZo	2	1		6	7	2	7	7	1	1	2	2	2	5	6	10	60	8	20	2	2	14	6	5	3	1. I wake up, cook my own meal, go to work, go back home, take a shower, read a bit then go to sleep 2. Mostly I talk with my housemates, when they keep babbling about unimportant issues, I go to my room, lock the door, put my earphones in to shut them out. 3. Most of the day I feel normal, bit happy when I get my salary, sometimes quite bored because not many people have the same interest as me.	9	9	8	9	9	5	5	5	5	5	4	3	3	3	3
2	1	2019-03-27 12:23:52	2019-03-27 12:41:26	100	1053	1	2019-03-27 12:41:26	R_2VCRySYmu6blAOd	4	2		1	6	2	5	4	1	2	2	1	4	5	3	0	40	60	0	0	1	12	8	3	3	1/ go to work all day. Go for a walk after work. Prepare dinner, chat to my son, watch Netflix/read and then bed. Washing and house hold chores in between. 2/ most social occasions are with my children over food and games. I see a few very close friends once every 3 months on average. 3/ my main goal is to get my son through hsc and pay off my car. For the most part people and their behaviour dis…	9	9	8	9	9	4	4	4	3	3	3	3	3	3	4
2	1	2019-04-09 16:33:31	2019-04-09 16:56:08	100	1357	1	2019-04-09 16:56:09	R_2VPU1jCYuq8TsGI	6	1		2	5	3	5	5	3	2	5	5	3	3	4	5	20	50	20	5	2	14	9	3	2	On weekdays I usually wake to alarm between 5.00 AM and 5.30 AM. On most of these days I Shower, shave if necessary and get dressed for work. I usually have a breakfast of Cereal, Fruit & Yogurt. I walk to the gate and pick up Daily Courier Mail. I read or scan most pages before going to work in my own vehicle at 7.00 AM. Work for 5 hours and return home by my own vehicle, have a light lunch and …	5	5	3	5	5	4	5	4	4	4	4	4	4	4	4
2	1	2019-03-28 13:16:57	2019-03-28 13:46:00	100	1742	1	2019-03-28 13:46:01	R_2wSOeezSpk9tvKT	6	1		5	7	7	7	7	4	1	1	3	4	3	3	20	25	43	10	2	1	5	7	4	5	After a bad night's sleep I get up, feed the cat, do mu ablutions, get dressed, kiss the wife and kids and go to work. After 25-30 minutes in ugly traffic I arrive at the local sandwich shop and buy breakfast and lunch and go to work. I eat breakfast with a cup of tea and do a days work (with a lunch) and go home at 4:30 through another 25-30 minutes of ugly traffic. At home talk to wife and kids…	5	9	5	9	5	5	5	5	5	5	5	5	4	4	5
2	1	2019-04-09 17:02:55	2019-04-09 17:26:49	100	1433	1	2019-04-09 17:26:49	R_2WTpQE94eVIg7uX	2	2		5	6	6	5	6	2	2	2	2	5	5	4	10	20	50	19	1	1	4	5	7	8	My alarm goes off at 6:45 but I usually don't get out of bed for a little bit I get up and start getting ready - bathroom, brush teeth, put make up on Then, before getting dressed, I chase my cat around the house to give him tablets which takes a while Get dressed, have breakfast and pack my lunch Walk to the station - get a coffee on the way Train and bus to work. Work 8-10 hours home repeat	5	5	5	5	5	3	3	3	2	3	4	4	3	4	4
1	1	2019-03-15 10:40:40	2019-03-15 11:17:52	100	2231	1	2019-03-15 11:17:53	R_2X0TGsIE5Vn5SD9	6	2		5	7	6	7	7	1	1	1	1	5	3	2	27	34	21	12	6	5	13	8	5	7	Plan for the day over breakfast, including when to go for a walk or any appointments planned. Certain days involve exercise classes or voluntary work. Immensely enjoy the group class as catch up with many people & feel good afterwards as kept going in the class which is designed to enhance balance, coordination & stretching for strength. Volunteering in a charity shop is engaging & sometimes offe…	5	5	8	5	5	4	3	3	3	3	3	2	2	2	2
2	1	2019-03-28 12:36:35	2019-03-28 12:53:25	100	1010	1	2019-03-28 12:53:26	R_2X6BMQAGU70oyD6	4	2		5	5	3	6	5	3	5	5	6	5	6	3	10	20	40	20	10	2	14	4	7	8	We saved hard to put a deposit on our first house, then worked hard to pay extra money onto the mortgage. We then had kids late in life, but had achieved healthy equity in our home. Our adjustment to 1.5 income was easy - we accommodated and changed our lifestyle a little accordingly. Our wealth has been growing as we continue to invest and put more money on our mortgage.	9	9	5	9	9	5	4	4	4	5	4	4	4	4	4
2	1	2019-04-09 15:15:08	2019-04-09 15:38:56	100	1427	1	2019-04-09 15:38:56	R_2Xif2kC1zBgrQuB	3	2		2	6	2	4	5	2	4	4	3	4	5	4	10	20	25	25	20	2	14	6	3	5	My day generally involves taking x1 child to day care, my other x3 kids get themselves ready and walk/bus to school. My husband goes to work as do I. I sit in traffic for over and hour each trip to/from work. After work it’s taking kids to/from social sports and organizing dinner and housework before going to bed and doing the same thing the following day.	5	5	3	5	9	5	5	4	4	4	2	2	2	2	2
2	1	2019-03-27 14:10:04	2019-03-27 14:26:13	100	968	1	2019-03-27 14:26:14	R_2xLRRQV9NiB2sWk	5	1		1	5	3	6	6	3	2	2	3	4	6	4	15	20	55	8	2	1	1	3	7	7	Getting up at 5am, walking the dog for 30 minutes, have a coffee, start working at 6 am, have a break 2pm, do the shopping, back to work at 3pm, break at 6.30pm, do the cooking, having dinner, back to work at 7.30pm , going to bed 10.30pm	5	9	8	9	5	4	2	4	3	4	4	5	2	5	4
2	1	2019-04-02 13:59:08	2019-04-02 14:15:25	100	976	1	2019-04-02 14:15:26	R_2y1tBfEIzPxNAq7	3	1		5	7	1	7	7	1	1	2	2	3	5	4	5	20	63	11	1	2	13	7	6	5	I am working in retail at the moment and work at least 3 overnight shifts per week midnight-8am and come across 20-30 regulars during my working hours who are customers. The general feeling I get is that these are hard working Australians doing jobs with tough hours including cleaning, security, baking, adult services and seem like ordinary people to me apart from their hours. I think that they w…	5	8	3	5	5	4	4	4	4	4	3	2	2	2	3
1	1	2019-03-25 13:54:30	2019-03-25 14:20:45	100	1574	1	2019-03-25 14:20:46	R_2y8WdzWULXhtZgB	4	1		6	7	1	7	7	1	1	1	1	1	1	4	60	20	10	5	5	4	14	9	3	2	I get up in the morning and I knowe I have nothing and if something would happen financenali I would not be able to help may self and would probably and up on the street	9	9	9	9	9	1	4	5	5	4	5	3	4	3	4
2	1	2019-03-26 16:19:15	2019-03-26 16:28:03	100	528	1	2019-03-26 16:28:04	R_2YFDpq1cVmsinpS	4	1		5	5	2	4	4	3	5	4	3	4	4	4	20	20	40	10	10	1	4	6	10	6	get up, go to jiu jitsu then head to work. I am mostly on my own all day working then come home to family and hang out. would like to have more money on the weekends enjoy with my family but we are saving so budgeting sucks.	8	9	5	9	9	3	3	4	4	4	4	4	3	3	3
2	1	2019-03-26 17:41:58	2019-03-26 18:01:26	100	1167	1	2019-03-26 18:01:26	R_2YX2Gp6BqeHHkE2	6	1		6	6	1	6	5	3	2	3	3	3	2	5	10	25	45	15	5	5	15	10	7	6	I am retired and have significant health problems. I have been treated for clinical depression for 20 years and am managing OK on a low dose of medication. I have had Parkinson's Disease for about 8 years and again am managing on medication. I have very limited social interaction outside of my family. I cope with restricted movement control, fatigue and apathy because of my health.	5	9	5	5	5	3	3	3	3	3	3	3	3	3	2
2	1	2019-03-29 13:31:30	2019-03-29 13:41:17	100	587	1	2019-03-29 13:41:18	R_2zcearbplYVOTg9	5	2		5	7	7	6	6	3	5	6	4	4	4	4	58	20	13	6	3	2	15	5	10	6	WAKE UP HAVE BREAKFAST AND DO SOME HOUSEHOLD CHORES BEFORE WORK.WORK FOR A FEW HOURS .CALL KIDS FROM THE CAR TO CHECK ON THEM.SHOPPING ON THE WAY HOME.MORE HOUSEWORK COOK DINNER.DRIVE MY DAUGHTER TO WHEREVER.WATCH SOME TV SLEEP REPEAT	5	5	8	5	5	4	4	4	3	4	4	4	4	3	4
2	1	2019-04-11 10:29:11	2019-04-11 10:38:26	100	555	1	2019-04-11 10:38:27	R_2ZNZxJmB8rtXV59	4	1		1	7	7	4	7	5	4	5	7	4	3	3	40	10	35	10	5	1	14	9	10	5	living the dream,,, waking up with a coffee, roof over my family...food in the cupboard and have my own transport...I get of my arse and contribute to society and pay my tax	5	5	5	5	5	4	4	3	3	4	4	4	5	4	4
2	1	2019-04-10 14:27:06	2019-04-10 14:41:47	100	881	1	2019-04-10 14:41:47	R_322OA3xZ0QBjGkj	5	2		2	6	6	6	6	3	2	2	2	3	4	4	10	30	20	20	20	4	15	11	3	4	not sure my days are quiet and boring I interact with family members on facebook as they don,t visit much. I look forward to one day a fortnight when I get paid and do my shopping and pay bills.	5	9	5	9	9	4	5	4	5	4	4	4	4	4	4
1	1	2019-03-15 14:30:33	2019-03-15 14:40:09	100	576	1	2019-03-15 14:40:10	R_32Kos9QiO27OgSK	2	1		2	5	5	5	5	5	5	4	5	5	4	5	3	5	33	46	13	1	12	8	5	7	Wake up, work, go home and relax. If I'm not working then wake up, watch Twitch, do chores and prepare for my extracurricular activities. Some days I will go to the city and play Pokemon Go.	9	9	9	9	9	5	5	5	5	5	5	5	5	5	5
2	1	2019-03-28 14:39:14	2019-03-28 15:34:03	100	3289	1	2019-03-28 15:34:03	R_33277LtFXk3JMLx	5	2		5	6	3	6	6	5	6	6	3	3	4	3	1	14	70	13	2	2	12	6	5	5	My every day starts and goes pretty similar. Get up, go to work, drive back home, a bit of shopping sometimes, dinner preparation, getting ready for the next working day, a walk, a bit of reading or knitting, and it’s already time to sleep. My main social interaction happens at work where I have to deal with lots of people from entry level young workers to the top managers. I love living in Austr…	5	8	8	9	8	4	4	3	3	2	2	2	2	1	2
1	1	2019-03-22 15:24:13	2019-03-22 15:43:24	100	1151	1	2019-03-22 15:43:24	R_33gzMesXhjf6t3i	6	1		1	7	1	5	7	2	2	2	2	4	5	5	10	30	50	8	2	1	1	1	7	8	It's full on. I have a solo business (consulting to consultants) anda two-person joint venture (providing a lead generation service for consultants. I also mentor on two pr-bono mentoring programs. Always busy finding clients and serving clients. I live in the grandparents, parent + new partner, and grandchildren house. I am self-motivated.	5	5	5	9	5	4	4	4	4	4	3	3	3	3	3
1	1	2019-03-22 15:09:48	2019-03-22 16:12:09	100	3740	1	2019-03-22 16:12:10	R_33qLDFPfyK2xnVN	3	2		1	7	3	6	7	3	3	3	3	2	6	4	10	24	60	5	1	4	15	11	10	3	Wake up Get ready for the day Breakfast while checking/replying to emails. Study Lunch either at home or out meeting family or friends Relax watching YouTube while doing some surveys Get ready for the night/bed Read Sleep	9	9	9	9	9	5	5	5	5	5	4	4	4	4	4
1	1	2019-03-15 14:34:50	2019-03-15 15:11:50	100	2219	1	2019-03-15 15:11:52	R_3b0bQhwwDwTrTxL	5	2		1	7	1	7	7	1	1	2	1	4	5	4	40	25	20	10	5	1	12	5	3	5	I work full time as a Hospital Telephonist, so my days typically begin in rising out of bed and getting ready for work. If I'm working on a weekday morning, I will take the train in and on a weekend, if I am working, I usually drive in. On an afternoon, I usually drive in. En route to work I usually buy a coffee. When I arrive at work, I start at the allocated time. I check the whiteboard for upd…	9	5	8	9	5	5	4	5	5	4	4	4	4	4	4
1	1	2019-03-15 15:11:16	2019-03-15 15:25:00	100	823	1	2019-03-15 15:25:01	R_3DpXgTpjrH8miPL	6	2		1	5	1	6	6	2	2	1	1	2	4	3	10	20	40	20	10	5	15	10	3	3	As I am now on the state pension myself and husband spend our time at home gardening cooking cleaning exercising reading watching tv and general activities. We usually don't have any social activities except for once or twice a year visit with family. we are both quite happy in our life our health and living comfort is good.	5	9	3	5	8	4	4	4	4	3	3	2	2	2	2
1	1	2019-03-22 14:48:02	2019-03-22 16:08:13	100	4811	1	2019-03-22 16:08:14	R_3flpn2KdmghuOjE	6	2		2	7	2	7	7	2	2	2	2	2	4	3	5	15	35	30	15	5	14	10	10	4	My day begins with sitting on the edge of my bed and working through the aches and pains then I think 'do I need to go to the shops and what needs to be done, what will I cook for dinner'. Usual social contact is with the staff at the stores I go to, other than that I do not go out because I cannot afford to,... so, I stay home and watch tv or on my laptop. My thoughts are usually 'I wish I could…	5	5	8	5	8	2	3	2	2	2	2	2	2	1	2
1	1	2019-03-25 11:09:54	2019-03-25 11:30:54	100	1260	1	2019-03-25 11:30:55	R_3fMNeHqjCaSCPaU	4	2		6	7	2	5	7	4	4	3	4	4	4	4	20	10	30	20	20	4	15	4	10	5	I am a stay at home parent with 2 children and a fairly large house to care for. I bear the brunt of most jobs and am particularly fastidious in all that I do. My days are full and busy with house work is washing, ironing, shopping, cleaning, chauffeuring, cooking, paying bills, gardening, helping with homework and doing surveys which is my hobby and interest. Some days I wake up feeling overwhel…	9	9	8	9	9	4	4	4	4	4	3	4	3	3	4
2	1	2019-03-27 12:40:33	2019-03-27 12:58:46	100	1093	1	2019-03-27 12:58:47	R_3frPrvWM4KEmTkg	1	2		2	3	3	3	2	4	4	6	2	3	5	4	20	20	40	10	10	3	15	10	10	4	I don't have a job and I'm not on any benefits. I live with my family and they pay the majority of the rent and bills, but I wish I could contribute more as they aren't financially stable either. I've been looking for a job to no avail, so the only way I make money is selling my belongings on ebay. I can almost never buy luxury items or go out to eat unless it is really cheap. I rarely have enoug…	9	5	5	5	9	4	4	3	4	4	2	2	2	2	2
1	1	2019-03-25 10:24:34	2019-03-25 10:55:07	100	1833	1	2019-03-25 10:55:08	R_3g0AnCz9QxNn0pC	4	1		1	6	7	7	5	4	4	4	3	1	5	4	10	15	25	30	20	3	15	7	4	4	recently unemployed due to contract ending, have been put in a dire predicament financially and in a small state of panic and fear i go online and look for jobs and hope someone calls back. my goals are to get a job and rebuild my shattered accounts back to full again	5	5	5	5	5	4	4	4	4	4	4	3	3	3	3
1	1	2019-03-22 14:54:34	2019-03-22 15:20:36	100	1562	1	2019-03-22 15:20:36	R_3g0ne2B8qBymG0l	6	1		5	6	2	6	6	3	6	2	2	5	4	4	10	20	50	15	5	5	12	8	10	7	I am now 74 years of age and a retired police officer having served 18 years in the Vioctorian Police Force. My daily activities are very simple as I have a very slow life due to illnesses. My main social activities are around the local; bowling club where I enjoy the friendly banter with wen of my own age. My main thoughts and feelings towards my wife if 53 years are somewhat exilerating and fri…	5	5	3	5	5	4	4	3	3	4	3	4	4	3	4
2	1	2019-04-09 15:27:59	2019-04-09 15:46:57	100	1138	1	2019-04-09 15:46:58	R_3g5BXz4krYKVtd7	4	2		2	7	1	4	6	3	2	6	1	3	4	4	20	30	35	10	5	3	15	8	3	3	My priority is looking for work, while studying to better my options. My main interactions are with family and my employment services provider. It is frustrating that I don't have the required skills to find a better job but I'm working on fixing that.	9	9	8	9	9	4	4	4	4	4	3	3	3	3	3
2	1	2019-04-10 17:07:55	2019-04-10 17:23:09	100	914	1	2019-04-10 17:23:10	R_3GiH0opCNZjQQQL	6	1		2	7	1	7	7	1	2	2	2	1	4	4	30	10	20	10	30	5	14	10	10	2	An average day for me would be : wake up, spend some time on the couch catching up with the news from my phone, watch some tv, spend some time on the internet, back to the couch for some more tv, have something for lunch, back to the internet for a while, then back to the couch for more tv, find something for dinner, more tv and internet then bed.	8	8	8	8	8	3	3	3	3	3	3	3	3	3	3
1	1	2019-03-25 09:27:58	2019-03-25 09:47:33	100	1175	1	2019-03-25 09:47:34	R_3Gp7pGfnLg8fkx4	5	2		5	7	1	7	7	1	1	1	2	4	3	3	20	35	30	10	5	2	13	6	7	6	I have part-time work as a personal assistant so I regularly check in with my employer and attend to various duties as required along with my professional development activities. I have a small group of friends and most of my social interaction these days is over the phone as we are all busy with our daily lives. I am very concerned about natural disasters and climate change and many of my friend…	5	8	3	8	5	3	4	4	3	4	3	3	3	3	3
2	1	2019-03-27 11:58:40	2019-03-27 12:17:52	100	1151	1	2019-03-27 12:17:53	R_3hcDQaqE7ptK4Ua	6	2		6	7	1	6	5	3	3	5	4	3	2	5	5	10	70	10	5	5	14	9	5	6	chronically sick so much of day is taken up with completing daily living tasks, occasional social meetings with family or friends, attending rehabilitation classes and medical appointments	5	5	5	5	5	4	4	4	4	4	4	4	4	4	4
2	1	2019-04-10 14:47:15	2019-04-10 15:05:41	100	1105	1	2019-04-10 15:05:41	R_3hEYrQ4oeWx2K7C	6	1		5	7	3	6	6	1	2	4	2	4	3	4	10	20	40	20	10	5	15	7	10	5	I am retired and my wife works at an average job. We have sufficient income to make ends meet and not consume any savings. We live a comfortable life but restrain from expensive pleasures. When we travel, we maintain a middle of the road expenditure but still have comforts. I stay at home caring for the homely duties and have a coffee at the local café daily. The federal Liberal government is try…	5	5	3	5	5	4	4	3	4	2	3	3	1	3	3
2	1	2019-04-10 14:31:33	2019-04-10 15:05:04	100	2010	1	2019-04-10 15:05:04	R_3HMocKR4hpZ98me	5	1		6	6	2	6	5	3	3	3	5	5	5	5	20	10	55	5	10	1	14	9	4	7	life for me is good. I am a team leader. I go to work 5 days a week and mingle with my workmates. I do over 40 hrs a week on average. I always plan out the next day the night before, i have ideas running through my head and evaluate which ones may work and ones that may not work. i have health issues but that hasn't stopped me from working. I have set up my life goals early on when i first joined…	5	5	8	5	5	3	3	3	3	3	3	4	4	3	4
2	1	2019-04-01 11:45:55	2019-04-01 12:02:28	100	993	1	2019-04-01 12:02:29	R_3hmRJ2DAZUKktuw	5	1		2	7	3	7	5	4	4	3	3	5	3	3	20	20	30	18	12	4	15	9	10	6	I generally start by reviewing current affairs news sites, check for email over breakfast. Following that my day may include volunteering, visiting and supporting aging relatives, working on projects around my home, car, boat etc. walking in the early evenings and generally preparing and consuming all food at home. Socially I am in a few loose social groups around my interests in sailing, grey no…	8	5	3	5	5	3	3	3	3	3	2	2	2	2	2
2	1	2019-04-03 22:15:41	2019-04-03 22:27:28	100	707	1	2019-04-03 22:27:29	R_3hoKbJRpEIRSiw2	1	1		4	7	2	6	7	3	4	6	5	4	5	4	13	15	50	20	2	4	15	6	5	6	A normal day for me is mostly studying at university. I typically take the bus into town but sometimes cycle. Priorities are classes and completing assignments on time. Socially. I talk to classmates and teachers. It's casual and easy going when speaking to them. I do wake up tired, no matter how much sleep I get. My first thought is typically whether I should go to class or not. Other than that,…	5	5	8	5	9	4	4	4	4	4	3	2	2	2	2
1	1	2019-03-25 12:06:11	2019-03-25 12:36:37	100	1825	1	2019-03-25 12:36:38	R_3hopXWs3ik7BK4y	6	1		6	7	1	7	7	1	1	1	1	1	3	3	15	15	30	20	20	5	14	10	10	1	Mostly every day is the same, when I get up I have a coffee, shop for the newspaper, read it thoroughly then check my emails & social media. The rest of the day is spent watching television. Several times a week I go to the supermarket to get what I need. About once a fortnight I visit several friends or my son & daughter. Financial restraints prevent me from most outside activities as does my he…	9	9	3	9	9	4	5	2	4	4	2	2	2	3	4
1	1	2019-03-15 14:26:13	2019-03-15 14:55:14	100	1741	1	2019-03-15 14:55:15	R_3HqB1oJR9Lxcifw	4	2		2	7	1	7	7	1	1	1	1	3	4	2	35	30	5	10	20	4	15	8	10	5	With two children still going to school life is pretty much structured around that aspect of routine. Where we are living is a suburb between two main cities so entertainment is great. Family lives away from us so travel is a big part of our lives.	5	5	3	5	8	4	4	3	4	4	3	4	3	3	3
2	1	2019-04-10 19:39:59	2019-04-10 20:09:45	100	1786	1	2019-04-10 20:09:46	R_3HTDvHER4WKHxgn	2	1		2	6	3	3	6	5	5	6	5	5	6	5	5	8	75	10	2	1	5	5	5	7	My day starts with coffee with my wife, walking the dogs together and then going to work. At work I will go to gym twice (morning and lunch/afternoon) Upon return home I walk my dogs again, do housework and help my wife prepare dinner, then relax and go to bed. Most interactions with my wife are pleasant and passionate, with work colleagues it is friendly and professional. I struggle to get out o…	8	5	5	5	8	3	4	2	2	4	4	4	3	4	4
1	1	2019-03-22 15:07:45	2019-03-22 15:24:46	100	1020	1	2019-03-22 15:24:46	R_3hyWKwn1PYr0i5v	3	2		5	6	2	6	6	4	5	5	4	4	5	5	10	25	45	15	5	1	5	4	7	5	I am just like most of the Australians, waking up early to take my child to school, then go to work & go on my day. Before returning home from work, I pick up my child, then rush straight back home to prepare dinner. Only see friends & families on the weekends in-between my child's sports sessions and music lessons/.	5	5	8	5	8	3	4	4	4	3	3	1	1	1	1
2	1	2019-04-10 20:38:13	2019-04-10 20:47:52	100	579	1	2019-04-10 20:47:53	R_3IcuTwirf0IIbDK	2	3	Nonbinary	3	5	3	7	6	2	2	4	1	3	2	1	10	20	50	0	20	3	15	8	4	4	As an individual with moderate-severe depression, a lot of my days are spent just trying to exist. I am unemployed after being fired for unsatisfactory work at a casual level that expected full-time work from me during a stressful time in my life. I do not have many friends, and none of them I speak to regularly or go on social outings with. I have no goals, motivations, or aspirations. I do not …	9	9	8	5	9	4	4	4	3	4	3	3	3	3	4
2	1	2019-04-10 16:39:34	2019-04-10 17:11:32	100	1918	1	2019-04-10 17:11:33	R_3iOnSRzAmq53Tqv	6	1		2	6	3	4	3	5	6	6	7	3	2	2	4	10	50	30	6	2	14	8	3	7	I work from home so I don't often use a vehicle and rarely public transport. Most of my consulting work is done via email so a great deal of time is spent on the computer. Between five and eight hours per day. My wife works a 40 hour week so I do many of the household chores including shopping. We have a collection of good friends at various stages of life who live nearby so see them regularly at…	9	9	5	9	9	4	4	4	3	4	4	3	3	3	4
1	1	2019-03-22 15:14:55	2019-03-22 15:42:05	100	1630	1	2019-03-22 15:42:06	R_3iyg9wC6Gp0Kj2Q	6	2		3	7	2	6	7	3	5	5	5	2	4	4	10	20	40	20	10	3	14	10	3	3	I was diagnosed with 2 heart conditions aged 53, 10 years ago. My cardiologist recommended I give up my fulltime legal assistant role in the city and I haven't been able to get ongoing office work since. My days are spent alone doing online surveys, I am depressed, have social anxiety coz I don't get to talk to people and I can't keep up with the housework. It may take 4 days to talk myself into …	5	5	3	5	5	4	4	3	4	3	3	3	3	2	3
1	1	2019-03-15 11:41:51	2019-03-15 11:56:47	100	895	1	2019-03-15 11:56:48	R_3izo72OaHBepE4R	3	2		1	7	7	6	5	2	2	2	3	2	5	3	30	20	20	20	10	3	12	8	5	7	I am a mother of two little kids.I want to work but dont cos of daycare fees for my kids that’s why i am struggling with my finances. My husband work but it’s enough income for a family with two kids. I am so much disappointed with the day to day expenses in Australia as compare to other countries. Hoping for the best in future.	9	9	9	9	9	5	5	3	4	5	3	4	4	3	4
2	1	2019-03-26 16:34:00	2019-03-26 16:47:08	100	788	1	2019-03-26 16:47:09	R_3j1BrML8QRcbjPr	6	1		1	6	1	6	5	3	3	6	2	5	4	3	9	15	55	15	6	5	4	5	6	7	Life is very good, being retired means we can travel and do volunteer work when we are at home. We live in an estate with many like minded people and we spend time with all sorts of them - and we enjoy each other's company. We also have long term friendships and we interact with that group from time to time. We are lucky. Our goal is to spend time doing things we enjoy - and travelling to see fri…	5	5	5	5	5	4	4	4	4	4	3	3	3	3	3
2	1	2019-03-28 17:02:04	2019-03-28 18:02:26	100	3621	1	2019-03-28 18:02:27	R_3j9vVPkTTGvx0J6	5	2		2	5	3	5	6	3	5	5	6	5	5	5	20	25	40	10	5	2	14	4	4	7	Was working part time very day until business sold in February, still working from home with finalisation of accounts. Miss the routine of getting up and starting work everyday had a purpose and earning my own money. Husband works away so was living on my own. Although due to change in circumstances have my daughter her young baby and partner living with me, so don't feel the need to get a job at…	9	9	3	9	5	4	4	4	4	4	4	4	3	4	4
2	1	2019-04-10 16:38:30	2019-04-10 16:53:09	100	879	1	2019-04-10 16:53:10	R_3jfksd6KavzaWYy	4	1		5	5	3	6	5	3	5	5	4	4	5	5	10	20	50	15	5	1	4	4	5	6	Daily activities revolve around travelling to work, working, coming home, helping kids with homework and spending time with my family. We try to eat meals together but sometimes kids have other commitments such as work. I try to catch up with friends a few time per month, just going to a restaurant or bar. Australian is still a lucky country provided you have a good job and are not wasteful or en…	5	5	8	5	5	4	4	4	4	4	4	4	4	4	4
2	1	2019-03-26 16:26:18	2019-03-26 17:08:28	100	2530	1	2019-03-26 17:08:29	R_3Jfs5DgiMd9RSlX	2	2		5	7	1	5	7	4	4	4	2	3	4	6	15	33	40	10	2	1	13	7	10	5	I usually start my day with an early morning boxing session, followed by a half an hour play with my cat before I start work. Working from home has given me some freedom with my time before and after work. I live with a few people who all work rosters so who I physically see during the day changes often. Some days can get quite lonely not being in a busy office but it's not too bad most of the ti…	5	5	5	5	5	4	4	4	4	4	4	3	3	3	4
2	1	2019-03-26 16:24:02	2019-03-26 16:37:46	100	824	1	2019-03-26 16:37:47	R_3JskIogj5EoTKIB	2	1		6	6	2	6	4	3	3	3	4	3	3	4	22	18	27	23	10	3	15	10	3	4	Start the day with getting kids off to school then cleaning then looking for work in any way possible my goals are to get a job in next 6 months or find self employment	5	5	8	5	5	3	3	2	3	3	4	4	4	4	4
1	1	2019-03-22 15:08:02	2019-03-22 15:19:15	100	673	1	2019-03-22 15:19:16	R_3kAg4lioDd4S6OW	2	2		2	3	1	4	3	2	3	5	3	4	5	5	18	20	40	20	2	1	5	4	6	6	Get up, get ready for the day. Plan for work. Go to work. Have lunch. Debrief with co workers. Talk with clients. Go home and talk with family. Make dinner and watch tv	9	9	8	9	9	4	4	5	4	4	3	4	3	3	3
2	1	2019-04-01 13:03:02	2019-04-01 13:22:24	100	1161	1	2019-04-01 13:22:24	R_3kB3I6lj6UMIzQN	3	2		5	4	4	4	4	4	4	4	4	4	4	4	100	0	0	0	0	4	15	9	3	4	Wake up, have a coffee, shower and then have another coffee. Do some unpaid data entry work on the computer for a hobby I love, clean house, wash dishes, cook meals. Spend time with the cat, check mail. Dress and undress. My days are rather mundaine and boring but that's okay, I don't really like change too much and prefer routine. I don't go out much and I like it that way.	8	8	8	5	8	4	3	3	3	3	3	3	3	3	3
1	1	2019-03-15 14:37:34	2019-03-15 14:59:57	100	1343	1	2019-03-15 14:59:58	R_3kcWnakAJfMEsDs	6	2		2	7	1	6	6	1	2	2	5	4	4	4	10	15	50	15	10	5	14	9	10	6	We are self-funded retirees. 1. Life is good because we had the foresight to salary sacrifice during the mid stages of our working life. As a housewife, obviously plans for the day include the usual chores, but this is not arduous and I am happy with that. Cooking for family members is nice and a lot of time is spent reading and researching our next holiday, which can take a lot of time. 2. Socia…	9	9	8	9	9	4	4	4	4	3	3	3	3	3	3
2	1	2019-03-27 13:47:20	2019-03-27 14:02:37	100	916	1	2019-03-27 14:02:37	R_3KHIbrFMvqPzgg3	3	2		2	7	1	4	7	1	2	4	3	4	4	4	20	15	15	30	20	4	15	7	10	6	Stay at home mum so my day consists of looking after my toddler, groceries, cleaning ect cooking. use social media during the day to fill time a bit mundane	9	9	8	9	9	5	5	4	3	3	1	1	1	1	1
1	1	2019-03-22 14:54:20	2019-03-22 15:13:38	100	1157	1	2019-03-22 15:13:40	R_3kiYwDHF8TQErTH	6	2		4	6	3	4	5	3	4	4	5	3	4	4	10	20	40	20	10	5	15	10	10	3	I spend a lot of time in the garden growing my own fruit and veg as this saves money. For exercise I play indoor bowls twice a week and a bowls carnival once or twice a month extra. I am the treasurer for our bowls club. I often donate or purchase food from the club to reduce the grocery bill. I do not buy takeaway unless on holidays but prefer to cook my own food. This type of living has allowed…	5	9	8	9	9	5	5	5	5	5	3	2	3	3	2
1	1	2019-03-25 11:28:06	2019-03-25 12:14:52	100	2806	1	2019-03-25 12:14:54	R_3KORwh702z8nehG	6	1		5	6	3	7	6	3	3	4	3	4	4	5	10	20	50	17	3	5	14	10	4	5	I live alone, except for 2 small dogs. I do all my own housework, cooking, gardening and shopping. My first priority each morning is to walk the dogs for some 45 minutes. I don't watch much free to air TV these days except for evening news bulletins - SBS. Hate lifestyle programs! Watch a lot online. I go to bed late and get up late in winter, sometimes as late as 11am. In warmer weather I get up…	8	3	8	3	8	4	4	4	3	4	4	4	4	3	4
2	1	2019-03-27 13:28:34	2019-03-27 14:01:25	100	1970	1	2019-03-27 14:01:26	R_3kwePpwdDff0m6H	3	2		1	7	1	7	7	1	1	7	1	3	5	3	20	25	15	15	25	2	5	7	10	4	Work and family is my daily life. I only socialise at work or over phone, social media. I never have extra money to go out and socialise. I come from a background of DV and d&a abuse and poverty. I learnt nothing about savings, tax, assets or working. This has caused me to get in to mass debt and now I have a stable job with an okay income I cant get a loan from a bank and I live from paycheck to…	9	9	1	9	9	5	5	5	4	5	3	4	3	3	4
2	1	2019-03-26 16:31:50	2019-03-26 16:45:00	100	790	1	2019-03-26 16:45:01	R_3Kwn6p18C5dsmyS	2	2		5	7	2	7	7	3	5	5	1	5	6	4	25	20	20	20	15	1	13	4	10	6	I go to work at variours hours during the day, on centrism days, I then complete 3 hours of training at my football club. I spend whatever tome I have left with my partner, eating and sleeping. I have some close friends and others distant especially being from another state, my partner and I try to meet a friend for breakfast once a week. I normally wake up fairly tired most days , I have energy …	5	9	8	5	9	4	3	3	3	4	2	2	2	2	2
2	1	2019-04-10 14:51:16	2019-04-10 15:16:52	100	1535	1	2019-04-10 15:16:52	R_3KxsCkgBxYqOOdu	3	2		1	7	2	1	7	2	1	1	3	1	4	4	2	5	80	7	6	1	13	8	7	6	I work as a solicitor at 8 am and furnished at 8 pm. I would spend an hour to understand current tasks and start my day. I go to church on Sundays. I enjoyed my life in Australia as it is easy and relaxing.	9	9	8	9	8	3	5	5	5	3	3	3	5	3	3
2	1	2019-03-28 13:59:43	2019-03-28 14:13:27	100	823	1	2019-03-28 14:13:28	R_3lEywKtQeiLTLvK	3	1		2	5	2	7	5	2	2	6	3	5	4	3	14	20	60	5	1	1	3	5	10	5	my day is getting ready to go to work, then fighting my way through endless streams of traffic caused by living in an area with some of the worst infrastructure planning in the country with zero money spent on maintanence, before arriving at my office and generally avoid seeing or speaking to anyone because people are just vomit inducingly awful no matter what class, job, education, race, religio…	5	5	3	5	5	3	4	2	3	3	2	4	3	3	3
2	1	2019-03-27 12:49:14	2019-03-27 13:35:13	100	2758	1	2019-03-27 13:35:13	R_3MFCuzt3iqd6xXO	5	2		5	7	4	4	5	7	7	7	5	2	4	4	5	10	55	20	10	1	14	9	3	3	Most days finding the motivation to open our shop is very hard. We don't make much money and have to listen to a lot of customers telling us how crap we are. Friends and family are not much better telling us how much of failures we are. We don't have the option to get a "real" job as I suffer greatly with anxiety and depression which makes it not safe to be left alone at times. My husband gave up…	5	5	1	5	5	4	4	4	3	4	3	2	2	2	3
2	1	2019-04-12 15:19:20	2019-04-12 15:29:22	100	601	1	2019-04-12 15:29:23	R_3MsQZK5y4Xq3TWX	4	2		1	5	3	5	4	3	3	4	4	3	3	4	50	10	20	20	0	3	14	10	4	6	my daily life is a struggle after i pay rent,electricitity,food im left with hardly any money for my family to survive on,trying to make ends meet is hard and some days i go with out food so my son can eat,as im geting on in age and needing a job so i can live daily is so hard	5	5	5	5	5	4	4	4	4	4	3	3	3	3	3
2	1	2019-04-10 19:53:57	2019-04-10 20:55:40	100	3703	1	2019-04-10 20:55:41	R_3NIXNjeJP6as8sz	6	1		1	7	7	7	6	1	1	1	3	3	4	7	65	20	5	5	5	5	14	8	7	6	I have completed 23 years in Australia this far as an indian immigrant & as an Australian Citizen - since diagnosed with schizophrenia 18 years ago - it has been very hard for me to get thru' with life & times here - I have been thru' every thick & thin & in this span of 23 years , SIRS , I have been jobless - and - given my ailment makes me a man with a BEAUTIFUL MIND , i have NOT spared the sli…	9	9	9	9	9	4	4	4	4	4	4	4	4	4	4
2	1	2019-04-10 16:24:02	2019-04-10 17:52:19	100	5296	1	2019-04-10 17:52:20	R_3nNLGGCaDJlPb4d	6	1		1	6	3	6	6	3	4	6	5	4	3	3	10	10	60	19	1	5	12	8	5	7	My daily activities are carefully planned and I attempt to achieve goals, as well as the mundane household chores, to be done as I live alone. My academic and working history mean that I am very well organised, with several projects running concurrently, eg, ancestry, development of a large Idiom dictionary, and continuation of personal historical record keeping, plus various collections. In addi…	5	9	8	9	5	3	4	4	4	4	4	3	3	2	4
2	1	2019-04-10 16:06:24	2019-04-10 16:23:18	100	1013	1	2019-04-10 16:23:19	R_3nuUFruMGkYL1Hq	2	1		1	5	4	5	1	7	7	7	7	3	6	5	7	20	55	15	3	2	15	9	10	4	Wake up early to go to the gym, each day put in between 30 to 120 minutes physical exercise. Spend 4 to 6 hours completing online study time. Clean the house and prepare dinner. Relax for a bit watching some TV, go to work at night. People in my online classes, the people that I talk to at work. Simply talking to them about either work or School. I feel normal each day. I have my plan, I stick to…	5	9	8	9	8	4	4	4	4	4	3	4	4	4	4
2	1	2019-03-26 13:36:12	2019-03-26 14:27:34	100	3081	1	2019-03-26 14:27:34	R_3nwHZxiRwZjWJcp	2	2		1	6	3	4	5	5	5	5	6	4	5	3	20	25	30	10	15	1	13	6	10	5	My day includes work, start the day off with breakfast and go to work for the day. This is my social interaction as I don't have much of a social life. Home to the pets and husband and we cook dinner and relax and unwind together. I'm also a member of a nfp which I Participatein weekly, this is how I give back to the community.at the moments we are living within our means, we don't over indulge, …	5	5	8	5	5	4	4	4	3	4	3	4	3	3	3
1	1	2019-03-15 15:56:43	2019-03-15 16:10:33	100	829	1	2019-03-15 16:10:33	R_3NWWjZMaWxkSNjz	6	2		1	7	4	6	2	7	7	7	7	4	5	5	0	20	40	30	10	5	14	10	4	6	Retired so take each day as it comes. No plans or priorities apart from Volunteer work and shopping. Have a flutter on the pokies monthly and stay at home keeping the dog company. Life is what you make it, we have sun and a laid back life style, only those who were born outside of Australia really appreciate that as I do.	9	9	5	9	9	5	5	5	5	5	5	5	4	3	5
1	1	2019-03-25 12:35:35	2019-03-25 13:20:51	100	2715	1	2019-03-25 13:20:51	R_3OfrTisB9tPvQmm	6	2		6	6	4	6	6	3	5	3	2	4	1	3	3	15	35	32	15	5	14	10	5	4	I reside in a Lifestyle Village with age range of 60 on. Majority are 70 plus. I interact with the residents via social, non-physical games. I’m unable to walk further than 15 metres and suffer chronic pain so I’m unable to participate regularly. I never know whether or not I can attend a function until the day so this makes it difficult for me to form good relationships. Early this year I set a …	9	9	3	9	9	5	5	4	5	4	3	3	3	3	3
2	1	2019-03-28 12:29:14	2019-03-28 12:47:14	100	1079	1	2019-03-28 12:47:14	R_3Oig2dtzhzVL856	4	2		1	7	1	7	7	1	1	7	1	2	4	1	20	30	20	20	10	5	14	10	4	2	Get up excercise do household chores shopping seeing family friends Trying to plan and budget for everyday costs plan ahead go to doctors and see family members that are in a home with dementia	5	5	5	5	5	4	4	4	4	4	2	2	2	2	2
1	1	2019-03-22 08:13:28	2019-03-22 08:35:08	100	1299	1	2019-03-22 08:35:09	R_3pbbQgwUXdQxiu0	3	1		1	6	1	7	6	1	1	2	2	5	4	4	20	25	44	10	1	2	12	6	10	4	I'm a shift worker so my working day can start anywhere from 4 am to 5 pm, 7 days a week, I frequently work 6 days in a working week and frequently do overtime to get the pay I do. I have 1x Cert III and 2x Cert IV and am working on another Cert IV at the moment. My day consists of eat, sleep, study, work, repeat. I have no social interactions outside of work, my wife and occasional family. I'm s…	5	5	8	5	5	4	4	4	4	4	4	3	2	3	3
2	1	2019-03-28 14:57:10	2019-03-28 15:30:31	100	2001	1	2019-03-28 15:30:32	R_3PFcTvkycNz5LQR	4	2		5	7	1	6	7	1	1	4	1	3	6	5	15	30	30	20	5	1	5	3	5	5	I live a pretty simple lifestyle. I have full time employment in an industry that is secure and pays reasonably well. In comparison I know that other industries such as factory workers have far less job security and job opportunities than I do. Socially I'm pretty quiet, I see a small group if friends occasionally. Some friends I have had since childhood and school times, some are newer friendshi…	9	9	8	9	9	5	4	4	4	4	4	4	3	4	3
2	1	2019-04-11 13:31:42	2019-04-11 14:00:51	100	1748	1	2019-04-11 14:00:52	R_3PhScEu97RYD0N3	2	1		5	7	2	6	6	3	4	6	2	4	6	3	25	30	25	15	5	1	13	4	10	5	Usually wake get ready for work not all that enthusiastic about going because what I’m doing at the moment is quite repetitive and Boring to a extent. I usually work till around 4-6pm get home and usually prepare to go to the gym for a workout, after that I might catch up with friends on a couple nights a week. If I don’t catch with friends I usually work on ways to create some sort of passive in…	5	5	8	8	9	4	4	4	3	4	4	2	3	3	3
2	1	2019-04-12 13:40:30	2019-04-12 13:48:23	100	473	1	2019-04-12 13:48:24	R_3ployuof1I24NbG	2	2		1	6	1	5	5	3	4	5	3	4	5	5	10	20	40	20	10	2	15	11	7	6	Good. Can be difficult to find work. Housing costs are v expensive. Socialable person, meeting with friends etc regularly. Normal day generally involves work and socialising.	9	5	8	5	5	4	4	4	3	4	4	3	3	4	4
1	1	2019-03-15 10:34:14	2019-03-15 10:58:32	100	1457	1	2019-03-15 10:58:33	R_3PUciO2CXZxv8R0	4	1		2	7	7	6	6	3	3	7	3	3	4	3	5	15	40	20	20	1	12	6	10	6	j have young family of one 12 year old girl a beautiful part time employed wife and a 17 yr old chihuahua ,I work as a tradesman builder/carpenter so my hours of work are often long and unpredictable,we enjoy many activities including a good social life with a good group of close friends and extended family,sport plays a major role in our life my daughter being very active in surf lifesaving ,we …	9	9	5	9	9	5	4	4	4	4	2	4	4	2	4
2	1	2019-03-26 16:19:27	2019-03-26 16:31:07	100	699	1	2019-03-26 16:33:17	R_3r1f4pOLQAQnZGQ	4	2		3	7	1	7	7	2	1	1	1	4	2	5	50	30	14	5	1	2	14	10	10	4	i'm grateful for what i have, i keep to myself mostly and be as kind as i can to others. i spend most days doing house duties and caring for my child. i volunteer at a school to help struggling kids. money is a struggle, i have two part time jobs after being made redundant 6 months ago.	8	5	8	5	5	4	4	4	3	4	3	4	4	3	4
2	1	2019-04-09 16:22:51	2019-04-09 17:05:05	100	2534	1	2019-04-09 17:05:06	R_3RgtqSkg2LTwoN6	4	1		5	7	1	7	7	1	1	4	1	2	3	3	4	20	70	5	1	1	13	9	7	2	I aim to get thru most of the day quickly as possible. Usually I don't get enough quality sleep so it involves struggling to minimize the consequences of this. I don't interact much with people during the day. I work by myself at a desk and spend most of my break time at the desk. I partly try to get thru the day by thinking about my creative outlets, mainly my hobbies and including music and fit…	5	5	8	5	5	4	4	4	4	4	3	4	4	3	4
1	1	2019-03-22 15:00:57	2019-03-22 15:11:31	100	633	1	2019-03-22 15:11:32	R_3rYRZY6QX2DFXLf	4	2		5	7	1	7	7	1	1	1	2	4	4	3	20	30	35	10	5	1	13	4	6	5	I get up, get ready to go to work, work long hours and all days of the week. A day off is a rarity and my days off are not days off as I have to care for my family and HOPE that I don't get asked to come in to work because someone is sick or just "can't be bothered" or has quit. Being at work so often limits my social circle (I don't even know most of my neighbours like I used to before this new …	5	9	8	9	9	4	4	5	4	4	4	4	3	3	4
2	1	2019-03-27 16:13:21	2019-03-27 16:44:04	100	1843	1	2019-03-27 16:44:06	R_3smEIKLFdfF2Oud	6	1		2	3	2	6	6	2	3	3	1	2	5	5	20	30	30	10	10	5	5	5	10	4	I am retired and living on the pension. I don't have much interaction with others outside my family. I don't spend much on social activities as I don't have much spare money. I exercise by walking around the local gardens. I ear fairly basic food and eat out once a week.	5	5	3	5	8	4	4	2	2	3	2	2	2	2	2
1	1	2019-03-22 15:04:05	2019-03-22 15:16:35	100	749	1	2019-03-22 15:16:36	R_40GZbzTDKrkaeaJ	6	1		5	7	1	4	7	1	1	4	1	1	5	4	10	40	25	15	10	5	14	10	4	5	Life is hard finacially @present cant afford to do the things that really matter.Have special needs non sependent children still living with us in only 3 vedroom house.makes it hard.	9	9	9	9	9	5	5	5	5	5	3	3	4	4	3
1	1	2019-03-25 09:17:25	2019-03-25 09:42:42	100	1516	1	2019-03-25 09:42:42	R_4HOdtQhhcThc3Jv	4	2		1	5	2	6	5	4	5	5	5	5	4	3	10	15	45	25	5	4	15	7	10	5	Think we are pretty lucky in Australia. Think if we could eliminate drugs and alcohol people wouldn't waste money on them. Be in a better position more motivated to work. Welfare bill may be reduced. Fortunate husband working overtime balance budget soIdon't have to work to come pay childcare bill. Think Government misuses a l arge amount of money that could be put to better use	9	9	5	9	5	3	3	4	3	4	2	4	4	3	4
1	1	2019-03-25 12:53:06	2019-03-25 13:05:18	100	732	1	2019-03-25 13:05:19	R_4VImLeGM2sOe7iV	6	1		6	6	3	5	6	5	4	3	2	5	4	4	5	20	50	20	5	2	4	3	5	8	I am now nearly retired, most days trying to find peace and tranquility pursuing joyful actiities, pastimes and even paid occupations. trying to avoid irksome unhappy activities	9	5	5	9	5	5	5	4	4	5	3	4	3	3	4
2	1	2019-04-12 13:46:40	2019-04-12 13:54:46	100	486	1	2019-04-12 13:54:47	R_57iJYwJgO4fjh3b	2	2		1	6	1	6	6	3	4	6	2	3	5	4	15	15	60	5	5	2	14	6	5	4	I would wake up, go to my uni classes, go to my part time job and go home to make dinner and go to bed. I don’t have much money to go out due to university.	9	5	5	9	9	4	4	4	3	4	3	3	3	3	3
2	1	2019-04-09 15:15:22	2019-04-09 15:34:54	100	1171	1	2019-04-09 15:34:55	R_6KBvedU4OmjqufD	5	1		6	6	1	6	7	1	1	1	1	2	1	3	25	35	25	10	5	1	14	8	10	3	get up go to work get treated less by others because they have higher paying job/education , employed by a company in position but with no written roles layed down so they treat you like a slave and expect you to do anything they tell you.feel discrimated against becuase i have lower education, but my inteligence is a genetic factor just as race or sex or sexual orentitation its unchangable so wh…	5	9	5	9	5	3	3	3	3	3	3	3	4	4	4
2	1	2019-04-10 14:27:38	2019-04-10 14:36:34	100	536	1	2019-04-10 14:36:35	R_6QCVOlY6fCndpRv	6	1		2	7	7	7	7	7	7	7	7	5	7	7	20	30	20	20	10	1	1	3	7	8	I have goals tasks I have to do daily , I'm self employed so I don't have the luxury of being able to sit around and analyse ponder other people 's lives as you tax payer funded academics do!	8	5	5	5	5	4	4	4	4	4	4	4	4	4	4
2	1	2019-03-26 13:51:23	2019-03-26 14:05:25	100	841	1	2019-03-26 14:05:25	R_6ro13t8zK1y4uBj	6	1		2	5	3	4	5	5	4	3	3	4	4	3	10	10	65	10	5	5	14	10	3	6	normal daily activities would going out shopping or doing jobs around the house. With socially visiting family members and lunching with friends or friends dropping over for coffee. In general i feel very content with life in general.	5	9	5	5	5	3	4	3	3	4	2	2	2	2	2
2	1	2019-04-09 16:01:16	2019-04-09 16:22:36	100	1279	1	2019-04-09 16:22:37	R_8D5Y2WK6OBPEbyF	5	1		5	5	4	5	6	3	4	4	5	4	5	5	15	30	25	20	10	1	1	3	5	7	First day starts with waking wife and children. Get breakfast for a healthy start to the day and make sure a healthy lunch is packed for myself and the kids lunch boxes. I then procedure to the station to catch the train to go to work and the train is Always full of workers and students. I interact with my group of ten where we work on legal projects together. Day is busy interacting with clients…	9	9	9	9	9	5	5	5	5	5	4	4	4	4	4
2	1	2019-03-28 12:56:57	2019-03-28 13:18:20	100	1283	1	2019-03-28 13:18:21	R_8dgEz4JyzUS3iRX	3	2		1	7	1	7	7	1	1	1	1	3	4	2	10	40	20	10	20	2	14	10	10	5	I get up at 520 have a shower drive to work for a 6 am start at a cafe i try my best at what i do love our regulars and there storys or jokes i do have to aleats be hapoy even if i have other issues going on which is hard so e times. I finish at 3pm get home to my kids feed them get there home work done try taking them for a walk or we listen to music or kick the ball around with our dog then tim…	5	9	3	5	9	5	5	4	3	3	2	3	2	2	3
1	1	2019-03-22 15:05:11	2019-03-22 15:20:19	100	907	1	2019-03-22 15:20:20	R_A04lK5kq7QHefM5	6	1		2	7	3	6	6	4	6	6	6	1	4	5	20	27	30	20	3	5	15	9	10	6	As an aged pensioner Life is from day to day . Filling my days with recreational things to keep occupied and reasonably healthy , Eg walking 3+kl every day and doing water aerobics, Tai Chi,socializing with other in our retirement village painting and gardening this is the life of an active pensioner. Can be quite boring.	9	9	8	9	5	5	5	5	5	5	4	5	4	5	5
1	1	2019-03-25 09:10:26	2019-03-25 09:26:07	100	941	1	2019-03-25 09:26:08	R_a3Ed5kvwPgE00BH	5	2		6	5	3	4	4	4	5	4	4	4	5	3	10	20	50	10	10	1	12	5	3	6	Waking up at 5.30 every morning to go to a very unrewarding. unfulfilling job is not a great way to start each and every day. Working for a government department where your dealing with people from all walks of life, government bureacracy and leadership that seem to reward bad staff behaviour is very apparent. My goal is to pay off investment property and plan to retire before 67	9	9	8	9	9	4	4	4	4	4	3	4	4	3	4
2	1	2019-04-09 15:39:03	2019-04-09 15:49:09	100	605	1	2019-04-09 15:49:10	R_ahif8THbqsx44oh	4	2		5	5	4	6	5	4	4	4	4	1	5	3	40	40	10	5	5	2	14	10	10	3	Same boring day.. work home sleep. don't socialise much. main goal is to pay bills no time for anything else. pay one bill then there's another then another to try pay. its a struggle	5	5	5	8	5	4	4	4	4	4	4	4	4	4	4
2	1	2019-03-26 16:55:22	2019-03-26 17:05:06	100	583	1	2019-03-26 17:05:07	R_ai6jom9iw0HdJ1D	5	1		2	5	5	4	5	4	3	3	3	4	5	5	0	10	10	70	10	1	5	5	10	5	I earn enough money to pay for food power and other necessities but not much for luxuries. We can afford to go on holiday now and then but we have to save	5	5	8	5	5	4	4	4	4	4	3	3	4	3	4
2	1	2019-03-26 13:36:37	2019-03-26 13:48:26	100	709	1	2019-03-26 13:48:27	R_Aj7JD2cSgNhoDPX	3	2		1	7	2	7	7	1	2	3	3	1	2	2	30	30	10	15	15	2	13	9	10	2	My life has gone from bad to worse, my husband got a drug addiction & nothing I can do can help him, he has walked out on me, & left me feeling hopeless & alone. I recently had my work end due to renovations & they aren’t opening again for 6 months, cos of this I couldn’t pay my rent & got evicted & am now homeless & living in my car. I feel like I have no hope & nothing left to lose	9	9	3	9	5	4	4	4	3	3	3	2	2	2	2
2	1	2019-04-09 16:06:39	2019-04-09 16:24:34	100	1074	1	2019-04-09 16:24:34	R_bem2KdekbZ0yLaF	4	1		6	5	3	4	2	4	5	5	5	5	5	4	5	15	55	20	5	1	3	5	6	7	I work very hard and save for the future. Family is very important to me. I try to keep informed at all time and try to expand my knowledge as much as I can to have a good understanding of the world.	9	9	5	9	9	5	5	5	5	5	5	5	5	5	5
1	1	2019-03-22 15:11:18	2019-03-22 17:31:21	100	8402	1	2019-03-22 17:31:22	R_bmhXNSobQrJXsbL	6	2		1	5	1	5	3	2	1	3	1	4	4	5	25	25	10	20	20	5	15	10	3	6	Every morning, after I wake up I take my medication and vitamins,have breakfast,sweep and mop the floors if necessary do half an hour on the tredmill, have a shower,do any washing if necessary, cook lunch for my husband, have lunch myself, watch a bit of daytime television when I'm having lunch, wash up do any other household chores that need to be done,I go for coffee with a friend once a week,d…	9	9	3	9	9	5	5	5	5	5	3	3	3	3	3
1	1	2019-03-25 13:05:00	2019-03-25 13:23:10	100	1089	1	2019-03-25 13:23:11	R_BR1913B1Kg8SSE9	6	1		5	7	2	6	6	2	2	2	2	2	2	2	5	25	50	15	5	4	15	9	10	3	Daily I get up have a cup of tea then begin doing surveys for rewards, have lunch with my wife ,followed by a nap (she watches a movie). In the arvo I do some home duties ,take a walk or shop if needed. every other day I transport my invalid son to his destinations.Two nights a week, Wednesday and Friday I attend the local club for drinks etc with my friends.	5	5	8	5	5	4	4	4	4	4	3	4	4	4	4
1	1	2019-03-21 14:59:25	2019-03-21 15:14:31	100	905	1	2019-03-21 15:14:32	R_C1WtlmcuVCUyGMF	5	2		1	7	7	7	4	4	3	4	5	4	4	4	15	20	50	10	5	4	15	9	3	5	Getting my kids up and hubby up for work/uni/school and make a packed lunch as most of them don't eat in the morning.Do house.work , ironing i do everyday, shopping if i have to .Make dinner and wash up , catch up over dinner about what people are doing , Watch so tv and go to bed and start another day the same . I don't go out that much as too busy at home doing housework.	5	5	3	5	5	4	4	4	4	4	2	4	3	2	3
1	1	2019-03-15 14:37:53	2019-03-15 14:46:08	100	495	1	2019-03-15 14:46:09	R_cCiLen8GL94he3n	5	1		2	7	1	7	7	1	1	1	2	4	4	3	10	20	40	20	10	1	12	5	4	5	I go to work 5 days a week.I am happy with my work/life balance as I see my wife and kids every day.i only interact with only with fellow workersduring the week.On the weekend I spend all my time with my wife.I am happy to work until I save enough for retirement	5	5	3	5	5	4	4	4	4	4	4	3	3	3	4
1	1	2019-03-22 14:52:42	2019-03-22 15:14:11	100	1288	1	2019-03-22 15:14:11	R_Cmib9OmoZlSrqQV	5	2		5	7	3	4	7	3	3	3	7	3	4	4	10	30	50	9	1	2	14	10	10	4	my day consists of getting up, feeding the animals turn on the computer, have breakfast, have a shower, do the dishes, then do surveys all day then watch tv and have dinner . my only social interactions is with my son and his friends. my best days are when i go shopping with my mum and dad twice a week.	9	9	9	9	9	5	5	5	5	5	5	5	5	5	5
2	1	2019-03-26 16:34:40	2019-03-26 17:10:09	100	2128	1	2019-03-26 17:10:09	R_D6tYHhYAXbNJalr	6	2		8	6	4	4	2	6	6	6	5	4	3	3	5	15	60	15	5	5	14	10	7	6	I am 83 and my preferred activity is contemporary ballet both classes and performance.I also help with a dance for well being class.The main people I mix with are my fellow dancers as I live alone and my children are elsewhere I keep good health for my age and I am still driving and attending social functions.I belong to several community and women's organisationsI do my own housework and shoppin…	5	9	5	9	9	5	4	4	5	5	4	4	3	3	4
1	1	2019-03-22 14:55:13	2019-03-22 15:05:59	100	646	1	2019-03-22 15:06:00	R_DNu8UYKxkShNM9H	2	2		1	5	2	6	5	1	3	1	2	4	4	4	10	33	50	5	2	2	15	11	3	4	I'm just looking for financial stability, both within my own life and Australia over all. I just go to work, create art and try to have a social life. It's hard to keep communication and socialization these days.	8	8	8	8	5	4	4	3	3	5	4	5	3	4	3
1	1	2019-03-25 09:19:38	2019-03-25 09:36:36	100	1017	1	2019-03-25 09:36:37	R_DqoDBmxGNCJNpG9	4	1		1	5	4	4	2	4	5	6	6	4	5	4	5	10	70	10	5	1	13	9	5	7	My daily life consist of working on three core areas of my life which are Self, Business and Life. As an entrepreneur I spend a lot of time at my desk and working. However I do spend first few hours each day to work on myself, my mind and body like going for a run or working out. I try to eat balance diet. Social interactions is bit less these days compare to my younger years as I have definite p…	5	9	8	5	5	4	4	4	3	3	3	4	3	2	4
1	1	2019-03-22 14:44:16	2019-03-22 14:52:57	100	520	1	2019-03-22 14:52:58	R_eA2OGLrpIxDd2sF	2	1		5	6	1	7	6	2	2	3	3	4	6	4	25	25	30	15	5	1	12	7	5	7	Wake up in the morning and give my dog his medication and breakfast as I get ready for work, walk 5 mins to train station and get on train to head into the city for work. Interact with colleagues at work along with my partner and mates via messenger. After work and get home usually either spend quality time with my partner or head to gym/go for a run	5	5	5	5	5	4	4	4	4	4	3	4	3	3	4
1	1	2019-03-25 09:20:36	2019-03-25 09:36:12	100	935	1	2019-03-25 09:36:13	R_ONedB8lIqwvwYVP	6	2		1	7	1	6	6	3	3	3	2	4	2	2	70	10	10	5	5	5	13	8	3	5	I have a relatively good life. I can’t afford a lot of extras but have what I need. I live near th beach and love going to the beach and movies. I moved out of Sydney to rural to get away from the busy people	5	5	3	5	5	4	4	4	4	4	2	2	2	2	2
2	1	2019-04-02 17:27:28	2019-04-02 17:40:27	100	778	1	2019-04-02 17:40:28	R_OqwG57d8hXnApnX	3	1		1	5	2	6	6	2	2	2	2	5	5	5	5	15	20	40	20	1	12	6	5	7	i think every day when i 'm awake , i'm alive in this world of light and darkness..i think i must go always straight to my road..i want to protect my family and my friends..	8	5	8	5	5	4	4	4	3	4	4	4	3	3	4
1	1	2019-03-25 09:11:35	2019-03-25 09:34:02	100	1346	1	2019-03-25 09:34:03	R_OyaHwSZbtTvTjZT	2	1		2	5	2	6	7	2	1	3	1	4	5	3	5	30	48	15	2	2	13	7	4	6	Usually wake up around 7:00 am feeling tired , then i go shower for 10 minutes and have breakfast afterwards , Interact with family members for 40 minutes before leaving to go to work. Driving to work every time within the week , theres usually alot of traffic during the morning commute to work so i have to try and not be late. Arrive at work and stay for a 5-6 hour shift , speak to my fellow sta…	5	9	8	9	9	5	4	4	5	4	4	4	4	4	5
2	1	2019-03-26 16:34:11	2019-03-26 16:53:31	100	1159	1	2019-03-26 16:53:32	R_phKzX7TRyQrscg1	2	2		2	7	2	7	7	2	2	6	3	4	4	2	15	25	30	15	15	2	13	5	4	5	I normally begin the day by pressing snooze on my alarm 3-4 times before getting up as I do not like the thought of having to get up & attend my job.I then rush around as I do not leave myself much time to get ready and I make it to work just on time. My typical day at work is an 8 hr day in a very busy call centre which is extremely draining and tiring. I do not get to interact socially very muc…	9	9	9	9	9	4	5	3	5	3	2	2	2	2	2
2	1	2019-04-09 15:19:10	2019-04-09 15:27:31	100	501	1	2019-04-09 15:27:32	R_PIk4S6k7uJAundL	4	1		3	6	2	6	6	2	2	5	3	2	2	3	15	15	65	4	1	4	14	9	10	2	I wake up and jump on my computer and try to earn money doing surveys, which is a waste of time because the payrate is ridiculous. Then I go to gym or walk around the shops about lunchtime, then come home and do more surveys, have a shower about 4:30 then watch TV. Have dinner then watch TV until I go to bed. BORING!!!!!!!	5	5	8	9	5	4	3	4	3	3	5	3	4	3	3
1	1	2019-03-15 14:45:57	2019-03-15 17:54:33	100	11315	1	2019-03-15 17:54:34	R_pLhq5zEA69IY0O5	3	2		1	6	6	6	6	5	5	6	5	4	5	5	5	10	40	30	15	4	15	8	5	7	Im a stay at home mum with a three year old daughter and expecting another bub to arrive anytime. My husband’s work location is just5 mins away from our place. He leaves around 8 in the morning. I make coffee for him and prepare breakfast for me and my daughter. After breakfast, we attend playgroups or go to playgrounds so she can play with other kids her age, where i also get to chat with other …	5	8	5	5	5	2	4	4	3	2	2	2	2	2	2
2	1	2019-04-01 12:04:50	2019-04-01 12:15:33	100	643	1	2019-04-01 12:15:34	R_pyiW65PaeRYMXhT	5	1		2	7	1	6	#NULL!	3	5	5	6	5	4	4	5	20	50	20	5	1	4	4	7	7	Up early and do a few chores,then an hour and a bit drive to work.Work without a lunch break from 0730 until 1630 and then spend about 90 minutes driving home in peak hour traffic. Once home then it is time to prepare dinner and do a few chores around the house. Sort the kids and the wife and by about 2030 I can have some down time to myself. Off to bed at about 2300. Rinse and repeat.	5	5	8	9	8	3	3	3	3	4	3	4	4	3	4
1	1	2019-03-15 14:26:14	2019-03-15 14:55:51	100	1776	1	2019-03-15 14:55:51	R_Q9QhYMn1nkES6Ih	4	1		1	5	2	5	5	3	3	3	4	3	4	4	20	40	30	5	5	1	12	8	3	5	My daily activities are first in planning to go to work, getting ready and work 9am - 5pm. In the evenings I like to unwind with my family especially in having dinner together as a family. My interactions are mostly with my partner and my 2 children. We are all very close family and enjoy doing things together like going for country drives or picnics. My thoughts and feelings are enjoyable with m…	9	9	9	9	9	4	4	4	4	4	4	4	3	4	4
2	1	2019-03-27 14:02:29	2019-03-27 14:10:13	100	464	1	2019-03-27 14:10:14	R_qz6aeIhGvK3KM7L	3	1		2	7	1	6	7	3	3	4	3	5	5	3	31	45	20	3	1	1	5	4	5	8	My life is great. I have steady, well-paying job, I have a roof over my head and I have lots of good friends and family. I feel that I’m better off than a lot more people in Australia	9	9	8	9	9	5	4	4	4	5	4	4	3	3	5
1	1	2019-03-25 11:04:26	2019-03-25 11:42:15	100	2268	1	2019-03-25 11:42:16	R_R802XLhFp92HgnD	6	1		5	7	1	7	6	7	1	2	3	4	3	4	10	10	70	5	5	2	13	9	4	5	i get up each morning and if i dont have work early i take my 5yr old son to school if i am working his mother takes him. I then come home and work on whatever work projects i have coming up. I work freelance on location so i don't have any regular work routine. I an either working or trying to source more work which is a yearly routine. My wife is currently a stay a home maker and my income is o…	9	9	5	9	5	4	4	4	4	4	4	3	3	3	3
2	1	2019-04-10 14:44:14	2019-04-10 15:32:00	100	2865	1	2019-04-10 15:32:00	R_R8gpgUjH2InHKW5	6	2		1	6	4	6	5	4	5	4	5	5	4	3	10	20	50	15	5	5	5	5	5	7	My day starts at 5.05 a.m. I get out of bed, dress and drive to meet my friend to go for an hours morning walk fro about 5.30 -6.30. I have been doing this for many years, sometimes with different friends. My present friend is the only one who will walk early and this is an important time for both of us. We share our cares, our worries and our joys. I then a couple of mornings a week do my grocer…	5	9	8	9	5	4	4	4	3	4	3	3	3	2	3
2	1	2019-04-12 12:02:32	2019-04-12 12:23:45	100	1272	1	2019-04-12 12:23:45	R_RgavRcAYeiDpRrr	3	1		6	6	1	6	6	2	2	2	3	3	3	3	20	20	40	10	10	1	12	8	5	5	I get up early in the morning (6 am9 I prepare breakfast and by 8 am I have to be in the office. I finish work in the midday, plus an hour's lunch break. I start again at 2 pm and then finish at 5 pm after about an hour road by car I arrive at home and help my wife with the 3 children we have, at 7 pm we have dinner, we watch TV together and at 11 pm we go to bed, with little social life apart fr…	9	9	9	9	9	5	5	5	5	5	4	4	4	4	4
2	1	2019-03-27 15:16:13	2019-03-27 15:27:02	100	648	1	2019-03-27 15:27:03	R_s6wsza7dUlhObZf	3	1		1	6	6	6	6	2	1	6	3	3	4	4	20	30	45	3	2	1	12	8	5	4	1. daily routines are mostly the same from day to day in the office 2. Interactions only with Co-workers & family members 3. Relax and lay-back, sometimes lost motivation	5	5	8	5	5	4	4	4	4	4	4	4	4	4	4
2	1	2019-03-28 12:10:49	2019-03-28 12:20:54	100	604	1	2019-03-28 12:20:54	R_s87UioysgbbxaVz	6	2		3	7	2	7	7	1	2	2	3	2	1	2	20	30	30	10	10	4	15	11	4	2	my life consists of staying home, daily chores inside & outside, caring for my pets. Social interactions would only be once a week or fortnight catching up with friends just to get out of the house. Getting up is the same routine day in day out.	5	5	8	5	5	4	4	4	4	4	4	4	3	3	4
2	1	2019-03-28 12:20:11	2019-03-28 12:28:00	100	468	1	2019-03-28 12:28:00	R_SE6gi2DxhVnUonv	2	2		1	7	7	6	6	1	2	7	1	4	2	2	50	0	0	0	50	2	15	7	4	7	I feel happy when I wake up as I live in a nice area with financial security- I go to uni full time and only have to work about 1 shift a week - social interactions always include going somewhere for food	9	9	9	9	9	4	4	3	4	4	3	3	3	3	3
2	1	2019-03-28 16:15:01	2019-03-28 16:26:20	100	678	1	2019-03-28 16:26:20	R_sj5kiCQbArK3jhf	4	1		2	7	2	6	6	3	2	3	3	4	4	4	10	40	35	10	5	1	12	6	4	6	I go to work everyday and pay a large portion of my wage in tax. After paying all the bills there is not a lot left to use for other things because I need to save up for my retirement as the government has wasted all the money I have given them throughout my life.	5	5	3	5	5	4	4	4	4	4	4	2	2	2	3
1	1	2019-03-25 12:35:12	2019-03-25 12:47:12	100	720	1	2019-03-25 12:47:13	R_sTiGde4YO5BfQwp	6	1		6	6	2	6	5	3	2	4	2	5	4	4	5	10	45	30	10	5	14	10	9	7	I go to university each day (except weekends) and read and study. I go to the symphony orchestra each month and to club rugby and Western Force marches and play cricket in the summer. Everything is fine. No real problems.	5	5	3	5	8	4	4	4	4	4	4	4	3	3	4
2	1	2019-03-26 16:16:17	2019-03-26 16:40:50	100	1472	1	2019-03-26 16:40:50	R_Tqm1rkIn6HhgPXr	6	2		1	7	1	6	5	4	5	5	5	4	2	4	13	15	59	10	3	5	15	11	10	4	Wake at 7; check emails with coffee..do housework..or meet up with friends for bingo in the morning..lunch at home or out..do shopping in the afternoon..getting tired due to poor health..go home and prepare simple dinner watch tv till bedtime around 10..On weekend have a meal out with friends and see a movie or club show.try and get enough rest.	9	9	8	9	5	4	4	5	4	4	4	3	3	3	3
2	1	2019-03-26 16:37:36	2019-03-26 16:52:50	100	914	1	2019-03-26 16:52:51	R_Tuz6jU9rtiIhZMl	6	1		3	7	2	6	6	2	2	2	2	4	2	5	10	20	50	15	5	5	14	10	4	5	My days are much the same I go for my walk have breakfast then tend to home duties and then sit on the computer doing surveys trying to earn a little bit more money. My social interactions are mainly with family and a few friends and I work one day a week for 5 hours to earn a little more money to supplement my part pension. I feel ok and have some hobbies such as fishing ,golfing, and playing gu…	5	5	5	5	5	4	4	4	4	4	3	3	3	2	4
1	1	2019-03-22 15:08:30	2019-03-22 15:35:20	100	1609	1	2019-03-22 15:35:21	R_Ug4jFCHnFJj1Z4J	6	2		5	7	2	7	7	2	3	#NULL!	4	5	5	3	20	20	20	30	10	2	13	5	5	6	1. Semi-retired farmer these days. I attend to household duties and also attend to any book work to do with our farm as we are leasing our farm out. 2. Living on a farm can be somewhat isolated. Not every day I see people. It is always nice when people call in for a chat. I always offer a cuppa. We are 55kms from town too so I only shop once a fortnight. 3. Every day is much the same whilst at ho…	9	9	9	9	9	5	5	5	5	5	3	3	3	3	3
2	1	2019-04-10 15:43:42	2019-04-10 15:52:57	100	554	1	2019-04-10 15:52:57	R_UhCPRSoeARUYWqJ	3	1		1	3	4	3	4	3	5	5	5	5	4	5	20	20	20	20	20	3	13	9	10	4	wake up feed my son then take my wife to work stop at the park come home son nap 1/2 hour lunch for son tv pick mum up from work play take mum back to work home play bed time 7 watch tv till 9 bed	1	5	1	1	1	1	4	4	4	4	4	1	1	4	1
1	1	2019-03-25 09:41:37	2019-03-25 09:57:28	100	951	1	2019-03-25 09:57:29	R_UlvJTimWtM34xLH	4	2		1	5	3	5	4	4	5	5	4	4	5	5	10	10	60	10	10	2	14	8	10	6	I start the day at 5.30 am and start making my breakfast and then get ready for work. It takes me approximately 40 minutes to commute to work by train and a bus. I start work at 7.30 am and finish at 3.30 pm. I enjoy my job and the people I work with are easy going. After work I usually do a bit of grocery shopping or head straight home to prepare dinner for my daughter and sister who live with m…	5	9	5	9	5	4	4	4	4	4	4	4	4	4	4
2	1	2019-04-11 14:05:30	2019-04-11 14:19:46	100	855	1	2019-04-11 14:19:47	R_UmWgBkxawY7RyU1	6	1		2	6	3	6	5	3	5	5	5	4	4	4	10	15	45	20	10	5	15	11	5	6	I am very fortunate to live in Queensland, the state with the best weather in the world. I live on the Gold Coast and find that city vibrant. My day is ordinary. I get up, eat breakfast, walk the dog and then check my emails.	5	5	3	5	5	4	4	4	4	4	3	3	3	3	3
2	1	2019-03-26 16:35:25	2019-03-26 16:58:17	100	1371	1	2019-03-26 16:58:18	R_UuWhswC6oWzVK6d	5	1		6	7	1	6	7	1	2	2	1	3	2	4	7	10	60	20	3	3	14	6	5	4	I have breakfast and get ready for the day. I exercise for 40 minutes, by doing walking and weights. I shower and dress. I do whatever housework requires doing. I play some computer games. I do online surveys, and other online chores such as banking. I watch some tv, cook dinner, and clean up. I mainly interact with my wife and 2 sons who are home. I find my day quite relaxing and enjoyable. One …	5	9	5	9	5	4	4	4	4	4	4	4	4	3	3
2	1	2019-03-28 11:53:41	2019-03-28 12:05:33	100	711	1	2019-03-28 12:05:33	R_vD1uNzTgqDTFlWV	3	2		1	4	4	4	7	1	7	4	1	4	4	4	30	10	20	20	20	1	14	10	10	1	I wish my life was so much better then what it is I would love to meet people that are rich and learn how they did it and with the poor people I would help them out	9	9	9	9	9	5	5	5	5	5	5	5	5	5	5
2	1	2019-04-10 14:36:14	2019-04-10 14:45:39	100	564	1	2019-04-10 14:45:40	R_VHXCCDIhS63hWr7	2	2		2	6	3	5	5	3	5	4	5	5	4	4	5	10	60	20	5	1	12	5	4	5	My life is pretty good, I am very happy with how its gone up until now and how it's looking to go in the future. I am engaged, we have recently purchased our first home together and we are living in the bubble of the exciting things to come. I work full time and earn an average wage, I am really good with budgeting so make my wage last very well. I enjoy my job alot and it's not a bad place to co…	3	9	8	9	3	5	5	2	2	2	5	5	5	5	5
2	1	2019-03-26 17:06:09	2019-03-26 17:21:50	100	940	1	2019-03-26 17:21:51	R_vTPeeADzRlgqxvb	5	1		6	7	2	6	5	2	3	3	5	5	4	4	10	30	50	8	2	1	3	4	5	7	working fulltime in recruitment so multiple contacts and engagements through the day - workmates, clients, candidates of all levels. Despondent and jaded in current job - home life is a little stressful with a mentally impaired son	9	9	8	9	5	4	4	3	4	3	4	2	4	3	4
2	1	2019-03-28 17:55:04	2019-03-28 18:11:55	100	1011	1	2019-03-28 18:11:56	R_Weq4SKgzroz6ShH	4	1		2	5	3	6	6	3	5	4	4	4	5	4	10	20	30	30	10	2	13	9	5	4	Wake up , eat breakfast have a nice coffee. Get ready for work. Commute to work.Finish work return home. Go to the gym . Cook dinner.Spend time on the computer.Interact with freinds via messenger on weekdays. Weekends would involve driving around shopping at various places and maybe a meal out with freinds. Some good freinds have serious deeper conversations with others fairly light humourous int…	9	9	8	9	8	4	3	3	3	3	3	4	3	3	4
2	1	2019-03-26 16:23:15	2019-03-26 16:33:21	100	606	1	2019-03-26 16:33:21	R_xnJnJ4EGBxM6Rzz	2	2		1	5	1	5	3	3	4	5	2	4	4	5	0	10	70	10	10	2	14	4	10	6	Weekdays are consisted of working and cooking dinner, there is not much time for anything else and sometimes is too hard to fit in gym or other activities. Weekend is for catching up on housework and groceries etc and the occasional social event	5	5	5	5	5	4	4	3	3	4	3	3	3	3	3
2	1	2019-04-09 16:29:13	2019-04-09 16:51:48	100	1354	1	2019-04-09 16:51:49	R_Y3tR6vCeftnG7oR	6	1		2	5	2	6	6	2	4	5	4	4	2	3	5	20	50	20	5	5	14	10	4	4	Walking my dog after coffee and toast, then cleaning, gardening, a bit of both. As I now live further away from my friends, phonecalls are more frequent. I have a car, I do volunteer work.	5	5	8	8	8	4	4	3	4	3	5	4	3	4	4
2	1	2019-03-28 12:40:15	2019-03-28 12:49:59	100	583	1	2019-03-28 12:49:59	R_yL6GeTLjnTzPTeF	3	1		5	7	1	4	7	1	1	1	1	2	2	2	30	40	20	7	3	3	15	11	3	4	Look for work socialise with poor citizens. My kids are my motivation. I feel that they are going to face financial trials and tribulations that they do not deserve to endure.	8	9	8	9	9	5	5	5	4	4	5	4	3	3	5
2	1	2019-03-28 12:25:40	2019-03-28 13:05:30	100	2390	1	2019-03-28 13:05:31	R_z0anPXgj7vRqkpz	6	1		5	5	5	7	5	2	2	2	3	3	3	3	15	30	20	15	20	5	14	10	3	5	Get up visit toilet, have my tablets, clean teeth, have my breakfast. I usually have cereals with milk and sweetner, then get a cup of coffee, Then I go into put my computer on and check emails. Then, of to the swimming pool and gym, have a shower go back home, and do any errands that need doing. Lunch then go onto my computer until tea. My wife and I then relax the TV.	9	9	5	9	9	5	5	3	4	5	3	4	4	4	5
1	1	2019-03-18 10:34:47	2019-03-18 11:39:22	100	3875	1	2019-03-18 11:39:22	R_ZCxGq2ez912kPD3	6	1		6	6	3	6	6	2	5	5	6	2	5	6	5	20	50	20	5	5	15	10	10	4	Retired for a number of years means that most days are much the same. My partner being younger by 23 years is out of the home each day and that gives me appreciated self-time. I prefer to spend my time at home as opposed to outside social activities. A hobby such as genealogy is time-consuming and gives me positive activity. I have become the cook, bottle washer, gardener and cleaner of the home.…	5	5	3	5	5	4	4	2	4	3	2	3	3	2	4
2	1	2019-03-28 15:38:01	2019-03-28 15:53:24	100	923	1	2019-03-28 15:53:25	R_ZsFP2Vb0dLMRtdf	4	2		1	7	3	6	7	1	1	3	2	2	4	4	30	5	5	50	10	1	12	8	10	3	I work 2 jobs to keep myself and my daughter, i wake at 5.30, do housework, check emails, eat, dress and We leave the unit. Ring my family on the drive to school, drop my daughter, continue to work, 8 hours later come home, talk to my daughter, cook, eat, talk more and sleep	5	9	8	9	9	4	3	4	5	3	2	2	2	2	2
1	1	2019-03-15 14:46:31	2019-03-15 14:58:30	100	718	1	2019-03-15 14:58:30	R_Zsk0kNrB4qLAvo5	1	2		8	2	1	#NULL!	6	4	3	6	5	4	4	4	8	10	40	25	17	4	#NULL!	10	4	7	Usually the same routines everyday. I go to school hang out with friends then go home and call my other friends or my boyfriend from my homeland. After all that I usually just do my assignments	8	9	8	9	9	3	3	4	3	3	3	3	2	2	3
1	1	2019-03-25 09:09:27	2019-03-25 09:32:15	100	1368	1	2019-03-25 09:32:16	R_Zw8WMadeZwz6AeJ	6	2		1	7	1	6	6	2	1	1	2	3	3	3	20	30	15	20	15	5	15	11	10	5	Activities cleaning, washing, general household duties although every couple of weeks I go to look after my grandchildren when my daughter is working - there the same..... cleaning etc except for looking after the grandkiddies before and after school ( which I love ) Meeting people at the shops is great where I live as they are so friendly .. apart from that struggling to pay bills on a pension a…	5	9	8	9	9	4	5	4	4	4	3	3	3	2	2
2	0	2019-04-09 15:51:08	2019-04-09 16:10:38	100	1169	1	2019-04-09 16:10:38	R_11hZUnjlALXZzNT	4	1		1	3	4	3	2	4	4	4	5	4	5	5	10	10	20	10	50	5	15	10	3	6	1.)As i'm retired there aren't any priorities or a plan. 2.)If i or they want 2 catch up i ring them or they ring me & we do quite often.3.)Not much 2 say about that 1.	5	5	8	5	5	4	4	4	4	4	3	4	3	3	4
2	0	2019-03-27 12:48:12	2019-03-27 12:58:35	100	622	1	2019-03-27 12:58:36	R_1l9TZsZhCL9ppjU	2	2		1	4	3	5	4	4	4	5	3	4	4	5	10	10	50	20	10	1	13	4	5	7	Life in Australia is ordinary and common. I wake up at 7am in the morning to get ready for work. I take public transport to work (train) because it is the most convenient option and I work the usual working hours from 9am to 5pm. Throughout the day, I feel energised by the work that I am doing. But at times, I can feel bored and demotivated due to lack of work or interest in what I am doing. The …	5	5	8	5	5	4	3	4	3	3	3	3	3	3	3
2	0	2019-04-02 14:01:29	2019-04-02 14:20:43	100	1153	1	2019-04-02 14:20:43	R_2vZKDYmKvwH8bgZ	3	1		1	7	6	5	6	7	7	7	7	6	6	7	10	10	10	20	50	1	2	4	7	8	life is beautiful gift which is give us by our parents. we have always responsible to take care of our parents. we should have some social work to grow up with us poor peoples	5	9	5	5	9	5	4	4	5	5	4	4	4	5	4
2	0	2019-04-09 15:56:14	2019-04-09 16:18:02	100	1308	1	2019-04-09 16:18:03	R_3Di77ET8pa2119y	6	1		5	5	4	3	7	4	4	4	5	2	4	5	5	30	50	5	10	5	14	10	3	2	twas all good when I was a worker but now being a retired ole bloke 1 has gotta put the brain in gear re spending usta be quite well off b/4 but when I gave it away her indoors didn,t like me hangin about the house so piss off ime outa gorge	8	8	8	9	8	5	4	4	4	5	3	3	4	3	4
2	0	2019-04-10 15:36:03	2019-04-10 15:47:58	100	714	1	2019-04-10 15:47:58	R_3PXgzmwKipAJdrQ	3	1		2	7	6	6	7	7	6	6	7	7	7	6	5	5	22	30	38	1	1	1	7	9	yes i like it Life is beautiful, full of dreams, hopes, a feel of elation till you are Twenty five years old. You start your carrer, get married, children, responsibilities and you cool down. You start getting bogged down, habits are formed like gambling, drinking, womanising etc.life looks like a burden. This is up to Fifty years. Then when you reach your old age, you have diseases, responsibili…	5	9	9	9	9	5	5	4	5	4	4	5	5	5	4
2	0	2019-04-12 09:48:26	2019-04-12 09:52:27	100	240	1	2019-04-12 09:52:30	R_3R87StmzmLcFwlK	2	1		1	7	1	7	7	1	2	4	2	4	5	4	10	35	30	10	15	1	4	6	6	6	Activities and meeting the individuals you have described). You can also talk about your goals and motivations.y activities and meeting the individuals you have described). You can also talk about your goals and motivations.y activities and meeting the individuals you have described). You can also talk about your goals and motivations.y activities and meeting the individuals you have described). …	9	9	3	9	9	5	5	5	5	5	5	5	5	5	5
1	0	2019-03-25 11:52:29	2019-03-25 12:12:48	100	1219	1	2019-03-25 12:12:49	R_Um7VEFYTkkxw6SB	6	1		6	7	1	7	7	1	1	1	1	5	4	3	20	20	35	15	10	5	14	8	3	6	I was put on a new medication three weeks ago to improve my mood, since then I've had numerous panic attacks find it hard to mix with people and don't want to go out and mix with other people	5	5	5	5	5	4	4	4	4	4	2	2	2	2	2
2	0	2019-04-12 20:16:55	2019-04-12 20:25:18	100	503	1	2019-04-12 20:25:19	R_1Id8qn2WuJ4tc4c	3	2		6	7	6	7	6	6	7	6	7	7	6	7	0	0	0	10	90	2	12	5	5	9	Australia is located in southern hemisphere between the Indian Ocean and Pacific Ocean. This is the smallest continent in the world, 6th largest city with the area of 7,686, 850 sq km(slightly smaller than the contigous 48 US State). The population of the country is 21 million (July 2008 estimate) and the capital is Canberra. Australia is a beautiful country with the climate is generally arid to …	5	5	9	5	9	4	5	4	4	4	4	4	3	5	4
2	0	2019-03-26 16:29:46	2019-03-26 16:34:08	100	262	1	2019-03-26 16:34:09	R_31ct29naaRz64Fn	4	1		3	4	4	4	4	4	4	4	4	4	4	4	100	0	0	0	0	4	15	11	10	5	A long time ago in a galaxy far, far …. oh wait, it’s our galaxy … there was a star. It was made up of hydrogen atoms which clumped together an even more long time ago. Once these hydrogen atoms became sufficiently clumped together heat was generated (as do all gasses under pressure) and when the pressure became sufficient a different process started, hydrogen atoms were fusing together generatin…	8	5	8	8	9	4	4	5	4	5	4	4	5	5	4
1	0	2019-03-15 14:29:24	2019-03-15 14:42:20	100	775	1	2019-03-15 14:42:21	R_sFN42B47sfg18Up	2	2		1	4	3	5	2	4	4	5	3	4	4	5	10	20	30	20	20	1	13	4	5	6	My daily life, I believe is similar to other Australians. I work full time and I usually catch the train to work. After work, I would usually go home to prepare dinner or sometimes have dinner out with family. The weekend is a time for social interactions with family and friends. This includes having dinner outside or at someone else's home. Throughout my day in Australia, I feel very relaxed and…	5	5	8	5	5	4	3	3	3	3	3	2	2	2	3
2	#NULL!	2019-04-10 14:32:03	2019-04-10 14:54:32	100	1348	1	2019-04-10 14:54:33	R_0cAKSEFmWFWEFkB	2	1		2	5	3	5	3	3	5	4	5	4	7	7	25	25	25	15	10	1	15	11	5	9	Often people embark on enterprise which demands great patience and attention. They begin with great enthusiasm and expectation. But mistakes may come in the process of making them a success. And these mistakes in turn substantially dampen the optimism of the enterprising people. This factor can be highly harmful and damaging to the well started enterprises. It should be kept in mind that mistakes…	9	9	9	9	9	5	4	5	4	4	4	4	4	4	4
2	#NULL!	2019-04-10 14:31:46	2019-04-10 14:47:05	86	919	0	2019-04-17 14:47:09	R_0TgRKQWBQTSRCTv	5	1		2	5	6	6	6	2	3	4	3	3	4	1	50	10	20	15	5	5	14	10	10	4	I wake up in the morning,have a coffee and a cigarette, then go out and feed what little livestock we have left due to the drought. I interact with my livestock, then when my wife wakes up, I interact with her. I usually go to the pub after my mornings work and have a coffee and catch up with other locals as I live in a small rural village. We mostly talk with other farmers and smallholders with …	5	9	5	9	9	5	5	5	4	4	4	4	4	3	4
2	#NULL!	2019-04-11 14:54:59	2019-04-11 15:02:08	100	429	1	2019-04-11 15:02:08	R_10oV2u3eBsYbA2M	2	1		5	5	4	5	2	6	3	4	6	5	5	3	25	25	30	10	10	1	2	1	6	9	vftyujhgytu ngftyuhftr67 frt67uhjgfty vfgtryuhjgfty vgftyuhjgftryu cfdtryuhjgftyu ftryuhjgftryu ftryuhjbgftyhgv tyuhjnbgftyu vgfyuhjbvgfyt vghbgtyvt 7yhg tyuhytbg ftyhbgty	9	5	5	8	5	2	2	2	4	3	5	3	2	3	4
2	#NULL!	2019-04-09 17:04:28	2019-04-09 17:13:39	100	550	1	2019-04-09 17:13:40	R_1CawGPMgziJPYaD	4	1		3	7	5	7	6	2	2	6	2	3	2	3	50	30	12	6	2	2	5	5	10	4	I see too many niggers and muslims I see too many niggers and muslims I see too many niggers and muslims I see too many niggers and muslims I see too many niggers and muslims I see too many niggers and muslims	5	5	5	5	5	4	4	4	4	4	4	4	4	4	4
1	#NULL!	2019-03-22 15:44:46	2019-03-22 15:59:44	100	898	1	2019-03-22 15:59:44	R_1CKGUZMTYfqPV3a	6	2		2	7	1	7	6	1	1	1	1	4	4	3	10	20	20	30	20	5	15	10	3	4		9	9	3	9	9	4	4	4	4	4	2	3	2	2	3
2	#NULL!	2019-04-12 12:18:42	2019-04-12 12:21:55	100	192	1	2019-04-12 12:21:55	R_1CpsQgYUVlEXvrD	2	1		6	4	5	4	4	4	4	3	4	4	5	4	100	0	0	0	0	1	13	9	3	3		8	5	8	5	8	3	3	3	3	3	3	3	3	3	4
2	#NULL!	2019-03-27 12:26:29	2019-03-27 12:39:49	86	800	0	2019-04-03 12:39:52	R_1dddTXvGED4ATqx	2	2		2	5	1	4	7	2	3	2	1	3	4	4	18	40	30	10	2	2	14	10	10	3	Wake up, take meds, clean up, get ready for work (if I'm working), go for a walk 4-5 times a day, reply to texts, make food, watch YouTube, check my bank account. I often feel tired, but happy	9	9	9	9	9	5	5	5	5	5	3	4	4	4	4
1	#NULL!	2019-03-15 14:26:09	2019-03-15 14:36:56	63	646	0	2019-03-22 14:36:58	R_1DGaBpuCODHxYsK	4	2		6	2	2	2	4	6	5	5	5	5	4	4	50	10	20	10	10	1	5	7	5	8	I wake up with my alarm when I need to go to work or take my son to school. On other days usually Saturday and Sunday I like to sleep in and take my time. I find I am more creative when I have down time and plan better my day amd week ahead. I try not to be too overscheduled as it is important to me to have down time for my mental health.	8	5	8	8	8	3	4	4	4	4	4	4	4	4	4
1	#NULL!	2019-03-15 10:53:00	2019-03-15 10:58:32	100	332	1	2019-03-15 10:58:33	R_1DpqPer6xaJAikk	2	1		5	5	4	5	5	5	4	6	6	6	6	6	0	0	0	100	0	1	13	9	5	9	Nonexistent yyyyand yah know what I mean lol lol ok thanks for the message thanks for letting us see it and send me a picture and then I see it thanks for	5	8	8	5	5	4	4	4	5	4	4	5	4	4	4
1	#NULL!	2019-03-25 08:17:35	2019-03-25 08:26:43	100	548	1	2019-03-25 08:26:44	R_1DYiQpZJtX0QJ84	3	1		1	4	4	4	4	4	4	5	6	4	5	6	0	0	100	0	0	1	13	9	4	5	I work hard. Party hard. Lots of friends. We all work together and help eachother in every way possible. I like spending my days with my friend's and we go lots of places together	8	8	8	8	8	3	3	3	3	3	3	3	3	3	5
1	#NULL!	2019-03-15 15:02:01	2019-03-15 15:13:32	100	691	1	2019-03-15 15:13:32	R_1eDGm5fYzoIywxv	4	2		2	6	6	6	7	7	7	7	7	7	7	6	20	20	20	20	20	4	1	1	3	9	No comments at the moment thanks need more groups and social information and help in depression and anxiety social issues and groups my daughter is suffering due to lack of help and support	9	9	9	9	9	5	5	5	5	5	5	5	5	5	5
1	#NULL!	2019-03-22 14:54:04	2019-03-22 15:01:17	100	432	1	2019-03-22 15:01:18	R_1eIySN0FpAQpapv	3	2		1	7	7	7	4	4	4	4	4	4	4	4	100	0	0	0	0	4	1	11	3	1	I live fortnight to fortnight on Centrelink after paying all bills I have absolutely nothing left . Some weeks I go without food . I pay rent phone internet. Rent is so expensive but if I don’t pay it I have no where else to live .	8	8	8	8	8	3	3	3	3	3	3	3	3	3	3
1	#NULL!	2019-03-15 14:38:35	2019-03-15 14:50:17	86	702	0	2019-03-22 14:50:24	R_1EYyRkk6mCGHRjQ	2	2		2	4	3	5	4	1	2	4	2	3	3	2	5	25	40	25	5	1	12	6	5	4	1. Do a workout &gt; Go home &gt; Prepare for work &gt; Drive my dilapidated car to work &gt; Do work &gt; Go to Lunch &gt; Eat $0.70 beans &gt; Wonder how much I have remaining to cover debt and bills &gt; Do work &gt; Go home 2. No one. The individuals I formerly surrounded myself with were all populist, sociable and unemployed, and had little to no understanding of what value meant to their so…	8	3	8	5	5	4	4	2	2	2	3	4	4	4	5
1	#NULL!	2019-03-22 14:54:21	2019-03-22 15:06:33	100	732	1	2019-03-22 15:06:34	R_1fj7gTWAr9pVf8v	6	2		1	4	3	3	4	4	5	4	5	3	4	4	5	15	45	20	15	2	13	8	5	4	I try to make most of my day work for me. I currently work one day a week and do a bit of research work at home.Our lifestyle is average and we have to be careful with our funds to pay all the bills , especially power and health bills which have shot up over the past two years. We are making ends meet, but will have to use up our savings if any major funding need occurs	5	5	5	5	5	4	4	4	4	4	4	4	4	4	4
1	#NULL!	2019-03-25 09:53:34	2019-03-25 10:07:41	86	846	0	2019-04-01 10:07:50	R_1FKcBPT3Eayt3D7	4	2		1	7	3	7	7	4	3	4	5	2	4	4	20	10	50	10	10	2	14	10	10	3	i work part time, when im not working im sitting at the computer doing online surveys to go towards food shopping, up tp 8 hours a day. i dont really like to socialize but do look after my 3 year old granddaughter often	9	9	8	9	9	5	5	5	5	5	4	5	4	3	5
2	#NULL!	2019-03-28 16:34:33	2019-03-28 16:56:23	96	1309	0	2019-04-04 16:56:24	R_1GOX0Npra5gM0lf	4	2		2	7	2	6	5	4	4	4	5	4	5	5	17	19	32	20	12	1	5	7	4	6	Daily activity Mo-Fri is going to work and then gym home for dinner. Weekends are spent with family and friend socially eg: dinner moves shows. I enjoy both my work and social activities and feel that I’m not missing out on anything. At times I wouldn’t mind if I could do more but it’s not a worry or concern. I have no concerns over money and if I want something bad enough I will save for it	9	9	8	9	9	4	3	4	3	4	2	4	4	4	4
2	#NULL!	2019-03-26 16:45:37	2019-03-26 17:13:50	100	1692	1	2019-03-26 17:13:50	R_1IAd2OAXLdiPnCb	5	2		2	7	2	6	6	3	3	6	5	4	4	3	5	25	40	20	10	2	5	3	7	4	I work 7 days a fortnight as a midwife in a very busy Birth Suites. I am married with one child who is 26 and lives at home. We are at a good stage in our lives where we are mortgage free and able to afford to travel. My days when not working are relaxed with household chores, walking the dog, coffee with my neighbour, shopping and outings with my husband and hobbies. We see other family once eve…	9	9	3	9	9	4	4	4	3	4	4	4	4	4	4
2	#NULL!	2019-03-26 16:35:13	2019-03-26 16:38:44	100	211	1	2019-03-26 16:38:45	R_1IgQdgJFvKtnyG4	3	2		1	5	5	4	3	4	3	6	4	4	5	4	50	10	20	14	6	1	4	4	5	6	Hello are you speaking to worse very worried about Australian future I would like to have a more equal income. It is very Porton to the government to do something today and make sure that everybody can live great wage wage increase is very important	8	8	5	9	8	3	4	4	3	3	4	3	3	3	3
2	#NULL!	2019-03-26 16:35:29	2019-03-26 16:50:12	100	883	1	2019-03-26 16:50:13	R_1jjqQFthzJF5zFV	5	2		5	7	1	7	7	1	1	1	1	3	4	5	50	12	10	8	20	4	14	8	10	2	This is private and confidential and I do not wish to answer this question This is private and confidential and I do not wish to answer this question This is private and confidential and I do not wish to answer this question This is private and confidential and I do not wish to answer this question This is private and confidential and I do not wish to answer this question This is private and conf…	8	8	8	8	8	3	3	3	3	3	3	3	3	3	3
2	#NULL!	2019-04-10 16:36:45	2019-04-10 20:29:36	86	13971	0	2019-04-17 20:29:39	R_1jNtGx9uIpH8AzH	4	1		4	5	3	4	6	2	3	3	3	1	2	2	30	20	30	10	10	3	15	11	10	1		#NULL!	#NULL!	8	#NULL!	#NULL!	5	5	5	5	5	3	3	3	3	4
2	#NULL!	2019-03-27 15:34:23	2019-03-27 15:47:18	100	775	1	2019-03-27 15:47:19	R_1jv5U5XiI8yfk4C	1	1		1	3	4	3	5	4	5	5	4	5	4	5	22	33	40	3	2	1	3	9	5	7	I wake up and look at my phone and then feel depressed and then make breakfast and eat then shower and then draw or watch youtube or go out if I need to and then make dinner and eat then play games and shower again and then feel depressed and then stay up until 3 am and then sleep	9	9	9	9	9	5	5	5	5	5	5	5	5	5	5
2	#NULL!	2019-04-10 15:01:34	2019-04-10 15:04:34	100	180	1	2019-04-10 15:04:35	R_1K45Qomhk5dr7Sa	2	1		5	4	4	4	4	4	4	4	4	4	4	4	15	15	35	20	15	1	13	6	5	6	jrhtky ngfevhrmtrjv4y rtghg yrv erhfdjyrj eryj trjdryh rydher yher hf hjtryuv ry yhert yhretyh ertherherht hthjrhtky ngfevhrmtrjv4y rtghg yrv erhfdjyrj eryj trjdryh rydher yher hf hjtryuv ry yhert yhretyh ertherherht hthjrhtky ngfevhrmtrjv4y rtghg yrv erhfdjyrj eryj trjdryh rydher yher hf hjtryuv ry yhert yhretyh ertherherht hth	8	8	8	8	8	4	3	3	3	3	3	3	2	3	4
2	#NULL!	2019-03-27 13:46:42	2019-03-27 13:55:59	86	556	0	2019-04-03 13:56:24	R_1kIEVaLdKGo3GSF	4	2		5	4	2	4	2	3	4	4	4	4	4	4	10	20	50	10	10	4	14	10	3	5	I wake up usually feeling hopeful and grateful.my day starts off with breakfast then school drop off then chores and errands then lunch then pick up by the time i get home its time to cook dinner then little bit of me time..catching up with friends happens on the weekend	9	9	8	9	9	4	4	4	4	4	3	3	3	3	4
1	#NULL!	2019-03-22 15:15:55	2019-03-22 15:27:32	86	696	0	2019-03-29 15:27:39	R_1KjSGDjpwtw3CQ5	6	1		6	6	4	5	5	4	5	5	3	4	3	3	10	20	45	20	5	5	12	7	7	6	Being retired, take an active role in looking after grandson whilst his dad (our son) is working. Get up around 7 am. make breakfast for teenage grandson who lives with us; take him to school. Go for a walk in local park; back home and have mid morning cuppa with wife and then either a bit of gardening or shopping with wife. Some days phone daughter and occasionally go visit her and her husband a…	5	9	8	5	8	4	4	3	3	3	3	3	3	3	3
2	#NULL!	2019-04-09 15:35:57	2019-04-09 15:56:42	100	1245	1	2019-04-09 15:56:43	R_1LhcGRXbeJfprHe	2	1		5	7	7	6	7	6	7	7	6	7	7	6	30	20	10	20	20	1	12	4	7	9	my idea of good life is full of happiness .	9	5	9	5	5	5	5	3	4	4	4	5	4	5	3
1	#NULL!	2019-03-25 09:05:53	2019-03-25 09:34:39	100	1726	1	2019-03-25 09:34:40	R_1M6cWOGOOsUGRYu	6	1		2	7	1	6	7	1	1	6	1	1	1	2	20	10	40	20	10	4	15	10	10	3	I had heart surgery in 2014, been unable to properly Work since then. I have a pinched nerve in my lower back and find it hard to function, I Only interact personally with a. Small numberof people have a few friends on Facebook and Instagram, I go out to do shopping and pay bills. I have not been able to do any hobby work (photography) I am suffering with anxiety and depression, I find it hard to…	5	9	3	5	5	3	4	4	5	4	4	3	3	3	3
1	#NULL!	2019-03-15 10:49:39	2019-03-15 11:16:48	100	1628	1	2019-03-15 11:16:49	R_1n2EdknoB3sF398	6	1		5	5	3	4	5	3	3	4	3	5	4	4	5	10	60	20	5	2	13	6	7	7	My days vary. Activities may include: walk or drive to local shops to check POBox for two of "my" community organisations, drop into workplace (uni campus) to check messages, papermail or use the library. Meetings of my organisations: Rotary weekly (I am Secretary - 15 members: men and women, who are great to work with), Probus 2/month (exec and general meeting - I produce its newsletter- 120 mem…	9	9	5	9	5	4	4	4	4	4	3	4	3	3	4
1	#NULL!	2019-03-18 13:03:30	2019-03-18 13:06:25	100	175	1	2019-03-18 13:06:47	R_1NE08ul9yLXB2kq	5	4		5	1	1	1	1	1	1	1	1	1	1	1	10	10	10	10	60	1	1	2	1	1		9	9	9	9	9	5	5	5	5	5	2	4	3	3	3
1	#NULL!	2019-03-25 12:34:26	2019-03-25 12:48:30	86	844	0	2019-04-01 12:48:55	R_1pFNPFnHYp6C6JB	6	1		5	7	1	4	6	4	4	4	4	3	4	3	10	20	35	30	5	5	14	10	3	2	Thing all day and night about my illness. Daily activities don't really exist, except me trying to iron and clean snd try to cook. As for Social Interactions, you could say I have "None ". Except my son, my niece, and nephews, other than that I have "None ".	5	9	5	5	9	4	4	5	4	4	4	4	4	4	4
1	#NULL!	2019-03-18 12:01:36	2019-03-18 12:07:30	100	354	1	2019-03-18 12:07:31	R_1psQBodvMW4AYif	3	1		2	4	4	4	3	2	2	3	4	4	4	4	0	0	80	15	5	2	14	10	5	6		9	9	8	5	9	5	5	5	5	5	4	5	5	5	4
2	#NULL!	2019-04-11 13:09:49	2019-04-11 13:12:47	100	178	1	2019-04-11 13:12:48	R_1Q4VPcYO77ljZPQ	6	1		2	7	7	7	7	7	7	7	6	6	6	6	10	20	30	20	20	5	15	1	9	8	Your thoughts and feelings throughout your day in Australia (i.e., how you would feel waking up, going about your daily activities and meeting the individuals you have described). You can also talk about your goals and motivations.	3	3	3	3	3	2	2	2	2	2	2	2	2	2	2
2	#NULL!	2019-03-26 13:32:51	2019-03-26 13:38:54	100	363	1	2019-03-26 13:38:55	R_1QKITpWbMm4owKp	1	2		5	7	2	3	3	3	4	5	2	4	4	2	25	40	20	10	5	2	15	6	3	5	ieeeeeeeeeeeeeeeeeeeeeejjjuhhhhhhhhhhhhhhhhhhhhhhhhhhhhhhhhhhhhhhhhhhhhhhhhhhhhhhhhhhhhhhhhhhhhhhhhhhhhhhhhhhhhhhhhhhhhhhhhhhhhhhhhhhhhhhhhhhhhhhhhhhhhhhhhhhhhhhhhhhhhhhhhhhh	9	9	5	9	9	5	5	4	4	4	4	4	4	3	4
2	#NULL!	2019-04-14 08:36:24	2019-04-14 08:45:32	100	548	1	2019-04-14 08:45:33	R_1reHdSBylJEFafS	2	2		1	7	2	6	5	6	5	6	6	3	5	5	15	15	20	20	30	1	13	8	10	6	Wake up, get ready for work and work five days a week. Spend the weekend with family and friends and very lucky go person in general. Like to go for walks to take my mind of stuff and it’s refreshing.	5	5	5	5	5	4	4	4	3	4	4	4	4	4	4
1	#NULL!	2019-03-22 15:10:33	2019-03-22 15:24:42	100	848	1	2019-03-22 15:24:43	R_217EGCahPFCaFta	5	1		5	6	1	6	4	2	2	3	2	2	2	4	25	45	15	10	5	3	15	11	3	3	Thank you for give us a voice in society. It give poor people for a better when we can be heard and changes can be made for a better future for all in Australia. Giving us a fair go, as the saying goes!.	5	5	5	5	5	4	4	4	4	4	3	2	3	3	3
2	#NULL!	2019-03-26 13:37:47	2019-03-26 13:57:38	100	1190	1	2019-03-26 13:57:39	R_21EUSQD7BssUod5	6	2		5	5	3	6	6	3	2	2	1	3	1	3	10	30	30	20	10	5	15	11	10	6	I have been infill health over the past three years. Had aerobic valve replacement, gout, now a bad to. Which is being treated but may need to have an operation to clear the arteries in my left leg, for which I am being tested at present.	5	5	5	5	9	5	4	5	5	5	4	5	5	5	5
2	#NULL!	2019-04-10 16:48:20	2019-04-10 16:53:49	100	328	1	2019-04-10 16:53:50	R_22ERwkO7RwB7okX	3	4		2	5	3	4	4	2	5	3	3	3	3	3	10	10	10	10	60	3	15	9	4	6	DVSRC IJEQ VTJIRWEOV RE OEJE O je awio cjrio qwrj v4qiwov[ rj jv vjjjjjjjjjjjjjjjjjjjjjjjjjjjjjjjjjjjjjjjjjjjjjjjjjjjjjjjjjjjjjjjjjjjjjjjj j4rwqoi jrqwhtu wqhwuithwu4h twqt huw wu pwi4thuuwt h uw huwjihutw4 u twj4htweksaht4uw;auj	8	8	8	8	8	3	3	3	3	3	3	3	3	3	3
1	#NULL!	2019-03-22 15:34:02	2019-03-22 15:45:26	100	684	1	2019-03-22 15:45:27	R_22nTtV2d5cPnHho	5	2		1	7	1	7	7	1	1	1	1	1	1	2	20	40	34	5	1	2	14	10	5	1	It's shit from the moment I wake up, to the moment I fall asleep. Having to deal with one assholes after another. That's what life consists of. Blah bla bla bla bla bla bla bla la la la la Fa la la la la la la la	9	9	9	9	9	5	5	5	5	5	4	4	4	4	4
2	#NULL!	2019-04-10 14:28:50	2019-04-10 14:43:00	86	849	0	2019-04-17 14:43:04	R_22Y3lYkleciAP0F	3	2		1	6	5	3	5	4	3	4	6	3	4	5	20	25	30	15	10	3	14	8	7	7	In daily activities, start from the morning spending 60-80 minutes on household things before going to work. spend 10 hours at work, right now spending 6-7 hours to find a work as at this stage I am unemployed, As we like home made food spend 2-3 hours make to food and other household activities, then little reading of newspaper and watch 1 hour television. In terms of Social Interaction, we only…	8	5	8	9	5	4	4	3	3	4	3	3	3	3	3
1	#NULL!	2019-03-22 14:49:18	2019-03-22 14:54:12	100	293	1	2019-03-22 14:54:13	R_23X00izTgTvADpk	1	4		8	1	1	7	7	7	7	7	7	7	7	7	20	20	20	20	20	1	1	1	1	1	iulkgkujhkyfucmhcgmgchmhcgmcbgmcghjmcghmcgchbnmcbnmnbnmreytjhtyjnmgxfdzsdFzfbgfjnffgfdfdzfdfbzzfffdhfdfdhzfdhnffgjnhgkkjjhhgghefweqdfdhhkmjhgnfxvcdszvsdawatdyjjggzzdgsdgbcghjykjyhmbnfbdfsfthghhg	1	1	1	1	1	1	1	1	1	1	1	1	1	1	1
2	#NULL!	2019-04-10 14:31:13	2019-04-10 14:35:28	100	255	1	2019-04-10 14:35:29	R_248hjTTdGHxjtAo	3	1		5	4	6	5	6	4	6	5	4	5	6	4	5	5	40	15	35	2	4	6	6	9	asdasdd ddddddddddddddddd ddddddddddddddddddddddddddddddddddddddddddddddddddddddddddddddddddddddddddddddddddddddddddddddddddddddddddddddddddddddddddddddddddddddddddddddddddddddddddddddddddddddddddddddddddddddddddddddddddddddddddddddddddddddddddddddddddddddddddddddddddddddddddddddddddddddddddddddddddddddddddddddddddddddddddddddddddddddddddddddddddddddd	8	8	5	5	5	3	4	3	4	4	4	4	3	3	3
2	#NULL!	2019-04-10 14:31:20	2019-04-10 14:55:03	100	1422	1	2019-04-10 14:55:04	R_24dXSqkudTLk0eL	1	1		5	7	7	7	7	7	7	7	7	7	7	7	20	20	20	20	20	1	1	1	9	10	Your main social interactions (i.e., the social groups or individuals you meet, their relationships to you, how you interact with them and the tone of the interaction). 3.) Your thoughts and feelings throughout your day in Australia (i.e., how you would feel waking up, going about your daily activities and meeting the individuals you have described). You can also talk about your goals and motivat…	9	9	9	9	9	5	5	5	5	5	5	5	5	5	5
1	#NULL!	2019-03-18 11:59:20	2019-03-18 12:22:14	100	1373	1	2019-03-18 12:22:14	R_24eehY0MWLgyOmf	5	1		2	5	4	4	3	7	7	7	6	5	4	4	10	15	45	20	10	1	2	3	4	7	I don't do much in the day as I am inhibited by a health problem I go out for meals or coffee with family or friends. I don't think about too much else, so no thoughts or feelings.	5	5	3	5	5	4	4	4	4	4	3	3	3	3	3
1	#NULL!	2019-03-15 14:45:36	2019-03-15 15:02:40	100	1023	1	2019-03-15 15:02:41	R_24o6bgZqfphNmRz	1	2		1	5	3	3	4	3	3	4	5	5	4	4	10	10	40	20	20	1	12	11	3	5	Thoughts and feelings thoughts and feelings thoughts you and feelings thoughts and feelings thoughts you and feelings thoughts and feelings thoughts and feelings thoughts and feelings thoughts and feelings thoughts and feelings thoughts and feelings thoughts and feelings thoughts and feelings and feelings and thanks again	5	5	8	5	5	4	4	3	3	3	3	3	3	3	3
2	#NULL!	2019-04-01 11:41:45	2019-04-01 11:58:28	86	1003	0	2019-04-08 11:58:29	R_27HEor4JApjS5AM	6	1		5	7	2	7	6	2	1	3	2	3	3	3	15	40	30	10	5	1	13	9	4	4	start the day early 0430 travel to work, talk to some colleges then finish work about 1700 travel back home do some work around the house or feed animals then watch tv for 90 minutes before preparing to go to bed.	5	5	5	5	5	4	5	4	5	4	3	4	3	3	3
2	#NULL!	2019-03-27 15:14:03	2019-03-27 15:31:06	86	1022	0	2019-04-03 15:31:06	R_27IhZF8sLibFExA	6	1		1	7	2	5	4	3	3	#NULL!	4	2	3	3	5	20	60	10	5	5	15	10	10	4	I am retired from the workforce but am a volunteer driver for community transport most days of the week. I do not have many friends and do not have an active social life, I am very lucky to wake up alive each day and am very thankful for that.	8	8	8	8	5	4	4	4	4	4	4	3	3	3	3
2	#NULL!	2019-04-11 13:23:34	2019-04-11 13:37:52	86	857	0	2019-04-18 13:38:04	R_27KG0pasNSHiEON	4	1		6	5	3	4	5	3	3	5	3	3	5	5	25	20	30	10	15	2	13	9	10	5	Looking for work and complying with centrelink mutual obligations. My social interactions are minimal due to not enough money to see friends and family but nirmaly i do see my sister and gave dinner mist days. I have little money to have much of a social life wgich depresses me but at least i have a roof over my head and food to eat but not enough money to pay for medication that i require, also …	5	5	8	5	5	5	5	5	4	4	4	4	4	4	4
2	#NULL!	2019-03-28 12:28:25	2019-03-28 12:38:22	100	597	1	2019-03-28 12:38:23	R_27PDfKH8p7dpcmx	3	2		5	5	3	6	5	3	3	3	3	3	4	4	17	25	35	15	8	3	12	7	5	5		5	5	5	5	5	4	4	4	4	4	4	4	4	4	4
1	#NULL!	2019-03-22 15:22:43	2019-03-22 16:02:36	86	2393	0	2019-03-29 16:02:54	R_27vS4VxU79GEJVV	4	1		1	6	3	6	4	3	5	6	5	2	5	4	10	20	30	30	10	3	15	7	10	4	wake up early. prepare foods, arrange school bag and lunch. drop child to school, having breakfast, other home duties, job search, prepare lunch, take child from school, have a wash with the child. school homeworks. dinner and sleep. people meet- parents at school, teachers, few friends, cashiers at shops. 3. one word boring	8	5	3	8	3	4	4	4	4	3	3	2	3	3	2
2	#NULL!	2019-03-28 12:40:04	2019-03-28 12:47:25	100	441	1	2019-03-28 12:47:25	R_28A03gzV0z6BZDm	3	2		1	6	6	4	4	6	4	4	4	6	4	5	30	10	30	14	16	3	13	8	3	5	Don’t know really sorry do not have any opinions on this subject it’s a hard question to answer for me as I only moved to Australia two years ago after living overseas	8	8	8	8	8	3	3	3	3	3	4	5	4	4	4
2	#NULL!	2019-03-28 11:58:45	2019-03-28 12:16:29	100	1064	1	2019-03-28 12:16:29	R_28HcRqAhrCs9raB	4	2		2	3	3	3	3	6	5	5	2	4	4	4	10	20	40	20	10	4	2	4	10	5		5	9	5	5	9	4	4	4	4	4	3	3	3	3	3
2	#NULL!	2019-03-28 12:07:00	2019-03-28 12:21:37	100	877	1	2019-03-28 12:21:38	R_28T01JMp5MksZY6	5	1		5	5	6	5	5	5	6	6	6	5	3	3	10	10	50	20	10	1	5	7	5	7	My daily activity is work and relaxation. I work everyday from home , starting at 9am and finishing at 5pm. I concentrate on tasks at hand and try to do it the best I can. I feel that everyone deserve what they get in life. You take risks , you get out of your comfort zone you get further in life. If you are poor blame yourself.	5	5	5	5	5	4	4	4	4	4	4	4	4	4	4
2	#NULL!	2019-04-01 18:41:09	2019-04-01 18:53:32	100	743	1	2019-04-01 18:53:33	R_2AWIjxgF2pfA3kT	1	1		1	6	2	4	4	3	3	3	3	5	6	4	20	20	30	20	10	3	15	3	4	9	Currently I am partaking in a gap year, and am yet to find any casual work so my day schedule at the moment is quite dull. Usually consists of going to the gym at some point during the day and then lounging around at home engaging myself with either my phone or the TV. Some days I do do tutoring for students in Years 11 and 12, this I like to think keeps my brain switched but also allows me to ea…	8	5	3	5	5	4	4	4	2	4	4	4	4	4	4
2	#NULL!	2019-04-04 17:34:57	2019-04-04 17:42:45	100	467	1	2019-04-04 17:42:45	R_2bO82DCr6Lnuccb	#NULL!	1		3	7	3	6	6	4	2	1	4	5	6	5	10	10	40	30	10	1	2	1	7	8	It's pretty great so far also sorry for the past few years ago when I get a bit. I am a bit more about it too much the same. it is really peaceful and relaxing and enjoyable and you. can you please send me the white English sheet for the past few. years later the better of me and. Iam	9	9	5	5	9	4	5	4	5	3	4	4	3	5	3
1	#NULL!	2019-03-15 10:53:50	2019-03-15 12:48:51	86	6901	0	2019-03-22 12:49:24	R_2bP1w2UuSPmp5bZ	6	2		2	6	6	7	7	1	1	2	2	4	4	5	20	10	50	10	10	2	14	7	4	6	1. Am retired but work on the computer from home with focus groups etc. 2. I live in a block of flats and interact with someone the residents and also have a few close friends. 3. I feel OK and am happy to be able to function...	5	5	8	5	5	4	4	4	4	4	4	3	3	3	4
2	#NULL!	2019-03-28 15:02:11	2019-03-28 15:05:47	100	216	1	2019-03-28 15:05:48	R_2BqVKemx9k6Siqm	1	1		5	1	1	1	1	1	1	1	1	1	1	1	9	9	9	10	63	2	13	9	5	10	Kjbkuh fbyecbebcchkuccugkdvecghkvadeghkccverugkbcfyekbcgdugelbcfuyebcyuldebcdueywgdlitenwduigDgaiwpgdqpuiwgduiewgdiwgdpuinue widihe Ewing. eWorld for. We. Uoewu. Wh r o ew h re he h he. H e. H et r h qu’hérite. Deaighdewuihdiuw	9	9	9	9	9	5	5	5	5	5	5	5	5	5	5
2	#NULL!	2019-03-28 16:04:27	2019-03-28 16:11:38	100	431	1	2019-03-28 16:11:39	R_2bWCQ9AojSBmvFR	1	1		5	5	1	4	4	4	4	4	4	4	4	4	5	20	25	25	25	2	5	7	3	6	I am pretty lucky and I go to a very nice school. But I know that there are lots of very poor people out there. I go to school on a bus. Go to a very privileged school and pass homeless people on my way to school. So I understand but there's not much I can do about it and it makes me feel not very nice.	8	8	8	8	8	3	3	3	3	3	3	3	3	3	3
2	#NULL!	2019-04-12 18:11:03	2019-04-12 18:23:37	100	753	1	2019-04-12 18:23:38	R_2c7yrIWK4pFP0Im	1	2		1	7	1	6	7	1	1	4	1	3	5	3	19	25	40	15	1	2	15	9	10	7	I don't feel comfortable answering this question. mmmmmmmmmmmmmmmmmmmmmmmmmmmmmmmmmmmmmmmmmmmmmmmmmmmmmmmmmmmmmmmmmmmmmmmmmmmmmmmmmmmmmmmmmmmmmmmmmmmmmmmmmmmmmmmmmmmmmmmmmmmmmmmmmmmmmmmmmmmmmmmmmmmmmmmmmmmmmmmmmmmmmmmmmmmmmmmmmmmmmmmmmmmmmmmmmmmmmmmmmmmmmmmmmmmmmmmmmmmmmmmmmmmmmmmmmmmmmmmmmmmmmmmmmmmmmmmmmmmmmmmmmmmmmmmmmmmmmmmmmmmmmmmmmmmmmmmmmmmmmmmmmmmmmmmmmmmmmmmmmmmmmmmmmmmmmmmmmmmmmmmmmmmmm…	5	9	5	9	5	5	4	3	3	4	2	2	2	2	3
2	#NULL!	2019-04-10 23:23:31	2019-04-10 23:27:16	100	225	1	2019-04-10 23:27:16	R_2cA6bZBOgXOnEmd	1	1		5	4	4	4	4	4	4	4	4	4	4	4	20	20	20	20	20	4	15	11	1	5	ovccccccccccccccccccccghhhhhhhhhjggrtttttttttttttttttttttttttsdaaaaaaaaaaaaaaaajkkkkkkkkkkkkkkkkkkkkkkkkkkkkkkkkkkkkkkkkkkkkkkkkkkkkkkkkkkkkkkkkkkkkkkkkkkkkkkkkkkkkkkkkkkkkkkkkkkkkkkkkkkkkkkkkkkkkkkkkkkkkkkkkkkkkkkkkkkkkkkkkkkkkkkkkkkkkkkkkkkkkkkkkkkkkkkkkkkkkkkkkkh	8	8	8	8	8	3	3	3	3	3	3	3	3	3	3
2	#NULL!	2019-04-09 15:31:14	2019-04-09 15:42:51	100	696	1	2019-04-09 15:42:51	R_2ccQWFpyOFyU7do	5	2		3	5	4	5	4	6	4	3	5	5	4	5	0	0	100	0	0	2	12	8	4	7	I clean my home in the morning and then drive to my office job after lunch where I saty until 5pm. I am in clean conditions and work with pleasant people in a job I enjoy and cope well with. I am lucky to live in this country and appreciate very much.	5	5	3	5	5	5	4	5	5	5	4	4	4	4	4
2	#NULL!	2019-03-26 16:29:26	2019-03-26 16:48:17	100	1130	1	2019-03-26 16:48:18	R_2CxJ7GacOGDvdMu	5	2		2	5	5	6	6	2	1	6	2	4	4	2	25	30	25	15	5	1	12	7	4	6	Go to work each day to pay the bills keep a roof over our heads, outtings with family and friends, shoppi ng social work eVents Going to work to try and make a difference.	5	9	5	9	9	4	4	4	4	5	3	4	3	4	4
2	#NULL!	2019-04-09 15:24:06	2019-04-09 15:44:36	100	1230	1	2019-04-09 15:44:37	R_2DN604fav8u7znV	5	2		5	7	1	7	7	1	1	4	4	1	1	4	5	5	5	35	50	4	15	11	10	1	I get up at 7.am,take my medicine,go back to sleep for an hour,have breakfast and spend the rest of the day alone. I go out twice a week,maybe three-art class on thursdays,the Sunday paper and groceries on Sunday and the occasional doctors appointment each month.Other than that,b-all!	9	9	3	9	8	4	4	4	4	3	4	3	3	4	4
1	#NULL!	2019-03-22 14:46:49	2019-03-22 14:52:46	100	356	1	2019-03-22 14:52:46	R_2DOXmoIHjiZhoQ7	2	2		2	4	4	6	7	3	5	3	5	5	3	2	10	50	30	5	5	2	12	6	5	3	jwiwoqoebbwoww wsoowj3e iaiajebe aoaosbee kaoaiwrrve wbwiaisje akaisbeeb aaieieba iasiehs kalalsbe aoakbshejs iwiwka oqkqk oaia oqkaka oaoaow oaoaow oaoabrb kakabbe kakane ejaoaow e oabs d la s d skakbdd aoossbbsw kaowod0dna aoakskebne alalkerbdb laaldnfbna kossoidfbba oaoajdbdnnak akalsjdbba lalbbhdhsj lalajsndbehe alalshrbdbak skdkwlwbe laabdbdnja lalaksnebban kakabehrb oakabebrba lsdnbdbrieo0q…	8	9	8	9	9	5	4	5	5	5	4	4	3	4	2
2	#NULL!	2019-04-10 16:13:23	2019-04-10 16:38:33	100	1509	1	2019-04-10 16:38:33	R_2dReVPXD53w72Wo	4	1		6	7	1	7	7	2	2	2	2	3	3	3	20	50	24	5	1	2	5	5	10	4	Life is ok but is generally like I'm going through the motions each day with not much difference. Typically it's a wash rinse and then repeat. I wake around the same time get r4ady for work make my lunch put on work clothes etc drive to work put in my 8 or so hours then drive home wash myself a little relax time tv read a book perhaps then hit the sack. This 8s my monday to Friday. I live with my…	3	5	5	5	5	3	4	4	4	3	3	2	3	3	3
2	#NULL!	2019-03-26 13:45:18	2019-03-26 13:55:07	100	588	1	2019-03-26 13:55:08	R_2dXZP8osjIVNyX4	4	1		1	6	1	5	7	2	3	6	2	3	4	3	35	30	5	10	20	1	12	8	3	5		9	9	9	9	9	5	5	5	3	5	3	3	3	3	3
1	#NULL!	2019-03-15 10:45:09	2019-03-15 10:55:36	100	626	1	2019-03-15 10:55:36	R_2f8rPT5KjR5Fxni	2	2		5	6	1	3	4	1	2	1	1	5	3	6	20	30	0	20	30	1	5	8	10	7	Its interesting and seems great and would not want it any other way you know i would like it just that way you know ut seems wonderful and interesting i think it would be interesung to aes how it would fare out i believe i think it would be	5	9	5	9	9	5	4	4	4	5	5	5	5	5	5
2	#NULL!	2019-04-10 15:46:12	2019-04-10 16:04:38	100	1106	1	2019-04-10 16:04:39	R_2fJOIXJXN6uyfid	2	1		1	4	4	4	3	4	5	4	4	4	4	4	0	0	100	0	0	2	13	7	7	8	it is good sjdfsadfjas ;sfkalsd jfasdklflasdkfjasdjf;ajsdfjasdj flsdjflsjadlfl aksdj fsadkjfasldkjfaslkjdf alsfdalksdjf lasdjflsajf saldk fsdf sdsdal fsdljfasldjfsaldhfjklasdhfjsh fkljashdf khksdfjashjlf asjkfh kjasdhkj ahklf asdjkf hkjlasdf kjhf kjlask jh	3	5	8	3	8	3	3	3	4	2	4	4	3	3	2
2	#NULL!	2019-04-11 19:33:53	2019-04-11 20:04:36	100	1843	1	2019-04-11 20:04:37	R_2pWYnYcuexPKBhm	1	1		1	3	3	5	2	5	5	3	2	4	5	3	5	10	20	50	15	1	5	4	5	5	Dghhft ghgd tthdg the the fgdthddhjj fjdkjf jfidf jfjfjfi brdooshdvrl jdbdkdidvbrkfdk jdkdvxdmkf dkkdvfnk jdbdkdjvfmd jdhdbdkdkslsmskjcbd jdbdkdkehdbdkdidnf	8	3	5	8	3	2	2	3	2	3	3	3	2	3	2
2	#NULL!	2019-03-28 13:25:44	2019-03-28 13:36:16	100	632	1	2019-03-28 13:36:17	R_2q2ANcS7oQv66cs	2	1		3	4	4	3	5	6	3	6	6	6	7	6	20	30	20	10	20	1	1	3	7	9	I haven’t got much time to write out a whole thing, sorry! But I’ll try my best. I’m on call 24/7 so whenever I get called i’d Get up put my uniform on and be on my way to my work, when I get there I work on either an emergency or just do a couple fix ups	5	5	5	9	5	4	4	4	4	4	3	4	4	3	4
2	#NULL!	2019-03-28 13:50:46	2019-03-28 14:04:08	100	801	1	2019-03-28 14:04:09	R_2q4YoNcjnu9bC9I	3	2		8	5	1	6	7	1	2	4	2	4	6	4	0	50	0	0	50	3	15	11	3	4	My life is sometimes difficult but I get by.........................,...............................,..........................................I do love life $$$#&%1785	9	9	8	9	9	5	5	5	3	4	3	4	3	4	4
2	#NULL!	2019-03-26 16:26:34	2019-03-26 17:12:02	100	2728	1	2019-03-26 17:12:03	R_2QLhLPp1ik5D5B8	4	2		2	7	2	7	5	2	2	3	3	4	4	3	50	30	15	3	2	2	14	8	10	4	Partner taking son to daycare and going to work. Myself doing some housework, medical appointments, running errands, feeding horses. Partner collecting son from daycare & returning home from work. Dinner together then me going to work as a grocery night fill operator at local supermarket.	5	5	8	5	5	4	3	3	3	3	3	3	3	3	3
2	#NULL!	2019-04-10 14:54:03	2019-04-10 14:59:16	100	313	1	2019-04-10 14:59:16	R_2QrCwzTxJwYOSfQ	2	1		5	4	3	3	3	3	2	3	5	5	6	5	0	0	50	50	0	1	5	5	6	6	Hi there are we gonna tomorrow for the birthday dinner and then I can give you the details and then we can start doing the same deal again in a minute and a little further away I am wondering what the deal was that I am interested to do have you send screenshot of the mail is that I can do have any proof that I am not sure I will trust that you	3	5	8	8	5	4	3	3	4	2	3	4	3	3	4
2	#NULL!	2019-03-28 15:19:20	2019-03-28 15:24:02	100	282	1	2019-03-28 15:24:02	R_2qrqPvIJVfMS6F9	1	2		2	5	5	5	4	4	4	4	4	4	5	5	30	10	15	20	25	1	12	5	7	6	Jshen meucnsnxjz xuz. Jwmxkxk nsk nejcksn jdjx bkek dyen xke. ue zohc nrgismd sie cis mcbsk.xjd sjsnd FSA did d d e r e rtet4 frfefr rrrtg3fe fed 3 g rfjzj j j j u h huh u h h y j j 7jfjdr idndjsjd fiend Eisner rirndjr riendiejd didndneu d	5	5	5	5	5	5	5	5	5	5	4	4	4	4	4
2	#NULL!	2019-03-26 17:31:13	2019-03-26 17:39:40	100	507	1	2019-03-26 17:39:41	R_2QsJe7amACk4zfR	2	1		1	5	2	4	4	3	4	4	4	3	4	4	0	50	50	0	0	3	15	10	10	4	I Wake up, then I have breakfast, do a bit of job seeking, have lunch, socialise, make/have dinner, watch some Netflix,then head to bed. It’s not very exciting, but it keeps me occupied, I suppose.	5	9	8	9	9	4	4	4	4	4	4	4	4	4	4
1	#NULL!	2019-03-25 09:04:54	2019-03-25 09:17:15	100	740	1	2019-03-25 09:17:16	R_2rP0zkhGWB8ctdg	4	1		5	4	5	5	5	3	3	3	3	4	3	3	5	10	65	15	5	1	12	4	6	7	work, cook, exercise, walking, friends, social media,watching tv, family, kids, house hold, shopping, online shopping, music, radio, restaurants, good food, organic food, surveys, fun, tennis,	9	9	9	9	9	5	5	5	5	5	5	5	5	5	5
2	#NULL!	2019-03-26 16:42:23	2019-03-26 17:03:48	100	1284	1	2019-03-26 17:03:49	R_2rVO7bJ2Kl1j9TT	5	2		1	7	1	7	7	1	1	1	1	5	6	2	20	30	30	15	5	2	5	7	10	7	As a shift worker I work nights, but always finish befor 11pm. This means I can sleep in which a lot of people can’t. I work in a team that varies day to day, so I meat and interact with same or new people. My team are strong team members and thus very friendly. We sometimes socialise after our shifts, As with anyone looking forward to work is not that favourable, thinking about the preparation n…	9	9	8	9	9	5	5	5	5	5	3	5	5	5	5
2	#NULL!	2019-04-09 16:26:50	2019-04-09 16:40:10	100	799	1	2019-04-09 16:40:11	R_2S6rbfcMQERAtgy	5	1		1	5	3	5	6	3	3	3	4	3	4	3	20	10	30	30	10	5	15	9	3	3		8	8	8	8	8	3	3	3	3	3	3	3	3	3	3
2	#NULL!	2019-04-10 17:21:49	2019-04-10 17:30:02	86	492	0	2019-04-17 17:30:03	R_2SxdCqzViUdvcn4	6	1		2	5	3	2	3	4	4	4	5	3	3	3	20	15	20	15	30	2	15	11	4	7		5	5	5	5	5	4	4	4	4	4	4	4	4	4	4
2	#NULL!	2019-03-27 12:32:39	2019-03-27 12:37:10	100	271	1	2019-03-27 12:37:11	R_2sZMSsg2U4wPQHK	4	2		5	5	3	6	6	3	3	2	4	4	4	4	20	30	40	5	5	1	12	4	5	6	I agree with you and it’s not a great app for me to get it and it’s a good thing for you and it’s great quality quality and service is good service is very well and the price was good quality quality and quality	8	5	3	8	8	4	3	3	3	3	4	4	4	4	4
2	#NULL!	2019-03-28 19:32:00	2019-03-28 19:36:53	100	292	1	2019-03-28 19:36:54	R_2TERAaYOs6grcmW	3	2		5	2	4	5	6	6	6	6	#NULL!	6	7	5	20	10	10	30	30	1	3	5	5	8	Happy good good time for you soon Thanks to be bit soft and atunattractive you need help let me know what happening today is a good day and the the product is calling for the best place for holding on to the product is calling for	5	5	5	3	3	5	5	4	5	4	4	4	5	2	4
1	#NULL!	2019-03-22 15:10:04	2019-03-22 15:17:03	100	419	1	2019-03-22 15:17:04	R_2TGAlHJnhbSQR40	2	2		1	4	3	4	3	4	6	6	5	5	4	4	10	10	60	10	10	4	13	9	3	4	I just walk around daily thinking what am I doing with my life is its the right one what is ahead of me most days I don’t want to get out of bed others it’s great and I feel happy most of the time	3	5	5	5	3	1	4	4	4	2	4	4	2	2	2
2	#NULL!	2019-04-11 12:13:43	2019-04-11 12:29:13	100	929	1	2019-04-11 12:29:13	R_2UfJi7ofdq1lZA2	3	1		5	7	1	7	7	1	1	1	1	1	4	2	20	10	50	10	10	5	14	9	5	3	dont know. This is not a university assignment. This is a survey.	9	5	9	9	5	4	4	4	4	4	4	4	4	4	4
2	#NULL!	2019-03-26 16:30:19	2019-03-26 16:38:47	100	507	1	2019-03-26 16:38:48	R_2uPdYKg6A1C3Kwz	4	2		2	3	5	3	4	4	3	3	4	4	4	3	10	10	30	20	30	2	15	8	5	7	i am working now mon-fri so very tired. on weekend my family is relaxing. sometimes we go to somewhere. on Sunday we go to church and we have lunch there. we talk to people about weekaday life	8	8	8	8	8	3	3	3	3	3	3	3	3	3	3
2	#NULL!	2019-03-27 13:34:06	2019-03-27 13:41:09	100	423	1	2019-03-27 13:41:13	R_2UXzjZs7yrP0oKB	2	2		5	6	7	7	7	7	6	7	7	5	5	6	10	20	10	10	50	3	4	5	5	9	Good dfvv ggj ggvn hvvb vhh cfh dfcg ggj ggv ggj jjh fg jjh hhh jjh hhh hhh fgh fgh ggg ggj hh hjj jjh hhh hhh kk dff fgh Uhh hhh jnj kkf. Gg hhh hbb him vvv fvv fvv fvv hbb dff dff ffv fvv fvv ffv jjn gghh gvb jjh vvv ffg ffg jjh hhh ii ii uh hb hhh Huhh hhh hhbv hhhb gghh fhhj guy ghuu hhu hhh hhh bbjj gghh jjjj bjjhb vhh fgh kkj hj	9	9	5	9	8	4	4	4	4	4	5	5	5	5	4
2	#NULL!	2019-04-01 11:53:05	2019-04-01 12:41:44	100	2919	1	2019-04-01 12:41:44	R_2vbT9Xv0PB53MkS	3	2		5	1	6	6	6	6	7	6	7	6	6	7	20	10	60	5	5	2	13	9	5	9	I am a homemaker. Life is pretty much same as any other Australian woman. I have 4 kids my whole day is with my kids. I look after them. I also do surveys during my spare time. I own a side business. I sell eco friendly products. I go out for shopping and other extra curricular activities. I love my work.its great to be in Australia. I love the climate and weather. Its beautiful. My social groups…	9	5	9	5	5	4	5	4	5	4	5	4	5	4	4
1	#NULL!	2019-03-15 15:42:28	2019-03-15 15:50:32	100	483	1	2019-03-15 15:50:33	R_2vj4940eErZfEnK	2	1		2	5	2	4	4	6	6	5	5	4	4	4	30	10	20	30	10	3	13	6	10	5	They should support or help people who are helpless and facing problems in life..in this way atleast they will get some hope to fight against their problems and seek a way to fulfill their dreams in life to live life as they always wish	9	9	9	9	9	5	5	1	4	5	5	5	5	5	4
2	#NULL!	2019-04-10 14:35:09	2019-04-10 14:42:03	100	414	1	2019-04-10 14:42:04	R_2waCopAfp58em5X	2	2		2	5	2	4	4	4	4	4	4	4	4	4	10	20	40	20	10	2	14	7	3	5		9	9	1	9	9	5	5	4	4	4	3	2	3	3	3
1	#NULL!	2019-03-25 09:09:37	2019-03-25 09:29:45	86	1208	0	2019-04-01 09:30:15	R_2XoeJlk14FzPHkT	6	1		1	5	2	5	5	4	4	5	4	4	2	2	15	15	40	20	10	2	13	8	10	5	Pretty cruiser lifestyle enjoy any water activities enjoy relaxing having a beer and all sports work hard as brickie so relaxation is important love my horse racing own a couple and enjoy travelling to country meetings I am single so as all my family are gone I can move around travelling when have spare money am not wealthy but own with minimal savings	5	5	8	5	5	4	4	4	4	4	3	3	3	3	3
1	#NULL!	2019-03-25 11:23:22	2019-03-25 11:31:35	86	492	0	2019-04-01 11:31:47	R_2y2T8nECRUGkUAR	6	1		6	7	1	7	7	1	1	1	1	3	1	2	50	50	0	0	0	1	5	5	4	1	Goverment rip off need help nelpthe needeynot the greedy the goverment just rip people of dont hive them a chance to start to get a life ut the pay was better we would not have to do surveys to get extra money	9	9	9	9	9	5	5	5	5	5	5	5	5	5	5
2	#NULL!	2019-03-27 14:10:06	2019-03-27 14:16:07	100	360	1	2019-03-27 14:16:08	R_2YbUw0fnKDM0g3t	1	1		5	6	3	5	5	3	4	4	3	4	4	6	15	20	40	15	10	3	4	6	3	4		5	5	5	5	5	4	4	4	4	4	4	4	4	4	4
2	#NULL!	2019-04-01 12:54:06	2019-04-01 13:05:06	100	660	1	2019-04-01 13:05:07	R_2ZNSjCUXtHAjQAq	6	1		1	7	6	6	6	2	2	4	3	3	4	4	14	15	50	20	1	5	15	8	10	5	The ranks of Australia’s billionaires have swollen since the global financial crisis, from 14 in 2008 to 33 in 2017, after eight more individuals became billionaires last year. Over the same period, the household wealth of average Australians grew by just 12%, with wage growth slowing to record lows, barely keeping up with the cost of living. Despite efforts by the treasurer, Scott Morrison, to p…	3	5	3	5	5	3	3	2	4	4	4	4	4	4	4
2	#NULL!	2019-04-10 16:57:24	2019-04-10 17:21:01	100	1416	1	2019-04-10 17:21:03	R_30hHjBuxQhriMyy	6	1		1	7	3	6	7	4	3	5	5	4	4	5	3	13	70	10	4	5	14	9	10	4	Life for me is getting through everyday by enjoying my retirement, caring for my wife and making sure that we are safe. we do enjoy some social outing by our selves and also together. For me every day is good but some days are better than others.	8	8	3	5	5	4	4	4	4	4	3	2	4	2	3
2	#NULL!	2019-03-28 12:39:39	2019-03-28 12:56:49	100	1030	1	2019-03-28 12:56:50	R_30rgXHLdVSLignl	3	1		4	3	4	4	4	4	4	4	4	4	4	4	60	10	10	10	10	2	15	10	3	7	life is good, I am always looking for the positive in every day life. My goal is to always try to love myself. I have come very far in life, when i was young i hated myself, who i was and never really knew how to help myself make a change so I started to read books to try to change as i knew that if i didnt I would end up a very miserable person Self motivational books changed my life around, I t…	9	9	8	9	9	5	5	5	2	3	2	2	2	2	3
2	#NULL!	2019-03-27 13:44:50	2019-03-27 14:15:03	86	1812	0	2019-04-03 14:15:31	R_31KN2V6v4AlmZWQ	6	2		6	6	6	6	6	1	2	5	5	4	4	4	10	25	10	30	25	5	15	11	4	1	house work walk the dog exercise look after birds friends,ok very good now my husband is in care ,i can relax more even though my money is a lot less	5	5	5	5	5	4	4	4	4	4	4	4	4	4	4
2	#NULL!	2019-03-29 13:32:14	2019-03-29 13:38:16	100	362	1	2019-03-29 13:38:17	R_31twdukdq2IcqjK	1	1		2	1	1	1	1	1	1	1	1	1	1	1	90	1	1	1	7	5	15	11	1	1		1	1	1	1	1	1	1	1	1	1	1	1	1	1	1
2	#NULL!	2019-03-26 16:29:16	2019-03-26 16:41:12	86	716	0	2019-04-02 16:41:16	R_31XjCKbynBNXCyY	2	2		2	5	2	6	5	2	2	4	2	3	5	5	30	30	20	20	0	3	13	7	3	4	Life is pretty bad for me at the moment, I lost my job due to mental illness which caused me to financially stuggle because the sickness benefit through centrelink doesn't cover the cost of living in the slightest, I have debts which causes extra stress. I have become completely withdrawn from everything/ everyone. I see a psychiatrist that has helped me get back to functioning in day to day life…	9	9	5	9	9	4	4	4	4	4	4	4	4	4	4
2	#NULL!	2019-04-10 15:12:18	2019-04-10 15:16:24	86	245	0	2019-04-17 15:16:25	R_32LXXU25EZ0zFRq	3	1		6	5	4	5	5	5	4	4	5	5	5	4	3	46	23	15	13	1	12	8	7	5	go to the gym, go to work, meet people after that and then rest early. I feel somewhat motivated to go and do the things that I do. Of course it isn't always the case, but for the most part I am a positive person	3	3	3	3	5	3	3	4	3	2	3	3	4	4	4
2	#NULL!	2019-04-10 14:34:29	2019-04-10 14:46:07	100	698	1	2019-04-10 14:46:08	R_3388tGgCFbDT4mT	1	2		5	6	7	7	6	6	5	6	3	3	2	3	50	10	30	0	10	1	13	9	3	7	wake up every morning, go for a run in the neighbourhood, then get ready go to work, finish at 5pm. watch Netflix, have dinner, sleep. goals. find a better job	9	9	9	9	9	5	5	5	5	5	5	5	5	5	5
2	#NULL!	2019-04-09 15:45:51	2019-04-09 15:52:51	100	420	1	2019-04-09 15:52:51	R_33kyG0c9cj1rKvc	2	1		1	6	1	1	1	6	1	2	4	7	3	3	40	10	10	20	20	5	1	1	9	8	... to hot to live here and it's a nanny country no one likes it........................mmmm .m ..m.mmmmmmmmm.m....m.mmmmmmxhdhdhfjgksjfjceuguvurbfjcjdjrjgkckanfhfjsjfhthfycysjdjfn	3	9	8	5	9	5	5	5	5	5	4	4	3	3	4
2	#NULL!	2019-04-10 15:17:55	2019-04-10 15:36:14	100	1099	1	2019-04-10 15:36:15	R_33vYXmNVAlHkEnx	3	2		1	5	1	6	6	2	2	2	2	4	5	4	20	35	40	3	2	4	15	5	3	6	I feel I am middle class, maybe slightly upper middle class. I do not have higher education however I am very well read, have a large social conscience and like to participate in intellectual discussions. I am currently a stay at home mother, which I describe as full time unpaid work. My daughter and house are my priorities, the day revolves around keeping both clean. I am social with other Mum's…	9	9	3	5	5	4	5	5	4	4	4	4	2	2	3
2	#NULL!	2019-03-26 16:26:26	2019-03-26 16:46:44	100	1217	1	2019-03-26 16:46:44	R_33xrHVJYeR0l0jX	6	2		5	6	4	5	5	4	6	6	5	4	5	5	10	20	50	15	5	1	1	2	3	6	My day starts around 6am when i wake and prepare for work. I am at work from 7.30 to 4pm when i leave and shop for dinner options. Arrive home around 5pm, shower and start preparing dinner. Sit down with family to eat, clean up kitchen, do some laundry, watch a bit of tv and off to bed around 9.30pm to start the cycle again. Weekends are generally spent cleaning home, laundry and catching up with…	9	9	8	9	9	5	5	5	5	5	3	1	1	1	1
1	#NULL!	2019-03-15 14:51:21	2019-03-15 15:05:09	100	827	1	2019-03-15 15:05:10	R_3CDcPVVw26qzISa	3	1		5	6	7	7	7	2	2	2	2	3	5	3	10	10	60	10	10	1	12	7	5	6	We live week to week and cant really afford to social by going out. My wife and I have 1 night a month away from home without the kids but ihave to put money aside everyweek to make this happen and then a bill comes in and we stress about money again. Never ending cyle	9	9	8	5	9	5	4	5	4	5	4	4	5	4	4
2	#NULL!	2019-03-28 12:07:22	2019-03-28 12:45:44	100	2302	1	2019-03-28 12:45:45	R_3CHPEKR5KVsv3IJ	5	1		1	7	1	7	6	1	1	1	1	4	3	5	12	20	40	22	6	1	12	8	6	7	I live a comfortable live go to work locally for five days a week i travel by car I work hard and enjoy my job and the people i work with and meet.Teaching has it:s ups and downs but it quite different each day.I have good relationships with a lot of people in the local area and at the local bowling club and also do ten pin bowling with my wife at least one day a week any we have many friends in …	5	9	5	5	9	5	5	5	5	4	4	5	4	5	5
2	#NULL!	2019-03-28 17:01:37	2019-03-28 17:16:56	100	919	1	2019-03-28 17:16:57	R_3D0Kn0qjt1m5dl4	2	2		4	4	6	5	1	2	4	4	4	4	4	4	10	20	50	10	10	1	3	8	9	7	Go to work on week days on weekends go to beach love the footy want to get married and I feel very happy would like kids I am in many groups I love sports and tec and the beach	9	9	9	9	9	5	5	5	5	5	4	3	5	3	4
1	#NULL!	2019-03-25 09:28:36	2019-03-25 09:34:52	100	375	1	2019-03-25 09:34:53	R_3e8MBSD9zSiXfu8	6	1		3	7	7	7	7	1	1	7	1	1	2	4	30	20	30	10	10	4	14	10	10	3		8	8	8	8	8	3	3	3	3	3	3	3	3	3	3
2	#NULL!	2019-04-10 15:18:29	2019-04-10 15:40:29	100	1320	1	2019-04-10 15:40:30	R_3FLtKo4c4J0D90w	6	1		2	6	1	5	7	1	1	4	1	1	3	5	60	20	10	5	5	5	14	10	3	2	I think the wealthy should be taxed a lot more & not get any benefits when they retire. I care about the needy& try to point them in the right direction. There should be a lot more financial funding for not for profit organizations. Sometimes when I wake up I have to push myself to get out & do my daily things	9	9	9	9	9	5	5	5	5	5	4	4	4	3	4
2	#NULL!	2019-03-26 16:21:07	2019-03-26 16:32:17	100	669	1	2019-03-26 16:32:18	R_3GetEyL2s0VebLK	2	2		6	7	2	6	7	2	2	6	4	3	4	2	20	20	20	20	20	4	15	8	4	5	Noneeeejjhnnnkkkfderdsaaxcddsxxccfffresdcfddfcvoihnbyukmnh. Hhmmkjnbhjhhhuijnhhrescfrerfdsffrertffvvbnnuikmnuol,m,lppihnnewqasxdeddscccdsstxxgxxfsfsfd fctdf. Fiddle. Fc. F. B.B. mjj. Juuihhnhujjnbhb. Jkihbnbhyybnjjhh. Bhjnnhhctxraegchcstdhcycthdtdtdhgcgcgdgcgcrstd	5	5	8	5	5	4	4	4	4	4	4	4	4	4	4
1	#NULL!	2019-03-15 14:50:54	2019-03-15 14:58:50	100	475	1	2019-03-15 14:58:50	R_3hAVxOHsEnMqhGR	4	1		6	3	4	4	4	3	5	3	5	6	6	6	50	20	10	10	10	2	12	8	5	6	I plan to open a large business and have 500 employees and it shall be established in Melbourne next year. There shall be many students as well as all attending there	5	5	5	5	5	4	4	4	4	4	4	4	4	4	4
1	#NULL!	2019-03-21 14:55:10	2019-03-21 15:07:43	100	752	1	2019-03-21 15:07:43	R_3hE0107oo0gHNhF	6	2		1	3	5	4	4	4	4	4	5	4	4	4	20	10	20	20	30	5	15	9	10	6	I find my days of life is if you do the hard yakka you save money and don't spend it on rubbish you really don't need you also will get richer,That means hard work if youcan't afford it don't buy it save for it then buy if, You really do not need all the top things in life ,	9	9	9	9	9	5	5	5	5	5	5	5	5	5	5
2	#NULL!	2019-03-27 12:46:54	2019-03-27 13:41:39	100	3285	1	2019-03-27 13:41:40	R_3HYRriXdSJhDhmB	3	1		1	2	4	3	2	7	6	7	6	5	7	6	0	10	60	25	5	2	3	5	5	6	I wake up every day around 8 am to work. I usually work until 11am. I work at home. I have lunch and in the afternoon I go to the gym by bike and to the supermarket. I have not been interacting too much with people lately, but I think this condition is temporary. It will probably change in the second semester. I am married and live with my wife. I interact with my friends mostly by messages and c…	5	9	8	9	8	3	4	3	2	4	3	3	2	3	3
1	#NULL!	2019-03-15 14:31:30	2019-03-15 14:39:22	100	472	1	2019-03-15 14:39:23	R_3iJRep7QcuOIjbM	3	1		6	5	4	5	4	2	5	4	4	5	4	4	6	30	50	12	2	1	5	4	5	7	wake up around 8pm, have breakfast and leave to work around 9am, work for about 8 hours, then head home. Sometimes I play sports around this time. Have dinner sometime between 6pm to 9pm, watch tv/play games and then go to bed.	8	8	8	8	8	5	5	5	4	3	4	4	4	5	4
2	#NULL!	2019-03-26 13:34:47	2019-03-26 13:46:35	100	707	1	2019-03-26 13:46:35	R_3IQrCG4XtzoApZr	3	1		2	7	2	6	7	1	1	2	2	3	5	5	5	20	30	30	15	2	13	9	10	3	Life is an everyday struggle, working week to week. Not having enough income for general health like dentist. Everyday bill are too high, phone, electricity. At the moment I feel I am living to work, not working to live.	9	9	9	9	9	5	5	5	3	5	4	4	5	4	4
1	#NULL!	2019-03-22 14:54:59	2019-03-22 15:06:41	100	701	1	2019-03-22 15:06:41	R_3j0WjH0RY7aygLa	6	1		3	4	4	4	5	4	4	4	4	4	4	4	40	20	15	15	10	5	14	10	3	5	N/A stop government wasting taxpayers money on stupid useless projects ????????????????????????????????????????????????????????????????????????????????????????????????????????????????????????????????????????????????????????????????????????????????????????????????????????????????????????????????????????????????????????????????????????????????????????????????	8	8	8	8	8	3	3	3	3	3	3	3	3	3	3
1	#NULL!	2019-03-22 15:18:31	2019-03-22 15:23:38	100	306	1	2019-03-22 15:23:39	R_3Jz9ZJT31Cq59RM	6	1		5	7	7	7	7	3	3	3	5	5	6	3	10	15	35	30	10	1	1	2	3	7		9	9	9	9	5	4	4	4	4	4	4	4	4	4	4
2	#NULL!	2019-03-28 15:16:30	2019-03-28 15:28:50	100	739	1	2019-03-28 15:28:51	R_3kca3BpoDlYMAVu	3	2		1	4	4	4	4	4	4	4	4	4	4	4	10	25	50	10	5	3	15	7	5	7	As of this moment I’m studying for health care services in acute care so that can apply better job not accepted what ever degreeeu get from other country not credited unless u get credit all her better get ah short course for better job in fututure	5	5	5	5	5	4	4	4	4	4	4	4	4	4	4
1	#NULL!	2019-03-25 09:09:26	2019-03-25 09:53:15	86	2628	0	2019-04-01 09:53:55	R_3KNojq2hDXLWe47	5	1		2	5	5	6	5	2	4	5	2	3	5	5	8	15	48	21	8	1	12	7	10	6	I work in a debt collection company collecting outstanding accounts I need to liaise with Clients and Debtors to recover outstanding account,my main Motivation is achieving my weekly collection Targets. Can be Stressful at times	5	9	8	9	5	4	4	4	4	4	3	4	4	3	4
2	#NULL!	2019-03-29 13:45:38	2019-03-29 13:50:25	100	287	1	2019-03-29 13:50:26	R_3kuFj9KL23xrPrh	1	1		1	4	5	3	4	5	4	5	4	5	4	5	0	4	88	7	1	2	15	11	4	8	kwn kcw oj w jowj oojw ow jowoppp wk wjqnn nu r9pn u u9 rpe e9ur [qp[we r efwf jfjfj wppp jirw juwip fpwnfp iufunfp wunpiuwfn wuif uuuwjjf; ;wifuf wuffpi jwpuf pfj hflnfh nlnlnkl lsfn snfhhaa lfh nlnf lnljanf ;a nlafnja ;fanjlka jkaf;a najnf lak ;af na hlan jfa ai;f af af afrg aa dfead	3	8	8	5	8	4	2	3	3	2	4	2	4	4	3
2	#NULL!	2019-04-13 17:05:06	2019-04-13 17:17:59	100	773	1	2019-04-13 17:18:00	R_3KxfnLgcufooYua	2	2		2	6	4	4	2	6	5	6	7	5	6	4	0	9	80	8	3	1	2	2	7	7		9	9	9	9	9	4	4	4	4	5	4	4	4	4	4
1	#NULL!	2019-03-25 13:00:04	2019-03-25 13:13:58	100	833	1	2019-03-25 13:13:59	R_3L6d3Th7fXuwNFE	4	2		6	7	1	7	7	1	3	4	2	4	4	2	15	15	25	15	30	1	5	7	5	6	Work, go home, gym optional,work some more , sleep and do the same repeatedly. Research online for work or knowledge .or perhaps further study. Visit friends may go out for dinner. Stuck in a rut	5	5	8	5	5	5	5	5	5	5	3	4	3	3	4
2	#NULL!	2019-04-04 12:23:04	2019-04-04 12:39:10	100	966	1	2019-04-04 12:39:11	R_3Ld2x6UM2sEEDhb	6	1		2	7	1	7	6	2	2	2	2	1	1	1	20	50	15	10	5	5	15	10	3	3	I save my money diligently so I can afford the luxuries that I have. I'm quite a loner and only interact with my family mostly. I'm comfortable and happy the way I live.	3	3	3	3	3	2	2	2	2	2	2	2	2	2	2
2	#NULL!	2019-04-01 11:46:46	2019-04-01 11:56:43	100	596	1	2019-04-01 11:56:43	R_3lPTe5uBsXWKq2Q	3	2		1	5	1	2	5	2	2	3	2	4	5	4	12	25	15	20	28	3	14	10	5	5		5	5	5	5	5	4	4	4	4	4	3	3	3	3	4
1	#NULL!	2019-03-22 15:10:46	2019-03-22 15:25:48	100	902	1	2019-03-22 15:25:49	R_3luhVlkDVtiwDW4	5	1		5	7	1	7	7	1	1	1	1	1	1	2	60	10	10	15	5	4	15	11	10	1	I am unable to work due to spinal injuries from a work accident, because the accident involved a shipping container packed in China, I don't have a leg to stand on with workcover. I am fighting to at least get a disability pension, but until then, I'm on Newstart, one of the lowest incomes in Australia for a 58 yr old man. The financial burden of this means I cant even afford to pay rent. My depr…	9	9	8	9	9	4	4	4	3	4	4	4	4	3	4
2	#NULL!	2019-04-12 11:44:12	2019-04-12 11:58:21	100	849	1	2019-04-12 11:58:22	R_3lX3mT6aNzR4Dbb	2	1		2	5	3	3	3	3	4	4	5	4	5	5	10	20	40	20	10	2	14	9	5	3	1. Go to university to study. Do me part time work 2. Dinner or movies 2-3 times a day. 3. It is farely distributed in terms of wealth and their are plenty of opportunities in Australia in order to develop and proceed in life. But need more jobs to support everyone.	5	9	8	9	9	4	5	3	4	4	3	3	3	3	3
2	#NULL!	2019-03-29 15:42:58	2019-03-29 15:52:32	100	574	1	2019-03-29 15:52:33	R_3Mb3fPXP3QjtHZo	1	3	Genderfluid	1	6	2	4	5	4	4	4	4	4	4	4	20	20	20	20	20	3	14	6	4	5	Try my hardest Hang out with friends It was ok nothing to interesting Lollololololololololoollllolillililililolliillilliilbbhhggggggggggghgggggggggwowwowowwowowoowowowowowowowowoowwoowowowowowowowoowowowowowowowoowowowowowowowowowowowowowowowowowowowoowowowowowowowoowowowowowowowowowoowowowowowowowowwoowowowoowowowowowowowowowowoow	5	9	5	9	5	3	4	4	4	4	3	4	4	4	4
2	#NULL!	2019-03-26 17:00:12	2019-03-26 17:03:56	100	223	1	2019-03-26 17:03:56	R_3MGvECxIbgQmwpv	4	1		3	5	3	5	6	6	2	3	3	5	3	6	15	30	30	25	0	2	12	5	10	5	Jugular )hub jbjgug vgvhfchfc hfchfccfy &ufcut ugv*uvtug iv6*vut yiviyvuyvuyvutvutcutvyi yiviyvuyvyuvutvutvutt ugvutvuyvugvuyv ugvitvguvutvutvutvuy gjtvutvut utcycyt ugvtuvutvytv tvtvtuvutvutvyt ytvutvtuvutvutv utvutvutvutvutvutvutvutvugvuyviyvutvutv utvutvutvutvutvutvutvutvugv	5	9	8	3	5	5	3	4	4	2	4	3	4	2	2
2	#NULL!	2019-04-10 15:36:09	2019-04-10 15:41:28	100	319	1	2019-04-10 15:41:28	R_3njgVQGRJBhM1I8	2	1		1	5	4	5	6	4	5	5	5	6	5	4	10	20	60	5	5	1	13	9	6	8	good nice cool okokokokokokokokok nice okokokokokokok nice cokcokck week weak strong nice okokok this is good techoology leteruture review oijij iojoij iojoi joih h oih ouh uoh uh kb khb hb ibu gg y b jnk jkb khbkh h ij oj on eeb u beub ue I jje I I j jn eine je ijdi e ji j ndmijixij ij ncjeijdncieijdncevijrn ij jn jn I jij jjxjnxndjij ije ij js njn jskn njeijvos osokivjovons jijsijfio jiosjifj j…	5	8	9	5	5	3	4	4	3	2	4	4	3	3	4
2	#NULL!	2019-03-28 12:21:40	2019-03-28 12:26:05	100	265	1	2019-03-28 12:26:06	R_3oBZrLW4Aj2c8jk	3	1		3	4	3	3	4	4	5	5	5	4	5	4	10	20	40	20	10	1	13	9	5	6	When my new life begin, i think the first thing i should do is to focus on my study. i will try my best to learn as many subjects as possible. besides, i think i will take part in some school activities to improve my comprehensive ability, such as communication ability and so on. At the same time, i am supposed to join some student unions or clubs to make my life colorful. I know there are many d…	5	5	8	8	5	3	3	3	3	4	3	3	3	3	2
2	#NULL!	2019-03-28 12:09:03	2019-03-28 12:16:46	86	462	0	2019-04-04 12:16:53	R_3Oe3SlG0PvFh4EY	3	1		1	6	2	6	6	3	2	2	2	3	5	6	10	10	60	10	10	1	13	9	5	6	Everyday start my day from wake up.Then I prepare myself to go to work. I work up to 5PM. After coming home, sometimes go to market for groceries shopping, sometimes go to park. At 7 pm take dinner. After that sometimes watch TV or use internet. At 10 PM, go to sleep	8	5	5	9	9	5	5	5	5	5	4	5	4	3	4
2	#NULL!	2019-04-10 16:35:13	2019-04-10 16:41:40	100	387	1	2019-04-10 16:41:41	R_3P6l9pdttivkTdm	6	1		2	6	1	6	6	1	1	1	1	4	3	4	20	20	20	20	20	5	15	9	10	4		8	8	8	8	8	3	3	3	3	3	3	3	3	3	3
1	#NULL!	2019-03-15 14:48:11	2019-03-15 15:19:39	100	1888	1	2019-03-15 15:19:40	R_3pajF5dz3E3HRKm	6	2		5	5	3	6	6	4	6	6	4	3	#NULL!	3	10	15	45	20	10	5	14	10	4	6	I wake up and am thankful for life and my activities depend on weather, what i feel like, could range from sitting in back yard and reading book and enjoying the scenery to walking and talking to locals to a trip to big smoke. 2. This again varies I will be talking business or socialising with everyone from garbo to lord mayor. 3. my only goal is to live in peace and enjoy each day..... which is …	5	5	8	5	5	3	3	3	3	3	2	2	2	2	2
1	#NULL!	2019-03-15 14:30:44	2019-03-15 16:29:18	100	7113	1	2019-03-15 16:29:18	R_3PFdOhBGEjvI4Cd	1	2		2	7	7	7	7	7	7	7	7	7	7	7	10	20	40	20	10	1	3	4	4	5		8	8	8	8	8	3	3	3	3	3	3	3	3	3	3
1	#NULL!	2019-03-25 09:16:40	2019-03-25 09:25:22	100	522	1	2019-03-25 09:25:23	R_3PMqVxXoiWb5VBW	6	1		6	5	1	4	7	1	1	7	3	2	4	4	30	50	10	3	7	5	15	11	3	5	very bloody boring no thanks to this horrible disgusting government and its goona get a lot worse if something is not done about it really soon as possible	8	5	8	5	5	3	4	3	4	4	2	2	2	2	2
2	#NULL!	2019-03-28 14:57:25	2019-03-28 15:08:02	100	637	1	2019-03-28 15:08:03	R_3PofSbLDB1FGS6I	3	1		5	7	1	6	7	2	3	5	2	3	4	3	10	20	40	25	5	1	13	8	10	4		8	9	3	9	9	4	4	4	4	4	3	3	3	2	3
1	#NULL!	2019-03-25 11:11:38	2019-03-25 11:34:37	100	1379	1	2019-03-25 11:34:38	R_3QSsNamnIS2IuSy	4	2		6	7	2	6	6	2	2	5	2	1	2	2	40	25	20	10	5	4	15	11	10	1	I have no daily life to speak of. There is no social activities. I barely exist. Also wealth is not measured on education, it is measured on ambition. During my past employment I did not wish to be at the top of the rung which led to my own boredom and my employers frustration.	5	5	3	5	5	2	2	2	2	2	2	2	2	2	2
1	#NULL!	2019-03-22 15:05:17	2019-03-22 16:08:14	100	3776	1	2019-03-22 16:08:14	R_3qyzPK6m0RUmv9i	5	2		3	4	4	4	4	4	4	4	4	4	4	4	20	20	20	20	20	2	15	10	10	5	I am normally on my computer looking for jobs, doing surveys and I also watch tv and I also do the dishes, clean the floors by vacuum and mop, clean the bathroom. I also go to the shops, visit friend and relatives, I also play facebook games. I work two times a week for my job, I attend to visitors, the phone, I do data entry, visit the chemist and the hospital, pick up the mail.	5	5	5	5	5	4	4	4	4	4	4	4	4	4	4
1	#NULL!	2019-03-15 14:27:55	2019-03-15 14:31:14	100	199	1	2019-03-15 14:31:15	R_3rSSnFXiPD2RSgT	1	4		8	1	1	1	1	1	1	1	1	1	1	1	20	20	20	20	20	#NULL!	3	8	5	6	drghdfsfgsfgdfzddrghdfsfgsfgdfzddrghdfsfgsfgdfzddrghdfsfgsfgdfzddrghdfsfgsfgdfzddrghdfsfgsfgdfzddrghdfsfgsfgdfzddrghdfsfgsfgdfzddrghdfsfgsfgdfzddrghdfsfgsfgdfzddrghdfsfgsfgdfzddrghdfsfgsfgdfzddrghdfsfgsfgdfzddrghdfsfgsfgdfzddrghdfsfgsfgdfzddrghdfsfgsfgdfzddrghdfsfgsfgdfzddrghdfsfgsfgdfzddrghdfsfgsfgdfzddrghdfsfgsfgdfzddrghdfsfgsfgdfzddrghdfsfgsfgdfzddrghdfsfgsfgdfzd	5	5	8	8	8	3	3	2	2	4	3	3	3	4	4
1	#NULL!	2019-03-22 15:09:10	2019-03-22 15:15:21	86	370	0	2019-03-29 15:15:28	R_3s69mnIc6VITYZ8	6	1		6	7	1	7	7	1	1	1	1	3	3	3	50	30	10	8	2	2	12	8	7	4	Life is not easy. I lost most of my super from bad advice in the GFC. I have a mental condition and I am poor. I cannot add any more to that. I do not know what else I can say.	9	9	9	9	8	4	4	4	4	4	3	3	3	3	4
1	#NULL!	2019-03-25 09:33:24	2019-03-25 11:26:31	100	6786	1	2019-03-25 11:26:32	R_3sohx1ZkcISHDj5	4	1		1	6	6	6	5	3	2	2	2	3	4	4	20	25	35	15	5	1	12	7	5	4	dropping kids in school and daycare taking the train to work working and back to house daily household duties, taking kids to tutions, games sleep and back to routing again and	3	8	8	3	3	3	4	3	4	3	2	4	3	3	3
2	#NULL!	2019-04-10 15:03:43	2019-04-10 15:15:20	100	696	1	2019-04-10 15:15:20	R_3yJXxUTjP59Twid	1	1		5	4	4	3	4	2	4	2	5	4	5	6	10	20	50	15	5	4	15	11	4	5		8	8	3	5	5	4	4	3	3	4	4	3	3	3	4
1	#NULL!	2019-03-22 15:11:54	2019-03-22 15:15:01	100	187	1	2019-03-22 15:15:02	R_5pYP6LFqef8NfHz	2	2		5	4	3	4	4	4	3	4	4	4	4	4	10	50	10	10	20	2	15	11	5	4	whdgyewuvd egfdweyugf gweufgwuefk ewgfuewi bewdfhgewyufew fewygfuyewgfuywe fuyewgfuyewvfuyewfvw fyewgfuiwegfiwe fuiwafkgfuef udfgieuakfa fuahfgiusf fuwgfiuegfiue feugfuiewgfiue fweufiuewfiuewf eufgewufgewiu fewuifgiewugfiw fiuwefuiwegfiuewf wefvewuifb fugewufgwe fewufhweiufg fwuagfuiwaf fuaibfuiawgfiugawl fweuyfgiewufg fewugfiuewbfeiuwf ewfgewuifgieuwvfew fewugfiuagfiekwgfia faewueiwfak fuwiefiau…	8	8	3	3	3	3	2	3	3	2	3	2	2	2	2
2	#NULL!	2019-03-28 14:39:11	2019-03-28 14:44:01	100	290	1	2019-03-28 14:44:02	R_6JdMktBHYXChEbv	2	1		5	1	3	3	4	6	5	6	7	6	6	5	1	2	3	4	90	2	1	1	3	7	Organised in a very informative way with scheduling of my routines every day from now on a daily basis with lots of activities hoisted to a new level	8	8	8	8	8	3	3	3	3	3	3	3	3	3	3
2	#NULL!	2019-03-26 17:10:15	2019-03-26 17:21:47	100	692	1	2019-03-26 17:21:48	R_6mtRkDWkwhz8ly1	6	1		6	6	2	5	6	3	2	3	2	3	3	5	20	30	30	10	10	5	14	10	10	4		8	8	8	8	8	3	3	3	3	3	3	3	3	3	3
2	#NULL!	2019-03-26 16:27:08	2019-03-26 16:31:34	86	265	0	2019-04-02 16:31:44	R_73ViyfSgEPlchmV	2	2		5	4	6	6	3	3	4	4	5	6	6	4	25	50	10	5	10	3	15	11	4	9	I don't care I just want robux rtcdxdr45f tg6 gbyvfcxszxc vyh8u7hl drfdsiex 56iujhio, fdseetfgb vcdr56tyhunjbcfdr567yuhjn vr4567yujn vr456yhjn bnvr6ujn ft567yujb frtu7yin vfdrtyuijb v768un bgt768m by78nb gtyu7in gy78ij g	3	3	3	3	3	2	2	2	2	2	2	2	2	2	2
2	#NULL!	2019-04-01 12:00:25	2019-04-01 12:14:57	100	871	1	2019-04-01 12:14:58	R_7P5wU2apdbJfduN	1	1		1	7	7	7	7	7	7	7	7	7	7	7	25	25	25	25	0	4	15	11	9	9		#NULL!	#NULL!	#NULL!	#NULL!	9	#NULL!	#NULL!	4	#NULL!	#NULL!	2	2	2	2	2
2	#NULL!	2019-04-12 13:45:18	2019-04-12 13:56:31	100	673	1	2019-04-12 13:56:31	R_9TVu3xRNGxAVqvv	3	2		2	5	2	6	5	2	2	2	2	3	4	4	10	20	40	10	20	3	12	5	10	5		5	5	8	5	5	4	4	4	4	4	4	3	4	3	3
2	#NULL!	2019-04-11 14:06:09	2019-04-11 14:20:11	100	841	1	2019-04-11 14:20:12	R_agenE2fiiNi1MBP	6	1		3	5	3	5	3	5	5	5	4	4	3	4	2	3	60	25	10	5	13	9	10	4	I am able to enjoy life to my standards without many problems. Being retired has restricted my activity somewhat but I am still relatively healthy and enjoy all my activities including golf	8	8	3	8	3	2	2	2	2	2	2	2	2	2	2
1	#NULL!	2019-03-15 14:40:05	2019-03-15 15:01:19	100	1274	1	2019-03-15 15:01:20	R_AMQbTOKIq6cqoSZ	2	2		5	6	3	5	6	4	3	3	3	3	5	3	9	41	30	18	2	4	15	8	10	3	Wake Feed dog Sit around Feed dog Feed me Feed cat Clean Arts and crafts Dinner Wine Feed dog Sleep I talk to people via text and calls. I do not like people because they are useless. As little interaction as possible is ideal. My daily life is boring. I am bored. I plan on nothing.	5	9	9	5	9	5	5	4	2	4	4	5	5	3	5
2	#NULL!	2019-03-27 16:42:32	2019-03-27 17:01:42	100	1150	1	2019-03-27 17:01:43	R_b3BiC61NxMkkH1n	6	1		2	6	3	5	5	3	5	6	3	3	1	4	50	25	10	5	10	5	15	10	3	4	I lost my job in 2013 and had to look for work for 2 years before I could retire then my oldest son moved back home with a new partner and 3 children under 5 now my wife and I have to look after them while he works and his partner struggles with I'll health even though we are both cancer sufferers we get by with help from no one apart from a pension and almost nothing left of my superannuation	3	5	8	5	5	3	3	3	3	3	3	4	4	3	4
2	#NULL!	2019-04-10 15:16:05	2019-04-10 15:22:09	100	363	1	2019-04-10 15:22:10	R_b4ai6ZR2SYYsT6N	2	2		3	2	4	3	5	4	6	4	4	5	5	4	10	10	10	60	10	2	2	3	5	6	I play netball and I feel Australia is poor because of the drought that is happening especially in New South Wales. South Australia is in a drought too but it is alright	9	9	9	9	9	5	5	5	5	5	5	5	5	5	5
2	#NULL!	2019-03-26 16:45:24	2019-03-26 16:53:48	100	504	1	2019-03-26 16:53:49	R_beeIF9sPFDjUjrX	4	1		2	7	1	6	7	1	1	1	1	1	4	4	20	20	20	25	15	1	13	9	10	4	I STRUGGLE TO MAKE ENDS MEET MOST WEEKS. IT REALLY DOES ANNOY ME WHEN I SEE OTHER FOLKS WITH A BETTER LIFESTYLE AND PARTICULAR;Y THOSE WHO GAIN WEALTH BY DECEIT, CHEATING ETC. I HAVE TO ACCEPT THAT I CANNOT DO A LOT OF THINGS THAT MY FRIENDS AND FAMILY DO DUE TO THE FACT THAT I JUST CAN'Y AFFORD TO DO A LOT OF THINGS THAT THEY CAN AND THAT I WOULD LIKE TO. I THINK ITS REALLY UNFAIR THAT A SMALL P…	8	8	8	8	8	3	3	3	3	3	3	3	3	3	3
2	#NULL!	2019-04-01 11:48:57	2019-04-01 11:56:54	100	476	1	2019-04-01 11:56:54	R_BKDFhVYXWnsduXD	3	2		5	7	2	4	4	1	1	4	4	1	1	1	100	0	0	0	0	1	12	8	5	2	im screwed, just left an abusinve relationship and have nothing with twins no one can help my situation and centrleink don't care, the govvernemtn doesn't care I ay as well just be homeless with 3 yr old twins this country sucks sometinmes	8	8	8	8	8	3	3	3	3	3	3	4	2	3	3
2	#NULL!	2019-03-26 13:38:19	2019-03-26 13:49:19	100	659	1	2019-03-26 13:49:20	R_BxoPS1i8g5uK521	3	2		2	6	3	7	5	3	4	6	3	4	3	3	35	35	10	10	10	3	12	8	3	5	it is really hard even if you do work for your money and pay your bills never have enough always strangling, i have been a home time mum for 17 years and its getting harder for us to find a job.	8	8	8	8	8	3	3	3	3	3	3	3	3	3	3
1	#NULL!	2019-03-15 10:34:34	2019-03-15 12:27:40	100	6786	1	2019-03-15 12:27:41	R_cTGMlzoeDlUQXLj	6	1		1	6	2	7	5	2	2	5	2	6	4	4	5	20	68	6	1	5	1	3	5	9	My daily activities when home a fairly unexciting. We get up and go for a walk with the dog. I have French lessons 3 mornings a week on Skype as I have been doing for several years. I also need to maintain my German language ability. Whilst I am not the main income earner in the family, I am responsible, paying all bills, for managing the household budget., deciding all insurances, utilities and …	5	9	3	5	8	3	4	3	4	4	4	4	2	2	3
2	#NULL!	2019-04-01 07:00:44	2019-04-01 07:06:05	100	321	1	2019-04-01 07:06:06	R_D6PXb15GcJSPct3	1	1		4	4	4	4	4	4	5	4	4	4	4	3	90	1	5	2	2	2	14	7	3	10	No By His get he his in quickly get I would so now Dan has to use one an his in quickly get I would so now Dan has to use one an in quickly get the point the holes and making it look sick in titles I would so quickly get I would so now	8	8	8	8	8	5	4	3	2	3	3	3	3	1	3
2	#NULL!	2019-04-10 14:55:17	2019-04-10 15:41:00	100	2742	1	2019-04-10 15:41:01	R_DCfqsn20B7tHTYB	5	2		2	7	3	1	7	1	1	6	4	2	2	2	10	30	40	15	5	4	15	10	10	3	A normal day for me starts at 8:15 am when the alarm goes off. My partner/carer will have a cup of coffee ready for me and then he helps me out of bed, dressed and ready for the day and so my day begins. Breakfast, tablets a few surveys and then I start my exercises. I had a fractured my hip, pelvis and hip on the 19th March 2013. They had to do a Hip Replacement which didn't go exactly as planne…	5	5	9	5	5	4	4	4	5	4	4	3	3	3	3
2	#NULL!	2019-04-03 14:03:19	2019-04-03 14:35:49	100	1949	1	2019-04-03 14:35:50	R_e2kYrDMDedorEYN	3	1		2	7	1	6	5	2	6	3	1	3	5	3	40	25	15	10	10	2	13	9	10	4	i try my best to wake up early do some fitness check my diary to see if any work/mettings to be at ,i then txt my daughter i live a very private life with little to no social i then complete my day and with dinner a movie and phone/video call with my daughter . i struggle most days with thoughts of my daughter and how i would give anything to have more time with her my whole world is focused arou…	5	9	8	9	9	4	4	3	3	3	4	4	3	3	3
2	#NULL!	2019-04-10 14:42:20	2019-04-10 14:51:56	100	575	1	2019-04-10 14:51:57	R_ehRnVNcjYRSS6fn	6	2		2	5	3	5	3	1	2	3	3	4	4	4	15	20	30	30	5	5	15	10	3	6	NOT ENOUGH THOUGHT FOR POOR WITH HEALTH PROBLEMS AND HOUSING FOR THE HOMELESS MORE MONEY SPENT ON HEALTH AND HOUSING AND FORGET ABOUT STADIUMS AND STATUES	5	5	8	5	5	4	4	4	4	4	3	4	4	4	4
1	#NULL!	2019-03-15 13:54:50	2019-03-15 14:38:40	100	2629	1	2019-03-15 14:38:40	R_OIEmWU5E7FDesud	3	2		4	4	4	4	4	4	4	4	4	4	4	4	0	0	100	0	0	3	14	10	5	5		8	8	8	8	8	3	3	3	3	3	3	3	3	3	3
2	#NULL!	2019-03-28 15:38:49	2019-03-28 15:46:25	100	456	1	2019-03-28 15:46:25	R_OImAWDkOycLBRAd	1	2		5	7	1	3	7	2	2	7	1	4	5	3	15	25	50	9	1	1	13	9	10	7		5	8	8	9	5	4	3	3	3	3	5	5	5	5	5
1	#NULL!	2019-03-22 14:52:31	2019-03-22 15:00:18	100	466	1	2019-03-22 15:00:18	R_pnrmqZoxSgUVNN7	2	2		5	5	4	4	5	4	5	5	5	5	5	6	20	30	10	20	20	1	3	4	7	8	iuyg uehruih ifg hiuttukf jghbr iyhfgv gfuygf uyrgfubksu yrgfuyeksuzysg kuszery uyfkegyw fukayweg jfysegr uyegrf yujrygf sdkjjrgerj kh eyrg eyrg suerguyegr uysegru dfu uygr uegdja jwse uyguergfukgkauehg ufh rgbakueg uiergjyrfhmb h olae8yr uiadjahjsdhb jhsd	9	5	8	5	8	2	3	4	2	3	3	4	3	4	2
2	#NULL!	2019-03-27 13:49:20	2019-03-27 13:51:25	100	125	1	2019-03-27 13:51:26	R_qLdqtUElWUafyjn	4	2		6	4	4	4	4	4	4	4	4	4	4	4	25	25	25	10	15	4	15	11	10	5	rather not say rather not sayrather not sayrather not sayrather not sayrather not sayrather not sayrather not sayrather not sayrather not sayrather not sayrather not sayrather not sayrather not say	8	8	8	8	8	3	3	3	3	3	3	3	3	3	3
2	#NULL!	2019-03-27 12:33:13	2019-03-27 14:37:07	86	7433	0	2019-04-03 14:37:19	R_ReuJQGdIsXCYBb3	3	2		2	7	4	6	6	4	6	6	4	3	5	6	50	40	10	0	0	3	15	11	5	6	I am a stay at home mom who is currently living in Australia for six months now, and doing home duties and other stuffs. Most of the time, I spend my time taking surveys and looking for part time jobs at home.I honestly cannot figure out yet what would be our life here in Australia but as a family, we are hoping that my husband's salary could sustain our living. I am an introvert kind of person, …	9	9	9	9	9	5	5	5	5	5	3	3	5	4	4
2	#NULL!	2019-04-10 17:09:25	2019-04-10 18:00:19	86	3054	0	2019-04-17 18:00:33	R_siBClEEHvbLjhZv	4	1		6	6	3	6	6	2	2	3	2	4	5	3	10	20	40	20	10	1	5	7	10	7	The day to day life that I lead will be very different from someone who is quite wealthy and someone who is quite poor. The wealthier person might have had a better upbringing and more opportunities to make a difference in their life. On the other hand, a person who has been brought up by a family that is quite poor may, more than likely than not, have stayed poor themselves. I would plan my work…	8	5	8	5	9	3	5	4	3	3	3	3	3	3	3
2	#NULL!	2019-03-27 12:12:58	2019-03-27 12:29:39	100	1001	1	2019-03-27 12:29:40	R_SVLpgM3if5LZ00V	3	1		6	5	3	6	5	3	5	6	5	2	4	4	0	70	20	0	10	1	12	8	10	4	1)Wake up, take kids the Daycare, go to work, pick up kids from Daycare, prepare dinner for the family and then bedtime. 2) none, I have no social life 3) None	8	8	8	8	8	3	3	3	3	3	3	3	3	3	3
1	#NULL!	2019-03-22 14:58:19	2019-03-22 15:04:19	100	359	1	2019-03-22 15:04:20	R_t0320oQh7FQERuF	2	2		1	3	4	5	5	6	4	5	4	5	4	5	5	30	40	20	5	1	5	4	10	5	Bored, over the same routine, paying bills, just being alive to pay bills nothing exciting, no goals anymore nothing to set Government sucks, crime , violence and racism it is everywhere	8	8	5	5	8	3	3	4	4	2	4	2	3	3	4
1	#NULL!	2019-03-22 14:48:15	2019-03-22 15:06:12	100	1077	1	2019-03-22 15:06:13	R_tLJLhfgC4YSA4HD	6	1		3	5	5	5	3	3	2	3	3	4	5	4	25	10	45	15	5	5	14	8	10	5	Mostly the same every day being retired I rarely go out ,stay home spend time doing surveys to earn a little more money. Go to church every Sunday and mix with like minded people and eat out every week at a fast food cafe chatting with friends. Sometimes my wife and I go and visit friends. We dont drink or smoke but are content with our lives.	9	9	8	9	5	4	4	4	4	4	3	3	3	3	3
2	#NULL!	2019-04-01 19:39:20	2019-04-01 19:45:44	100	384	1	2019-04-01 19:45:45	R_tMazaRe3QHYSqAh	1	1		4	3	4	3	5	4	5	4	5	4	5	3	5	17	40	28	10	2	12	5	5	7	Get up, go to uni, work for a couple of hours, finish up, catch the train to work, work, go home, sleep. E e e e e e e e e. E e e e e e e e. E e e e e e e e e e e e e e e. E e e e e e e e e	8	3	5	5	8	3	4	4	2	3	3	3	3	3	4
2	#NULL!	2019-03-26 16:32:41	2019-03-26 16:42:55	100	614	1	2019-03-26 16:42:56	R_UW5FKR8Fr7cQCyd	2	1		2	5	2	6	5	4	3	3	3	4	4	5	10	20	40	10	20	2	5	6	6	5	g effgwrtoeirj oweiòr j,nf .we rhjweil.rjqle bnkbsdfkwe ufhwekrb cmzcn jroqkhbnsdbvmsdh fwirhq.fbeefbwe j erjwelriqwriljqert wetwerterd sdf herd A SGSRHRSEGWRQER SGEG	9	9	8	9	9	5	5	4	4	5	5	5	5	5	5
2	#NULL!	2019-03-26 17:29:29	2019-03-26 17:34:15	100	286	1	2019-03-26 17:34:16	R_uyze2SRTv9cH973	2	2		1	7	5	4	7	2	1	2	4	2	4	4	20	30	20	10	20	2	13	9	10	5	Life is just about paying overdue bills, having people hate you and being tired every single day because you go through a heap of stupid stuff just to survive	1	1	1	1	1	1	1	1	1	1	1	1	1	1	1
1	#NULL!	2019-03-22 15:00:11	2019-03-22 15:10:12	86	600	0	2019-03-29 15:10:20	R_VL3JFbs0rKsr41H	5	1		5	5	3	5	5	4	4	3	3	5	4	3	10	0	60	20	10	1	3	4	5	7	I wake up at 5:45 am, I make coffee then I read for 30 or so minutes. I eat breakfast then I have a shower and get dressed for work. I make lunch then I leave the apartment around 7 am and walk to work. I arrive at work, put my lunch in the fridge, refill my water bottle then sit down at my desk and get on with my work. I might take a short break around 10:30 then I resume working until midday wh…	5	5	3	5	5	4	4	4	4	4	3	3	3	3	3
2	#NULL!	2019-03-27 12:36:46	2019-03-27 13:12:56	86	2169	0	2019-04-03 13:13:00	R_vlbOHsSiF5GPQg9	6	2		1	6	6	5	6	4	4	4	5	2	3	3	10	20	45	20	5	5	14	5	10	2	I get up, try to organize my own living space. I have given up trying to clean up after 8 other people. I'm thinking I need to get every one to share cleaning of communal areas.	8	5	3	5	5	4	4	4	4	4	3	4	4	2	4
2	#NULL!	2019-03-27 12:09:03	2019-03-27 12:20:29	100	686	1	2019-03-27 12:20:29	R_vlyw27HZ5SdU05r	3	2		1	6	3	4	3	3	5	4	3	4	5	5	10	25	50	10	5	4	14	10	3	7	I’m a single mum recently divorced. I have a young boy in kindergarten and most of my day involves taking him to school, cooking and cleaning. I’m quite happy with my life and would like to start looking for part time employment as I am beginning to get bored with my time. I currently on the governments single parent pension of $1000 a fortnight. It’s shocking the Australian government does so mu…	5	5	5	5	5	4	4	4	4	4	4	4	4	4	4
2	#NULL!	2019-03-28 17:39:58	2019-03-28 18:04:18	86	1459	0	2019-04-04 18:04:22	R_VOQR3sXhYmSYJTr	4	1		2	6	5	3	6	3	4	5	5	4	5	6	5	10	50	25	10	2	15	10	7	5	I am a temporary resident in Australia from the last 2 years. From my sight, workers in Australia have paid well but it is quite hard to find job especially for temporary resident because of the highly competitivmes. For the people who have working visa have to think twice to having job hire, since the daily expenditure is so expensive. However, the regulation and the right of the workers is very…	8	8	5	5	5	4	5	3	3	4	3	3	3	3	3
2	#NULL!	2019-03-28 18:16:14	2019-03-28 18:26:09	100	595	1	2019-03-28 18:26:10	R_w6La5f6xCk8OL0R	5	1		2	7	1	7	7	2	3	5	5	4	5	5	15	15	50	15	5	5	12	5	10	6	australis the best but cost of living to much politicians need to recognise this and do more for average citizens no more hand outs to new comers freeloaders more incentives and reward for self funded retirees affordable housing poor and health for all citizens	5	5	3	5	5	4	4	4	4	4	4	4	4	4	4
2	#NULL!	2019-04-12 15:15:56	2019-04-12 15:34:40	100	1123	1	2019-04-12 15:34:41	R_WxtMwTAm39GaalP	2	1		4	5	2	6	4	1	3	4	3	4	4	2	15	20	35	20	10	2	12	8	3	5	I dont really do to much during the day as i work shift work and when i do i usually am going shopping or going to see my nephew i usually interact with my dad and my other house mate at home im motivated to work and earn money to eventually try and buy my own home	5	5	5	5	5	4	4	4	4	4	4	3	3	3	3
2	#NULL!	2019-04-09 16:15:27	2019-04-09 16:19:04	100	216	1	2019-04-09 16:19:05	R_xAAnnZxhlMnUMxP	1	1		8	7	1	7	7	1	2	5	1	5	4	5	99	0	0	0	1	1	12	8	5	7	I like big robux and money Your response must be at least 150 characters. In the previous questions, we have asked you general questions about wealth and social class in Australia. Now, we would like you to specifically think about your own daily life and how it may be the same or different to other Australians. In 150-200 words, describe what life is like for you. Generally, describe how your no…	5	5	5	5	5	4	4	1	4	4	4	4	4	4	4
2	#NULL!	2019-03-28 16:09:50	2019-03-28 16:23:21	100	810	1	2019-03-28 16:23:21	R_xbdUDgkeZs8qizL	3	1		5	6	6	6	6	3	2	2	2	4	5	5	30	20	20	20	10	1	15	11	7	7	1) News reading, Music creation, Survey/other income generation 2) Mainly via social media/instant messenger chat apps. The tone is either serious or jovial 3) Anticipation, frustration, eagerness and hope	5	5	5	5	5	4	4	4	4	4	4	4	4	4	4
2	#NULL!	2019-03-28 14:41:35	2019-03-28 14:57:00	100	925	1	2019-03-28 14:57:01	R_xmFYWAwjgNPsyhb	5	1		2	5	6	6	6	4	3	5	6	4	4	4	15	15	30	20	20	3	14	9	10	5	work on achieving what you set out to do for the day. relax with friends & work on future plans in what you want to achieve in the future & stick to that routine	5	5	5	5	5	4	4	4	4	4	4	4	4	3	4
2	#NULL!	2019-03-29 18:44:15	2019-03-29 18:49:33	100	318	1	2019-03-29 18:49:34	R_XZowBxnu4imhaYp	#NULL!	1		3	4	3	5	3	4	3	5	4	3	5	3	20	20	20	20	20	2	4	5	5	7	In the previous questions, we have asked you general questions about wealth and social class in Australia. Now, we would like you to specifically think about your own daily life and how it may be the same or different to other Australians. In 150-200 words, describe what life is like for you. Generally, describe how your normal day would unfold. You can talk about: 1.) Your daily activities (i.e.…	8	8	5	8	8	4	3	2	4	2	3	2	4	4	3
2	#NULL!	2019-03-27 14:40:06	2019-03-27 14:50:52	100	645	1	2019-03-27 14:50:52	R_ypzLHzKC9y74go1	6	1		1	7	3	7	7	2	2	2	3	4	4	3	5	5	80	5	5	5	15	11	10	6	My wife and I are retired so we are free to do whatever we want each day. We meet people for lunch, go travelling or do nothing at all. We no longer have absolute goals other than to enjoy each day.	5	5	3	5	5	4	4	3	3	4	3	2	2	2	2
2	#NULL!	2019-03-27 15:57:29	2019-03-27 16:05:03	100	454	1	2019-03-27 16:05:04	R_yqXGnOM6GvcPRUR	3	1		3	5	4	4	5	5	5	4	3	5	5	4	20	20	20	20	20	1	5	4	10	7	My daily life, get my son fed and sorted for the day and then get to work on time. Get home spend time with my son and wife go to bed and do it all over again. Australia is a great place to live and great weather although I'm bored of it and ready for a new place tonlive	5	5	8	5	9	4	5	3	5	4	2	4	4	4	3
1	#NULL!	2019-03-21 14:58:59	2019-03-21 15:01:59	100	179	1	2019-03-21 15:01:59	R_YXNbCqoamxyyeMp	3	1		1	4	4	4	4	4	4	4	4	4	4	4	30	20	10	40	0	1	3	5	5	7		8	8	8	8	8	3	3	3	3	3	3	3	3	3	3
2	#NULL!	2019-03-26 16:34:00	2019-03-26 16:52:26	100	1106	1	2019-03-26 16:52:27	R_Z2mULd9giV5DxCN	5	2		1	5	3	6	5	4	5	5	3	4	3	3	10	40	25	20	5	1	4	6	7	5	I work 5 days a week unless I'll take a day off. I like my work as I have to use my brain to resolve complex issues. I work for federal government. After work I come home cook diner for my husband. do some reading on computer, play with my pets, do some gardening and go to gym or do some knitting. I do not have many friends. My husband has a mental illness and he does not work and have limited in…	9	9	8	9	5	5	5	3	4	4	4	3	4	3	4
1	#NULL!	2019-03-25 12:04:47	2019-03-25 12:14:46	86	599	0	2019-04-01 12:15:39	R_zTqRhbCH10wCQcp	6	1		6	7	1	7	7	1	2	3	2	4	3	3	33	28	19	12	8	5	13	8	5	6	have breakfast, attend to sick wife. watch television, exercise in garden or help out at local bowling club, prepare evening meal, check emails and contact family members, watch TV. Go to bed, read for about an hour.	5	9	8	9	5	4	4	3	2	3	2	3	2	3	3
1	#NULL!	2019-03-25 09:41:11	2019-03-25 09:56:14	100	902	1	2019-03-25 09:56:15	R_0AKqnIcYDkREEmt	4	1		1	3	4	4	3	6	2	6	6	6	3	4	10	10	50	20	10	4	15	11	5	3	Systematically speaking from a fundamental point of view of the most important thing in my life is the fact that I need to take care of my kids so doing whatever you want to is not an option , but learning to achieve your goals for your family is a different story as what you are doing great is elevating your self and setting get examples that with hard work and a vision anything is possible	1	8	5	8	8	3	3	4	2	1	5	4	5	2	5
2	#NULL!	2019-04-10 14:34:30	2019-04-10 15:07:13	100	1963	1	2019-04-10 15:07:14	R_11bzv5yidK6Mnne	1	2		1	2	4	4	4	2	2	2	2	3	4	3	50	20	10	5	15	3	#NULL!	11	4	5	Life is peaceful and pleasant because I have a steady lifestyle helping look after my little brother and mother while doing household chores as well. But despite my step father is a complete and utter slob who only cares about himself	5	5	5	5	5	4	4	4	4	4	3	4	4	4	4
1	#NULL!	2019-03-15 14:46:27	2019-03-15 15:09:36	100	1388	1	2019-03-15 15:09:37	R_11gD1x5kogcsNut	3	2		5	7	1	7	7	1	1	1	1	1	1	1	10	30	20	20	20	4	14	9	3	1	I am on a Disability Support Pension & have been since 2011 due to my Anxiety, Depression & PTSD. It is hard living day to day on the amount I pay because after I pay my rent, utility bills, food & things I need for the house I am pretty much broke. Now I think that this is so unfair to people like me because everything is going up and it is getting harder every day to support myself & my househo…	5	9	8	9	9	5	5	5	5	5	4	5	5	4	5
2	#NULL!	2019-03-28 11:53:18	2019-03-28 12:24:13	61	1854	0	2019-04-04 12:24:18	R_11WVItWT71abM0v	3	2		5	3	3	5	4	4	4	4	4	4	4	4	5	15	40	30	10	1	13	8	5	7	Try to remember my dream, give gratitude, consider what makes me happy, read an inspiring book or article and create a routine that includes morning self-care.	5	5	5	8	5	4	4	3	4	3	4	3	3	4	3
1	#NULL!	2019-03-15 15:29:07	2019-03-15 16:32:51	100	3824	1	2019-03-15 16:32:52	R_11XGQasm3DB54CR	4	2		2	6	2	6	7	1	2	2	2	3	4	4	40	7	8	6	39	3	14	10	5	4	most weekdays are taking up with looking for work. I have the time at the moment to look after myself and mental health and general well being gives me time to make sure I can get to appointments to look after my mental health and physical faculties. My social interactions do not involve to my catching up with my friends or peer supports. My thoughts are definitely about my recovery and feelings …	5	5	3	5	5	4	4	4	2	4	3	2	3	3	3
2	#NULL!	2019-03-27 15:27:18	2019-03-27 15:32:24	100	305	1	2019-03-27 15:32:25	R_12Phvpn9cPuiAIr	1	1		5	5	5	5	5	6	6	5	6	5	6	6	20	20	20	20	20	3	15	11	10	8	Its awesome and will be good and it will be cheaper than the train station then got the same thing i ask for a house together in past years iv been pretty bust exploring life and iv moved house mate how's it going just wondering would u like to come to my 21st cuz	5	5	5	5	5	4	4	4	4	4	4	4	4	4	4
2	#NULL!	2019-04-09 15:10:05	2019-04-09 15:15:48	100	342	1	2019-04-09 15:15:48	R_1CCQnKe4DHqpdAD	6	1		3	5	5	7	6	3	3	4	4	4	3	4	5	30	20	40	5	5	15	8	3	4		5	5	5	5	5	4	4	4	4	4	4	4	4	4	4
1	#NULL!	2019-03-25 10:08:43	2019-03-25 10:30:01	100	1278	1	2019-03-25 10:30:02	R_1CkffP6axUXentQ	4	1		1	6	6	3	4	3	4	4	3	4	4	5	5	15	50	20	10	1	12	7	5	6	Same routine life like other Australian. Working on weekdays, spend time with family & friends on weekend. Goal is start my own business within short time.	8	8	8	8	8	3	3	3	3	3	3	3	3	3	3
1	#NULL!	2019-03-15 11:57:26	2019-03-15 12:17:39	100	1212	1	2019-03-15 12:17:39	R_1DC4oNRqEd8f4YT	1	1		1	5	3	5	4	4	5	5	5	4	5	5	10	40	30	15	5	4	15	8	6	7	Life is normal for me, just like any Australian living in the metropolitan areas of the Sydney region. Just like any young adult still in school, my life is quite basic and easy. Everyday i wake up, eat breakfast, brush teeth, wash face, take a shower and get dressed. depending on whether I have school on this very day, drastically determines what I do next. If I have school, I'll revise notes, p…	5	5	5	5	5	4	4	4	4	4	4	4	4	4	4
2	#NULL!	2019-03-27 12:32:21	2019-03-27 12:37:26	100	304	1	2019-03-27 12:37:26	R_1DINcWYNryj1PMe	1	1		5	5	3	3	3	3	3	3	4	4	4	4	50	10	20	10	10	4	15	6	3	8		5	9	5	9	9	5	5	5	5	5	5	5	5	5	5
1	#NULL!	2019-03-22 15:04:50	2019-03-22 15:12:54	100	484	1	2019-03-22 15:12:55	R_1doSEKOssQtUVqs	4	1		5	5	5	5	4	5	6	5	4	5	6	7	30	20	10	5	35	3	15	10	4	10	I love everything about Melbourne and Australia we are so giving and always there for each other in a time of need, very proud and always will be to live in this country	5	8	8	5	9	3	4	3	4	5	4	3	4	3	3
2	#NULL!	2019-03-28 15:31:26	2019-03-28 15:35:32	100	245	1	2019-03-28 15:35:32	R_1drVqQZlN3VtNxX	3	1		2	2	4	4	3	4	2	3	5	#NULL!	2	4	5	5	80	5	5	1	4	5	10	5		5	8	5	5	3	2	3	4	3	2	3	4	4	4	4
1	#NULL!	2019-03-15 14:55:32	2019-03-15 15:04:23	100	530	1	2019-03-15 15:04:23	R_1E56qtMgyJw0IxR	3	1		1	4	4	4	5	3	3	2	3	3	4	4	10	15	50	10	15	4	14	10	4	3	as someone with a disability i find that my life is very different to most people. I cant do a lot of things most people can easily do and i cant really change things for the better	5	9	8	9	9	5	5	3	4	4	3	3	3	3	3
2	#NULL!	2019-04-09 16:26:58	2019-04-09 16:33:58	100	419	1	2019-04-09 16:33:59	R_1exhSzJdIOpPkvN	4	1		5	6	2	5	6	2	3	3	5	3	4	3	10	40	20	20	10	2	13	9	3	4		5	5	8	5	5	4	4	3	3	4	4	3	3	4	3
1	#NULL!	2019-03-22 15:18:42	2019-03-22 15:21:50	96	188	0	2019-03-29 15:22:22	R_1F5OweN0yjtjTNc	2	1		2	5	2	7	6	2	2	4	4	4	4	4	50	20	10	0	20	1	13	7	10	6		#NULL!	#NULL!	#NULL!	#NULL!	#NULL!	#NULL!	#NULL!	#NULL!	#NULL!	#NULL!	#NULL!	#NULL!	#NULL!	#NULL!	#NULL!
2	#NULL!	2019-03-28 15:45:59	2019-03-28 16:03:37	100	1058	1	2019-03-28 16:03:38	R_1FLDMzFARcYqKVy	2	2		3	6	1	7	7	1	1	1	1	2	4	4	25	35	10	10	20	2	15	11	4	1	To fill in time .to do eveyday things .my social life can be limited at rimes .I would feel good and better about myself if I could connect with people way better.	9	1	1	9	9	5	5	5	1	5	1	1	1	1	5
1	#NULL!	2019-03-25 09:04:58	2019-03-25 09:12:05	100	427	1	2019-03-25 09:12:06	R_1GCFiscg5xK94K9	5	1		5	7	4	7	7	4	4	4	4	4	4	4	10	10	60	15	5	2	13	6	10	5	what i am going to achieve and how I am going to achieve what I need to do in life sometimes everything goes to plan other times it does not. work hard to achieve what i need to in life	9	9	9	9	9	5	5	5	5	5	5	5	5	5	5
2	#NULL!	2019-03-28 14:01:03	2019-03-28 14:27:35	100	1592	1	2019-03-28 14:27:36	R_1gN1nW9Cvtojez1	5	1		1	7	1	7	7	1	1	7	1	3	2	2	80	0	0	0	20	2	15	10	10	2	I am aborigine and we have had our lands stolen we had all this land not even been paid cent for this is the disgusting thing here in Australia Australia did have white policy and gap that is growing is only going to get bigger because of the people in change that if we were in England we would be the lords of the manner this is not just a day to day thing this is real what was done in this land …	8	8	8	8	8	3	3	3	3	3	3	3	3	3	3
2	#NULL!	2019-04-09 15:24:47	2019-04-09 15:45:09	100	1222	1	2019-04-09 15:45:10	R_1H14DMbB9biQ0bs	3	1		2	4	1	6	4	2	2	2	2	4	5	6	16	24	38	12	10	3	14	9	3	3	The plan for the day is to make sure we have what we need for the next meals unless I already have it then I can rest, there isn’t much more I look for work when I find a good job I stick to it until I’m not needed anymore mostly call myself a “skilled labourer” “jack of all trades master of none” but I’m happy	3	3	3	3	3	2	2	2	2	2	2	2	2	2	2
2	#NULL!	2019-04-10 15:50:33	2019-04-10 15:58:28	100	474	1	2019-04-10 15:58:29	R_1IEtiU8MCePR8oA	3	1		2	6	1	6	6	2	2	2	2	3	4	4	10	30	20	20	20	1	13	8	10	4	And we gotta get ready for work getting my car start driving going to work do my job wait for my lunch break have something to eat we go back-to work wait for my next break go out My next break have something to eat go back-to work wait till the end of the day keep waiting keep working he wading go home	5	5	5	5	5	4	4	4	3	4	3	3	3	3	4
2	#NULL!	2019-03-26 17:26:50	2019-03-26 17:35:24	100	514	1	2019-03-26 17:35:25	R_1IygK3DJ1PKTpyM	4	1		1	5	3	5	4	5	6	3	3	6	5	7	20	10	60	10	0	1	14	6	10	10	My main social overshot greatarrsto is the only one that is in greatarredppeal and the Two of us have a lot to learn about the past few days greatfor ithe fact you are in a relationship and I don't want you pn to have to deal in this iletter or ithey are going through the worst things that have happened to me I have never felt so alone in my ilife and I have been through a lot and my heart and he…	8	5	8	5	5	4	4	4	4	4	3	3	3	2	2
2	#NULL!	2019-03-28 12:07:30	2019-03-28 12:16:20	100	529	1	2019-03-28 12:16:20	R_1j8HDNIg8HZ8oVa	5	1		2	7	7	7	7	1	1	1	1	1	1	1	100	0	0	0	0	3	14	10	10	1	Australia should adopt an 100% recycling policy and close land fills throughout the country This will provide work for thousands of people! Export the recycle material too more emerging markets in Africa and South America	9	9	9	9	9	5	5	5	5	5	5	5	5	5	5
2	#NULL!	2019-04-10 18:36:11	2019-04-10 18:51:59	61	947	0	2019-04-17 18:52:13	R_1K9DDoWsPZGL3Em	5	1		2	6	3	4	4	6	6	6	6	4	5	5	10	25	35	25	5	1	3	5	10	5	get up, walk the dog, have breakfast and go to work.1 hour on the bus and then work till 5pm. 1 hour home in the bus. Walk the dog and then feed the dog. Wash up the dishes from the day and then cook dinner for the family. After dinner drive daughter to dance, return home to clean up the kitchen. A few hours later drive 20 minutes to collect daughter from dance. Make her a snack, have a chat and …	8	8	3	5	5	3	5	3	4	4	5	3	3	3	4
2	#NULL!	2019-04-04 12:23:23	2019-04-04 12:33:01	100	577	1	2019-04-04 12:33:01	R_1LCGK1QngqC0FE9	4	1		7	7	1	7	7	1	1	1	2	3	3	2	50	0	5	5	40	1	12	8	10	5	thats your job, im not at school to do an essay, you, you people at university's are so out of touch, you think you are not, bullshit, you think you are so smart, no common sense,	9	9	9	9	9	5	5	5	5	5	4	5	4	4	5
2	#NULL!	2019-04-09 15:29:31	2019-04-09 15:37:15	100	463	1	2019-04-09 15:37:15	R_1LkBEFQXvlBSqFo	2	1		1	4	4	4	4	3	5	3	4	4	4	4	50	10	20	10	10	1	13	6	4	6	Quiet life with little to do. Daily intersections with family and friends if needed, but love going to game stores and browsing for hours and hour in the TCG section. Plans for the day varies from day to day and can change depending on what’s going on.	5	8	5	8	8	4	4	4	3	3	3	3	4	3	4
2	#NULL!	2019-03-27 12:50:13	2019-03-27 13:04:39	61	866	0	2019-04-03 13:05:19	R_1lltux5RciADrb2	3	2		5	6	1	7	7	1	2	2	1	5	4	2	30	30	26	11	3	1	13	5	5	4	Monday to Friday I work approximately 40-45 hrs total. I get up early, pack all my food for the day as I can not afford to buy pre-made food and catch public transport to work. Mon - Wed I work 11 hr days so I am exhausted by Thurs morning. I am a nanny so I mainly interact with the families of the children I care for. I am very aware that they are my employers and if they choose to fire me I wil…	5	5	3	5	8	3	3	3	2	4	3	4	4	4	4
2	#NULL!	2019-03-27 14:18:48	2019-03-27 14:52:22	100	2013	1	2019-03-27 14:52:23	R_1ltLqheuhntdCPX	1	1		1	4	4	4	4	4	4	4	4	4	4	4	60	10	10	10	10	4	15	11	1	2	yes no yes no yes no yes ok yes no that it nah ok i like foooooooooooooodooooodoododododododododmsjjsnkanzlziznsjskxbsksxhjsjxhdkznjzjkzxjbxbznsjzzjj&hhhhhshdhdhdhdhddhjdsjdhdjjdjdjdjdjdjdjdjdjdjdjdjddjdjdjjdjdjdjdjd	8	8	3	3	9	4	#NULL!	5	5	3	1	1	2	2	1
2	#NULL!	2019-04-09 16:41:04	2019-04-09 16:48:21	100	437	1	2019-04-09 16:48:22	R_1LTnMwrpQnB5Dkf	1	1		5	6	1	3	6	1	2	4	2	4	5	5	5	10	66	12	7	3	12	7	4	7		9	9	9	9	9	5	4	3	4	4	3	4	4	4	4
1	#NULL!	2019-03-25 11:08:43	2019-03-25 11:38:08	100	1765	1	2019-03-25 11:38:09	R_1ogNV6UcrlP1rul	6	1		6	5	3	3	4	4	4	4	5	4	4	4	0	20	50	20	10	5	1	1	7	5	1, Regular exercise enjoying the life as much as possible. 2, NA 3, After morning exercise feel energetic and vibrant throughout the day. Relaxed day activities no rush and at the end of the day nice sleeping.	5	5	5	5	5	4	4	4	4	4	4	4	4	4	4
2	#NULL!	2019-03-28 16:44:58	2019-03-28 16:49:35	37	277	0	2019-04-04 16:54:00	R_1OTPdZE3UN3PXlA	2	2		1	4	3	6	4	6	4	3	6	5	4	6	20	10	30	10	30	1	3	7	4	6	I earn enough to have a comfortable life, However I don't feel like I am anywhere near in a position to buy a house...I think the way the economy is going I feel it will be progressively harder to buy a house	8	9	5	9	5	5	4	4	3	3	4	3	4	3	4
2	#NULL!	2019-03-26 16:44:54	2019-03-27 18:25:42	100	92448	1	2019-03-27 18:25:43	R_1PaUVqXGRP3dYhS	4	1		1	5	2	5	5	3	3	4	5	4	4	4	40	20	15	15	10	1	4	5	3	4	Life now days are very expensive,things are getting expensive, too many tax deductions especially low income families,freeways are on toll compared to last 5 or 10yrs..was free..morgage percentage keeps rising,cost of living,electricity,gas,water...	9	5	5	5	5	4	4	4	4	4	3	3	3	3	3
2	#NULL!	2019-03-27 15:38:21	2019-03-27 15:53:01	100	879	1	2019-03-27 15:53:01	R_1pJRve3NrQsVQPY	4	1		2	5	5	5	5	2	2	6	4	3	4	4	20	30	20	10	20	3	15	10	3	8	I just do things around home during day I'm unwell can't do much.I see some people. Not a very social person.I get up in the morning an do a checklist of things I need to do	8	8	8	5	8	3	4	3	3	3	3	3	3	3	3
2	#NULL!	2019-03-27 12:49:26	2019-03-27 13:15:13	100	1546	1	2019-03-27 13:15:13	R_1pJW5c4wZ12Kv04	3	1		5	5	4	3	7	4	4	7	4	3	5	1	0	100	0	0	0	2	14	10	10	4	Walking for several hours a day to loose weight. eating lunch. Going to work. Giing home. Eating tea. Walking for several hours a day to loose weight. eating lunch. Going to work. Giing home. Eating tea. Walking for several hours a day to loose weight. eating lunch. Going to work. Giing home. Eating tea. Walking for several hours a day to loose weight. eating lunch. Going to work. Giing home. Eat…	9	9	8	9	9	4	5	5	5	3	4	5	5	3	5
2	#NULL!	2019-03-27 14:19:36	2019-03-27 14:24:36	100	299	1	2019-03-27 14:24:37	R_1PZDUts36v4PZCK	2	1		1	2	4	4	3	1	4	6	7	7	6	6	1	1	98	0	0	1	4	6	9	9	It is good and I like it so can buy it and I will also recommend it as the psychiatrist is helpfull and I like it and I like it and I like like It is good and I like it so can buy it and I will also recommend it as the psychiatrist is helpfull and I like it and I like it and I like like	9	9	9	9	9	5	5	5	5	5	4	4	5	5	5
1	#NULL!	2019-03-15 14:30:49	2019-03-15 14:38:35	61	465	0	2019-03-22 14:38:56	R_1Q4xFvFSCOQlWhD	2	2		5	4	2	3	3	4	4	4	4	5	3	3	0	30	60	10	0	4	15	11	6	7	I go to uni in the morning and leave for work in the afternoon, I have a busy uni schedule. I have a big group of friends whom I tend to meet at least three- four times a week, depending on our availability. I'm much closer to my housemates and have a relaxing household. I'm pretty happy most of the days. I hate waking up in the mornings but tend to have a great day when I feel that am productive	5	5	5	5	5	4	4	4	4	4	3	3	3	3	3
1	#NULL!	2019-03-15 15:16:15	2019-03-15 15:27:00	100	644	1	2019-03-15 15:27:00	R_1QcQCl2goFbGIS1	2	1		5	5	3	6	5	3	4	4	4	4	4	4	5	20	50	20	5	2	15	6	3	5	Wake up in morning. Routine of working online in ecommerce to make money, routine of practising instrument and musical drills/practise schedule. Walking the dog multiple times a day. Exercise and physiotherapy routine. Routine of learning skills and improving skills via internet education	5	5	5	5	5	4	4	4	4	4	4	4	4	4	4
2	#NULL!	2019-03-27 13:42:35	2019-03-27 13:53:02	37	626	0	2019-04-03 13:53:10	R_1Quy2UMy4K81wba	1	2		1	5	2	4	4	4	4	4	4	4	4	4	0	0	100	0	0	2	13	6	5	4		5	9	8	5	9	3	5	4	5	4	2	4	3	3	3
2	#NULL!	2019-03-28 12:06:23	2019-03-28 12:21:39	100	916	1	2019-03-28 12:21:40	R_1TXmhoNfPVpZAt3	2	1		2	2	2	3	2	4	5	4	5	5	5	5	10	10	35	25	20	2	12	7	7	8	hi i am Indian came to Australia on student visa . i go to college than go to job which i can do only 20hr/per week ! after that i have have an amazing day at seating on the beach and enjoying as i stay in cairns ! I try to interact with people try to make network around me !	5	5	5	5	5	4	4	4	4	4	4	4	4	4	4
2	#NULL!	2019-04-09 15:23:56	2019-04-09 15:38:21	100	864	1	2019-04-09 15:38:21	R_211gc5yAfZcrWjR	3	1		5	6	2	6	6	2	2	2	1	5	2	2	30	25	30	13	2	1	5	7	5	5	I am wmployed and worh 40 hours a week Everyday I interact with people drom different origins and social backgrounds, socialize with people regularly in clubs pubs and restaurants snd sport and cultural events. I wsnt to create a better life for my loved ones	9	9	9	9	9	5	5	5	5	5	2	2	2	2	2
1	#NULL!	2019-03-22 15:05:12	2019-03-22 15:25:06	100	1194	1	2019-03-22 15:25:07	R_23gfYRjHnwW5twh	6	1		1	7	3	6	6	4	5	5	5	4	3	3	7	17	53	18	5	5	13	8	6	5	I have terminal cancer, so I am waiting to die soon. My daily activities do not amount to much, I can hardly function and I get very fatigued at the least bit of exercise. My major goal is to pass away without a lot of pain, the pain is what concerns me the most, there is little I can do about this though.	8	8	3	8	3	4	2	2	3	3	4	2	2	2	2
2	#NULL!	2019-03-26 13:33:44	2019-03-26 13:36:17	100	153	1	2019-03-26 13:36:18	R_24CVub2vG8pR7hl	6	2		1	7	7	7	7	7	7	7	7	7	7	7	100	0	0	0	0	5	15	9	9	10	Great service and y’all service at the best service and y’all service at the best service and y’all service at the best service and y’all service at the best service and y’all service at the best service and y’all service at the best service and y’all service at the best	9	9	9	9	9	5	5	5	5	5	5	5	5	5	5
1	#NULL!	2019-03-22 15:09:44	2019-03-22 15:36:02	100	1577	1	2019-03-22 15:36:03	R_24eYDkm1sarPVZs	2	1		5	4	5	3	5	4	5	6	6	5	6	6	1	9	0	10	80	2	13	8	5	7	My days in Australia are really bussy. I use to wake up early, pero have a break fast and go to work for 8 hours each day. I work in a big company. I have a Quick lunch at my work. I share my days with my partner and we have a break to drink some Coffee. After that I go to the gym and to the supermarket.	9	9	8	9	9	2	4	3	4	5	4	2	4	1	2
2	#NULL!	2019-03-28 12:00:02	2019-03-28 12:12:15	100	732	1	2019-03-28 12:12:15	R_25LcDScQ1W47YY1	5	2		2	7	3	6	6	2	2	3	2	3	3	2	30	15	5	20	30	1	#NULL!	#NULL!	10	5		5	5	8	5	5	4	4	4	3	4	3	4	4	4	4
2	#NULL!	2019-04-10 15:27:02	2019-04-10 15:38:24	100	681	1	2019-04-10 15:38:24	R_25u8m47PzpvKOnw	3	1		1	5	6	5	5	2	5	2	2	4	6	5	10	20	40	15	15	1	12	6	5	7	Thank the people for their support they can offer us the same and they have to offer them for me to offer me the offer and they offer the offer for me the imei no more week and for the month of May I will let the rest of the week before they get back to me and I have a good offer for sure I’ll do it for the weekend I’ll send it out for sure and I’ll check in and I’ll be sure I have a few more to …	5	5	8	5	5	5	5	5	5	5	5	5	3	4	5
1	#NULL!	2019-03-21 14:57:18	2019-03-21 15:04:24	100	426	1	2019-03-21 15:04:25	R_26bCXbTyu0z5xSe	1	4		8	1	1	1	1	1	1	1	1	1	1	1	20	20	20	20	20	5	1	1	2	2		9	9	9	9	9	5	5	5	5	5	5	5	5	5	5
2	#NULL!	2019-03-27 12:12:30	2019-03-27 12:28:18	100	948	1	2019-03-27 12:28:19	R_278bIawlWc3nwCv	4	2		5	5	2	3	3	2	3	2	4	5	7	3	30	40	0	20	10	1	12	7	7	8	I'm a single mum, I have completed a Masters Degree in Education and I own a 3 bedroom apartment. I teach full time and have 2 stable intelligent children. I go out at times and I eat healthily and have enough money to pay for things and I live in a nice calm area in Melbourne.	9	9	9	9	9	5	5	5	5	5	5	5	5	5	5
2	#NULL!	2019-04-10 15:05:27	2019-04-10 15:24:38	100	1150	1	2019-04-10 15:24:39	R_2aFwguqqrC9t2z0	3	2		5	4	3	4	3	5	5	6	7	5	4	4	5	10	70	15	0	1	5	7	5	6		8	5	8	8	8	4	4	4	3	4	3	4	4	4	4
2	#NULL!	2019-04-12 10:53:44	2019-04-12 11:03:44	100	599	1	2019-04-12 11:03:44	R_2AMrXY3vARxfNe6	1	1		2	4	2	4	3	3	4	4	2	3	4	4	24	26	25	15	10	3	15	10	4	4		8	5	8	5	5	4	4	3	3	4	3	3	3	3	4
1	#NULL!	2019-03-22 14:44:44	2019-03-22 15:00:14	100	930	1	2019-03-22 15:00:15	R_2AMwbuNCklES9qH	4	2		2	5	3	5	5	2	2	5	3	3	3	4	20	20	20	20	20	4	15	11	3	5	I live with mental health issues so life in general is quite tedious as I get so depressed. I do however live in a small rural town and love life on 5he land with all my animals	9	9	5	9	9	5	4	4	3	3	2	3	3	3	3
1	#NULL!	2019-03-18 11:58:08	2019-03-18 12:06:29	100	501	1	2019-03-18 12:06:30	R_2AN0tZGc5mxVztL	3	1		1	5	4	4	5	5	4	4	5	5	4	3	0	0	100	0	0	1	2	9	5	4	jk, mnrgf bvcsdvr gbxcdnbd fkh fgjfhgdfilyuyu ytdrre byjkfyjthrgfuiytre rtyuui trhg rgtr dgsr vytrs tyrgtdfvcft hgnb vdnf bv5ynhtdf bvjk, mnrgf bvcsdvr gbxcdnbd fkh fgjfhgdfilyuyu ytdrre byjkfyjthrgfuiytre rtyuui trhg rgtr dgsr vytrs tyrgtdfvcft hgnb vdnf bv5ynhtdf bvjk, mnrgf bvcsdvr gbxcdnbd fkh fgjfhgdfilyuyu ytdrre byjkfyjthrgfuiytre rtyuui trhg rgtr dgsr vytrs tyrgtdfvcft hgnb vdnf bv5ynhtdf…	8	8	3	8	8	4	3	3	4	4	4	4	4	5	4
2	#NULL!	2019-03-28 15:01:06	2019-03-28 15:10:18	100	552	1	2019-03-28 15:10:19	R_2B4dDpqVPZrIJDx	1	1		2	6	1	4	4	3	2	5	1	3	6	4	5	20	50	15	10	3	15	6	3	4	My priorities and plans for the day is to generally help around the house during the day and look for work in my downtime. Have lots of free time so I watch Netflix play video games etc. My social interactions are pretty infrequent but when I do hang with friends we see movies, go to partys, shop, or just chill. I don't know how I would classify my feelings throughout the day.	9	9	5	9	9	5	5	5	5	4	5	5	4	3	5
1	#NULL!	2019-03-22 14:47:27	2019-03-22 14:52:50	100	323	1	2019-03-22 14:55:01	R_2BhevUmm4lx9iTP	3	1		1	7	1	7	7	1	1	1	1	1	1	3	50	0	0	0	50	4	15	11	3	1		3	3	3	3	3	2	2	2	2	2	2	2	2	2	2
1	#NULL!	2019-03-22 15:00:44	2019-03-22 15:23:43	61	1379	0	2019-03-29 15:24:30	R_2bTXOByW2IPQfza	6	1		5	7	3	7	6	2	2	6	3	3	4	2	20	40	25	10	5	5	13	9	10	4	I retired from work due through an assault. The WorkCover Insurance threw me out because they are in the business of profit not fairness. My work did nothing to help me and it was their fault and then threw me out. My medical professionals then made terrible errors which caused me to have a brain haemorrhage leaning me with cognitive impairment, peripheral blindness and balance issues. At the sam…	5	5	8	5	5	4	4	4	4	4	3	3	3	2	3
2	#NULL!	2019-04-10 15:25:28	2019-04-10 15:41:02	61	933	0	2019-04-17 15:41:19	R_2CCVc5uexlS0c76	6	1		5	7	3	6	5	4	4	4	4	1	3	1	20	20	30	20	10	5	14	9	10	3	1.) Pottering around the house on the computer or watching TV. 2.) Fellow churchgoers at church and club members of a club I am president of. 3.) Thoughts and feelings are too hard to express.	5	5	8	5	5	4	4	4	4	4	4	4	4	4	4
1	#NULL!	2019-03-15 10:14:53	2019-03-15 10:26:49	100	715	1	2019-03-15 10:26:49	R_2CNTRllYKShiQel	4	1		1	5	6	6	7	1	2	3	4	2	3	3	25	40	20	10	5	4	14	8	4	4		5	9	9	9	9	5	5	5	4	5	3	4	3	3	4
1	#NULL!	2019-03-15 14:30:37	2019-03-15 14:37:07	100	390	1	2019-03-15 14:37:07	R_2Cvloj7OntfSfoK	1	2		2	1	4	5	3	4	4	3	4	5	3	3	10	20	40	10	20	1	5	4	3	2		5	5	5	5	5	4	4	5	5	4	5	5	4	4	4
2	#NULL!	2019-04-01 12:49:40	2019-04-01 13:01:38	100	717	1	2019-04-01 13:01:39	R_2D6PRF7vJJTtBT4	6	1		1	5	4	4	5	5	6	6	3	4	4	4	10	20	40	20	10	5	12	8	10	6	work around the house, outing when i feel like it have 2 social groups i attend mens shed + sporting help others where I can, do odd jobs. people on welfare get enough handouts	5	5	5	5	5	4	4	4	4	4	3	3	3	3	4
1	#NULL!	2019-03-15 14:44:14	2019-03-15 15:03:00	100	1126	1	2019-03-15 15:03:01	R_2dAWCltzRQOrDhL	4	1		2	6	3	6	4	3	4	4	4	4	3	3	0	10	40	30	20	3	15	8	7	5	Daily activities vary, but very standard and routine like most people. Social interactions involve talking to people on the phone, in-person, and online/email communications. My thoughts and feelings throughout the day are varied.	5	5	8	5	5	4	4	4	4	3	3	4	3	3	4
2	#NULL!	2019-03-26 16:29:39	2019-03-26 16:40:02	100	622	1	2019-03-26 16:40:02	R_2DTTo8VmXuEFnQj	3	2		5	5	2	6	5	2	2	6	4	5	5	4	5	5	70	15	5	2	12	6	10	6	I go to work 4 days a week in a kindergarten as an assistant. I generally leave for work about 8am and get home about 5pm. I enjoy my work. I go to the gym after work for about 1/2 an hour, then come home and eat dinner and relax on the couch. I have lots of friends and am very social. I love AFL and go every weekend	5	5	8	5	5	4	4	4	4	4	3	3	3	3	3
2	#NULL!	2019-03-26 16:22:53	2019-03-26 16:42:22	100	1168	1	2019-03-26 16:42:23	R_2e4N7JyifXZFKQM	6	2		1	6	4	7	7	4	3	4	1	4	4	3	10	20	40	20	10	5	2	4	7	7	My quality of life is excellent despite some OA. Play tennis, have family nearby, post retirement moved to Sydney from Melbourne. I have been widowed since 1990 and supported two children through school and university. I was a nurse so I reject any critism that folk who plan for their retirement are not entitled to be well off. I HATE the shorten rhetoric because I am only in my situation through…	8	5	3	5	8	3	3	2	3	3	4	4	4	4	4
2	#NULL!	2019-03-26 16:19:55	2019-03-26 16:37:13	100	1037	1	2019-03-26 16:37:13	R_2EabvvvKMVIRjWF	2	1		6	4	1	4	4	4	5	4	5	5	5	7	20	20	20	20	20	1	3	3	7	8	My daily life is based on my motivation to wake up everyday and live life in a spirited way to succeed in what I do being an IT manager. I go to work everyday thinking the economy in Australia might have gotten worse, but I do still use my hardwork and effort to spearhead the team to success and the company to make profits and benefit the whole society by raising the natikns GDP level.	9	9	9	9	9	5	5	5	5	5	5	4	4	4	4
2	#NULL!	2019-04-01 15:05:59	2019-04-01 16:25:18	100	4758	1	2019-04-01 16:25:19	R_2eXQHDmrKcUu4hi	6	1		1	5	3	4	5	3	3	3	3	3	3	2	5	10	20	40	25	2	13	9	10	4	Completed National Service - then 30 years PMG-TELECOM-TELSTRA ,Purchased a Caravan Park & Security Company worked solid on both for 5 years until all regulations changed,Applied for a Managers position in Detention Services & ended up posted to Christmas Island & Curtin in WA for 3 years then Port Augusta for 2 years. Came back to NSW & semi retired at 55years old. Work 6 months & travel 6 month…	5	5	5	5	5	4	4	4	4	4	3	3	3	3	3
2	#NULL!	2019-03-28 12:03:36	2019-03-28 12:08:59	100	322	1	2019-03-28 12:09:00	R_2feQol4I9Ld5Ima	4	1		1	7	6	4	5	7	2	5	6	6	5	7	0	0	0	0	100	1	5	7	5	10	Generally, describe how your normal day would unfold. You can talk about: 1.) Your daily activities (i.e., outline your priorities and plans for the day). 2.) Your main social interactions (i.e., the social groups or individuals you meet, their relationships to you, how you interact with them and the tone of the interaction).	9	5	9	9	9	4	3	4	3	4	5	2	4	4	5
2	#NULL!	2019-03-27 12:49:09	2019-03-27 13:00:49	100	700	1	2019-03-27 13:00:50	R_2fkhkGJFNxIlegk	3	1		8	6	2	6	6	2	2	2	3	4	5	5	5	20	30	35	10	2	13	9	7	7	daily routine office work, use of social media and interaction with friends and family. having routine meals and sometimes going out with family and friends	5	5	8	9	5	4	4	3	3	4	3	3	3	3	3
2	#NULL!	2019-04-11 15:04:34	2019-04-11 15:09:10	100	276	1	2019-04-11 15:09:11	R_2flJKMKhKTXHT0N	2	1		2	6	6	5	4	5	5	5	5	5	5	5	10	20	50	10	10	1	1	1	5	8	Your thoughts and feelings throughout your day in Australia (i.e., how you would feel waking up, going about your daily activities and meeting the individuals you have described). You can also talk about your goals and motivations.	8	8	5	8	8	3	3	2	4	3	4	2	3	3	3
2	#NULL!	2019-04-10 16:12:42	2019-04-11 12:28:38	61	72955	0	2019-04-18 12:28:46	R_2fv9AeHeFTRXE3h	1	1		5	7	2	7	6	2	2	3	2	5	4	5	5	25	50	18	2	4	15	4	5	7	Wake up (currently living away from home for uni- renting and apartment with ) Go to uni Buy lunch / go home to make lunch Go home Study/ leisure time Play tennis Cook dinner Study Shower Study Sleep 2. Meet with friends in uni, during sport, often meet up 3. Motivations for going to uni- get a good job and income to provide for . My parents also worked extremely hard to get to the position in wh…	5	5	9	9	5	4	4	4	4	4	3	4	3	3	3
2	#NULL!	2019-03-28 11:56:37	2019-03-28 12:14:10	100	1052	1	2019-03-28 12:14:11	R_2OUD1lCpuEvj4un	4	1		5	4	3	4	5	4	3	4	5	4	3	4	10	20	30	35	5	3	15	10	3	7	Life is awesome. live each day to fullest have no regrets, enjoy with good friends and family, social outings, car enthusiasm, chatting, reading, swimming, doing surveys, and much much more	8	5	3	9	5	4	2	3	2	1	4	2	3	1	5
2	#NULL!	2019-03-28 18:44:31	2019-03-28 18:49:46	100	315	1	2019-03-28 18:49:47	R_2P1mc0bfpGJmNnw	1	1		6	1	1	7	7	7	7	7	7	7	7	7	25	2	25	25	23	5	15	11	1	1	gooddfdsfsdgsdgsdgsdgsdgdsgsdgsdgdsgdsgsdgsdgsdgsdssssgsdgsggdsgsgsgdsgadsgsdgsgsdgsdgdsgddfdghfhdfhdfhdgjhasiuehakwfuhsdajkghsdfhgushdfgjasdgjhasdijlfhasdlghasjkdfhgjhdfsjñghsdñyhafj&lt;dklgesiahfiusyeh&lt;jflhnsjghjk&lt;hjgdhagjk&lt;hdfjgjkHAIGHALKrjkglja&lt;rklñjhgajklhgkhjkldfhjklfhgkjlafdgjklafskjlnljkgdfgafddsgsdgsdhdfhdhdjhddfhdfhdfhdfhdfhfdhdfhdfhdfhdfhdfhdf	9	9	9	9	9	5	5	5	5	5	5	5	5	5	5
2	#NULL!	2019-03-26 13:32:48	2019-03-26 13:47:54	61	906	0	2019-04-02 13:48:06	R_2qpVfQ1mYu0DR9k	3	2		2	7	1	7	7	1	1	4	1	3	4	1	5	10	35	40	10	4	15	7	10	2	My daily activities include getting my kids up and ready for school. Coming home to clean and shower and get myself dressed for the day. At 11, I have to pick up one of my children, who is special needs, from school early, and I spend the rest of the day caring for him. In the evening I cook dinner for my family and help get my children ready and into bed. I spend a few hours with my husband befo…	5	9	3	9	5	5	5	4	4	5	4	2	2	2	4
1	#NULL!	2019-03-19 14:52:37	2019-03-19 14:54:31	100	114	1	2019-03-19 14:54:32	R_2RVUtAKE0vJis0J	3	1		4	4	4	4	5	5	5	5	5	5	5	5	20	20	20	20	20	2	4	2	10	6	Generally, describe how your normal day would unfold. You can talk about: 1.) Your daily activities (i.e., outline your priorities and plans for the day). 2.) Your main social interactions (i.e., the social groups or individuals you meet, their relationships to you, how you interact with them and the tone of the interaction). 3.) Your thoughts and feelings throughout your day in Australia (i.e., …	5	8	5	5	5	4	4	4	4	4	4	4	4	4	4
2	#NULL!	2019-03-27 17:36:31	2019-03-27 17:50:43	100	851	1	2019-03-27 17:50:44	R_2SIXTrbvYdS29gI	4	1		2	4	4	3	5	4	2	5	4	4	3	5	20	10	25	30	15	5	14	10	4	6	i manage to get by i love this country and have a decent life ddont get pout much dont have much money to obvisouly cause im doing this survey to try and make another dollar	8	8	8	8	3	2	3	4	3	3	3	4	3	2	3
1	#NULL!	2019-03-25 09:48:43	2019-03-25 09:58:18	61	575	0	2019-04-01 09:58:24	R_2SkoN9gWygAK68x	6	1		3	7	2	6	6	2	2	2	2	2	4	4	20	31	40	7	2	5	14	9	10	4	My daily activities including pottering around the house, reading, watching television, and using the internet to catch up on news. My social interactions including volunteering for approximately 20 hours per week at my local football club, spending time watching my grandchildren in their various sports, and interacting with former work colleagues and close friends. My feelings and thoughts throu…	5	5	3	5	5	4	4	4	4	4	3	3	3	3	4
1	#NULL!	2019-03-18 09:50:16	2019-03-18 10:10:38	100	1221	1	2019-03-18 10:10:38	R_2SuZn1eXRLN8h69	6	1		6	6	3	5	7	4	4	4	5	4	3	4	15	15	50	15	5	1	1	3	10	7	For 2 out of 3 weeks I fly from home and live in an isolated camp that is 80 kilometers from the nearest town. My main interactions during this time is my fellow workers. I work 12 hour shifts which consists of 7 night shifts followed by 7 day shifts. When I am on my 1 week off I spend as much time as possible with my family. The fact that I work away puts strain on my mental well being but I do …	5	5	8	5	5	4	4	4	4	4	3	2	2	2	2
2	#NULL!	2019-03-27 12:11:00	2019-03-27 12:24:24	100	804	1	2019-03-27 12:24:25	R_2tccTgeyvEB2KyG	6	2		1	7	2	7	7	2	1	4	6	1	2	3	50	20	10	5	15	5	14	10	3	7	Clean house watch tv do some embroidery swimming lessons take grandchildren to different activities and drs appointments do some bible studies maybe read	9	5	9	9	9	5	5	4	4	4	4	4	3	4	3
2	#NULL!	2019-03-29 13:32:46	2019-03-29 13:38:31	100	345	1	2019-03-29 13:38:32	R_2uBtaBM0L0gNDsL	1	1		5	5	6	5	6	5	6	6	5	4	5	4	11	15	14	26	34	2	13	6	3	9	Hi Kim Jong Il get the number for a bit better but I have the money in your sector in his hand on your own business in a few minutes ago I think we will see if we are not a bad day today so that we should not to worry I know its so funny and is now is to have to wait to go home is I am in love is all good here in number min number and I have no plans for today is not on your	5	5	5	8	5	5	4	5	3	4	3	3	4	5	4
1	#NULL!	2019-03-25 09:09:47	2019-03-25 09:23:22	100	814	1	2019-03-25 09:23:22	R_2UhEk4n2Or4pes2	2	2		1	5	6	6	6	6	5	6	5	4	5	5	15	15	20	25	25	3	15	11	6	8	Life is about try to make others happy and maintaining relationship you want it or not with the people you know. Life is nothing but a challenge. The more you try the more you loose but slowly slowly the day will come when you will win the battle.	5	9	5	9	9	5	5	4	4	5	5	5	5	4	5
2	#NULL!	2019-03-26 16:16:05	2019-03-26 16:33:00	61	1015	0	2019-04-02 16:33:11	R_2uI0vc1B3g0aW38	6	1		3	5	4	4	4	4	4	4	4	4	4	4	25	25	0	25	25	1	2	4	6	6	NONE REALY AT THE MOMENT, I WILL WAIT TILL THE END , I DON'T KNOW WHAT ELSE YOU WHAT ME TO SAY OTHER THAN MY ORIGINAL STATMENT, WHAT DO YOU WHAT MY LIFE STORY,	5	5	5	5	5	4	4	4	4	4	4	4	4	4	4
1	#NULL!	2019-03-15 13:10:32	2019-03-15 13:34:07	100	1415	1	2019-03-15 13:34:08	R_2v7YmjMtCxZSfpu	6	1		3	7	1	7	7	1	1	1	1	1	1	1	60	10	20	5	5	2	14	11	5	2	Life is not so bad in Australia but our country is overpopulated by foreigners particularly indians chinese muslims the once good country is now a third world slum with political corrections rampant drugs out of control children going on strike hopeless	5	5	5	5	9	5	4	4	4	4	3	3	3	3	4
1	#NULL!	2019-03-25 11:40:23	2019-03-25 11:55:16	61	893	0	2019-04-01 11:55:25	R_2VIREyjF2n7t1Tw	6	1		5	7	3	6	5	2	3	4	4	2	2	4	10	20	20	30	20	5	14	10	3	3	As I have arthritis, my daily routine is mundane. I have little social meetings. I enjoy music, and spend a lot of my day watching and listening. As I am restricted in what I can do, I try to make sure that I use my mind so that it does not stop being functional.	5	5	8	9	5	4	4	4	4	4	3	4	4	3	4
2	#NULL!	2019-03-28 15:12:21	2019-03-28 15:16:14	100	232	1	2019-03-28 15:16:15	R_2VkbtX9KFp9Ir4n	3	2		1	4	4	4	6	6	6	6	6	5	4	6	40	20	10	10	20	1	4	5	5	8	1. Personal hygiene – bathing/showering, grooming, nail care, and oral care 2. Dressing - the ability to make appropriate clothing decisions and physically dress/undress oneself 3. Eating - the ability to feed oneself, though not necessarily the capability to prepare food 4. Maintaining continence - both the mental and physical capacity to use a restroom, including the ability to get on and off t…	5	9	9	9	9	5	5	5	5	5	5	4	4	4	5
2	#NULL!	2019-04-04 12:07:15	2019-04-04 12:11:29	100	254	1	2019-04-04 12:11:30	R_2WINZwzrtTHt9rP	1	2		1	1	1	1	1	1	1	1	1	1	1	1	20	20	20	20	20	1	1	1	1	3	In the previous questions, we have asked you general questions about wealth and social class in Australia. Now, we would like you to specifically think about your own daily life and how it may be the same or different to other Australians. In 150-200 words, describe what life is like for you	1	1	1	1	1	1	1	1	1	1	1	1	1	1	1
2	#NULL!	2019-04-01 11:37:22	2019-04-01 12:02:39	100	1516	1	2019-04-01 12:02:39	R_2witspwWq837zRY	3	2		2	7	1	6	7	4	3	3	2	4	4	3	5	20	55	15	5	2	13	4	5	6	Woken up by my 2 year old at 5am. Feeling unrested by getting up 2-3 times during the night to settle kids. Time to start the day with morning chaos of getting ready for school, daycare drop off and work. Manage to get to work only 10 minutes late. Stress levels are already up and moderate by afternoon when time to pick up kids again, cook dinner, bath and books... Maybe I'll squeeze in a 5 minut…	9	5	8	5	5	4	4	4	4	2	3	3	3	2	3
2	#NULL!	2019-03-27 14:49:13	2019-03-27 14:57:11	100	478	1	2019-03-27 14:57:12	R_2XcevyjTvJLk2LU	3	2		3	4	4	4	4	4	4	4	4	4	4	4	10	20	50	10	10	2	13	8	7	6	wake up have breakfast, cook lunch and dinner, clean, laundry, lunch, nap, tv day out shoppping evening walk. sometimes dinner with friends, and relatives, watch a bit of tv, read	8	8	8	8	8	3	3	3	3	3	3	3	3	3	3
2	#NULL!	2019-03-26 16:43:28	2019-03-26 20:50:38	100	14829	1	2019-03-26 20:50:39	R_2Y8Nvmw85m1qrgy	6	1		1	7	2	7	7	2	2	2	2	5	4	4	10	20	50	15	5	5	13	8	5	7	As I am retired, my daily activities are very simple - I walk 30 minutes to the gym in the morning, exercise for about 45 minutes then head home for basic breakfast. My wife and I then have coffee at a local cafe, of which there are dozens, with two of our daughters who both work from home and their infant children. We head home about 9.30 and the morning until about midday is taken up with readi…	5	9	1	9	8	4	5	4	5	4	4	3	3	3	3
2	#NULL!	2019-04-12 18:17:42	2019-04-12 18:54:34	100	2212	1	2019-04-12 18:54:35	R_2Y9VQ762ApQJes7	1	2		5	6	1	4	6	2	1	6	5	5	5	3	10	15	50	19	6	3	15	4	3	8		5	5	8	5	5	4	4	4	4	4	3	4	4	4	4
2	#NULL!	2019-04-09 15:19:18	2019-04-09 15:24:47	100	328	1	2019-04-09 15:24:48	R_2YLfNitjwCXrlJv	2	2		1	7	2	6	5	2	2	5	2	4	4	5	10	20	30	20	20	2	15	9	10	6		5	5	5	5	5	4	4	4	4	4	4	4	4	4	4
2	#NULL!	2019-04-10 16:41:35	2019-04-10 16:46:15	100	279	1	2019-04-10 16:46:16	R_2ylth1JTEgvEcGP	1	1		1	4	4	4	4	4	4	4	4	4	4	4	50	50	0	0	0	4	15	11	1	1	i hate this hghhhhhhhhhhhhhhhhhhhhhhhhhhhhhhhhhhhhhhhhhhhhhhhhhhhhhhhhhhhhhhhhhhhhhhhhhhhhhhhhhhhhhhhhhhhhhhhhhhhhhhhhhhhhhhhhhhhhhhhhhhhhhhhhhhhhhhhhhhhhhhhhhhhhhhhhhhhhhhhhhhhhhhhhhhhhhhhhhhhhhhhhhhhhhhhhhhhhhhhhhhhhhhhhhhhhhhhhhhhhhhhhhhhhhhhhhhhhhhhhhhhhhhhhhhhhhhhhhhhhhhhhhhhhhhhhhhhhhhhhhhhhh	9	9	9	9	9	5	5	5	5	5	5	5	5	5	5
1	#NULL!	2019-03-22 15:11:19	2019-03-22 15:46:05	100	2086	1	2019-03-22 15:46:05	R_2ysB4TksTYbRT2Y	1	4		1	7	7	7	4	3	3	4	4	3	4	4	10	10	65	10	5	1	12	6	5	5		8	8	5	8	8	3	2	3	3	3	3	3	3	2	3
2	#NULL!	2019-04-01 17:56:06	2019-04-01 18:04:07	100	480	1	2019-04-01 18:04:08	R_2YzkSbnDdEAN4lc	1	1		1	1	1	6	7	1	1	1	7	2	5	2	20	20	20	20	20	3	15	11	4	3	I sit at home doing nothing because I have no money and when I do go out that's to look for work or go to the beach and do something that I don't normally do because I have nothing to do much in my life so just take it as it goes	9	9	9	9	5	5	5	5	5	4	5	4	5	4	5
2	#NULL!	2019-04-09 17:44:05	2019-04-09 17:57:16	100	791	1	2019-04-09 17:57:17	R_2zkBMhzTYy2T8Bi	6	1		3	7	1	7	7	2	2	4	4	3	3	4	100	0	0	0	0	5	15	10	4	3		8	8	8	8	8	3	3	3	3	3	3	3	3	3	3
2	#NULL!	2019-04-01 11:56:46	2019-04-01 12:06:48	100	602	1	2019-04-01 12:06:48	R_30i9XjroeeOJjEC	1	2		2	5	6	6	5	6	5	4	4	4	5	7	1	2	50	27	20	4	15	10	9	6		#NULL!	#NULL!	#NULL!	1	#NULL!	#NULL!	#NULL!	1	#NULL!	#NULL!	4	#NULL!	#NULL!	4	4
1	#NULL!	2019-03-22 15:07:27	2019-03-22 15:20:29	100	782	1	2019-03-22 15:20:30	R_31pJFmuTQUeHdOg	6	2		2	6	3	6	6	3	3	4	4	4	4	2	20	30	30	20	0	5	14	10	3	4	Life for me is a daily struggle, as l have to survive on a pension and the cost of living is always increasing. The cost of electricity has increased despite the government telling people that it would decrease. I suffer with chronic pain so every day l feel fairly hopeless and depression	9	9	5	9	9	4	4	4	4	3	3	3	4	3	4
1	#NULL!	2019-03-15 14:52:48	2019-03-15 15:13:57	100	1269	1	2019-03-15 15:13:58	R_31Qq9EULPYre2Yz	6	1		4	7	1	7	7	1	1	1	1	2	1	1	10	30	55	4	1	5	15	10	10	2	Once I pay my mortgage , insurance , power , water , council , rego and rest we are left with under 4 dollar a day , just enought to buy a rope and kill myself , thanks God familly from Europa send montly few buck so we try to survive if not will be dead long time ago here in Australia ... Life , what life ??	5	5	5	9	8	4	4	4	4	3	3	4	3	3	4
2	#NULL!	2019-03-28 12:51:40	2019-03-28 12:58:06	100	385	1	2019-03-28 12:58:07	R_31XIvV4vaZXy0RD	1	2		1	6	3	4	5	4	3	5	5	4	5	4	10	10	10	30	40	2	14	7	3	6	I love Australia it is very good I feel very safe in this country it is the best I love it very much my thoughts and feelings of Australia are it is good I love Australia thank you for letting me live here it is good it is great fuck Gladys she is a dumb cunt let music festivals live on you dumb bitch	8	5	5	5	8	4	4	4	4	4	4	4	4	4	4
2	#NULL!	2019-03-27 12:49:44	2019-03-27 12:59:47	61	603	0	2019-04-03 13:00:08	R_31yY3yXhwMJjXKA	3	2		2	7	1	7	6	1	1	5	1	2	4	4	5	5	50	30	10	4	13	9	10	3	Im currently a stay at home mum. Due to dv we are doing it really tough.my 2 girls are my everything, however I'm struggling financially to provide a safe and healthy nutritious diet for them. Cost of living has tripled. Trying to be budget conscious and eat healthy us a juggling act. Each day I get up organise my 10 year old for school.i try my best to entertain and feed baby. While trying to ke…	9	9	5	9	9	5	5	5	5	5	4	4	4	4	4
1	#NULL!	2019-03-25 11:36:17	2019-03-25 11:48:27	100	730	1	2019-03-25 11:48:28	R_32R3uQwChbUeacT	6	2		5	7	1	7	7	1	1	1	1	3	1	1	50	0	0	0	50	5	15	8	10	1	I start the day doing surveys as I need the cash desperately to shop for food. I am always worrying about financial problems. hoping I can survive this week	9	9	5	9	9	5	5	5	5	5	3	5	5	5	5
2	#NULL!	2019-03-29 19:19:08	2019-03-29 19:23:49	88	281	0	2019-04-05 19:23:52	R_32XBGjFnPvZuWsK	6	1		4	3	4	3	4	3	4	3	4	3	4	3	6	27	36	23	8	3	15	11	1	5	ywetagdshdthcfhfghfgfhhxfghfghghfhfghfhfhfhfhfhfhfhfhfhfhfhfhzgsgggggggggggggggggggggggggggggggggggggggggggggggggggggggggggggggggggggggggggggggggggggggggggggg	8	5	8	9	5	3	3	3	3	3	3	3	3	3	3
2	#NULL!	2019-04-10 14:46:18	2019-04-10 15:59:25	100	4386	1	2019-04-10 15:59:25	R_37wJkptsWwGdTwd	3	2		2	6	2	4	5	3	4	4	4	3	4	4	10	20	40	28	2	3	15	9	5	5	I wake up around 4am when my husband's alarm goes off telling him it's time to get up and get ready for work. Mostly I enjoy getting up this early, I'm a morning person more than a night owl. We both have a hot drink and play a computer game to wake ourselves up and get our brains active for the day, before getting dressed, packing a lunch for him and a breakfast for me. We then put a harness on …	9	9	8	9	9	4	4	4	3	4	3	3	3	3	3
2	#NULL!	2019-03-28 15:01:30	2019-03-28 15:07:53	100	382	1	2019-03-28 15:07:54	R_3D0UHUHtiG1N8dZ	3	2		1	5	3	5	2	5	5	3	3	3	4	5	20	30	20	10	20	2	12	6	6	5		5	5	5	5	5	5	5	5	5	5	5	4	5	5	4
1	#NULL!	2019-03-18 12:00:41	2019-03-18 12:06:14	100	332	1	2019-03-18 12:06:15	R_3dFXqTOoF8zb7TR	3	2		1	4	4	4	5	6	6	6	6	6	6	4	40	10	25	25	0	1	5	6	5	9	I wake up very early in the morning, usually around six .I get up at once and go to the bathroom. I shower, brush my teeth, dry my hair with the dryer and comb my hair. Then I go back to my room and get dressed. ” I have breakfast with my sister at a quarter to 7 .” t 7 I leave home and catch either the train or the bus to go to school .The entry bell rings at five to 8! Therefore I have to be in…	5	5	5	5	5	5	4	5	4	5	4	5	4	5	4
2	#NULL!	2019-03-28 16:33:49	2019-03-28 16:51:48	100	1079	1	2019-03-28 16:51:49	R_3fE3gTrxi8lZxco	3	2		5	6	4	5	5	4	4	4	5	4	5	4	10	20	55	10	5	2	15	9	4	5	A normal day for me is looking after my children majority of the time. I do work part time. I mainly interact with my kids and husband but I do have a small social group of friends our interaction is we talk about anything. I do interact with customers at work which is a professionalenvironment. I feel ok through out the day but stress and tiredness doesn't do much for my motivation	5	5	3	9	5	4	4	4	4	4	3	3	3	3	4
1	#NULL!	2019-03-15 15:20:32	2019-03-15 15:56:14	100	2141	1	2019-03-15 15:56:14	R_3fJA3Ja39qa5fdU	6	1		1	7	1	7	7	1	1	4	4	1	2	5	20	50	15	10	5	5	14	10	3	3	First thing is make breakfast and then turn on the tv to watch abc news 24 channel while i have my breakfast. Then I do a little bit of housework until it becomes too painful then I go back to watching the news channel. Occasionally I go for a paddle in my kayak for an hour or so. Sometimes I go fishing depending on the tide and the weather. After lunch I usually watch recorded programs on my pvr…	5	9	5	9	8	5	5	4	4	4	4	2	2	2	2
1	#NULL!	2019-03-25 09:23:09	2019-03-25 10:10:22	100	2832	1	2019-03-25 10:10:23	R_3fxyJNnLm7wMIzq	6	1		1	6	3	6	4	6	6	7	6	1	4	3	20	15	40	20	5	5	15	10	4	4	I am now officially retired at 81 having work manually for the past 15 years after an unsuccessful career in commerce so my prospects of a prosperous future are limited as a tenant in a small property I end the day thinking what should have been if only I had not sold my home 20 years ago forgetting that "you should never sell your home" with the prospect of buying another so daily I go about the…	5	5	5	9	5	4	4	4	4	4	4	4	4	4	3
2	#NULL!	2019-03-26 16:27:40	2019-03-26 16:59:50	61	1930	0	2019-04-02 17:00:00	R_3HiFdKw5nDBiKtD	6	2		5	5	1	4	6	2	1	6	2	2	3	6	10	30	30	20	10	5	15	11	3	2	I live on the old aged pension which is approx $20,000 a year. As anyone could imagine being able to go out and socialise more than 1 or 2 times a year is all I can do. With rent and utilitie bills etc. even food is hard, all your food is no-name brands with the cheapest cuts of meat. I eat a lot of pasta and rice because it’s cheaper and filling. Life is not fun anymore.	9	9	9	9	5	5	4	4	5	4	4	4	4	4	4
2	#NULL!	2019-04-09 15:59:58	2019-04-09 16:09:56	100	597	1	2019-04-09 16:09:57	R_3hmRCxLpq6iJavt	2	1		1	4	5	5	5	4	4	5	5	5	5	6	5	20	45	20	10	1	13	8	5	7	1. The first priority is working for making money 2.the main social relationships is my workmate 3.i feel very tired and the end of the day i an derl happy because i have time with my family and wife	5	5	5	5	8	4	4	3	3	4	3	3	4	3	3
1	#NULL!	2019-03-18 15:34:53	2019-03-18 15:37:48	100	175	1	2019-03-18 15:37:49	R_3HUBRoMyJu4F5Lf	5	4		1	3	4	4	4	5	6	6	6	4	6	4	10	20	30	30	10	1	1	1	6	6	test - Juliatest - Juliatest - Juliatest - Juliatest - Juliatest - Juliatest - Juliatest - Juliavvtest - Juliatest - Juliatest - Juliatest - Juliatest - Juliatest - Juliatest - Juliatest - Juliatest - Juliatest - Juliatest - Juliatest - Juliatest - Juliatest - Juliatest - Julia	1	1	1	1	1	1	1	1	1	1	2	2	2	2	2
2	#NULL!	2019-04-10 14:40:59	2019-04-10 15:16:13	100	2113	1	2019-04-10 15:16:13	R_3ik9W5pfIyBQAZm	2	1		1	5	4	3	4	5	4	3	4	5	#NULL!	3	5	20	50	20	5	1	13	9	5	6	Work a 9-5 job, meet friends at the end of the week and weekends. No particular thoughts and feelings.	8	3	5	8	5	2	4	4	3	3	3	4	3	4	2
2	#NULL!	2019-04-10 14:32:48	2019-04-10 14:47:56	61	908	0	2019-04-17 14:48:15	R_3ixSJgKn8zPa9EB	2	2		1	7	1	6	7	1	2	4	2	3	2	1	12	40	30	10	8	3	15	11	5	3	Staying at home with temporary disability, looking/finding work that is "not hiring" and having little to no money to get daily essentials. Not going out because money needs to be saved to buy essentuals. Needing to buy medication for depression and anxiety that this world has decided I need to battle against. And you really need to cut back on the required word number because this is a survey, n…	9	9	5	9	9	4	4	4	4	4	4	4	3	3	4
2	#NULL!	2019-04-10 14:53:15	2019-04-10 15:01:02	100	467	1	2019-04-10 15:01:03	R_3j2JIe5E4PAd4n0	2	2		1	4	5	2	2	7	5	6	6	4	6	7	7	25	40	20	8	1	4	2	6	10	I wake up at 5.30am and join my F45 class at 6am. I go home and shower and prepare for work. I drive to work to Barangaroo and spend my day there. I often have lunch out with some coworkers. I go home to dinner prepared by my husband and just relax the rest of the night	9	9	9	9	9	4	3	2	5	4	4	4	4	4	4
1	#NULL!	2019-03-25 11:20:00	2019-03-25 11:44:26	100	1465	1	2019-03-25 11:44:27	R_3Jz5Murds4WKtpp	6	1		6	7	2	7	6	2	2	2	2	3	4	3	10	30	40	15	5	5	14	10	4	3	I spend my day doing housework and using my computer to do surveys and using facebook to keep in touch with my family and friends. A couple of days each week I drive to the shops or visit my daughter and son. I am in reasonable health and better off financially than some people as my house is paid for.	5	5	8	5	5	4	4	4	4	4	3	3	3	3	4
2	#NULL!	2019-04-12 14:05:26	2019-04-12 14:11:34	100	368	1	2019-04-12 14:11:35	R_3k4W3TRGvMass6h	2	2		5	5	5	7	6	2	2	6	3	4	4	3	5	5	20	30	40	2	14	9	5	3		8	8	8	8	8	3	3	3	3	3	3	3	3	3	3
2	#NULL!	2019-03-26 16:27:13	2019-03-27 14:48:05	100	80452	1	2019-03-27 14:48:06	R_3kA5BTmgSWTXLKZ	6	2		5	5	3	6	4	4	4	5	5	4	3	2	15	25	45	10	5	5	4	6	3	6	I go too the gym, shopppping and loookkiing after grandchildren. I occasionally go out for a coffee with friends and sometimes throughout the day I think of m finances and worry if I need an unexpected big household item or another car, how I am able to come up with the money as I am retired.	9	9	8	9	5	4	4	4	4	4	3	4	4	3	4
2	#NULL!	2019-04-12 12:56:45	2019-04-12 13:10:43	100	837	1	2019-04-12 13:10:43	R_3kHe8Qi3FSQrPjH	3	2		3	5	5	6	5	4	4	4	4	4	3	4	50	25	10	5	10	3	15	8	3	5	My daily plans include looking after 2 dogs planning my husbands lunch and general house keeping I interacted with people by doing volunteer work I like get up and spend time with my hubby	5	5	5	5	5	4	4	4	4	4	4	4	4	4	4
2	#NULL!	2019-04-09 15:43:53	2019-04-09 15:58:17	100	863	1	2019-04-09 15:58:17	R_3KVNyVB3ezJGw2U	4	2		1	7	1	6	6	2	2	6	5	4	4	4	20	20	35	20	5	5	14	6	4	6	I am a young lady who has had to medically retire from work due to ill health. My health is improving and I am now a mother to a young child. Daily consists of trips to park and house chores including making dinner. I interact with other mums of young children and my husband	5	9	8	9	5	4	5	4	3	3	4	2	2	3	2
2	#NULL!	2019-03-28 12:08:04	2019-03-28 12:11:57	100	232	1	2019-03-28 12:11:58	R_3KxZ7Dwtq4r4vYH	1	1		5	1	7	3	6	4	2	3	6	2	4	7	38	2	20	20	20	4	1	3	3	7	Gfchyvcfcygggfff you'd 7 fftgf 7 dfr6ddfdgrgfffgddgffffffgdfgfdggvcdgfgdfgfg f2f fggdyftgggffyddggfdfgffggdfgdgdfgdffffddgdd g ddffdrrryrergggfyft uydgf 7 dyygfrh hggffgydffgg ggdfgygftfdgtffdfgfddff	8	1	9	8	5	3	1	3	2	3	3	2	4	4	2
2	#NULL!	2019-04-11 19:48:10	2019-04-11 19:52:41	100	271	1	2019-04-11 19:52:42	R_3kzv80mNJCUXwuO	1	1		2	7	7	7	7	7	7	7	7	7	7	7	25	25	10	10	30	5	2	1	9	10	dasfdsafdsfsdfsdfsdfasdgsdgsdgsdgdsgdsgsdgdsgdsgdsgsdgsdgsdsdgsdgdsgdssdgsdgdsgdsdsdgdgsgsgsgsddsfsfsdfsdfsdfsdfsdfdsdgdsgsdgsdgsddsgsdaggdgdssdgasasdgdasgdgasdgsdggsd	#NULL!	8	8	8	8	3	3	3	3	3	3	3	3	3	3
2	#NULL!	2019-04-10 16:20:01	2019-04-10 16:32:26	100	744	1	2019-04-10 16:32:27	R_3L1gXgsEv5Y5wrL	2	1		4	7	2	6	6	2	5	5	4	3	6	5	15	30	50	4	1	2	15	10	5	8	A general day is waking up around 8am staying in home and doing a mix of work and relaxation until I go back to bed at any time between 2 and 4am. As i am very introverted I restrict my interactions with people to when I am shopping and the few sports I interact with. Overall I feel that I am doing well on life and am happy with my current outlooks and the way the country I am living in is going	5	5	8	5	8	4	4	4	4	4	3	4	5	3	4
2	#NULL!	2019-03-27 13:22:20	2019-03-27 13:34:25	100	724	1	2019-03-27 13:34:25	R_3LhaivnBSl5tr9v	2	1		2	7	1	7	7	1	1	1	1	4	5	2	30	30	10	15	15	1	5	7	5	5	I have to work everyday just to pay for rising bills and food cost while not getting a fair increase in salary to make up for it. While my partner stays at home looking after our child because it is to expansive to put her in child care as I am not entitled to family tax benifit	8	8	5	5	5	4	4	3	3	4	3	4	3	4	4
2	#NULL!	2019-03-27 12:15:08	2019-03-27 12:24:32	61	563	0	2019-04-03 12:24:44	R_3m49akmmUpjqwXk	6	1		5	7	1	7	7	1	1	1	1	5	3	5	25	30	30	10	5	5	14	9	5	7	Gym in the morning, followed by checking email and regular Internet sites. Watching TV. Helping with dinner, feeding the pets, watching more TV. Going to bed and spending a little time trying to learn German. Reading a chapter of my latest book.	5	9	3	5	5	3	4	3	4	1	3	2	1	2	3
1	#NULL!	2019-03-18 12:00:40	2019-03-18 12:09:11	100	511	1	2019-03-18 12:09:12	R_3M4O3JKykteK40l	4	1		1	6	2	7	7	1	3	3	4	6	7	6	5	20	55	15	5	1	4	5	6	8	have all the modcons, hang around influential banking executives and look forward to the day, pay mortgage and travel, and pay for the kids to education	9	9	5	5	5	4	5	5	5	4	4	3	2	4	4
2	#NULL!	2019-04-10 16:39:24	2019-04-10 16:45:18	100	353	1	2019-04-10 16:45:19	R_3ma8geLcCAOGhW2	2	1		1	5	2	6	6	2	5	5	4	5	5	4	10	10	20	10	50	1	4	5	7	9	I don’t know how to get to her house and she won’t get to me because I cannot is the day I cannot I want it I wanna is Hey Jenny why did you look a bit sad at the train station? Maybe you’re not sad by if you are mad at me about yesterday, I’m sorry. It was a quick reaction, so I didn’t even get a chance to look at ur face. There was a whole bunch of you coming right at me so I could stop, I thin…	9	9	9	9	9	5	5	5	3	5	4	4	4	4	5
2	#NULL!	2019-04-09 15:37:29	2019-04-09 15:52:11	100	882	1	2019-04-09 15:52:12	R_3MKaRVvR0CE69jH	1	2		1	3	1	5	3	4	5	6	3	4	2	4	10	40	30	10	10	3	15	9	10	6	My daily activities usually consist of me trying to seek for a job, I live with my parents so I help them with a lot of the household chores, yet I also attend university. My social interactions are with people that are from my university to where we interact as we have the same interests or we are studying the same thing or other family members as they know my to where I can include them in my l…	5	9	8	9	9	5	5	5	2	3	4	3	3	4	3
2	#NULL!	2019-04-12 15:44:16	2019-04-12 15:51:06	37	410	0	2019-04-19 15:51:08	R_3ml2C8eR02FvwmY	4	2		5	7	1	6	6	2	2	4	2	2	6	3	30	20	20	20	10	2	14	8	3	3	I get up, go for a walk, I can't afford gym, then I go to work arriving home at 4.30pm, I make dinner, do some chores, maybe have a glass of wine occasionally, then tv. Not a big social life, too expensive	9	9	8	9	9	4	4	4	3	4	2	3	3	2	3
2	#NULL!	2019-03-26 17:28:56	2019-03-26 17:38:51	100	595	1	2019-03-26 17:38:52	R_3n8n4E3s6lhgp4w	6	1		5	7	3	4	5	4	4	4	3	4	4	5	10	20	15	35	20	2	13	7	10	5	Go to work for 6.5hrs. On return from work either go for long walk of Jog in fresh air (1 to 2 hours). Interact with my partner in a social conversation and browse the internet for fun.	5	9	8	9	9	5	5	5	5	5	3	3	4	3	5
2	#NULL!	2019-04-10 15:20:24	2019-04-10 15:37:17	100	1012	1	2019-04-10 15:37:18	R_3njaPScy4qdxza5	4	2		3	5	2	4	4	4	4	4	4	4	4	4	30	15	20	25	10	5	14	10	7	6	My thoughts and feelings throughout my day in Australia,in how how would I feel waking up and doing my daily activates and meeting other people about my goals and motivations	8	8	8	8	8	3	3	3	3	3	3	3	3	3	3
2	#NULL!	2019-03-28 16:06:44	2019-03-28 16:27:24	61	1240	0	2019-04-04 16:27:26	R_3NOsXBSC6ncbgxr	5	1		2	7	1	7	7	1	1	1	1	1	4	4	10	30	40	15	5	5	14	10	3	2	i am physically disabled and have to struggle to do anything.the kind and helpful people are over run by the rude and obnoxious in society who only think of themselves. the government and financial institutions either supply poor or criminal advice and actions and never seem to help only to justify their criminal and biased views.	5	5	3	5	5	4	4	3	3	3	2	2	2	2	2
2	#NULL!	2019-04-10 15:07:54	2019-04-10 15:13:56	100	362	1	2019-04-10 15:13:56	R_3NUofECuRWRzdcd	2	2		5	7	3	5	4	4	5	6	5	6	3	6	2	8	60	10	20	2	12	6	10	6	hhhhh jjj jjjj jjjj j j j j j j j kj . k kik . kk k k . kk . k kkk k k kk k k k kk . kk k k k k k . kml ; ;.l o ll . l l l l ll . l l l l l l ll . l l ll . l l l l l l l l l l ll l . l l ll l l ll . ll l l l l l l l l ll l ll l l . ll lo ll l . ll l l l l l l ll l l l l l l l l l l . ll l l l . l l l	3	3	3	8	3	4	2	3	2	2	4	3	1	5	2
2	#NULL!	2019-04-02 14:37:02	2019-04-02 14:43:13	37	370	0	2019-04-09 14:43:28	R_3Nx1wztcpioMonb	1	1		1	5	1	2	5	2	3	6	4	5	3	3	40	10	30	15	5	2	5	7	7	7	Everyday I go to work which is a good paying job and an entertaining one then go to the gym for around an hour. I do feel sad about the people I see around and think it’s unfair towards them and help when I can	5	9	5	9	9	4	3	5	4	4	5	4	4	4	4
2	#NULL!	2019-03-26 16:27:34	2019-03-26 16:35:11	100	457	1	2019-03-26 16:35:12	R_3PBju4sK3H6EqL6	2	1		1	5	4	6	5	3	3	3	4	6	6	6	20	30	40	5	5	1	4	5	5	7	In my day, I play games that are very fun. I play league of legends competitively for team mammoth in Australia in the OPL. I make many friends by playing with my friends. Some of my friends are joe, jack, jimmy loggingturbsjvj and jdkejebdbd. So everything that makes me whole ima kink ni sasegou. Nite that sugar rich is. F f d s f g f a ahdhchdjs	8	5	5	8	8	3	3	5	3	4	4	3	3	3	3
2	#NULL!	2019-03-26 16:47:57	2019-03-26 17:07:11	100	1154	1	2019-03-26 17:07:12	R_3PMmIDNrIf2dpna	6	2		2	7	5	7	7	1	1	7	1	4	1	1	20	20	20	20	20	2	14	10	4	5	Would like to pass on Sewing skills that l learnt in factory in 1960's before they die out, but this generation is not interested.! People can learn a lot from the older generation; The government needs to build more public houses, schools and hospitals to create more work;	5	9	8	9	5	4	4	4	5	4	4	5	5	5	4
2	#NULL!	2019-03-27 12:09:39	2019-03-27 17:17:35	88	18476	0	2019-04-03 17:17:57	R_3prSo8WNM6WfWA1	6	1		1	7	2	5	5	4	5	5	5	3	4	4	5	5	70	10	10	5	13	9	3	5		9	9	9	9	9	5	5	5	5	4	5	4	4	4	5
2	#NULL!	2019-04-11 20:35:34	2019-04-11 20:41:55	100	381	1	2019-04-11 20:41:56	R_3PZUirabFZZAyvv	1	1		5	2	4	4	4	4	4	4	4	4	4	4	1	10	39	50	0	3	1	1	1	3	Nah no nope nah NO one is is a bit of a wuss and i have to get them from the athelics team for ages and i have only done 2nd day or every week is always like right next to u have a good thletics to do with me me me to ur house to-do list and i didnt know	5	5	5	5	5	3	3	3	3	3	3	3	3	3	3
2	#NULL!	2019-04-01 17:03:33	2019-04-01 17:09:12	100	338	1	2019-04-01 17:09:13	R_3QJeFbkpxzDKHWL	1	1		4	2	1	2	4	4	4	4	2	5	7	7	0	9	23	62	6	1	12	2	7	10		8	8	8	8	8	3	3	3	3	3	3	3	3	3	3
2	#NULL!	2019-03-28 12:23:50	2019-03-28 12:40:51	100	1020	1	2019-03-28 12:40:52	R_3QMi3bFWEt93BCr	3	1		5	7	6	7	6	7	6	7	6	7	6	7	20	20	20	20	20	1	1	1	7	9	gfd hffdhgfd hdsf hfds hfs hds fdsg fdsg dfsgfds gfdsg sdfg dfsgfd sgfds gdfsg dfsgfd shd fdsh fdsh fdsh fds hfds hfdsh fdshfds hfdsh fdshfds hfdsh fdshfds hfds hfdsg dfsgf dsgdfsgdfsgf d	5	5	9	9	9	5	5	4	4	5	5	4	4	5	4
1	#NULL!	2019-03-15 12:36:54	2019-03-15 12:52:31	61	937	0	2019-03-22 12:52:33	R_3qwfyLveiIlnKxz	6	2		5	7	1	6	7	1	1	6	2	1	2	2	10	20	40	20	10	5	1	11	3	4	due to health problems I have difficulty in performing many activities and as I don't drive most of my time is spent at home. Am lucky to have a daughter and a couple of friends who care about me and my daughter in particular is a great help	9	9	8	9	9	5	5	5	5	5	3	3	3	3	3
1	#NULL!	2019-03-25 09:26:39	2019-03-25 10:07:56	100	2477	1	2019-03-25 10:07:56	R_3QXje5tYm6y3QNs	6	1		1	7	1	7	7	2	2	4	2	3	2	5	30	20	20	20	10	5	12	8	3	4	I will turn 77 this year and I suffer from Prostrate Cancer and C.O.P.D.My specialists have now given me 2 years to live. My life is not worth living due to the fact that there is no cure so there is no point in explaining everything you have asked for in this section except to say every day is just about unbearable.	9	9	5	9	9	4	4	4	4	4	4	4	5	4	5
2	#NULL!	2019-04-09 15:34:20	2019-04-09 15:42:36	100	495	1	2019-04-09 15:42:36	R_3qyrsFNtJEarCQE	2	1		2	6	7	7	6	7	7	6	7	6	5	7	100	0	0	0	0	1	1	3	5	8	asfsafafasfasfasfasfasfasfasfasfasafssssssssssssssssssssssssssssssssssssssssssssssssssssssssssssssssssssssssssssssssssssssssssssssssssssssssssssssssssssssssssssssssssssssssssssssssssssssssssssssssssssssssssssssssssssssssssssssssssssssssssssssssssssssssss	9	5	9	9	9	5	5	5	5	5	5	5	5	5	5
1	#NULL!	2019-03-15 13:52:05	2019-03-15 14:10:37	100	1111	1	2019-03-15 14:10:38	R_3rdFoKrv5Xtyqsh	6	2		3	7	4	1	1	4	4	2	5	4	4	5	20	30	20	20	10	5	14	10	3	7	We are not rich but retired Will have some money when we downsize next year.have had as great life but we're poor farmers but always coped.had many foster children and were self employed so no super.anyone can get a job if they have a good work ethic regardless of education.we have never been out of work.if we let in too many refugees the country will go downhill very quickly and us pensioners wi…	5	9	5	5	5	5	4	4	4	3	4	4	4	3	4
2	#NULL!	2019-04-01 12:22:25	2019-04-01 12:27:53	100	328	1	2019-04-01 12:27:54	R_6CZhQGLvaZhBcNb	1	1		8	7	7	#NULL!	#NULL!	#NULL!	#NULL!	#NULL!	#NULL!	#NULL!	#NULL!	#NULL!	25	20	25	25	5	1	12	4	4	9		9	9	9	9	9	5	5	5	5	5	5	5	5	5	5
2	#NULL!	2019-03-29 16:02:47	2019-03-29 16:17:30	100	882	1	2019-03-29 16:17:31	R_6G4JsiFBJOTz0Y1	1	2		1	4	1	5	4	2	3	4	6	5	5	4	20	20	20	30	10	2	12	9	4	6	1.work,school,family and exorcise 2.im straight forward but nice on Instagram,Twitter,snapchat or rl depending on who the person is or how they present themselves to me 3.when I wake up I feel overjoyed at the fact that I'm waking up in a safe country knowing that my family and friends are safe and being able to do the things I love and achieve my goals freely	9	9	9	9	9	5	4	4	5	4	4	5	5	4	5
2	#NULL!	2019-03-26 16:21:52	2019-03-26 18:50:13	100	8901	1	2019-03-26 18:50:14	R_6lEYQ7ph3W9NvEJ	6	2		5	7	1	7	7	1	1	1	1	1	2	2	20	20	10	15	35	2	14	9	4	3	I normally wake up a 6am. Have a shower, get dressed. Eat breakfast with my husband, which is usually gluten-free cereal (as I need to follow a gluten free diet) & a cup of coffee. We then walk to the bus stop (that way we get exercise, fresh air, help the environment & save money by not taking the car). Catch the bus at 7.40. Usually arrive at the shopping centre that I work at around 8am. If I …	9	9	5	9	9	4	4	4	4	4	3	3	3	3	3
1	#NULL!	2019-03-22 14:58:17	2019-03-22 15:07:04	100	526	1	2019-03-22 15:07:04	R_6M7mjQNrLzaR3ep	6	1		5	5	5	6	6	3	3	4	4	3	3	4	20	15	30	20	15	5	14	10	3	4	I have a tough life because it is impacted by my poor health and my life was ruined when my Mum had to go into care. I was a remained her carer but do gooders, illegally, destroyed my Mother and I suffer today from this.	9	9	8	9	9	5	5	5	5	5	5	5	5	5	5
[truncated: 1,510 more rows]
[truncated: 52 more columns]
